# Supplementary material for: De-novo assembly and characterization of the transcriptome of Metschnikowia fructicola reveals differences in gene expression following interaction with Penicillium digitatum and grapefruit peel
Source: BMC Genomics. 2013 Mar 12;14:168. doi: 10.1186/1471-2164-14-168 (PMC3608080; doi:10.1186/1471-2164-14-168)
Supplement: Additional file 1 — A fasta file containing all Unigene sequences of Metchnikowia fructicola transcriptome. [file 1471-2164-14-168-S1.txt]

>comp7819_c0_seq1
gcctccttccccttttttttcggcaattcgacagccagctctgcagatgtcgtggtgatctctacctctggcaaagccagcagccagtcgaacttatcaagcccatctgaataaatgagacccatcttgtgacatttttccgaactgagacatagccccttgtacggattgaggacgtacagcatgcaagcggcgtggtttgagtgcttcccggtct
>comp7684_c0_seq1
cgttgatggcgtctcctgttgatgggtcagtcacgccaaaataccgcccggcgccacggagctcaatgagctcatcggcgttgtcgttgacttgctcaaacgagagcgacgtcacgtcatctttttgaaaagcaggctccttcgcttttctttcgggcttgggctcggccgctactgcagctttttccttccacctcaatttatcctcaag
>comp6292_c0_seq1
ctatgactggggattatgaaggtaaattcactgagggtttgatgataaacgcagattgcaatcttagtttcgatcattagttcacaggaaattacttctttcgaaaagccagcatataatgaatcgaaatcacagtgggttccgaggaaacaaacacggacagaatcaacatcatttttgcgattgtggctacatgcaattttgaacaacgattccactgtt
>comp7068_c0_seq1
gctttgaatggtatgatatcgttattctcacactacttcgaggctctcacgccaagattgcaagacttgcttggccttttggtgaactgcatttgccaggaaaacgacactattgctaggacgggaaaaacctgttttgaggaatttttgtttagaaatggcagcaagtttgaaaaggagcactgggacttagtaattgaaacttttgaacgcttgtttagtctcacaacggccaaggaattgtttttgttggacccattaagagaagaggaaaattcagacgccg
>comp6235_c0_seq1
acagtagagaatggagaaatggtgggcacgattatgattatagggaccgccggagtatggaaaggctccctgccaggcaaacaaatgaacgaaggccatatagataccaggaagggaagaactcacgagagttcagaggtggtgatttgaatcctgaagcgcctgtggacccagactcgagattgacgaaagaggaattaatcaagaaatacgaacggcgcttgattggcctactacatgtccccattatcgataagtttcccatcattgggagccaatggggaatcaagcccaagggcttcgagaaggtcactgcgcaacgagcaaaactctcaggtctttttccacttccaggctcgcccagaccggtggatgtaaccaaat
>comp6853_c0_seq1
ttgtaaggctactacttttggcggcatgtctacttttggtataccgttacaacagggcccgacctggaagttcagacccgaaattggcggatcccgtgcacgaaaccgatcaagtttcaccggaaaatgctgataccactaataatgatgattgggaggacgacatcacggcggagtttctcgactcacaggatcgcgcttcatataggtgtggagaatacgtggattacctgagaaaacgacatttgccgctctca
>comp6766_c0_seq1
ttttggtgtcatggtggtgtttattaccttgattaaagtagaaactctcatgatcgatatcgcttactgcctttctcagacgcttttggccttgaaaaaacagcgtcacgtccttagctttgcgcttctgcatgggtgccattttttcaagcttagggtcgggcttgccattgagacaataatctagatggctcccttgtacatgctcctccttcatgacctcatcgcatacagggcaatgcacgtatcccgactttaatttatctgctttagaggccgtgctcagac
>comp6810_c0_seq1
caaattcgtaaagaaaagagtctcggcagagccatatagatgggtggtctagatccgagaaatgcatttgactatgataattcgcgaacttgattttccgggacccgggctttaaaccaccgcttgtatcttaagatcactaggtgttgctttgcatttccggatcatacgagtcttgctgagaatcctcaaccttgaagcaatttttgtctgaagcttcaccggccttgaagtatggtatgggaaaatgtccacaaatgttttggaaagctgcgcttttaggcacaggctgattaaaggctcttccgtgtccacgcgcggcgagtaaggatagacgctg
>comp7615_c0_seq1
gcatgatcggtttgattgcaaggacgcgtcccggaatggggcccgctgtgtctttactgcgttggacaagcgcacaaaaaatttcggcgattggattgagaaattacgccacggaggagcagaaaccggtgaagaagagtaaagataaaggtgccgccatgaccacaatgcccattaaggccatcggtgtggtgagcgactactacgtgcctcccaaattcacgctggcacccgtaaagtcgtggctcaagcttttattcaagcgaatcggcctttttggccttaacacttattccgtttcacggttcaaaaacgataccaagttgaaactccagttcaacgactggaaggagctggcggtggataagtaca
>comp6893_c0_seq1
acaaaacgcaatactgcaaattgcatgcaatgataaagtcccagatatcacagtaatgccaatgcaatatcggatggatccttaagaacttgggccaattgtgatccgtttcttgctcgtacagcaacagcgagccatacggatcagcgtatcttattccaaccacaatcgcctttgtttttgggttaatctggctcaagtattgctcgaaaccttgtttcatctggctttgaattgtgatcaagtttagcaggtagttactgctcagcagtgttatgaattctgcgagttcgggaaacgccagctcggagttgatgtatatggagtctagcttgtaattttctgggattttct
>comp6511_c0_seq1
cttgcgtaacgctggcgtgaaaatttggatgttgaccggcgataaagtcgagaccgccaaatgtgttgcaattagcgcaaagttgatttcgagaggccaattcgtgcatcagataacaaaagtgacaagcccagagatggcaatgagccacctagatcagatcacaaacacggccaactcggttttgttgatagacggcgagtctttggccatgtacatgaaacatttcagccaggagttcttcgaaatgtgtattctgcttcccgccgtaattgcctgccgctgcacaccgcagcaaaaagctgatattgc
>comp6909_c0_seq1
tatacaaatgatgactcattgcggagggctttgttcatcacaacgttagtatgacttccagtgatatcttgatctttttttcgggaaaattcacggtgagcgcaatgtattttagtcaaaaaggtccttttcagatgttcgctgaattgagttgggcccactgatttagtttgtgttataaccggcccagaatataatttaggtg
>comp6951_c0_seq1
acgggctccgtggccatcaacgcgtgatccagtggcgacacgccgttgccgccgtcaaggtgttgaaaaacgtgaccccaacagtcacgtgcacggtccgtgtcatataatgcgccatcatccatgattgtcatcacctcggcgcccgggttttgcgtgatggcttcatctccaaagagcgtttcgccagacgggcccaccacgtagttgctgttgaacacaagcagcggcaag
>comp6142_c0_seq1
ggaaacgcgagcttggagcaccgcaaaaggaaaaacttcgctatgtgaattcgcaacctacggtgaagcggaaaaaagagcccacatcgaagaacgaggaagagcagttggaacttctctcgctgtcacggaaaaacgaaattccggatttgaaagttttgaagtttcccgtgaaagattcaacgatttatcgtttatcagtggacgccttttgctataagccgcacgactcgatacatcagtatttcctttcccatttccactccgatc
>comp7283_c0_seq1
cccagtccgaaatgctgggcttagcatcaataagctcggctttgtgaagtctttggaaccttttgattcggagtttttccaagttgatttcgaattcactgtactttaaaaagtctcgaggctgggaaccgcggccctggatccgatgctcaaagtcagttctccgtctcatgatcattgtaatttccttcttatcgaaaaggccttttctttcaaggtcttccaattcaggaacagacagttccatatagaacctgatagttgacgccattttttgta
>comp6973_c0_seq1
actcatcctcatcgctgttattaccccggggttcttggtttttgccgttttcatcgcatatttctattatttggtgggtgttttctatatttcactttccagagaattgaagaggtttgactcgattacaaaatcgccgatacatcaacatttctcagagtccttggtaggagttgccacaattagagcttacggtgagcatccacactcatcctcatcgctgttattac
>comp7897_c0_seq1
gaaatggttgctcaatgtgatggcctttttggcggtgtccaggatatacgcgccagcgcctgaacgttgctccggcgaacttgcctgatcagcaggttccgccggtttctgtaaaaggatccggaaatggtacagcacggggatatatgtgccgtgacatacatataacagggccaagatcccaaacggccccgacgccacggaattgaacaccgtatcgaaatatacaacctctagcggttgtcgcctgatcaaggcacgtgccacggcggctgcataaaccgtggcaagctggcctacacagagcacaagaaacg
>comp6913_c0_seq1
tgaactcgttgaattggtaggtgtaaaagaagttcagcgcacaaaacatcgggaacataaagtaaatcttgggttcacgcaccaacaccttcaacatgccacgaatctcatcttgcaatctgggatgcttcttagcaatcaccttcgatccatctggcttgtacaccttatccatgggaagcataaaacacgccaacaagataccgcagcccatcaacaccaaaaaagcaacgtacgtgcctgcattcacatttgattcgccactttgtaaattctgcgccaac
>comp6464_c0_seq1
tctttttgactgaagtcaaaccccaaaagctgatagctggagagtgacgtgttgtactccgagacattatggtttccggtaaccagagtcaaattaccagtggcgataagtgcgctttgataatccgtatcgacaacctcaacaaacagccgcgagtcccattggtagaccaagtcgttttgcgagacgccaatctcatacgcccatgtatcggt
>comp7763_c0_seq1
gtttgaacgcgccctttgtgtcttacaatgccgctatgtggatgcacttgtgattggtgcgccatatacgcccaccgcgagtttcttacataagcttccggggcaagtcacacaggtctaccacggatcaaatgaggtagccgccggggtctacgatgaggttgctccgctttttgctcagctcccaaagcacaagtatactgatatcaacaccgaggttatcgtcgcgcgtgtgttg
>comp6519_c0_seq1
ctcacggaggttgacggcctggcccgtctcacggcaggcaacaccacagtgatagtttcggtcacgggcccgatcgagcccaagatccgccaggagttgcccacgcaagccagcttggagatagtggtgcgcccgagccgtggcgtagcaacgacacgcgaaaaagtcttggaggaccttttgcgctccgttttacagctgattattgtacgttacaagtacccacgtcagctcatccagatcgtggtgcagtttttggccactgacgtcgacgtgag
>comp6807_c0_seq1
tgccaacttctctgccgtccagcctgtctgtggtcaaatgcaagaagacagaatgcgggtgggagtccaaaatagtgtatgtactctgcgcctcgactttgaaatcactgggaaaatccgcgtctgcaaatgaagatccatccgaggttaccttgagttgcaacgttttctcattggcaatggttgccacaagcacgaagtcgggctt
>comp6702_c0_seq1
cccgtgtgcgcgcggtcgttcttcaaggccgagaagtgccagttgcagtggaacgccttgggcacggcgttgcttgcgttggctctgaccgaccatgattcgagcaacaagtcatattacggcgagacaaacttgtacttattgggcattgccggcctgtacgagcgcatcgacttgaagagagagggcccgacccacgacatcacgtggtcgccgctggcccgtgagttcgccg
>comp6735_c0_seq1
aatctctaatcacgatctagaaatcatcaaagcaacggcactttatgtggcatgtaatacagacaaacacatggaggcgttccagaaattcatggataaaagggggaggcggaaccagtttgcgttcatgaacaaatcgcacactttgcatggcctattccagagctatatacgtcaatatcgcggcattgtggaaaaacaagcaaacacgccaaatagtgagctggccaagcttattgac
>comp7237_c0_seq1
gtggttttaccggaaccggtttcaccgacgaaaaccatgatctgcgtcagctggaagatccgcaagaactcgtctctttgcgcgtgcacgggcaagtctctgcgcacgcgcaagatgtcaatgtacttctgagtgtattctctacctgtgaatgggttaatcttcccgctctctagccgttgtgcatcctttgccgtggtcttatacctagtaaggcctgcgaactcgccattgtcgtgtgcctgcaaagtctcaggtgtgtcctcacggtgatgctggttatacagctcctcggcttgctctgcaacttgttctgcgacagaatccataagtttctgtttcttgacctttttcttgtcttcc
>comp7513_c0_seq1
aagataaatagctttttcgaagcggatgaaatggccttcttcaaagttcaagtgtctagcattgcgctgaagttggaattgaaaacgggacatcaggctaggccgccatgcagcttcccattcaaaacgcggtgcggcattgcggcccactcagttcgaagacccagcatgtagctacagcaagggggcatcaaataagacccg
>comp6143_c0_seq1
tgagaagtgttatcgggtgtcataatggttcagaggatactcaaatagccggagaactgcccgaaatctccgctagcgaaaaagctgaagaccaggttcccattgacgagaataaaccagaagatgacatttccgaacgtttgaaagatcttcaagagagtctcatcaaaaagtccgagcagattgtcgatgctacagcgagaatcgatgctcaggatagaacaattgaatcactccagaatgaactccagagtgcgcagcaaaaagcagatctgagagatatggacaatgcggc
>comp7697_c0_seq1
ataagccaaccaggattaatcaattgccatgtcgacttggctgccattcagaaggatcgcggggttttggatgagtgtaagttatttcttgtgtcacatgcgtggctttatcggtagtggcttattcacagaccagaaaaaggatttcacaaacgctctttgaaatgcctttttccttataacaagttggactcactcctcg
>comp7206_c0_seq1
acgggttccgccgatggctggcaacacgaggagcgcgtgcttttctgcgttccgttaagagacgccgcagcgcatttgccgatgtttttcggccacatgagaaatctcacatacccacatcatttgatagacttggccttcttggtgtcggacctgagtgacgacacgatgggcgagcttttgcgccatttgaacgacattcagagcgacccaaatgtcgacttgcggttcggcgagatcgaaattttcgagaaagattttggccagatcatcggccaatccttttccgatagacatggctttgccgcaca
>comp6526_c0_seq1
tgcggcgataggcggcgagatacgactccagtcggaggcataatgccgttgaaatgtcagcttgaacatctgcggggcatgggggtcaacaaactaacaagtcgtaccttgagacctacccgcaaaaactcaaagattttcacggtgaatccagaaggtgacaaaattggtgatctcaaaactaagccaatgtatttcattttacgtcgcgtttagctatttctgttatggggggccgccttactgctgg
>comp7557_c0_seq1
cgggcggtacatagggcttggtttctcgaagtgttccattgagaacggccaattcacgtagctggtcacgtttcaagtcgttttgccccactggcgactggatcgccttttcgatgacctcgtttgtgagcttgattgccttctggattttcgcggttgtgtcggcggttatcactacgtgcaaatcgtcttctggggccagcgaacctgcgtcggccagtttcccgc
>comp6760_c0_seq1
ctctattaagtgcggcggcgtacttcccgattaggcgcgctcagattggagccgcgccatactgtggattcgcttactaaatcggctctgatacgcgcaatggcgcatttgagcctcacctcaaagtataaatactggaggataattctctaaagatgctcactcaccggtaaacacattcgtgatggcacatctcatttctaaaagagctcaagctagaaccatcactcacttcactgcagacactcttgaaggtgctccggaagggtacaagccacatcccgagcttcttcatctagattacggtacacccaacaacggttttttccccgtcaaatctatcgaggtcacggtgaaagagaccccttttgagaccgatgaaggtaaacccccatccgagtcg
>comp7650_c0_seq1
tggaatggacgctagcaaatttcattgaagaaccgtgatacgttgtgaattttatgaatttgaagcttttcggcgcaaactcctagaatttctgatgaaggggttggaaggaaggcgattccggatgaaaatcgttacaatgatactccgtccagcaaattgtctcttctcggtgtaattagggcgtgcttgatctctccaagctcctggtgtgacccttgtgacgcaaaaggatggttctcacatgcgggttattcttgttgattcccgtctttcaaaaagtgcgtatcctacgtaagcgcttttaaaaccataatcttgaaaagcttaaaagggtccagcttccttcgagatttatttccgagccggatcttcactacccgggttgt
>comp7331_c0_seq1
ctttccggtagtttccgtgggccggaactctggcagacagtgaagattacgaaaactatctgatatttgtgctcatttgcgagtctgtgatgtatcgcaactgctcaactggcatgtaagcgatgcgctcgatgatagcttcgagcaccagacaagggaggtttagaaaacgagagctctaccactagttaatgcattactcgatctaaaccccggtctgaggcttcttcttttttttgtcttcacgctagaaacagcttgttcgagcgcgagacttgggcttgaatccccacttgtggcttgctcgcggcgattttgacccaaaacttctgagcggagatcacgcgcgcaggctactcctccaaaaggaaaaaatgttcgagcagtaatgaaacgcacgtagcggggaaaaact
>comp7565_c0_seq1
ccgctatgatctactcaggggacatcaactacaacccagtcacagactctatcgataccgagaagggaccttttaggttcgagccaccatccggtgacgagttgcccaattcgggcttcatcaagggccgtgaaaagttctaccctgaccccaaccctcagcctaaggccgacgtgcaaatcaatgtttcgccagaatctgacagattacagctcttggagccttttgcaccatggtctggagacgag
>comp6923_c0_seq1
cttttcaaaccctggcgggatcacaaacttctcgttgacaaacgcaatatcctcattgacgaaaggtcgaaaatatgactcaatgtacagttggtatgttgtgaactgcacctgattcgagggcgccttggtctttgagaaatccatgtctggaatctcgcctggcaacatatttttcaagtcgttttcagggtacgaagccacgccatactttttcttcaagtactctttgccctgtgtttctagaccgttattctcctcggaaaataagcccaattcagtgatagccagttccgagagggtctgtggagtgacaaactcc
>comp6338_c0_seq1
cgccagcaaagacggtgccacgcttcaggtattatcgcaactcatgacattcaagcatttgcactccgtgatccgagagtccaacggtgcttacggaggcggcttaaattacgacggattgggcggcacgctcaactactactcatacagagaccctaacgccatcaagtctgcgcgtgcatttgaggaaagtccagaagcggccaaggctagttttgcagatggcaaatgggatgaaaaggcgttgcaagaggcgaaattggccattttccaaagcgtcgatgcgcccagccatatctccagcgaaggcgctgcgttgttcctcgagggcattaccgatgaaatgagacaggagagaagagagcgctttttggatgtgggtctccaggaccttcaagatgcaaacgagaagtatttgcagactggcgagaataacgtgttcacggtgttgggcgacgccagtagtttgggcgcagatgaatcctggactgtgaaatctatttaagcggg
>comp6074_c0_seq1
tcccgcgcgagtgtaaatgtataccgtattggtcagatttgactcgactgcaccctcaagggcggaatctttcctactgtcgtacttgaacactcccagaggcgcgatcaagaggcttccatctggtgaaaaggccaaacgtctgaaaaatgactgtaagttctctgaatgatagagatgtgagactctttttgggagccgctcttttgcgtacagattacgcgaagtttccgtgtgagttgtactttcctgtaaatttttatcgttcgaagcctcctctccc
>comp7387_c0_seq1
atatttgacacaggctgaacgcgaagcgaagtgccaatgctaataagtaggtcacactgcttgaggtcgtttttaatgttgtcatgaaacctacgaggcaagtcttcgccaaagaaagtaatgtcgggtttcattacaccgaagctttcctcaagatccacgtcatcctttcgcatcaaactttggcgtttcttcgtacagtttgggcaatatgcaatctcgcctgccctcattgccggatacaaa
>comp7948_c0_seq1
tgtacggacactgtgatcaggtattttagggaaaaaatataagtatctaaaactcacgatcgaagaggctgggcgaaaaataatcttgcccactcatgaaaagataaatggactgctccagtcgggttctgaatgagtaggtatgtccaacctacaaatctcaagttctggcaacatacctgctttgccaaagaaaaagctttcctcgattttggtaagatcttcgttttcaccagcgcaagccagacaagctggtcagcctctcgaacaactcaagaattgtcggaggacacttgtctcactgttctttagcatgcaatgaagagacaccata
>comp7769_c0_seq1
cgaggagatttcgcagtcactccgcgaatccgagataagtatgttgatcacgccgttgctggtggtgcgtgccgtggcaaaaatccgctccgtgacttgggttcctgcaaacaaccaccgcaagctagagctcttggtggccttgaccaacaactgtatcgagtaccaccaggtgcctgtggtggagcagctcaaaaaggcaggtgcagccgagctcaatagcgtgaagttgtacctggtggaccttcctggtcaccgcacagat
>comp6125_c0_seq1
cgccgcacaacgagttgatgaacgtggaccggatcgtgccgacgctgctgacggccaaacaggaggcattcctgaaaaaactcacattgaggcacgaaaacgtcgagttagaggataatgacgggcacaagatctcgctcaatatcatcgacacgcccaacttcgccaacgggctcgactgcagcgatgacttcaaagttgtggtggactttatccgtc
>comp6169_c0_seq1
cgatagcggaaaaaggcgcttttgcctgttttggaggaacatctcgcgtaccaggagttttcaacgatcttggaagacttggacaagcaggttgaccaggcttacacgaaacgactcaaggcgaaaagtaagagaaagaagatttcactggaaacacccagcttggcacagcaacagacggctaacagtgggctcaagtcgcttttggagaagcgtacgcgctggatcagcaacattggccgtctttttgaggcgcccgaggtcatgaagcggattcccgataaatccatatttgccgggctagaccagtctgatgatgaggacgcagatgcagaggtggatgtcacaaatgaagaaactgcatagagttggcaattgcatagtatatcagcatgtcaagagctgcgatatggatttgtcgccagatgccgatacgcataaatttgacattttcaattggcttcaactgattatgttgaccgatatgtgcgaaggcttgtgtgactgtggtccaaattcactgaaaccttgcctcataggttttcttgtcttaaaattcacacgttgaagtgaaaattgccagacccattctacgaaaagtgatcacgagagacaagtctagacacattacagagtccttgaaagtttggaagtgcatttttttgctttctaagaat
>comp7258_c0_seq1
aactgttgagttatttcttgaatgcaggtgaaggaacggccaagaaaaaaaacatcagagctgttgccatcggccacgcgcaaacgcggaaaactcatgcatgaggcattcgcattagcgcggctgctcggttccgcctccgtcccgaaaccctttcacttgcgtattgccgcatatggcgccgcacgccgacgatcacttgtataaaaacttatgaaacccctgcggtgagtgtagatgtgtgattcaattcaca
>comp7235_c0_seq1
gttgccgtgtgcatccacaccaagcttaattgttgacagttgggtgacagagccgtagtagtttgcgtcaacagtgccttctttgttttcaaaagagagtttgttcttattggccaagattgctcccaccaaagtcgtgccattgttaccaccaaggccgaccaacaataagccagttttgggagtctttagatccactttgaactcgtaatccgtggcagtgggtgtcacagaaaag
>comp6964_c0_seq1
gtaaacggtggcttgataccatacgatggggatctcatcatcaccagatccatggcaaagtcaatgcctcaaaagtacacacaaatttcagccccactcaaaataattaaactattggtgagcgaactacaatttcagtccctgcaacctaatcctgacgactatgtgatcgacgataatgcggatggagacgacgaggatggatgggaggacatggattctttgggagttccaaattacgagaagctcaagtcatacattgattccgatgaagaagattcggatcaaacatcagacaaaggtgtcagagagacgttgctatcattcttcaaagagtgtgtctcgaagaatctcgcaaacttccaatcatattacgagatgctag
>comp7115_c0_seq1
tgaaaaaatttgggtccttgttttcctctattggaaaccaattatcgtattccaccatgtcaagaagctcactgaccttttgatcaaccatcttgaagatcgcgtcctcggaatacttccgcacttgagcaaatagttcgatcgcttttagcttgaatgtggagtttgtgtcgatgttgatgatgccaataccattgtgtgttcgaagtcttctgtctataagcttgccaatctcgtacaagctgaacaaata
>comp6445_c0_seq1
gtaatgcataggcgctatgaggtaaggcctgtaattttctctcttgtgacgtgttaggcgcctgtttgatggccttatactcgttaatgagagctttttgagactcaagcgttctcgatgttccttggacaatgctgaaaagagcagatatatcgatatcaatcaatgaggcttccgagtagtcactggaggacgtagctctcgcgtccaagc
>comp7402_c0_seq1
ctttttttctgggccattcaacgtgaaagcaccacaacaaaagagagacgagcgctcagtcgctaaattgggtgggttttcgaacagcaaagccggagaagctaagcctgtccagaaagtttgcataaacagtcttcatacttgaaagagatatcaaaatgggaagtttcaagttcatgactttggctgatgggcatgaggtccactcagtgggccattttcctatatgtgaattcagattgatttatcactgccgatgccatgaaataactcaact
>comp6580_c0_seq1
gaaaaacggacccgttccaccgagattgtcctactacgttattgttgaggagggtcataacggtgttcaggagggtgtggtggacattccatcctctaccgttgtcgaatcgcgcagcaccggtggtgtgcagccaattttgactcctctggaccttcagtctactgaagaaattgtgaggtctgaccccaatgtgatcaagcaatgtga
>comp6201_c0_seq1
ttataaagtacaaattgcgcacgtccggacactacactgagagtgcagccgtcagtgttgtctcccgtagaggacgtgtaggtgccaccctcgtacacacatgtgccaacggtgtttgcgccgctctcacctacaatcttcacattgaagtttgctgcgtccacgttgttggggtttttgatcaacgagaggtaggaaacccccgaatcgtaaccagcgccaaagttcaaaggtgcccagtttcccacaccggagccagaggttccccaaagacatccatcggtccaactaacaccggcgttgttgacataatactgagccgaagttttgcctccagcatatgtgtggtagtacgactcctggtttacgacggtcaaaattgatgatccgccagcgtcaacgacagttggaatcaccatgttctccgtgcccgggtaatctgttctgcagattgccacagactcagaaagctcactcaccaccaccgcgga
>comp7077_c0_seq1
ccaccacactatgtgcgattcgacccgctttgatttcatcacaggctgtcttgattctttgagtcattctttctagtccttcatcaatggtgagaacaatgactgtcgagtaatctttgatgaggcggcatgagtagccaatattgattgcggtttctcgcttgtctccggtcaacatccacatctttattcctgctcttctcaacttctcgatacagtcgctgacaccttcttgcaatttatcctctattgccgtcgcgcctaggagttgcaagttgttttcaatccttgcgccggtctcttgaactttggaggctctgtcatgaagagcggtcttagcctcgtgatagtcgtttgcccatatctcgtattcgtcgcttgtaacccacttgaatgattaaagaagagttctcaagccttccgtggagaaacttt
>comp7247_c0_seq1
aaaaactaaaataaaaatgtcttgaattatcatccaaaagcttggacctggcggtcaatttgccgtttccggcatacaaacatagtcacgcatcggcgtggtgtctgggcttgggcggtcattgtggcgctctcctgcacagaactttgccatgatcataacatcctccaagtccatttccagactgaacctggcctcgatttgttgcgccatatctctgtttcttaagtttttgcagaaaatcgccaccacttgatcgagcggtacaagctggcaattggcgcggtgtacgcgctcgaagtcaaggatgtactggtgtacgctcgcagtttggcgcacattctcataacgcacgataagccgattctgttcaataaagtcgatatagcgatctttaaaccaggccacaaacgtgcggaaatcggtcacgtggcctagtttctgtgcccacgcaagccgcaatgccggcccatagcctaatctgctggtgtaaaagttgtacttttgtttttcggtgacgatattt
>comp7050_c0_seq1
caaaccgcaaaatacagcgaaacaacacgaccagaaagagggaaccaccaaggacagcgaggacgatatcgagcttgacgcgtgtacgacgcttaatccaatgaaggggttcatagatctcaggggactctcaaactacggtctagaaggaaaggtgcagccgtggatggcgaaagattacgatcagggtaggaacttcacacttgggatttgtctgtcccccgtgaaaaagtctgtattgaataccgctgtatttagggatgc
>comp6512_c0_seq1
atgaggaaatgaaagagggagaaaatggcatggtgcatgatgatctggcagggctcgtcgatgaaatgtgcctggatgaagaacaatacggacctgcagaaagcgatacggatgaggaggataatgagatagaggaaaacggcttagaggagaacggcgaaaaggatggaaacgactacgatattgacatcgacgtgaacaaaccaatcaccatggcggatatcgctcaattagaggacgaattggaaaacgacgctgggtctgagacagacgccgagtcagaggccgaaacggatcttgatgacgaagaggcttcgacaatcagtggcgaggagaaggacgaggcaaacggcggccaggggaattttagtgaagggctgtctagtgaaggtccgagctcagggacgacctccatggcaagcagcttcaagattgaaggtgcacacgcacaggaacttgcggaagagctcactgacggcaccaaatgctgcgacattgtggtggctcatcttccgaatgaacgctacgactatgagttgttcaacacgtacggaaactcgttgctgaacgcatacttgttgcagcggtacgggtttgtgtctgaaaagaa
>comp6750_c0_seq1
ttttacaggatttgacgatctggcccccgaaagcgttccagcacccaaaaagaatacaaagccagccgccgccgccggcgaggacgaagagcttactgagctcacttctaacgcattcacaggcttggccatgccgctccccgatgatgatattgacttgccccattgggcatccttacctctcagttcgtacactttgagtggactccaga
>comp7825_c0_seq1
aatacgtgccagagtatgctgagaccattcaaaaagtgtacagaacgcttgcacctgcacaaatcaagccagcaagtccctcttctgtgcttacgcagttctacacatccatgggaattgatttgaggttgaaggtgttacatatcttgacatccttggtcgtgaatggacctgcggttcgtaattacatggatgaatcgctcgagcagctggggg
>comp6206_c0_seq1
gcgttctgaagtccaattctactcgttcgccaaataacaagatcgctcacatgaagaaactcccttctgcattaaacgaggcaatgaataatcgcgcctgccggtcgagcgtgaaattcggccaaagtttgaattcgcaagaaagtacttccctcttgactgcactcgcagattgtgaaaatcccttccaatgtgcacatggccgccccacattggtcccgttgcgaatgccgcatcatttaggtaattttcaaggggactatgaattgtaaaccttttggtatcatcaaac
>comp7648_c0_seq1
gacgagcaatagcccttgagctcgaataacttactgacatacgcggccgttgccggattgtaagagtcaatggcgagaatcacccgaaggaatttttgcgacaccacatcgcggaacgcctgctccaaatccgaagatacgttgctgcccttttcagcgatcgccaacttgtagtaatccgcgtaaacggaagcatcgtcgcgtacttgataaagcgccaaggcaccatacatctcataccacgttgaaac
>comp6557_c0_seq1
ccccggaattcttgcagctgcttgattcggcagctttgcgctttggggttgaaatcttgatttcagactatgatacgaactttcatgggttttccgccaaatcacacagcgtgttcatttaccttttaggagacatcaaccaaataaaacgcgctgagatacacgtcagtgtactagtggacactcttttgaacaggcatttcgtcgatcgtctacaaattccaatgtcaacgctcccgagcttgggtgggtttgggatgtctaatctagtt
>comp6086_c0_seq1
cagaagcaacaccagactatcctcgggactaaacttcaagtccaaaatggccaggctcgtggacacagacaccaatagcgtgatctcaccgtccatgagtcgatgaatctcgatagagccatgtcttatcccagattctttttcgagtttgtaggttccaatgaatataagagaatggtcgtctgggtgaatccttagacagcacgggggaaggcgtgcttccgttc
>comp7276_c0_seq1
gttaaaaaactttttagcctctgcggtgagtttcaattgctgcaagatagttgcaaagctcgaaaacgtgttcactgtgtttggatgctcaggcccatacacaacactccagtctctataagctctcaagttcatcttgagggcgctgacgtgatccctgttcatggactcaaagtatgaagctttcacgtaagagtttatagtctcgtaactgtctaaaccggtcaatctttcatgcaaaattgcagacttcctcgcgacgatggaagcttcagagtgcaaaccgcactctgaatagatctgagccaaagtggaatagaaaccagttgtttccttgtgaacatttccg
>comp7900_c0_seq1
ctgcctcgcaagttgaagagttgatatttatttgcgagaatactcttgcctcatttcacaattccgaattctcgacatttggcttctcgcaaaaagcggatactcaattggccatgccctcaaatgggctggctctctctagctctctcacgcctccagaagatgtcacggaccttgagaccgacaaactctggttgcagatcctttcttggaagcatgatgtactgggcgatccccaacaagacacgcagtgtccattcaccgagacccggaccggacattccagaccgatgaagtttggtttaggagttgatgatgaaaactcgcttggggtgcttgattacattggtgagcatcctcccaccacaaaattggatatattcagcgacttgccctttaatgatgaaggctacagctaatcaatacgaacaaacacgatgatctaaacatcaactgatgccagattcgttaacctttaacgaagcgtgaagtcgcttgagataaatagaca
>comp7893_c0_seq1
ctcagaataaacataaacagacttaataacctcttggaaatggatgatgtgaactcatgcatcgagctcatcaattcaattaatgcaaaaatggagactgtttccgagctgacaagaaactcctacgctctagacatcatagcggctgagattatatatgtcatgagaacttcacaagacccagcgaaactaagtgagctatacgaccgaagtctttgtgtcacccctgctatcacgcacccacaagtgatgggagttgtgaaggagtgtggtgcaacagtccagttcttcaagggaaactacg
>comp7004_c0_seq1
agacacgtgtctgtgtacaggtttgtttcaaaagatactgttgaagaagagatcttggagcgagcaaggaaaaagatgattctcgagtatgcgatcatctcgttgggcatgaccgacgccagctcgtccaagaaaaacaaaaatgagccgtcgtcaagtgagctctcgcagatcttaaagtttggtgcggccaatatgtttg
>comp7824_c0_seq1
ttactggccagctggctttccggaaagaggagatcgaaaagttcggagaggacccgttgatctccgatatagaaaaagcacgttactttttgtttgaggacgatttgttctatcatatgacgcgcgaggcgaaaaacctcatcagctacggcgttaccattattgccgataaaatcattgtggagatgtgggaccagatgatagagtttgaatctgtattctacgacgaaaacgaggaaagtggcgattatcagcatacaacggcggaaatgtcgagacacaacaaaaaagctcaggatactttatcgttcctcaa
>comp7304_c0_seq1
agggttggatattgattttgattatcgtcttaaatcttctggtatggaaggccttaaaatatggtcgggccaaacgttcgagggctgcgaagattccgaaatcgatgaagagagcgatgataactcgagctcagatgatgttgatatgtctgggtttggcagtgactcgacttctacaagttctgatgatgaagatggagatgaggatggagaagaagatggcgatgcagatgaagacgaagacgaatatgaagatcaaagaggttcacaagcagactcgaattcgtccgatggcgtggtttctgtgtctaaaaagaatgatttggatggttatcatgcgcccggagacagaaaacgcggcaatgtgtttcatgactcacagaaggc
>comp7501_c0_seq1
cagaagtgtcgcggtattgcatcagctacggcgaagcagtgagggccgtggcagataccaatgctgaattggtggcggagagtgtcgagttaaagaaagcggagcttctcaaacaacagctagaaaataagattttatgctacaatgacttgatgaaggagctcttacaccgacatgctgaactcaaggagatttacaaaaatgccaaggcaaggtgcgatgagtacaagcgtggtgacgcagcggaagagattcgccagcagaagctatcgccggaggacagggaaagtgtcaagaagcttgtggagaagtacttggcggaggagcagctttcggagctggttctcgtgagaaaaatccagcagctcgaggatgacttgtccgtattggcaaacgtggacaggggctcacttgagcttttgaaagcgaaaaggagagatctcaaggcggctgaaatcaggttgccccaattaatcgaacagagaaattcgaccaaggctaagattgacgagattttcgcgccttgggaaagcgagct
>comp7645_c0_seq1
cacgaaaccaccgcagaggcccacgtcgcccgaggtgctgccgacatcggagccgagccggatcaacctgacggtggatttggcgaaactacgtctgaatgaggaaatctaccacccgattaagctcaagtactcgctggcggcagacgtgcccgtaccgtatttgaatctgaaggtgaacctgcacgtgagcttgcaccagctcaccagctcgtcgttggaattggg
>comp6594_c0_seq1
tattctcccgtcaataatggcattcaaattcaacttttctttcatgcgagaaactcatcttcgcgtactggctttttcacctgtcatcaaataaattcgggcactgccacgatgattttcccaccgaccgtaacccgcagttgatgatcaacttagcattttcgcggacaatctcccattggctttggtataatttagtcccgatcaaaaagcaaagaccgctgatgttttctttaagagtgatgcgcgggagaatttggcagtgtttttcgatcgcatcgaatagagggacctgccgtctattcgggctcacatggtgaatacagtagtcgatcggcaagccttctttcttcaagtcctttgcaaactcgtccctgatccgattaaggtacgtgtagccgtcttccttcatgaacggactgagcttttcgtagcagctatgatc
>comp7146_c0_seq1
agcagatattgtagtaaatgtcaatggcttttcaaaaaaagcttcgggaaacttattgtggcgactgcgaatgaatgacctcagtattatgtcgcgcaaaggtcccacttgtagtgactgattaggagcaatcgttttcttttgttcaatgccaatcttgtgttcaaaatttgctggagccgaaccttcatccgattccatttcttcttcaccaatgttcgcaaacaaaatgttgttgatgctattcaaagtctggagccgcagctttccgtctgaagccacacttggcgccaaggccgactcgagagtgtttgcgagctcgagttgtaaagcccagtttcgtgacgtagctaatgttgaatggtgggtaagattgttgaagatcgcttcatcactgatttccggctcgtaagccttttcgtcaacaagctcgc
>comp6775_c0_seq1
atttcgccatcgttgatgtatcggcgaatagcattgatagcgtcatcgagatttactctcccagacgcatccctataccaccaagctctataatttgtcgcttcatctggctctgcagcgacggaattgaattttgaaagagcgtccgaggatggaagttgcgctggagtaagattatagggggcattcaagtaaaccgcttgatacttgagggcttttagcttcttcctaagggctgacgttttggcataaaacaccgacgagctctgcgtgaaaccgtggaggaaaagtactcttcccttgtagtcgactacttttttt
>comp7580_c0_seq1
agcgtcatgctttcctggcaaatccccaaaagactcatacgcagatacgagatctgagcaggcttcgacggcatcactccaagcaggttcgtctgtgctcaactccggccgaagagttgtggcgcggtaggctttttcaaagcagtccaaagcagcccatggtcttcctctccacacctcaaccttgctcacgattctccacaatctagcggaatggttgataactgttggtaagatgatacaaaccaaatcaatacaag
>comp7587_c0_seq1
taaaacatgacttaccaccggcgcactggccaggcccatgttgtactcgtatgtaaggccaaactcgggaactccataggagtgttgacgattctgaagctccgctagcttgagaaataaggttttcggctccaagataggctccgagctcaacttgaacgtcccaaaatgcacgcccatgatgttggtggtattcacatgtgacgctgtcttcatgcattcctcgggcgata
>comp7734_c0_seq1
cagatgcagaaatctcggaagacgaggatgaggacgaggatgctgaaagcagggaaaaacaaaacaaacaggaggcgttttccgtgttcgtgcggaatattccctatgatgccgacagcgaatcgctcacagagcacttttcgcagttcgggcccgtgaaatacgcgctcccggtgatcgaccgggtcacggggttggccaaggggtcagctttcgtggcgtttaagaccgccgaggcgtatgaattgtgcctagcagatgctccagtggcgtccgcgacctcgatgttgatttccggc
>comp7045_c0_seq1
ctagaatttgaattttcctcagaagtggcgtctttgaaaaaactattcaaggcgacttttctcaagtgattgaccgattgtggaccctttatcaccacggccatattctcatgcacaaactgagttgcatgataatgagataattctgaagtcaatgttttcaccgaaaccttcgaaagagtagctgaatttcccgttgcaaaccgg
>comp6786_c0_seq1
acaatatacccctagcagacttgctttgtgtgaccacacgtcaccggttgtggcaagctcttattgccagcgaaagacattacatcgagcgcaaagagcaacaaaagcacaatttagggattcacaagataaaggaggccagggagagatcggcgtccgtgaactcaaacacaagaacagcgccgcagatcgcaatcacgaaatccctagactctcaaaaccacgctgatggctcatacaagggaaccccggtcagcccgaaacccgtgaaaaacgaaaacttcgaattgaggccttttcgcacaggtgcgacgcctaggccatcgccctctgcgtcccctatagcgtctaagaataaacctctcgagcccaagaagccgctagcgccactcaagttggagctagaaaagccctgatcacgacgatcgtttgcgcatactatcaatgaagccctggtcacgtgcaacattgctcattgtgatcttttgaag
>comp7172_c0_seq1
tcctgatcatctctccactgagcgacttgacatggaaacagaaggagactcctgcagagtactcgttcgatgcgactctgttcgtatctcaacattttcattgcacccatttcttgaggtcccaaatctgcaaaacccatcctgataatgaacccgctacgccgagttcccccacttccacggatctatcatgtcaacagcgagctatttgactcaggaagtctagccaaaatccccacgcaccaattattcacgaaactcggctttgttcaccacccaaagccggggctcgtgcattggctacccatgggcacgatgatattgcggaaattgcaggag
>comp7383_c0_seq1
gccatttttagacctaccttttagtatttgtgtccttgctgttcttcatcaaactgcgagacccgtctctgattatgccgctgtagtgcttatcgagcaagacgttttcccacaaaacggccgagcccacattgctgcgctcgaggtcgacctccatgccaggtttctcgaatcccaaaatgtaattgccctcgccagaaatgttctcctctgtgctccaaagccccttgagtccgtctccgtacttgttgatgatctttgccacaaacttcaatgacgcaatcgcggttttttcgggcgcgg
>comp7111_c0_seq1
cgtttcaagatcgattggaacatctggaaagaggggagaatatcgaaatactcggtgcgagcatcggtcgagaccgtggccaagttgagactcgagcctcccaactggtcaatgtggccctggagattccgtgcgggcttataaggcacattccgcttgctcaagttcgggttagaattcgagttccggctgtggaatagaccctgtttgatacttatttcaccttggcccagtgacgtgaccggagtcaagcccggggacgcgtccagcaactcca
>comp7467_c0_seq1
ttccgccggtcgaaccgcctagacattgcgctttcgacgaatttgcccgtggccttgatctttttgcctgcggcggatatcccgacttttgttggcgaaggtaaatgtgacttgggcatcacgggcttggaccaggtcaaggaggccgacatgttcgagtctgtatctgatttgttggatttggaattcgggaaatgcaaattgcaggtgcaagtgcccgagcatggcgaaatcgattcgcccgagcaattggtgggcaagaaaatcg
>comp6529_c0_seq1
agactatgacgtgtcgtacttttcatgcggacttcttttcttccgcaatttcatccaggagaaatctatgacagaaaacgaacgccgataaaacacagaagacggagctgagcgcccaaaagcagccggcgcctatgaacaaactcgtgaagtagtagttgacgagatagtagcgaagtccatcccattcgataacaaaatcgatgaaagtcttgcgcgaatcgaggaataaaaagttcattttctcgagtgtgaatgtggcattacttgtttggagagcggtatgcaattcgtgccccttgagatagagtaacgggtggtcaacacgaactagtttcaacacatcaaccaaaattgg
>comp7279_c0_seq1
tgccttacatccacgcatagcagacgcaaccaaacagccctcggtggtagccatagggatatggtatggtttgccgtcgatgatcataggacccgcaacgcccactggtagaggcatgaagccaataacattttcacaacaagctccgaaaacacgatcgtaatcgtaatgagcatatggcatactgttcgagtcaattataggtgcattggcaagtttggagatagctttacggcgaacagc
>comp6492_c0_seq1
gatcaatgcagctcttgaaaaatgtgttggaaagacaggcctcggagctagaagtcacctcgggcgtgaaaccagcagacgtggacccaaacgagttcacatctcctgcagatatgttggatacggtgatttcagtcttcagcctcgtgcaaacgttgtatgagtctgtaggaggcacagccgagaaaaatgccgcggtgacctcacttgtgggccagtttgttac
>comp7085_c0_seq1
atatggctgtctcaccgtggtaagcgccttcttcaagctggcgccatcacgtccatgcgtgtatgcaaacaccgtctgagtgtctagcttacgtacgtttggcgcaattctcacgccgaggcgatctaaccattgcaagtcccccttcaaatcatggcccaccaaagagcagtgcatctcgtagtctgggtcgaagtagtggtctatgagactctgcaaaaacc
>comp6410_c0_seq1
actgccgtttgagtgtactttgcttaaaagtacgagactcttgtcgggttgataacacatcatgaagcttatcgcctatccaattgatgatttcgtcctcgtttaaaaatctcacctctctcttcgtaggatggatgttcacatctaagttttgggggatgatgtcaagactcaaataaacaaatgggtggtttcctttgttaagatataacaggaacaccgagtgcacagctcttctaagtggatcacacgcaacgaggcgattgttgatgaagaacacaggtgtacttcgccttttgttgctgtaatttacgccagtgacagcccctttgagtttgactagaccaaagtcagatccagggtactcaaactcgatcaagtcgccagcgatagaatttccgaaaattgtgcgaattctgtctttgagcgaggcgtgcggccttgtag
>comp6253_c0_seq1
tctcaattcaacagctttgctcaggcccacttgccatacaaagcatcgtctttagcacgcagattcatctccaacgagccaagtggcaaaatcaacttcattacttccgtgcatttcgtgaaccctccaacatatagcaacctcaacactcaagcgagtatcgccgggagctacgagatagacacactggaatcgggtcccccagagtaccgctatttcgtgaagggaatgcgctctcttttgaatgaggcttatggtataaaggaggtcaggcttt
>comp7370_c0_seq1
gctagatttgggtctttggttgttgggggcgttgttattacaccaagagataaatgcagtgtgtacgtcacgacaaacaccctacaaagtgtccatctcttggatgtgtatccgcccgaaatcgccatcgacttgatcgatcatcgcgtgagcgaagttgagtttgtcagcgatgctatcttcgccgtagacggagcagcccaaatgttccggtctattctccaacatggcttatccgaaccttttgacttgcgcgttgaagggcgcatgtca
>comp6520_c0_seq1
actcccttgggtgggttgtagtcggaatccttcaacgtggaaagaaaaaccgattcaatctctttaaagagcacctcaattccaacattgagtccatccgcaacatacttatccaccatcgcctccaatttgcgttttgattggagcgatggattcaacactgaattttcgttccttactatgtctttgttgatcatctcttctttgtagaagatttcaagcatctgcactatcatgtcggccata
>comp6368_c0_seq1
ctcgccagaaacagtggaaaagcttcaagcgaatcaagcaaatgtccgcaacatatgtattttagcacacgtggaccatggcaaaacgtcgctcagcgactctcttttggcgacaaacggtatcatttcacaaaggatggcgggcaaagtacgatttttggactcacgagaggatgaacagctcagaggtatcaccatggaatcatcagcaatctcgctttatttcaagatcttacggaggaaggaaaatgccgaagaaatcgagacaaacgagtatttgatcaatttgatcgattccccaggccacatcgacttttcgcccgaagtt
>comp6895_c0_seq1
ctcgacatcgggcgcctcagagtcgtagccctctcccggtactctagtcggcttgatacgcactttcggcaccttcttgagaatctgctggacgggtgcgctggcctcgcttgtacttgccgcagctggctgtgcatggccggatttgcccaagcttagctttagcttttttagtttctctttcgtcggtttgggtttgcttatccctcctagattgtctttgctcagagccgagtgcttgattttgatgcgcggtagcggtttctccacagcctcgacatctggctcggttttcactgagggcagtttcgacggcttgaccttgagcttgagtttcaaggacattttgg
>comp7585_c0_seq1
atcaatgtgaaccaggcctccttcagtcttaccaaaggcgtgtattaccccgtgaagatcgtcatgttcaactggacgggtaacactggtctcaatttgatagtgaccgatcctgttggcaacatagtcagaaactttggctcgcaagtatttcaagccacgttcgacaccaagtgctataccacctccacttcagtttggggcaacacttttacgtctaccaccacacaaagtggtg
>comp6570_c0_seq1
gtttaggctcacagcattttcttgaacatcaacagagatgttaaggggattggatatttgaaagtcgaccaagaattcagcatgctgcgagctagtcgatacgcagaaaatttgatctgtcagtacgttggcgcttttcaaaagccagtcaaagaatgtcgagttaattgacttattgttcatcatgcttccagacaaacctggccctcctccaaagtgtaggtt
>comp7409_c0_seq1
aactctactagttcgccttccggatactcctgtgtgggagaacaacgagcagttaaacaaactccagacccgcgcattctatgagcggtaatctccgtgatttcaatcaactccgacccatctttatactgtttcaacgccacgtgtccttgcggaggcgtgaagtaattcgagggtacactctcttttaaccggagttgacttatatgaaaaacggggtgtccagtaaaagtaggcggcatgatcaacaggtagtttactggacgaagtgctgcttcaatctcaaagggacctgaaaacttggactgaagtttggggaggagaccagcgttgtgggcatcttgatgacttccaaggttcgatacgtcaacataaacttcggcgccagccttgaattgccggtctgtgtgccgtctgtcatagaacactttagtcttttcaaatgcactctggtgtgctgcaagtgctgccacttgaagacgatcgagcaattctgtgatattttccgtagacgaacacgattcttctggagtgggacggaacaaaaaatcgattggggctggtggcacgtatgatagatcgatctggaaaggggactttccgtcaagt
>comp6968_c0_seq1
cgaggccaaaaagttgcaagcgccacgaaaaagcacccatatttttcgaaatcatgtgtaagactaacccggggcaaaacgagactcatcactgtggctcacaccgctctgtaaatggcattggaaagcaatcaacaacaaagccagcgactcaacttatcatccagtagcctcaattgaagccctgacagaatctattcatgaataccatgataaacacccgcatgcgccatttaaaaaaagcccaaaccgtgtcacacgcgtgacccaggcccttgaccccgcttaatcggccttcttgcccggcacgaggaa
>comp6657_c0_seq1
gtgcggtactcatccaccagttgtcgaagcacttgtcgcagctgcccttccgcaaggccaagggcacgcttgtggacgcggtgttccacccaaccaaaccacacctctttgtgagctctcagcgcgccattcgcgtctatgacttggcccagcaggtattggtcaagaagttgcagccgggcgcacgcatgttgtcgggaatcgatatccacccgcgcggcgaccatcttttagcatcctcctacgacaagcgcgtgttgtggcacgacttggacttgagtgccacgccctacaagacgttgcgctaccacgagcgtgccgtgcgcctggtccgcttccacaagggcaaattgccgcttttcgcatccgcctctgacgacggctcaattcacgtgttccacggcacagtctacgatgactatatgaccaacccgttgcttgtgccattgaagaagttgaag
>comp7643_c0_seq1
tctcgacccggacgtgggctgtgtagtcgctggtttgacaacaaacttgaactacttgaaactctcggccacgatgcagtaccttttgaaagacaacaagcaactcccgtttgtggccacaaatatcgactctactttccctctgaagggcaagctcttgattggtgcaggttcgattgtggagacggtcagttttgccagtggcagacagcccgatgcagtttgtggcaagcccaaccagctgatgatgcagctgattttggccgataacccaggacccaag
>comp7236_c0_seq1
ctccctctttcatttcctcatccccctcttcctcctcttcctgtatatcatgcatttcatttgtaccctgcagtctgtctgaatcttgcatggcctctgttttcgccaacttgaccaaatcggccaattcttcgtcgtcgctctcgtccatgtgtgcacagcccgtctcgccgcagtaagcgcagagatcgtcgccgtcatcacactcaaaatgcacgttttcccggtgctggattacaccgtctttttcgagcggggaaagatggttaaagaggtcgg
>comp6046_c0_seq1
tggagagcaaggactacataccgttcgtgaactatctcaacatcccaagcttggatatcggctttcgccgccaagagggagatatccccaaacgttcgtgcatagactcattctcgaacttcgagaaagaattggattccctgatgctgcatcatattgctattctggaacttctcgccaggataggcttgcggcttgcagaggaacccctaat
>comp6758_c0_seq1
atttgatccacgatttggatttgttgcagtacctccttggaccagtcacgcgcgtttatgccgagcttttgccgcgtcagagaaggcctgaaaacgtgaatgaccatgttgacgaaggggctgcgctcacactccgttttgccagcggctgttgcggcacttttttgtgctcggataatgtgacttcgcctttcagttttgaagcaggtacaggcgaaaaccctctcattccgttgcatcaggatgtggcgggtttttaaagggttttcggccgcgaaggcaccctt
>comp7070_c0_seq1
aactcagaacatccgtcttcgtctcagagtctccaccaaattcgagcgtgtcatgcaaaaacgccacccaaacatatccggtcaaattcggacttccctgggtctgtcggggcatgtctctctcctgtgaccctgcttcctacatattccgcacaatcgtgccttgcgtgtacgtggctcggtctcctgggcagcggaagctgttcctgcttgcttttcctcaagatcctccaggtaggatctcttccggcgacgttgttttgcttgttttggcgtctgaacttcttcaatatcttctgcgacttcaattggttcagaactctcatccaggctagtcacatcttcttcatcgacccctaatccttcactagcctc
>comp6977_c0_seq1
ggggacaatgctattgttggatttgaaatctatccgaaaagcgttaacggtgttgagtgcccgggtacctcgaaaaattacaaaaatctacccttgacaatctccaaagataaaaacggcaaattgctaccacaaaggtttcacattccatacacttactctgtctattggcgagaagataactcagtgacatacaacaaccggtgggatttgta
>comp6119_c0_seq1
cgacgttgttaagtttttgttgtccaagggcgcgaatccgtacattaaacgggctaaagacggcttgactgctctcgagattgccaagcactcctcacaatacgaccccagagaagttgtgattttggaagagagcatgaatggtgaagaaaatactaagcaaatcatcgctgagaaacttttggtgcctcgtccaagcccgacgatggatctgtcgagcaaggatgcgccgatcctggaatttatgaatgatacgaaatctgaatcttatgccccgggaatagctcaagttggg
>comp7837_c0_seq1
gcgtcgctacggcccaaccaaggccctgtcttcagaacaggctcgaagtcacatgcgccaatgcacagtgtggtttcgttgtggaaccttttgctggaaaaacagtacaccctgctaagggacaagctcgacgagttgttgcttgtaccgccatacaaccaggatggcgtgtttcactacatgaaaattgtgtgctgtctcagtgaaaacaccga
>comp6051_c0_seq1
cttgccctcaaatatcgagaaagatttggttccgcgacatgcaatcgtggccgtgctgaatttgcaccagcgaatcaactcgatctccgattcctatcccacgaacttcctcatgaagaaaatgaagcttgttttcagattgttcgtacagacttacgtgacacaggtgaacgagcttttgtcacggaacgacgacggctcccaaagcttgatcctgacgcgaatcccaaag
>comp6725_c0_seq1
cttaccgggctgcctgagtttgtggccgatttcgccgacaacaacggcttcaatttgttgattagtgcaatcaactacgaggtggactttgcgctcgcaaacccgggctacgccggcggcgcgcccacgctagtgccggtgcatcacaccatcagcttgcgtcaagtgaaacagttgcgcgtgttgcttgattttgtgtcgaacttgatcctgtccgacgccggcgaccgtttgcgcaacttgttcgactcgccacttttagatagcttcaacaagatcgtgatgcacccagaagtgtttgggcctgcagtacttgcgacgacattggacaatgtggcgcagattatccacaacgagcctactgcgttctcgattttgaacgaggccgggcttgtactcgccattttgggcaattacgagcacttgttcatgcctttgggtgagttacttttgtcgcttctcgaggtcttaggcgcgttctcgctcaataaggacggcatggcgaaagtcattgaatcgtgcgtgctttcgg
>comp6595_c0_seq1
gaagcttttctataacataatcactgataggatcaaagattttgactgggatcgacaaacgaccgtcttttccaagcatagtgtcaatggttgtctgctttttggagtccacgaaagtgttctggtacattcgcgaaacggatttggtcacgtcagataaggcacctgcaaggttcatcttccccgagcgagtgaaggaagatttcaaggcatttgtgcctgtgtagatctgagaaattgcatcaccgttgtcagcccaaagctcattgtgtttcatcacaaactcttctactctgattctgtcgcgggcattttgggacacggcttggttgtggacaatgtgatcgaccacagtctggcagatgacttgctcgatgaggttggggcggtctaag
>comp7623_c0_seq1
ggctgcgggccaggtacaatctccccagcatcccgtacatggtcttgcagcggctccatcgggatcatgtcgccattctcggccagcttcaaaaacgcctcgaactggtcatccaaatgcacgtctgtcacattattgtacttatttctggtcaatgaattggcaagtctgagttcggccgccatatccacgggctcgcggcggcggatccgctcaatggcattctcaagcacaccgaatttggcctcatatgcagcacgtaatgcctcgatctcttttctgtttttcgtggcttcgactacggccgagcccaagactaatgttaggaataacgacttgaagacgggggtgtagaataggtcacgcacagacgtgcctttctgtactttgaccgtggaatagaccgtcgagtagagtctacgagcggcaaaattgcggatcatggcgtcttttag
>comp7841_c0_seq1
ctcctgatttgttgtgacacctctagtgcctcctgtcgaagcttgagatactgtctcgcagtgttgtcatttgttttcaagtagcttgcgaccgcgagatctataatttcttgctgactcatgaacaatatggatcagactggaaagtaaaattgagaaaattaaagttcagaaatgcaattgtgagtttgttgcacacttcatgaaccgg
>comp7871_c0_seq1
ctgatggtcgtggttgaaccgattctcatactaacgtttagagttgctacgaaagtgtgataatcccgatttttcaacagatttaaagactcaggtgttgcaaatcaaccagaattatgttgatttcgtgaacagtggtggaaatgtgacgctgtatgaaaaacggcaggtgaaaacacacatggcaaagctttttctggccatagagcgtgcagaatacgatacaaagaaacgatttgcatttgaaggcttgccgattcctccagccacggcccacagggaaaaacctt
>comp7063_c0_seq1
tctctggatgaaggcttcttgaagaaagttggaaggttgtcagctgggacactagagctctcttgagcgaacggaagcttggcttgtgctttcttcgtagttggagtcgaagtgccaggtttcttcacgcctgctgcattggctggagtgcttgatttctgtaaagcggctttttctgcagatgggcttggctttttcgcgggcttcttcttcgctgagccattctcctcatccttggcctccgccttgactcttcttctctttttcggggccctcagggctgg
>comp7465_c0_seq1
tttgctttttctctggtcaatttggcagctacacattacattctatcagggattgaaaagtttcactgtgagccgaagaaatagcggaccgactcgcacgtcttacttttgggctcgaaatttgtgaatttaaaaagacttctaccagcatatggcatattaggttgaggctttataattgaggaccatcagtcatgatcggcaaccttgaaccaaaatcatgctacaatttgtcacataatacatcaatgcattct
>comp6460_c0_seq1
cttttcaggatttctcgttgcgtacgaattcttgtgaaccatataatttgccataagatcgatcattccatttaacgatcataccgttcaccaccgcacataatgagagctgctttcactctacttaagggtaggtcagcctggaaaggtccacatgtggtcccccttcccatagctgaggccatgaaatcgaaaacagccatcagaaccaacgctagaagctgtaccattcttccccaatttgttgggttgaagttccaggttcacaacggaaaggagtatgttgagtttgaggtatctgaggatatggttggcaacaagttgggcgagtttgccgccacgcggaagaagttcgtgtacaaatactcgaagaactagg
>comp7795_c0_seq1
aatttgtattggacttgggcttcgtttattttgctacttaccagaaaatcgtcttcacatacttctcgcatatgagccacgtgttgcccgtgtgcggcgactgcgccggcaccatgctcgctgcctactccgggtgtggcattttgtcgtcatatcttgtcttgttcattgccttttacattgaggtttacagaaggaaatccaccagaaaagcacagaaagtcaagtctgttcacgggggtgtcgccgctcaagtcaacgcgtacgtgcatgcctctggcaagtccgactcgcctgc
>comp7213_c0_seq1
cgggctccgaaggttcggacggttcgtaaaaaaactcaccatagaaggcacccaaaccttttttggtttttctgtgtcgcctgttttgcaatgcaagcttcgtttttagcgcagtgaagttgagggaatcgtgaagatagtcctttgtgtgtgtctgtgtcgacgtgtccactcgattgcctgctttgtaaattgacgtcgtttcgtcaggatcgaccatatacttgagtctgctttgtagaaactcagatgcttcgatcgactttttcatctgcaacaattgatatctctctttaggatccaaattgatgaaagtgggcctcacaagattacccagatcatcctcgtacaacgatgcatagtcctgattcagtatcaaag
>comp6389_c0_seq1
ccaatgataccttaccatttgcgaaagtcgacaagtttcgagaagtaaaggccaaccagctgtataccaaaagtgtggacaaatacaagcaagttcccgttgtcgagtgtacagcatcagtacataattgtcctgaagctccaaaaatctccgaacatgttgcaggcggtgaaaacgccactgaagtttcgccacccttcgagcaagctcgcattgcagaatctgaacacgctcaaattgctacccaggggccaaccgatctcggaacttattcgatggcaatctcacgtaacgaaagtgacgagaaaaggcccaataatccgaaaagcagtggcacattagaagggtttgagtacaatgaattcggcactttgcagtcggccttaccggactctgggattcccataagttccccagacttgctgccagtgaagg
>comp6441_c0_seq1
gaaaaaattactagacgggacgtcagccggtgctccggtcacgacgagcactgagcctcaggtgggtaccactgaaaaggagaatcaaggggatagtgccactaagcctaaggaggattccgagtcagacaatgagggcgacaatgttcgaacatgggaggctggctatagaaccagatactacaagaataagttcggcgtcgaaactgaggaggaaatcaatcagataaggaaggaagtcgccagatcatacttgg
>comp6055_c0_seq1
cccgtgtgggaggcttaggtggcttaggcgctgtgcgcatcaacacaccgtatgggccgcctcacactgccgcattgggtaagtttgtctcgtcttcgacaaaccgctgcacgacattttgacgaacacgcaccactttgtcctgtgtttttggagccggattatcaatgtattgatctttgtggcgcccatcgaccatcgcccatttcggccgtttcacaatatcgtgggcgctcaaaaccaggtcgctcttagactcctcttctgcgcttgaatcaggattcgccaggctcatcttcgtatctgtatcatcgggagagttatgagccgttttg
>comp7695_c0_seq1
cctgcttcccaagattttcaaccctgtcaagtcgtttgatgaatggttcaacaccccattcgcaaacacaggcggtcaggacaaaatcgagttgagcgaagaggaaacgcttttggttatcagaagattacacaaggttttgcgtccgttccttttgaggcgtttgaaaaaggacgtggagaaggacttgccgaataaagtggagaaggttgtcaaatgcaaaatgtcatctcttcagtccaaattgtatcaaatgatgttgaaatataattcttcgat
>comp7566_c0_seq1
acttacgaaatgtacaacatcacattcaccgtcgcgttggattccttgatgacagcatacctccgcattgggtatcagaatattttgcatggagacggaaagaagattgaccccaccgctgtgaagaaacacaaatcgtttgcggaggctgtcaacagggatatcggcatcatttacgaaggcctagaccacttattctcacgcaaggacgtgttgtatttggtaaagagcttgagtgcgttggagtttttgaccgctttagcaacctgtgaaaacatcatcgaggacgtgccagaaatctgggagcacgagattcttgagacttactatgattgctctgtggaattcgtccgaggcgcgctcttgtgccgtaaggatgt
>comp7044_c0_seq1
ggagtatcaagattttgagcgattcacgaatcagatgttctcatatagggcctttctgaaaccgaacgctctctcagggacaaacatacttctattcaatgactcttaccttttgaaacaatatcgtgaggcgaaccacaaaagacaagtacacttgaatatgttatggcaaataacgaacgatatggactcagctggaattcccacttcagaccgcgaacgccaggacttgatctacaagacattttttcgagaccgaatagacataatggagaaggtaagctcaatcatggagcgtaacgagtctaacgagaccactgttgcggcactgttcatcaatcaaagtccaagttttgactttgaaacgtacaaagatgtgtctctgcgctttggtgagtctccagatgccgagacactaaatgtgcttctactcattgctttgcgacataaaaatgtgcttgctttgctggacataatgtct
>comp6325_c0_seq1
cgaggggaggccatgtagtggaaaataataggtaagaaacaactccacaaacgagatagtcttgaattctgacagtaccggatagaaatgcaccctattggaaaacttgtcaacgatagtgaggactgcatcaacaagtgtgccctgaaaatcaaccggtggataccccgttatcaaatccgtggctatatccctccaacggcctgttgggggatctgcttgctggagaagacccaatggtttggacgaattgtatttgacacgtttgcaaatgtcacacccggcgacgtaatgcatgagtgtagtgtacatcttggggaaaaagtatttgcgactagtatcatcataccagcgt
>comp7319_c0_seq1
ccgccgtgtcccatgcatcgtccaacacgacatcttttgactttttcgcctgcgccaagtcccgctcgtccatatcccaagcctcagaaagcgtcacgagttgtgattcgtcaatactgtggtacccctcgtcgtcttcgctgctagagtcagaatcttcgccgcggcgccgttttttgctcttatccctgattgtttgcgaga
>comp7543_c0_seq1
cccgtcggtcaattgtatggctaccattcgaaacggattcagcgatcgccagctcaagttcaatcgcaagcgaatgcgtctggcagttatcgtggcgtcaggtagagtgaatgtcactccgcataaagcaagccagccgaaagatcgaactcgcaagtgaggaagaaggttcataagtattagacatcccaaataggagcaaaccaaaaaggtcgagagctggtaagccgagatcgactttgccgtcgtatgcaacctctcgatgtatgaaatgtcactcatattgggcatgctcagtgtcatcaacacgcctagctttagttttgaacagatgcctccggataatttctctgggtggaaaattaattggctattcgttg
>comp7854_c0_seq1
cagctcgaccagctcgttttcgagaatttacttcaacacgaaagtttcgaccaagcaatgtcttatttgaacgaacttaccagtgaaagaaagatgtcaacacagacggcatacgaagcggtaagcaggaaattctgggatttgtttgagaacgcatcaaacctcgatgacaggatcgggaaattgaagcttgctacaaactgcttggatcttcttgacaccatctccaaagaaagtacattgacaaaggagcatagaatgtcagtggtaaagatcaagcatcttctcaaagctttacacagcctcaagaacttcaagttggttcttgtaagaaatcagcctgtcacgcccaaacaaattctagacagagtgacatgtgctggaagcgaggagaaatatccacaattcacgatcatatcgctggttctcgagcagaacccgaagtcgtaccttgcgcatgagaggctttataaaatcgtaaatgattcggcgatctatgctgatctagacttgagtgtggtgagctt
>comp7138_c0_seq1
cttgattgggaacagtttttcttgtcaggggtgtaaagttcgggcgacgctcaggtgagcaaaatacgtcattgtctggagaaatcgtggggatacgcgacggcccttcatctcggcgatagttcttcctcaagactgggaggttcatttgtaagtagttagcagccaaaacgggaatttgcgaggctctgacgtcgaattttcttagtttttcaaaaacactagttttctcgtctttg
>comp6079_c0_seq1
caagtgtagtacatgccttttataatataatcgcttcatttatcttccttgatgcccagccgcggcatgcaggccgggccgtttatccacgcggcattgataccaacaagccgagattagagacaggagcacgtcaatagcgacatcaaggatgtcaagaatggctatttccctttgctttgcatatcaaggtatcatgataaagatgtcgaaaaatgcgttaaaccagtacccatgt
>comp7667_c0_seq1
tttttttacccagccacaatccagtagctgtagtaccatatttgtccccaagagatgaagaatgaaattgccaccagttccagacaatttgtttaacttttcaagtccgttgtattgtcttttgaaatcactgtggaattgaagactcgaacacccaaaaccctgtttttcaggttatatgcacaccactaataaacagcctgaccagtccacaattaccccacaaaacatacgaaatttcacacattttcgcccag
>comp7208_c0_seq1
catcattatacgcgtcgccacgacctggctgggtcggtgtcttgagcaaattttgcgaaagttgcctctttgctaaaacaggggttgttttcggctctttttgcgagtttgaagccgttttcagtggcgcttgcgccagcccgctcttgggaggcgttgtaggcgtgcctagcggctgtagcaccatatggggttctcgcgggcggactgcagcgccgctttcagcccggcgacgcttaatgggagaatcatgggggtctgcaaactcgtcggagccgacggagcttttgcgggacgcgctttgctcgttgcccgagccggaaaagggcttaagcggcggg
>comp7468_c0_seq1
tcctctcaggcgcctgcgaaggaagtgagtgacaaattgggcattgaagatcccatttttctcgagcagtggcatttggtgaacacgcaataccccgggcacgatgtgaacgtaaaaaatgtttggtataatggtataagggggaaaggcgtcaccgtggcgatcatagatgatggattggactatgattcgccagatcttctggaaaacttcagcaaagagggactgtgggacttcaacaacaacgaggcattaccaaaaccccgtcttttcgacgactaccatggcactcgctgcgccggcgaggtagcagctgtcaagaacgatgtttgcggcattggcgtggcttatgagggcaaagtttcaggcatcaggattctctctggtgc
>comp7938_c0_seq1
tgccttatgggtaattgatcattatgagcagcgatgctgcactgatgaaaacgctctagtgtaatttgtgtgatgccgtggcggcgtacttcggttcacgcggctacttcgtatatccgagactagcctcaccatgctacaaagatgatagggggcatcggacaactcgaaagaaggccaaatgtttcgagagtgattcttcctcgactttgaagcactctctctctctgcgcagcgtattaaccgaccgtacacaaccaaatgaatctggacgtcggtttgctttcttttccttttccaatatattagatttgagaagcgcatgatatcacgttcatgatgccacttgatgagatcag
>comp7939_c0_seq1
ggagcattgaactcatgaacaaatcaagctcattttgcgggagactctcgagaatcgacagttctagtgcacccatcatcaaatgtgagaggttgaacacatgctggtccaaaagcgcgctggtcactttacagaactcgtcgttttcgccgagcgttgttatcgtgccgatcttgcggaacgcgttgaacgagtggtaatagctctcgtagatttgcgccaaatggaagttgttcaccacaccaaacggcaatgtctgtaagtctctgattctcatggccaatctgatggggagttccaaccgcacgaagttggcggaagcaagcactttctgcttggtgagttttttcccatatgccgccaattgccgaagcgagattgggtgtggctgtttctgggagtacttcaataagacctcattctgatagaaatgctgtggtgttaagatatttgagaacgacgggaatgccccaaggtcgttgatatgctcagcaatatgctctttgctcactagcgataagaattcctcgtcgatatatgaatgttttg
>comp7859_c0_seq1
cagtctctgcttcgagttgggagtaaatgggagggaaacatgattcaagtacccatctattatggcgggagcattcatgactggaatcgaggagtaggaggtgtcggtggttaaattccaagttgggcaatgaacgtggatcaacccagattggggggagacaaaaacttggtgatggttgagcaaccaaacttcaagccgtaagcgtaacgctgtcttgagaagccg
>comp6920_c0_seq1
ggtccctttttcgtcctcggtggcactgctgacgtccagcgagagttctgaaacgagctcgtcgtcagaaacatcatcatcggacatactgctgagctccagcgtgtctcccaccgtcacgctggcgccctcgagctcgagcggctttatcgtatccaccatcagtgttttgcccgacaccacaatcaccacgctcgtgacgatccccacggccgcgacctcgcccagctccggcggcacgtccgtatcgcagaagaacggcaagatcatcggcggcgttgggggtgccgtcggcggtgccatcctcattggcg
>comp7848_c0_seq1
agacaatagtattttgtgaccaagcggaaactataaatgaggccactatgggattcggcttggatcgtgctcgtgtctagatccttagtgatgtgctgagcgacccggatctttccgctgtgcggaggccccaagaccaaaacgttattggatgccatagtttggggagtatgcaaaagaatttgtttgttttcagcggcctttctttatggtatgaaaatacaaatatgtttgcgataaatatctg
>comp7379_c0_seq1
aatgaatctgaaaatgaaaatgaatctgaaaatgaaaatggcagttaccctgtggatcctgataaggtgagctatgaggaactctttagttcgtctttcttgtatgaccgtaagaagcagtatcgatggactcaatacgacggaccggcagagttgatacatgatgcgtcgagttgtgctccattgccagtaagagagcgccctgaagtcaagtacaaggatgctgcgggcgaaatactaacgggggagaatttggcgagccttccagaggtttattttcgatacattgcgtggtttcggcgggaaggagcaattgaagataactatgcgacccggtctctccaggactttcgaaacctgttttctggaacaaaactcgaaatc
>comp7419_c0_seq1
aggagccagagtacaacagagagcatccacttgcatccatctgtttacatcataaagtttacgacggaatgccggcgaacttgcaagagtcaatcaaggaaatgaggcgtccgaattccaagctcagccagagccagtacaaaaagcttttgaccacacagattgggtattccgataaaataatcgccctgagcagggttattttcaccaccactgttgttgctggcg
>comp6782_c0_seq1
gacagtattgtacagcgggaaacaggtttacttcggtccgatcgatgaagcaaaggcgtatttcgaaaaaatgggctacgagtgtccaccgagacaaacgactgccgaatttttgaccgcggttactgatcctgctggacggtttactgtcaaaggcatggagggccaggttccgaaaacggcagaggagttccgtgactattggaagaactctcctgagtacagcagacttcagcaagaaatcaaggactacaagcagcagtttaccactgaggagacgaaggtggccttgctcgactctatcaagcaggagaagcgcaaataccagagagttgggtccaagtatacggtgaacatctttcaacaactcaagtacaatttgaagagatctttccaaatcattgtcggag
>comp6693_c0_seq1
gcttcgagccggcaggataaaagtgcttatgagagtgtaaataaccgccgcgggtgttgatgtgacggagagataccacggagccaaatccaactgggcccgtggtcgagtgtggaactgtgttgccagtcaaaccggccttgaaggcgctcagcatgaaagccaggccgtcgccatcatgggataacacagagaagtgcacactaaagaaggcaaggtacaacaccacgggcacgccgagtaagattgaggcacgagtgactgcttgtttccatatcacatgactctttacctgcaagtcgccgataagcaaccacatgtgaatagcacacaacacgcctgcccacgcaatagtgaacaagccaacccacttggaagaaaaggccaagcccaacgagatcaggcacgagaaaagcgcgcggtaccatgccatcgagaatggcttctggatctcgaacttcttgaacgcgtagacggccgaggcc
>comp6540_c0_seq1
aaaaaaaaggcaaccaaacacctgacacagagctgaagcgagagcaggccaccataagtaaatagacgcagcattggccctttttcagagctttaaaaaacaactaatacaggctttaagcaccgttatctgcacttttttgcacccagcagcatcttacccacagcatgtcatcggacgaagtgatctggtcggtgatcaacaacgcattctgctcgttcaagatcaggcccggcaaaggccaggatttctgccggaacgagtacaacgtgagcggattgtgtgaccggaactcatgcccattggcgaacgcgaaatacgccacggtgaagaatgtcgagggtaagctatacctatacatgaagacggcggagcgggcgcacatgccggcgcagctctgggagcgcgtcaagttgtcgaaaaactacgccaaggccatggaacagctcgaccaccacttgcagtactggcagacgtttttggtgaacaagtgtaaacagagattgacgcggttgacccaggtggcggtcacggaaagaaggcttgccatgcgcgaggaggagcgccattatgtgggcgtgaagcccaaggtgaag
>comp7132_c0_seq1
aagcaaaactctacaaacaagagtctttatttgttcaagtatatggctttgtgagacttttacgtgacagaggcatttacaagaatctttgatttctgcgttgaagagagctcacaaggtctggcgcttgtccaacatcatcggattaaaaaagtacactgctgctatcgaaaatcaaatcataaggtgaatggattacaacgcatatgcagaggccaacgagttgttggagtgtacattctcggacattcgccgagaactcctggaaacatatcctagcatcaccaaat
>comp7329_c0_seq1
ctcaagtgtgacccaccacactcagttcattggctcacaaaccatggcaccatcttctcaaacaaaaatcgaagctacggacgaaaggtccttcaagttgatctcttcagtggatggacaagtagcctgcacccttgataataccagcagcatccagccatgctcccatctcaaaaaagtgttcgaaacaaaggcaaagtctaccatcaaatccacgtatcagcaggccatagcgattgttgtcgctaacacccgagagcacacaatctattcagcctgcgccggtcagggggatagtgaggcgatcttctccagcaaattgaaagaatacaagcgctcagtattgaagtgtgcttcatgtggcgacccgaatttttatctgctatttctttgtttacaatgtccacatgtcggttgctataaggtgcatgcacgaagtcatgctagaagccaaaagcatatgtttgcaatcgatactagtactgggctacttttttgttttcagtgccac
>comp7934_c0_seq1
tcttatatagcttctggcaacgggaaattcgatcactccatgtttaataaacacgccgaataaagaattgaatatgaaaaaaggaattcgacatgctgtggtcttcacaagacaccgacgaaatgcgtgcaaaaatcgaagatagaaaaaaaaaaaaacaaagaaaaaaacaggtagatctcaaacgctgatctttatagcattattgacagaggaaataactcacccgtcctgtctcattcacacacaagttttttttcccttgcaaataaacactcttttgtattatgcaacgagaagtaaaaattctccgatcagaaaaatatcactatttttcactcccttttcc
>comp7963_c0_seq1
gggggggggggggggggggcgcagcctcctcggcaacattcggcgcgattccaaacacactcaccaacccggctctgacaccctcctatggctggggagcgaacttcttgccgttttccgctccgccagtcgcataccctatgtccgacccgtctatcactgcggaaatggcgttgcatatccctccgtttcgcttaccagatgggc
>comp6301_c0_seq1
tgaacgattgaagcgtcacattcgcaacattaagagggtgaatgaatggaaacccagtttgtgaatcagagaaacgtcgcgtgaaagacaaaaaaaaaaaggtgttacccagtcttcgcttgaattcctgactttgggctctcgtgggactagattgactaccatctgagaagcacgacagtgtttcaatgcagctcacaatagatgggaccgcctctctgttcgactccagtaaggggctctgatgattcaacatcctattgacgaactattatgggtcaaggctgccatattggcttctggtcgatctgttgggtaagcgacagaaccgttctgtgtgcattcattgat
>comp6247_c0_seq1
cgcaaggaatgttctcactttgatagaacatcacaacaagatagcaggcgaaaaaagtgcgatcagcccttcttttctggagcttgttttctttacttacggaaatgccgggaagtggaaagagttttgggctgaatgggataagatattctttcctcagactccaattccaagtgctgctttacagcagtgggtgcgtcttgtatcatatcttctgatgatttctagtctggcgcaaaatcttcattttttcgattactactggaaaactggctccgcagttggcggtaccctcatggagtgccttgaggccaatggcagaaaattcagttctccaaatgagaagcgcgcattactcgttgccgtgaatgcaatggccgactctttggatccaagcaaggaggtattcatcgaggtgagaaagcagttggcagcacttgagaacgctgattagaagcacaacgaatatgaagattgtgccaatcaaagacatttcagatcttcttccgtccgccctagccctctcatatatgaagaaagg
>comp6259_c0_seq1
ctaccgttcccaaagagtacatacccacctcgttcaagagtttagattcctctatgcatggcggaatcccgcttggccagatcactgaggtttttggagctagtgggtgtggaaagtctcagttcttgctctctttggcagtcagagcacttgtagcgggtactggaattgaaagctcatgtgtatatatttctacagaggctactttggaaagccgacggctagacgatttcagcagtgaagtaccaggtgcacttgacagggtttcttacgtctactgcccagatcttgataaccaagaccacattttgtttacacaactccgactcaaactagaggaaggaatcaaatcaggaaggccggtgcgaatggtgattattgatagcgtgagtcatcatatgcgggcggaagatacatttctcaacacactgcaatttttccgcagccacttggcttggcaggaagatcaactcctg
>comp6357_c0_seq1
caagtgaactaggtgtaactggctctgtctcaacatcagcctctttctgttgcagagatgagtgcaccgactcaactccgggtgctgtatcgacatccacatgcatcagtaaattgtcgttgttttgagcggaatttgttgtcgtttcttcagcagacttttgagaatggtccacaccatgtatctgaacaccttctgatctgaccaaagtcgcttggtggggggatgacggggcatgtggggcagcggtagtctcgttcagatgaacttctgtttcggtatctccaacctgatcatcagctcctgtcggtatactcttatcttgctctgcattttgagatgtcatctgagccatttcagtaccttccaaaggctcatgaggctcaacgtcagcagacagttcagta
>comp7515_c0_seq1
aagcgaagaggtcgcttttgccaatatagagagagggtcagcggcgcacaagatcggcaatttggacattcgcgaattgtgatcgtatgcgaaaaacttgttctccacgagctcaaatccatacggagtcaatggcagcaccctctttagcaagttacttttggcttgtatcaataccgaaatccattttttgcgctccttctctgatgccgcgaccaatgtgtgactctcgcttttgccacgaccagcgtatcgtatcttgaatggaaatgatgaggaatcctcg
>comp7960_c0_seq1
ggtgtatagaacaaacaggcgtacttttttgtgacacaacagtttactatgaaagaatcgccagccaaactcggatttgctccaccacacggtttttaggttagtgcggaggtattcagttccatgcgtttgcagcgcgacgtccccactcaggcgcgtctctgtgcagccttatggcgagaaattaagagatctttgtttggggaagagtgcatctgggttatcaatgaacagacaactgaatttaaa
>comp6383_c0_seq1
ggtgcgcgagcccgcgtcccattgcgtcagtggctgtcacagagaatcctgcctccctcttgcgccgcatatcgttatgcaccccgtgaccattaggcatattccaccatgccatgcgcgcgagcgttttttcataattggtgaaggcaaaattcaacatcatatcaagcggctcggtcgtattgacaaatgtgttgatagggttgtagtcccaaaaat
>comp7738_c0_seq1
cagccgaaaacctggctttggtcatagccagcatgttttcgtaaggtattctgcagccgacataaatcaaattgcgggctctcgtgagggcaacatagagcaagcgcgaggtggaattgggggcttgcacagggccattttcatgcacgatttcttccttcggccgagctagtgacttctccgcaaatacttcaacattagtttcttgcccggacacgctaacatcattgccgatctcggtaatcttgctcgcgttctcctcctgcaaaactttatccca
>comp6860_c0_seq1
tcaatctatcacggagttgcatctgcttctcgagcttgagggatctgttgattcggacaatgtcgtttatcagatcaccttcagaagatttttgcccaaagtcggatccagtcttgatgatattgtcgagaatctcaatttgctcttcgaggtccttgtttgacattaatctgcttgtggcttcagcagcaaagtagttcatgtcctctttatccgtcaaatatgcattcaaaacagagagcgaaa
>comp7930_c0_seq1
atgtgactgaaaagtttgcgtattgttatttttgcacttcactccaacaaagaactcggcgaaaggcacaagaacaacatacgctgacttgagtacagcaacaacccctacagagtcctttgtcgaatttatgttgtagtttcctttgaagcacatgttgaacaaattggctttgaatccgttcgagtacggagcatctttaatatcaaagctgacgacttttctcgtcccgtcgtgggcaatattgacataccttatgcccagttcaacacgcggcatcttacctatgcaccacgcaaaacgtggatttgtttttttgtgcttctctagccaccttttatacgacaaagcttgtcttgtagtgatctcgtcaaatgaggtagaattggaaaatgtgttcttgactatgccaatgagtaagaaaagagtgacgatgaaaatgaaacccccc
>comp7199_c0_seq1
attgttatgatgcaagaaacaatcttttcgggagacttggtcacgagcacgttgtcgcacgttatgcaaaactggtacatcgctgctgacgaggtcgttctccatatgttgaacgatgacagaagtcatatcatagatttgagcatcgatcacggcgtttacaaacgaactgtcagggatgatggctctaatgataacacgatagaaatcgcaagtgtggaaggacgtaccagggtacccggttctttctttaacaagttttta
>comp7799_c0_seq1
attgaaaaacgggggtgactcagctatgctttatgcacatgtgtcactgaaaacgctttataactgtttaaagagtatttctcatgtagtttgatcagagcacggaaactatttctctgccatcctcggcacatcaacagaatgtacctcttgattctccagtcactgcgtcaaaaactagaggatttgctaccaaaagtgaggaagccattttcgatttcccaccgccctttttattttcccaccatcaaatctcttctcaagaacgagatagtgaaatcttgagaagctgcaattccacattctaatggtgagtctgtgccagaaacagaaacaacaacatcaggatgcgtggacgggacaaacccacaaactttactgtaatacggcaccaagtcatgctccttgatcacaacagcatgcaacacgaccctggtcacgtgtgcaggtcgaagaatggtgggcttatcagtggtgataaatgcagagttcacatagccaagcaattctgtccccatgccacgcatgaatgatgtaaacg
>comp7532_c0_seq1
cgccgttccaaggaatgtgccccgccagtgcagattgctcgccgaccagtcgccgtggcccccccttggtttcacgacaaaacacttgctatgcgtcgctgagcgttaatatctagtcaaatctgccacatactcgtgtattacagaaagctatatgaagattatggaaagttttagacctcttttccgatcgaaactcaatttgtccgtggttgacgcttc
>comp7754_c0_seq1
caagaatgtgtgacaggcattcaaggctgggataccgcttcaattttgcatcacttggaaaagtttttgataaaactcaagcttgaagagtcatcgaataggtcagttttaccaagcgaggcaggtgaggtactacggccagtgacgagagccagacgttcatttatggttacaacgatttgaaaattatctgtcgcttttgctgcttgtatgtttatcaattttctaggcgcaccctttcatgtgtctgtatcgctttttgcggcaactcgtttattttgtatgctgtcgggccacacttgtttcggcgatgcagtgaggaattgaaagaccacaaatttcgccaatacaggttattgacttcccgagccacattctcaaaa
>comp7562_c0_seq1
ctacggtttcaaccggatgtgcggatctagacaagatcttggtgcaccaaggacttccgttatcaaactcattattgattgaggaatctggcaccaccgattttgcgtctgtgttgctccggaactttgccgcccagggcgtgatgcacaaccgagtagaaaagaatatattccgcagtcacgtgatcgtgattggcccgcctgcagcatgggccaaagatttgcccggtgag
>comp6089_c0_seq1
cacggctcgacgatcgcacgtcaactcgcggactttggcgtcatagtcgatatcttgcttcgatttctgcatatgggcattattgcccttttgcgaccggagatcacccaaaacgtcggcaaagtcgtcgtctaaatccatgatttcctcctgtgccttctcgaatgccgcctgtctctgtcttttgtaaaatttcgacttggcaatgacttccgccatgacttctttcttcagtttcttgcgtgcaggctggtcttcaagactatcctcgtcaacaaagcgtttttccgtcgacaaacccaaattttcatcggcagagtctgtctctgcaaacgtgagtttcttacccagatgcgtgagtgcaaacccaccattgtcgtcgtcgttctcgtactcatcgtcgctgcccaacgaaaacacgtttttcttcgaactgctttgacgttcacgcgtaaatctctgcaacattttctcctcctgggtcaagttacggttgc
>comp6173_c0_seq1
ttctgttgaccagcgtgaagaactcatcaaaaagcttttgatagagcagaaaggcgccgtcacctataagagctggtatgacatttcagcccagcttgatgaactcaccggaagcaatgtatggaagtcaacccctgagctgccagattacgactacaacctggtccacttgcaaatgaacgagctcaagcaagctcgtttgaacaaagattac
>comp7337_c0_seq1
aggcgcgtcatcgtccttttcattaagacacaaaactttccgtttgacagtatttttgggcggctcacgcgtgaagtcccaaaggcctctcaacacgtggtctttctgcacataagaataccacgaaaacgggccgtggttcattgtacgccccttgagcccggcgtatattggattgtatccactgtacaaatcaagctcctcgttggggtc
>comp7190_c0_seq1
catcattagagataaagggacttgataattcaggggccccggcgggtaaatgtccctttgggcacgattcttctgagccaatcgcaggcagcgatgatgggctgcgtaaaagaaaacatagtgctatgttttccgaaaccgccgatcatggaaattcccgcacactgtttttgggccgccttaccaaatacacgcctcctctctgtgcaccacccttgacccctgctccggctgcaatactgccactgaagccgccggctgaat
>comp6068_c0_seq1
atcggtttttcgattcgagaacgcggcaaggtatgacatgcggagcacaaggagtaggattcctaaagtggcgttgtcgtatcttttggttgcgtaaatctcggcgtacttctcatcgtggtcactgaatgggccgaggattcgctggatctccttgcgaaaatgggactcgtcaacaagcgggaagtagcagtataccgacttgaagaagcgattcaccaaaatcaggaccgctcgtttggttggtagcataagcttgatcctcccgagaaggtgcattcccagatcgacttcgccctcaaacacggtgaggccgagcgatagtgtacgcttgttcaattcagctttaaggtcgttgctcaacaacgcgtctttgctctgcggcgcgtcatcgtccttttcatt
>comp6127_c0_seq1
cggcgtttttctcatcatgagtctctgtttcctcgtgacccggttcatttccaaacattgcaaactgtttgaaagcatcgccaatcgcgttttcgagcgccaagtcatcgttggggtcgctgtgagtatcgccatttccggcgctcatggcatttgaaagcgtttcattatgttctggtaatgaactttcatgatcctgctgattttgcagtccgttatgtgccgctg
>comp6653_c0_seq1
gcccaaaaatccctgaattccgcttttggacgtcgggggacggagcgcagccacttgtcccttgaaggtgtccgtgggcgctatagcgtcagcgctaatttgatgtccgacccaggtgatggagtgagagtgaaaagtgcacttgtcccaattgagttggtgctgggcagtcgtgagagcggaaagaatggtttggatgtgaa
>comp6840_c0_seq1
atacgtttgaccggcttctgccgaaaaaggcgtttgacccgctggaatttcacctcacactcacagaacagccattccagctaccgcaactctcgatgaacacggatctcatagttttcgaggaatacggcttcagcgagtactaccgctgtgcagcgctgctgcttgtaccctgggccatgtcggaccaggcggccgatttctcattggtgattgactgcggctataatgccacacatgtcacgccgattctataccagcgtgtatactggaagggcgtccgaaaactaccttttggaggacggcatctaaa
>comp6940_c0_seq1
gggaggtcaacacggatctttcggtaggcgtcttttttgatgggcgggaactcccgtttcaacaattctatgacatctccgacacaggcgtcatccaacattttctcgcacatcctgtgaagggcctcggcactgcatttcatgggcatgtgttgtttgatctttttgaaccggggaaacatttcggcggcactttcgcctgtttgagccaccagcgccacgagattatctagagtagacgcgactgctgggtccaaggactcggcccagtgcactgaagttgtggtcaag
>comp6756_c0_seq1
ctgcattattgaatgcggtattatcttcatcctctccaacattgctagatgcccgaaaattcgcttcctcattggaatccatgaatgcaacatccacatcctcatcgtcttcaacaccgtcacaggggacacaggtatcaataagttgttcgactgaaatttcaggctcagtgtgtaaagattcgagcctccaaagagaacccaagaatatgtgtttgca
>comp7137_c0_seq1
tgtggtttcactatcgattcccgtaaaagaccaacaaaagggtcgaggatcccgacgcatatcctgtgggagatctctgcaatcaaacgggcgtaatcgtccacactggtgatcgagtctagacctgcagaagaaattcctgatatggacgagaatatggatgagttctccgatgggcttttccgcagcagcccaatgggctcttcttgtggagtgtaattccctagcagctgtttcaaaacaagg
>comp6344_c0_seq1
ttgttcatgatggtctcgcaataaagggactcaacctagtgataactcgattaaaacaaaagcggtctttcctctaaggtctgctccgattcgtcgaccaaatttgtaagcttcaattccacgagcacaacactgcattaggtagtcacctatctctgagttgccttctcacaatatcagcctccttgaattatctggcaaatggattcacaggttgccatcaaaccacgagtccgcataatcaacagcatcttcgaatgcgtcctctagggcattatcaacgtcgtcta
>comp7853_c0_seq1
agatctcgctggagaccggtgcgtacccccctttcctcgcgatcgctatgaaagaccgcccacagctcccagggcgtgagttctcgattaatatctccgacccaaaggtgaagaagacagttcaggagatatgcagccgccgcgaaccacatttcgtgctcttccacatgaatgacccagacatgcccgacacggacattatacacgaccgc
>comp6163_c0_seq1
cagaacacagcaacaggttgcatcaactacccatagtaaaactcatagtctagacaaatagctggagctggtctaagtcattgttctatggaccctttttgatcattaccccacacacaatccacacgcagtttccctccgcctgtgcccctcgctcacatgtcttctgatacacccgaagaggcgcctgcgtcagcgttggaaacgcaacttctccagctccaaaccaccttcacgcagctctggcagaaactaaagatgcccgagccgccggcgcccgaaaatgtcgtggtgtgcggcacgctgtacctgggagagagcctcgcctcagatacgcttgcaaacgcaatccagtcccgcgtgtggttcacgtaccggtccggatttcagcctatcgcccgcgctgaaaatgggccgggcccgctcgcgttcttgggtccgatgcttttcaatgccatcccgaacacgaccgttggcggcgtgctagacaatcaccacttcaccaccgacgtgggctggggttgtatgatccgcacgtcgcagtctctcttggctaacgcactacaggcggctgcgttcggccgcggccacggaaatgcgggccccggcccgggg
>comp6078_c0_seq1
cacacagaaaccgcagtagagagatttctaatacccaattttccaatcattgaggtgaaccatgtgcaattgagatattcgcgtattcgcagtctttcaatctgcttcgttaaaagccttgacaccacctttgcgtaaccggattcgtgtattagattgctcaacggcatcattggccgtgcgctcctttttcagattcaattcattcgaagactccatgccagaatcctcagaatcacttgacgcgtggtcgtcg
>comp7385_c0_seq1
cgcgccagctgctcaacacgacaatgtctggcgtgaaaacgggccttttggagatcgagatcaatagtcttctgaagatattatgtgtcacagttttcctactatcggtggttcttgtcctcgcacagaggttcccgccaggcggcacctggtacatcgacattttgcgcttcctcatcctattctcttcaatcatccctgtgtctctccgggtgaatttggatctcgcgaaatctgtgtacgcgtcacaaatacaaaaggacaatgacatccctgcaaccattgtgcggacctcgacgatcccagaggatt
>comp6736_c0_seq1
tgataaaacaaaagacaaaggaaatttgatcacgttgacgaaattgacatcccaagctttatgtccgttgtaaatgacaatgagcaacaaaagggagaatgcaggaataacgacaagtaaaacaatgttcgccaccacaatgccggatataggggctgcgaaaaatttgttcatgaaggtggtgtaggctgcgaaatccgtcagcttgacggcttgagtcgcgtcatccaagtctattgtgtcctcagaaatgtgaaccgtgaaatccaaagctgaagataacatgtgccataaggatttgatgtttacattcttgatgttgtcaccagcc
>comp7354_c0_seq1
cagggcttgaatgaccaattgatgaatccttcagagattatttggcccgccattgtgcacacgattcctgcactttggccggaaaacaacatggataatgcaaacacaagacctgcagcgggcgagatgtagtgcgagagcaattcgtaaatggacaagagatctgcatcgtccgcttcgggctttccatagagtgttgctccggccacaatcaagatggcagagttgacaaagacagcaatgaggaaaagcgaaagcacaagttccgtgtaggaaaacgtcaagcaatgtttgatggcg
>comp7005_c0_seq1
ctttgagagccattctcaaaaagcagattgttagcgatatgatcgggagaccaattcgcttcgtcaatatgatgtaatcggaagcaccatgcagtttaggatcttgtgagtttgctgtgaaaacctccttgaagtcggagctaagaacaaacaagaagttctcatagatgcgcggcctgatgaggttgaacttgtttatgtaacagtgcttaacccagtccaccataatctcacttccgagaacgacgactgtggggccaaaaatagcaccgaaccacttgttccaggacttccaactatttggtatcaaacctagctgagtactgctgagttgagacaaatttc
>comp7457_c0_seq1
agcagcgcctgtggcgccacagcgtgccatgcgcgtgggctgaggtccacaatcaccgtgagtaacgacgagttctcgctgacgggctcagccgccggaagctcgctaaaggcactctcactgatcttgtccatactgtatgaggcaatgtggcgagcgatgggatatgaaaagtgggtaggagattgaaaatttcacggaaaaaaaggctttaatggaaaactgaggat
>comp6762_c0_seq1
tcgggaaattcacaccatggcacagagccttctgcgaacaacttcctgcttgcttgccaaggccgattctctattcacagttccaacatttagcatttaacacaaaatagcataactgaatttggtgaatttccagatagccgattgcaggaaaaaattgtaccgggatgtgcttgatttggttttcacggcaaaagcagcaggcgtcttttcccaccgcacgtgagaaaatgatcacgaaatttccggaacctctaagaatctcaagtttggccagttgaagcaatttgtaggatgatcacttgccgcaagaagaactttccaaatccataacatgcaagtcgtaatttgaaccgctgtaggtgtcctgaactccctatatacac
>comp7431_c0_seq1
gcgtgtgaaaaaccacatggtgcaatttggccggtttgtcacaaacaccatattacgcaagaaaaccgaaagcttgctgacgcaagaagacgtgtttgggttcaccaagatccttgtgcaggtcgacgagtcccggtctttagtggccgccaaaagctcgcaaaacggtaacttgctatgggtgcacgagttttccggaaaaggaagaatctctgaagtgcggggcctggtc
>comp6654_c0_seq1
gtgggggtgtctttcgaaaacacgctgaagcacaacggcgacatcgggatgagaaagcgcgccacgaagcgtgagttcccagaaaacttcctgaaaccggtagtgaaggaatgggagctgatcgagttggcgaagaacggccaccacttcactgtagcttgtcgcgacttgggtcaacgcaagagcttgggctttctgttgctcgatgagtcgggtgagttggtcgccgtctatgttccaagagagtaaccaacgcaaaaaggaattcggcttcacgaaatgagtcacggtttcgcggcagttcaagtaattttggtactctttccagacgtcggagctggcggcactccgcaaggactcgtaaacctgagaaccatcgaagacgtcagagaggcggatttgcggtgccaccaccgatactagccgagagcgagacgcgaaatcagccggggtcaaattaatgttgaccacgttcagggtgtttgaaacagcaggattcctgacgtggacgggcggggtagtcagagccaggctagaaatggccgacgtcgcgtcaagttgcggaacagggataggggcggaagccag
>comp6160_c0_seq1
gggtgcgccaaaaggggtgactggaactgctggacaccataagcatatgaggggccgtgttctggcgctttcgccggcttgttaatgatctgaggcttgtctatccctaaccactcgaatgctacgcatctcccatggtttgctgctgcaattcctggcgtggcgatgtcccggtagatcatttccgcgtgattataggaagtaagctcatatgacgggccctcggcttcctcgagactatttgaggcagaacttccagtattgctgccttgagtggaactagatgtttgaatctgactatcactc
>comp7087_c0_seq1
cgggtgaatacgaaaccacttgcaaaatcggaactggattttccgacgaggatttggcgtcgttacacgcaaaactcaaaccaaccgaaatttctggccctaaagctttttacgtctatgacacaaccaactcgaatgcggtaccagacgtttggctcgagcccacggccgtgtttgaggtgttgacggcggacctttctttgagccctatatataaagcggcacatctggagtatggcaaaggcatctctttaaggttccccagatttctcaggttgcgcgaagataaaggtgtagaggacgccacaacttcgtcgcaggtgtctgaattttatgagagacaagcaaacctaggctgatggcatgttccatagtctatgatcgacaccgaatgtgtgaattatgtattat
>comp7159_c0_seq1
attcacgcttctctggccgcttgccccagtgccaattcgtccaagaagttggaactaaattgaccaggtcctttactttcagcgcccgcacgagcaccggcttcattgtagaacttgactgcatccaccacagcttcaaagatgtcacacttgttgtgactggcacatgccacataacatgcaatggcactgcctaaggagcatccagtgccagtaacagatcccattataggatggcca
>comp7417_c0_seq1
gatccccctctccggaatgaacacctgatcgatcaattcgtttatcttattttcaatatacttaacatcgggatacattcgtacgttttttgtcgtgacttgtatcacgcttggcttttcaagtgggtacgtctgagggaacgctaattgtacggaaacgtcagtgtgatcaggcacagtgatctggataattcccggtcccaacctctctacgctttccgggtaaatag
>comp6905_c0_seq1
gtgtcaatatccttagatgtaataagcagagattctgggcgcaaagtgaaaacgtcacgagcccaattgagaatcgaaaagactcatgaagacgttcttcgtctacttaccgcgtgtgaggaaggtatgtttgaggcgcgtctcacagcatcaaaattgaagaaggcaaaggtgaaccaggatctaagtgaggagaattgggg
>comp6844_c0_seq1
ggatcaacatcattcttgatgtggcttgaggttgaatctcgcctgagacaaagattcctgggtggtcttggcagtggatacattatcggtgtaaagagttatccgaaaaagctcgttttctcaaaaacaactgaacgccattctcaaattctgtcttttaaactttcatgcagctgcctctcctaccaatactatcatggcccgatattccggtgttggaacaagaaaaaaaaataaccccacacccgattgtct
>comp6096_c0_seq1
ccgcagtcaagtactccaatactgccgtcaagtaaatcgccgatttcgatccgatccggatcttactttgggcgtttctcctcaaatatctcttgattctgcccacggggaattgcaatcccgcacgcgcagagtgtgagctcgtgaccttgtttccctcggacgacttgcccttgccgccatgaacttttccttttcctgacatttttttgtgtgtg
>comp7779_c0_seq1
gtgaggttttttcggtcaattggaatctcgtggataaggtgaattttgtcacactgtcatgggatggaacaataaaggtgtgggcgccgaaccgacaacaatcactcctaacgttgagtccggaagttgactacactacaattgcatcgaatgtggcgacgacggccaagccaactgttccaatctcgcatacgagctcac
>comp7433_c0_seq1
aagctttgaggcccaaaaattgcatgtgttgacaaactcgtttgcaacttccactgtgccagcctcgaaaacgaactttttctgtggcttcttagagactcgtggaaaagtcaaggaaaatgtcactttttcagcacagctatgcagcaggtgatgagaatttttctcaaaacgagcaaccgttgcacacaagttgtagtctccgatgtgcgctgcattatttagccagtttccgtcccccaagtctttgtctaactctttatcggcatcttcatagaacgcatgctgctctttgtatttcttcatcttttgctgttgcttttttatcaccctagaatcgaatgagtaaagccgaagctcacctttcgagaccacaacaaagtattccgtggacttgctgccgaaaacattactgtgatttgtacccaag
>comp7080_c0_seq1
cacgttcttgtctttcctcgagctgcttcgcttcgcgtttttgtctctccttgagctctcgcttcgcttcacgctctcgtctttccttgagctcctgctgcgcttcatgctcttgtttttccttgagcgcttgcttctctcttagctcctgcaatcttctctgttcttccctctcttcttgctcctgcttctctttctgcgcctgcatctcctgcttcttcttctcttcttgctcaattttt
>comp6479_c0_seq1
agtggacgtgcagtcaacgaatttttagacagcgacaacgttaccgctaaagcaccttctagtgaagtcaatgtacccaaaaacggtttcatgagatggttgactgtcaagcgccttgaactcagaaagcactttagaaacccattttaccatagacaactggtggaaacggacgtcacagatttcaatccagctgaattcgccacacgggtgattactgagagacgaaaactaatttctgataaagacc
>comp6039_c0_seq1
cgagccttctccaatcttgcaagcttgtgtatgttcagcagtttgcactcctcggtaatctgattgatcatcgattgcaattccagctgtaaagagttcaatagaatttcagtcacagcttgtaatttattaagcttcgaagctgtgaagatcaacatgtagatgtagaagtaagacgcagtggatggattcagatttgcttctaggaggagagagtagttggttcctggattacttgactttgtgtagtgcaggtgcaacgaagaaagttgtgtctccaaaa
>comp7154_c0_seq1
gaggccgctttttcgctccccgacagccagttcctccatatctataagagaccgcttacccttttaggcgacgccctgcagattacagtgaaggaccgaatcgagaaaatccacgaaatcttcgttgatcgtgtatccacgcgcgagtttctggacttcctctccgcatggctgcgggtgacggcacaaatctacccgcaaactgcgattctgtgctggcagtataagcaaagcgtgctaaatggccaccgggatcacgccaaaagccccatgagctccgattttcgcacagagactgacttggcctcaacgatgcttgcgtacatatctttacgggcatacgacaaggcgttggtgctctattcggcgcatcctcacctccagaatga
>comp6850_c0_seq1
aatcgtttgtctatttggccacgctggcgcaggcgccgagtatgaagtggcaaatgtacaagaccaaaatatatgcactcctcatacgttatctcaaaccacgggcgtgctgttttgctccgagtcaaatgagggcttgaaccctcgcaacttcaacctctttatcacaggcacaaaaaggtaatctcgatctggagaatactcttttatgtcgactggagcctcgccacctttgtccttgtgggttcacattccagctgttgcagaagaccaac
>comp6346_c0_seq1
tctcttgtgaccttgaatgctatacttttctttgtatagatgctcattggaagttaacatctttgcaatcgagtcatctggtactgacagcggtaatctgctgaattctcgggactcgcttaagtcagtcaaagtactgccatttgatgcacactggcccccattgtttttcactcggggtgcggtagaagacttcctcgagaatagcttctttttcttagaaacgtcatcattgtctattgaggatgcctcatcacccgacagaacacttctttgatgcaccaagtaatttctcatcatctctctgactcgcttgtcagattcccattcgaaaagacagtaactttgaaaaacggaggcaagaaaaattcgagctagccaaaatcgggtatcgtttgaaaccatacaacttttcctcgggcctgaaatacttttttggctagcctccaagtctgctctcaaagatgggtagtccttcactaattcgtcgtagt
>comp7813_c0_seq1
aaacgtagtattgcgtgagtataaggtgcaacaggctctgtatggtgaacttttggggaaagtcagcagccgcagctcggacccgaaaaagcttcttcgtgacctgaactgggtttctcaaaacacgccagtgatcctgcgtgagatggagataatggagcaggcttgaagtcgctaaggtttttatttttttttgtttcggatctctttgattccgg
>comp7015_c0_seq1
ggaaaccgccaaagtcacactcgttggcactggcgcccttttgaatgagactgcgtacctcttctaagtctccctttttgcaggctctctgtagttgcgagcgtccagtggaatctcgtttgactttgtaggtgctcctcgaaagagatttgtgaaaagggacattatggctgctcgcatgcaccacttcattatctgcgaacgaaatatttttgggctgagcatcagctagtgtttgctctcgttttcttggggaagaaggtatgttaaggtcgtgatcaagatcacctgaaagatagctct
>comp6088_c0_seq1
ggaaaattcagacgtcgactctttggatatcaacgatttggacaagtctctctcagagaactctaaggacggcacatgcgataagtccaccattgttgttaaatgtgtgttgcagttgttgatgattgaaacagtactggaattgtcggtcaaagaggaattctatgacgtcattcccgatgatcagcttatggctttgggcaagcttctctacagaagtttcaactttgccaagaaattcaacgatgactacgacttgcgagtgagattgtggaatgcgggggttatcgaacgacttcccaacttgttgaagcaagaaagcatgtcagcagcggtctttttgaacatcatgttcagattgtactgtgatgaccgcaaggccacgagctcgccaagcaaaaaagccat
>comp6799_c0_seq1
tattcgtcaagtatgtagttgcccaatttgtccattttgaggttctttgctccagacgataatgcctctataattttctcgttctcggtctcgtcaacctcatcttccggagaactcaaaacgtccgagtccgcatcgtactcctcgtccagatcatactcctccagactctcctcaccagattcgagtaattgttcctcttcaatttcctcaagatccatggccctcattccctcgacggcggactccaaatcac
>comp7214_c0_seq1
gtaggtctcgcatataccggctcgtccaagtccagatgtaagtatgctgaagaaacgtccacttgtttggtcttcatcttgtgtgctgcggcgctacttgcgaataccattatgcccacaggcatgacacgggcaaggaagtttcccggagaccgattctttgcctgaaatcctgttccacacacaattctccctgttgatcactgccttaaacactgccgccaaattccggagatcttttctttcaagcagattcggatatcctttgattttgggaaactccttcaagattcgctccgagattccgcccccaccccataaaaatcgaggc
>comp6059_c0_seq1
tcggtccctttttagtggtgtgataggcaactctgccattgtcgacgaatccacccgcatatacgatatcggcaaccacacgttcctctattgtgccttggaaaatagcattgttgtcttactccgcttggtgtggattggtgtcaacatactcaagcctgttttcatcttcttcaagattctatggaaactcgtcaccgtgatattcaagtgaaaagtttttggggtgcatggaccttatcgcttagactcgatttaaatcgcatcctcttgagccggtcttcatgatcttcgattggactttaatgtaacaggaggcctctaccgagcttgaaatgaacagggg
>comp7911_c0_seq1
gaaaaaatattttcaatccggcccgccatattttagcgccgcgaacttggttctttatggcgcctatttcttcatgtacccgtttgcaataatctaccatacagtcaccgagtgggactcgatgtcgcagagttttgttagcatttggcagacggttaagggcgcgtttcgtggctccgacatggcgtcacaaagacacgatgacgaagatccacattgcagaatgatgaatcaatatgacgaggtaccgaatttctggttcttattgatacttttgctcagtattgttcttgcagtttcgtgtgttgtgctttaccctg
>comp6875_c0_seq1
cccgaatctcgccccacatactgccgtttcctttcaagcacgttcagatttacgaaaatcgcagtttccgcagaaaaatcgacctgcatctcgggaccgcctttcttgttttctgccgaccagaataatattttagaatgcccggtctggatcgacccccagtcctcgaaccagtcattccccgtgcagattacaccaacagccctgtcctcacagaagaaaacctcaagtttctcgaatcgccttcgccgctgtctgctgactatccacagacgaaagattctccgctcacggacattggcacgtctc
>comp7518_c0_seq1
ggaacatttaaaaagattgtttataagagttgcaatttttcgtgtgtgttcatgtgctctgcgcttagttgtcctccagctaatgctaggacgtgcgcttgtgcgcttgtgcgcttgtgtatgtgtatctgaatgtgtgatccatggagtgctcggttatggaagggctagaatggctgcgtgcaaggagtgtcgtttctcaatatacctcctcaatatcgtcgtcggccgcgtgcgtatggcaacttgagatcgggatctccg
>comp6417_c0_seq1
cacaattttaaatgagctcgaagagaagttgggcttttttgagtctcataagttctataaagatgccgaggtgtatatcatgagataccgccagtgcattacaagaactctaacacttatgagaaattacaatatggattttctcaaaagcaaactggaggaagtttctgctcggttgagcgagggaaatgtggactctttaaaattggatatcatgatgtacagtgaatttaccaacgagctcgaaaaacagaccgataacaccagatttgccattttgattcatgcgattgccgatcagtgcttgggacacgaggaatatcaagggcttgtctctgatatccttcgccagtattttagattgaggatgactttggtgaagatctacctcgagaaacatggccccatgacctttgagaaggatttgaagtcgaaaagcgctgaccccatcgatatcgttcagtattgccagagatcaatctcacaatacaagcggctattggagaaagagaatggcatattttgcaagtattttccgcatgaggctttcgacaagtccattggacaattcgtcgacagtgagctttacgcattcttcaagcggattctcgggcctttctacgatgacatgaggaacaaaattctcaaggaatctagtatcactgaactcagtcacttgacaaacttattagcaagctactacgaattcgaagatcatgccgtctcacatgtgtcgggagtcggagagaaagtcgagtatggcgatctcctcgagccgacattaatcgactcgcaagcccgacttatatttcgcatacagaac
>comp6488_c0_seq1
attattcagggctgcaggcgccgtctgggtcacggcggcctgggcctgaggcgctgctgagttagccgtcgaggcctgtggatggagatgggtgttgtaagtggcagtctgctgctggcgctgttgaatgctctgttgccctggcttccggcggatgatgatgagaccgttatcaaaaagttccaacaagttcaagaaagagcaaactagagaaagcacctttcgttggctcaaattcaacgagggcgggaacgccaactcaaaaattagcttcaggttgtcgtcgcggtatgtgagtagttgtgagtacaattctagaatctccgggtcattgaagttgagttctgatgggggcattgggatattattgctagccgaaggaaattgtgaaaagaac
>comp7529_c0_seq1
taataattgacatctattggcaaagagttttccaaaacataaagcgggtcttcagacttttcgtagttcttggtacttgacgcgttgatgatcacataggccacacgatcacccaaagttggtgcggaaccagggtctctttttttcattctctttgcaagttccacatgtgcctgcttgccgtcatactcatgtttcgagtaagccttggtaatgaccaattgtgacaaatcaatcctgttctgcaacaaatcggctatggtctgtttgacaaatctctcggccttttccacgtttctttcttccaagatgtagtccaacacctttgtgataacgttctgc
>comp7177_c0_seq1
tatactcgcctaccaacctaatattagcctcaatatttaagcatcaaatttcagctgagaaaccatgatccctaccagaaggcagctcttcacggaaaatgaagagtatgatcccagctatgtgctacttttcacaatcgcatcatctgtcatttgggtaatggtacccggtttagcctttctttactcgggcttatccagaa
>comp7437_c0_seq1
acggagtattttctcctcttacaaacgaaggggtacctggtatcacaatattccattctgtctcaagtacttgacgacgtccttaaaaacagagcctaggttctgaaaatcgcacccttgcaacatcatttgaacaatagtctcacagttcgcttcgccaaatctgcacgtgacagtctctatcgccatgtgatcacaaagtagctcgatctcaagtggatgccttacagatagactctgattctccaaagacaagactaccctcttgcactccaaatccttgttcaatttcgagacaatttgatcgtctgagccattatcaaacacagaattgtacgtgtaagaggccaattg
>comp6490_c0_seq1
gtgaccacggcagcatcacgtttgacgtgacacgcatcatgtgcaaagttatcagggacaagaaattccgtgttgacgaggcagtggtgaacatcttcttaagtctttcactcttggacgactatgacccaaacggcaacaagcccgaggttgtgaaagtcaagaaaaagaaccgcgtgcacttatcgaaaaaacagaagaaaatgcgcaaggaattgaaggagattgacgaggaaatgagagtggcggagcaggctgtcacggcgcaggagcgcgagcggttccaagcccagacattgaaactggtcttgacactctaccttgagattttaaaggctgggtcgcttgaaatcgatgagaacgccccggctaaactattaaccgc
>comp6288_c0_seq1
gagaaaccttaggcgtcgcaaggcggcaaaaaaagtcgatgacgccgaggctgcaaaggagcaggatatgcgagggcggtccaggaagagatgattgctagtcatgactgaacagagtatacgcttttgtctcttttaagcaaacaagcgcaattggcggtttggtgggcgagccggtaagcaagttatcgccctgccccgcgaatcaaggcaagaccatacagtgaggtacaaaaagaggtacgttaagtgtacgcctcacatgtgtggatgaaagatcctcctcggtcaaacagattatggttcccgtgagggg
>comp6874_c0_seq1
tagagtccacaagcaatagactagacatgcttttgcaggaggatacacgccatttgctaaggtctatcaaccaggtgcacacagggctcttgcctgcacgggaaaacttatacaagggcttcattgaagaagcaaagagcatcacacatctcgccaacgacgaatgtgctgtgaaaatcgataatctattgagtgctaccgaccggtcgtacggcgaattgaacacctcgctaatcatggagttgagaaagaccaatgagcgtttggaacgtctcaatcggtccctttttagtggtgtaa
>comp6449_c0_seq1
tgccaaaggggcagctgaagcggcaacctcatcaagaactttagttgtctctggcatcatctctttactatctttccgttctctgaccaacacattagccaccaacatacatgccaaacatacaaatgctagtatccgcactgcccacttgtaacctaccagggagtataagttctgaagcatgaccacaaaaacagacgaccctataagcccgcctactgtggcggtggagcacgccatggctcttttccttagaaaccaatgtgacattaccccaataagcggggccattgcaagcgatgttcccaatgcagtaagtat
>comp7771_c0_seq1
tgaacttcaatgccgatccattctggaacaaatatcttgagtttgaggcttccatttcccccaaaagtccgtctctcccgcttctcagagtatatttgcgccttatacgcatcccgctataccaatatgcacaatactacagccagtttgccgaaatcagcaaatcattcaaaatatccgagattttgagcccagaggagctt
>comp6174_c0_seq1
ggccgcacattgagcccgattccataagaggttattgctctttggatattgcaacccacagagcagatttttaagtcatcctgtgtaatccagaccccagggtgttcattaacgtaactttccaaattgtatctttttttgagcaaattttgcaccgattttaaaagaacggaatcgacatagcaacgcacggtcaagtctgaaaactgtttcaagtccatgatcaagtacgctgtgagctgtcctttgccgtgccacgtgacctggccccctcgttcaagctgatggtattcacaaccaagacgattgtaggcggcaatcttttcagggagttttgggtcctgtttcatctgcttgccgccagtgtatacattatcgaactcgaaagtcaaaagcgtggggaatggtttcatcgccaaca
>comp7511_c0_seq1
tctacatcagagctctctggaatagacacaatttcgtccgtctttggttcgtcaaaattactcaagtccctgccatcatcagatacagacgtctcctgcctctgcttttcaggagttcctagctccgtaaggacatcggcctcaatgcccaaagtgtcctcgtagctgacatcctgatgtgtgaggtcaaaactgaagtctgcgggctcgctcccggcgtttgaatctttcaatggttcggatgacagagcttgcactgtgtcttcctttgttttgtt
>comp7185_c0_seq1
caattttttatggcttttgacggttttagcagagtctcgaaaaccacaatttgtcattgttcgattttcgttcaatgcaaatgcgaagagtggaaattcgtattctgtacctgtgagtacgacataccgttgagtttccataagcctagcttttgtttcttgacatctactgaatgttgggttttgcgtgtatggcctgatacctttcagggtactcaaatactatagggtcatttggtctctcagatactccggttgatgaatgagagaattttgaaaagaatgagag
>comp6180_c0_seq1
taagtgccgacctcgcgcgacaaggtggtaacctcaagcgcgaatgtttgcaagcggtctaccatctgattgatcgtgagcttcaaatctagaatctcacccttacagtctgctgtcacctttttcagcaagtcgccttgggcaaccgcggtggtgacgttggcgatgtttcgcacctgagtggtcaaattgagagccatagcgttaacattatccgtaagttctttccagataccctcgacgttctcgatgaacgcctggccacccaatatccctaaaactcctacatctcgcgcgactttcagtacttcaaacgcaaatgtgcggagctgatccaccattgtgttgattgtcatctgtaattgcaaaatctcgccttgggcatgaacattgatcttacgtgaaagatcgccctgggccaccgcgcgagtgacgtcggcgatctcacgcacttgattggttaaattgagcgccattatattgacgttatcggtcaaagagcgccaaatacc
>comp7057_c0_seq1
catgagaatgaaaggtctgtcataagcgacttaatcagcaattcacaaaacaatgagattgtcacgcaaaacgccacaagtaaagcgaaatttgtctctgaattggactcactcatagaaggcagcctcgagtcactagcagccaaagaacgacgcaagagctcggtatcttacgcgaacccggccgaccggcacttgatctcgcaaatgcccgaaaagccccgtgtctcgtaccaaatcaaagtcaacaaccagtcactttgcg
>comp7441_c0_seq1
cagcgttgagacatggtcacgctggcctgaagatttctatttacagccaccactccttattcttgtgtgggcaaaatttgctcgaaaaaagattcttttcccgtgtaccgcttgatttccttcgtgctcaattgaacccacttctcctttctcaacacattgccattcttatcccttccggaaagcgtacgtgtgatatacttgctgatcggcacccgtgaaatggcggccacgcctttgggcaaatataccaccaaatcctcggcattcttggggtcgggtctggcgcccgtagccttcacgttaacaaaaccaagtcctctaagcacaaggtcaaaagagccgtcaaaaggcggcacaatatgtttc
>comp6360_c0_seq1
attctttttgtcggagacattcgctgctttgcttcgtgacgaggctctccagtttataatcccgcgagggcttgtggctgtttctgatgctattgcctgaatggaagcctgccgcatcttcttctcctgtgactcatcttccttctcttccgaactctcgacgtcttcctcggcatgttcttgctcgacaccctcgtcgtcctcctcactttctggctctaaagga
>comp7170_c0_seq1
catctggaaagtcttggttgaatactgcggcctcggatttcaaaaaatcagaaagagtgctcaaatactcgtcgatattctcgttgctgactgtggcctcatcttccgcatgcgaaaactcggaattttcggccgttttccccgcaaaaacgtcacttagtatatgattgagcttgatgagctctgagtaattgttatagatgatcgattttcgctcggagtcgtgtaaattgagccgttttgcagcggtgtttctagccctgaggatatcacgtgcactggccgtcttaatgaacgtttcgagcgcctcttcggtcctgagtttttctaaaatagagtccgagtctgcagaattctctttttcgccaatttgcatcgctttcagcaaattttcgtccgttttcagcgactcactgatccccaaaccagactcattaggagcatcaccagcatggctcaatttatagaaatcttggagcgccttgcgcctgttcaggacctttctcgttcctcctgatacaggagtccccagcaccgagattggagccgaaggattcgtcgaatcaactgtgtttttatgatcttcaggattattcccaattgtgactttgggcagagcaggaaccttatttttacgctttttg
>comp6665_c0_seq1
cgacggtctagccgaatatgcagctttaccacttttttttgcgatcgggagatattcctgatagcacttggcacatcggtcgactcgaacaacaccgagccttttctgctcgcggcattttcgtgctcctcggacatggctgtcaaagaagagtcggaatcagagcctgaattggatcgtttgtgcttatggtgacctttgccagcaagaccatcggaggattcagacgatgtcgattccgccaaactcaaccttctgctatgattttgattgaactgatatgcgttgatatgtttgccgccagattttggagccaggtaaaaacgaggattcagtttctgagaaatacttgatttcgggcctagggggccgccttttcttgctgttctcgccatttttgtttttt
>comp6363_c0_seq1
atcaagtttgtttcgcgggccaactcgtcgatcgttgacgcgtacttgacccctgagatcaagaggtatttgctgagctttgaggctggcttgaaacacgggtaccgcagcggcgctaaccgccagggggtgcgttgccactatatgcagtccgacggcggccttgtggatgcacacgccttttctggtctccgggccattttgtcgggccccgccggcggtgtggtgggctatgcagcaacatgctacgacccagcgatcgagataccgttgattggttttgatatgggcggcacgtcaacagatgtttccaggtacggcgagggcaaattctaccacgttttcgagacggtgaccgctggcgtgacgatccaaagcccccaacttgacatcaacaccgtggctgcaggcggtggctcgatcctcacgtacaaaaacgggcttttccacgtgggccccgaatccgccgcgctggagccgggtccggcttgctacaggaagggtggaccgttgactgtaacggacgccaatctctacttagggcggttgcttcctgagtatttcccacacattttcgggccgg
>comp6928_c0_seq1
ccctgccgtccatgcacgtttcgcaaatggccttatttacggctatttaccaggccgctcactacacccgagtgagctttccgatacccggtttttcccgctcatagcgcagcagctcggaaactggcacaacagtatcaattgcgagtacattgaggatggcgtcaccaccattcgaaagtactctgccagcctaaagacgcaagcacaggccagactcgaaatcaaacataaacatgcaagtggcgagacaaaggaaaggccaagaaagtcggtgaacaatatttgggatctcatagaggagtggatacagatcgttccacctaatgaggctcttgctggtgtttttgatgaaaattcatctcttcaaactgtcactcaggagaatgtg
>comp7039_c0_seq1
ctcgtacttggtctaacgtggtggattcttgccccaaacacgattttctctgtgtcttctccggaaactttcaccgagtatattgtggagccacttttagcttcctcagacgaccatgcactcgccaaattgggattgaagccgaaaaaatcggtcgaaatcacagttccaggcacgggcgagaaacgtacaatccatgggcggtttctccacgtcacggatttccatcccgacccgcattacaagccgggatcggacatagagggaatgtgccatggaggtgccggtaaagcgggtaaatacggcgatgctatcatgggctgtgactcacccatggccttggttgaacag
>comp6049_c0_seq1
ccctcattgttcgaataatgatgtgatgcttgggggaatataggctcggtctaacgaaagaccctcgatcatttttgatcgtatggccactgaaacgcagattcagttttgatggcatcacttagtagactgcttggatgtttcaatcgccatggaataccggctgagtcagctcaaatgtgatctcacaagacccaagacacttgagaaataccgctagtctgtacttctaatatacctccatgtcaggttagtcaagcatggacaccctcacgatgtaagtacgaagtcccagcttcaatcaaatggcacgcgcttgtttgcctgcgaggccg
>comp6499_c0_seq1
ccagggcgtcaatgcaacggctcagaactatgatgacttcttggcgagccccaatatagacattgtttacgttggcacccctcatactttccataaggagcaagtgcttttggcgatcaaaaacggaaagcacgtgctttgtgaaaagcccttcacggtgactgggaaggatgcaagggaagtgttttgggaggctgaaaggagtaaagtgtttgtcatggaggccgtgtggacccgttttttccctgtcttgaatcacgcaagagagcttgtc
>comp7561_c0_seq1
gccgatttcacagccgcagtggcagagtgcattgatgggtcgcttttcgaaatctcaaaaacgggcgaaatttcatatttgacgaaattcccgcagctttgccacgagtttgaggttgctaccttggactctgatacagacaaaatagcaattgcccttggcgtgtccagtaatggcaagttatttggtaacggcacgcaccttgcgagcggaatcacttcgttgaaggtcacgcaggaccatgtggccgtgaccaacgcacattcgcaagtctgtttcgtgcacctcaaaaacgtgctcgagcaaaacgcgttccagtttcttcagaatcagaatggcgcagatgaacgtgtccggcagatagagcggggctcggtgttagtttctgtgattccactgaaatactcggtgattttgcaagcgccaaggggaaacttggagacgatttgtccccgaatcatggtgttaactggagttagaaacttcatatcgaagttagattaccggctggcgttcgttgcatgcaggacgcaccgtattgacttggacttgctccacgactacgacccggcgttatttttcggcaatgtggaggtgtttatcaaacagatcggtacaccag
>comp7022_c0_seq1
gttttgtctgtctttgcaaaagcggccatgcacggtgattgcagagcaaagatggcatgtaaattcttgcaaacaatgccgaaaagcagtcagtgaaatccaaaaaaaccgaacgtcattttctccaagcctggtaaggaagcatgcaattcctgtcagtaaggctcaaacaccgccttccagctcagaagtgaccttctactctagtcccacactaatggctctcgc
>comp6672_c0_seq1
cggagaagtccgttcggtcctgttggtggagctgggcgtctctatgagttctcgtgtacttttgcgttccttcaccaacactagtgccacggtcatgcacgcgaggcacacaaacgcaagcacacggatcgcccatttgtagcctaccagaacgtataggcgctgaagcataatgacaaacacagaggagcccacaaggccgcctgccatggcaatggaacacgccatggcgcg
>comp6647_c0_seq1
tctctctcgggccatataacactatatctgatcgcattccgtgccccacaattcaacaccaagttcgatgttcacccacatggaatacctccacagatgctttaataaagcaacgggctggaacgaggacaatatgtactccaacattttggccacctcgaatgcaatgctagacttccaggtcccaaaaggcgggaaacttgagatatcctctcaggccacacccaacctggcgtcttccatgacgcttctgaaccatcactcgatcaacggctcgatagcgtacctctatctgagcaccaacctcgcttctgccacgggcacgaaggatatctcgctccaagatgcaatcgctggctttaggatcatagagccctatgctgaagcgactgaaggttccaccgtgaacagaaattacaaaaaagcctcgttactatatggccgaatgtatttccccgggtctgctcttgaagccatgttcatcaagaagttgctgcgccaatgccagctcttggtgaaatgcatcagtaatccacaccttcacaagaacgggaccatgattgtttacctccagga
>comp6930_c0_seq1
ctcaagtatagtgctgcggccacattcttggtttccgcacacgcagactggactcttaagttttgggactccgatagtggccacttgaggcacgtcacgccgacgtccacgctcatccaagacatcattgtcaggcccggacatggcagccagttcattactgtcagcaccgtacgaccaccgaaagtgggactttttgtggagttttgggacatcaaaactaggctcttgtcccctgtatccacgatctctacccctgataagaaatccggcactgtgctgtttaacaaagatggctccgggttattcttggcgtacgacgacggaggtatcgatatattcagcattgaggagtccctcctcgcgtcgcaagtccag
>comp6349_c0_seq1
ttcttgctggaggcggaagatttggaaagccactgcgagctcttggtttcttctcttttaacctcattgaaatcttcagccacagatttttactcagatactgctcaccgcgtcaagcagcgtttcaacaaatactatactatgccacggagtcatgtcagaacaagcattgagctttcgccgaaaattctcgagacccggaatacgatcaaacaagggattcttctccaactcatgcatcctcacaatatcgaggcaagtcttccattgctagagcaggcttacactaacctatttgagctcattgtgagtaactcgacgcactttttcagcaaatcacggacgcctcatgaccagaaagtctacg
>comp7973_c0_seq1
cacgagattgtcaatccgcatgcgaagtttaatggaatcgacaagctctccgaagagaacgagtatattccatttttgctcttacccactgcgcttgaaagcctctctcttgtctttgcgcaaaatggcaatcacatcgccgttgagggcctacgtcagtacttcaagagattctactccaactttggccatagagacgtataccagacattgtacataagcaaagttgagtctttggccaaggcaggat
>comp7708_c0_seq1
tgcctttcttcgccacgagcgtatgaacttcatcttcgccatcctcagacttaccaaccacgtaccagtggctattgttgatcgcgtgcacagagaaaagcttgccggcatcctgcacacagtatgacgccgtcttgacgttgtccaacgagaggaaatggaggctattttcggacacatagatcaattcggacccatcgcgtgcccacgaaaacccgg
>comp6414_c0_seq1
tcgtcttggacgtcagaaaacatgatgaacgccgtgattacgcccttgtcgcgtgaagatttgagagatgcgccaacccgcccataccaaaggtattttgtagacgaaatgactgaaccagtggaatcttttggcatctgcaacaacgtagcttcatccttgctgtccacgtggcccgtataaacccagttagcttctgatgcgttacccaagtattgttccacattcaaaatcttactggcgtcgctgagtgggtctgtgaatgatgacattctgggttgcggcatgcatgcggtcaagttg
>comp6975_c0_seq1
agccatcccatcatctcaaaagagttttttctccattgcggagtccttgatgaaagtgttcgacagtgcagcctctatattttctgaaagaggtgattactttcccgaaaagtgcctagaggtaatgagagcatcacctttggctaattctgccagcaaagcattcgtgttgtactacacccggttacacgatccccagtccaactcactgtcctatatcagcgcatggtctccattagtctcag
>comp6967_c0_seq1
tgaacttaaggctcttgctcttctgccttctcttgatcacgtgaggaaagttgctagtacgcacgatcatgccgtggtgatcacgtcagagtttgcgaagttgtcccgggtagcaaatgacaagtcgctagaaagggctattgaattggctcaagtgaattcctctgttgtcatttcggtctctgaacacaagtcacttgtacagcgggccgagcatcccacactagcccagatcaaagaattcgccgcatctcatgagcacgtcattgttccgtatgatgaatatcaaaatatcttgcggcttatgaaccagccaactttgagtgaagtctcgaaatttgcagagaaaatgagacatgttgttttgccacaagaagag
>comp7637_c0_seq1
ctgttatctgatgaatcgaccatgttttgttatttattgttctgagtgaatcattgtctcgtaaacgttatttaccaaggaacagctttttactcgcaccaggagccaagaaattcagctcgatgagcacgcccaaccaaccagaatatatccactatgaaccaagtgaacgtagcaacagcaagaaatgagccatcgagatttttacagttctttttgaagaaattcatg
>comp7256_c0_seq1
ctggaaatcggtttctagaatattgaaatcggtctcgttcccgtcctcgtcgcagaatacccgcttggtgttcacgtcatgtgatatcaccaacacctcatcccttgtagtccacacgtccgtctcgaaaatcgtggcgccagtttcgaaacaccgctcaaatccgtggatcgtgttttccgtatgcttccctttgaatccgcgggggc
>comp6193_c0_seq1
gtgaaggaagtaacggtcgatcggggaatctgtctcgcgggagaattgcgttgcaccatggagttgcaatctgcttcgaacatgccttttaagtcgcacactctttcctgaatctggtgcaaatgctcgaagtattcgtcctcgcgattgtgaaggaagtaacggtcgatcggagaatctgtctcgagaagaatctggtcatttgaaatcaccaacaaaagctcggccaattgcagtgctttgtccttttctccgttgatgaagtttgagaacgagaaataaagtttacgttgctgcatcagaaacgacttattc
>comp6264_c0_seq1
cgcaatgattttgaagcaagctttgtcgattgcaaaagcgtgcttttccacaacatcatctagcgtctggttgagcatgagctccacaattagggtatcgatttctcgggcgatcacagcctccgtcaggaaaatcaggtcaatgctttctcctgatgtaacactggtcaaagacttgttgatggataagaataatagtttcacaagcttgaatttctgaagccagagtttgctgtactgcaccaactcctggcggtcttctgatatttgctttgtgacctcctcattttcatcatcggagactggcggcttttctccatcatct
>comp7999_c0_seq1
cgacgatcggcaccatgccacccgttgataacgtgaaccttctgtggcccaatactacaataaacaggcgaattgtacctgcgtgtgtggtcgttgagattatcgagtttttgacggcatttgacttgttcacgcttttggtagcagggtcccactcttgctcaaacaaattctggcacacagagttaattcgcatgcacaattcttcctccagctcacgtt
>comp6549_c0_seq1
ccgccttcgaaggtcatgtgaagtgcatatactctatggatttcgccccgaacggatatcatcttgcaacgggtagtggcgataattccgtaaagatctgggacttacgcaagggccgcacggagctcttctcgatcccggcacatacaaaaatcgtcagtgacgtgcggtttttgaagggaaatcgcgtaagcaaactagcgactgccgttacggacgaaaatgatgcgaatcca
>comp6175_c0_seq1
gctgaccgcccgtggccaagacgtgcgcctgctgtgaattgaacagcaagcatttgaccgcccccaggtgtttagtggatgtgtggatactggcatcactcaaagactttgttttgataagcgtatcaacatcccaaaactgcacagtgccattttcgagtgcaccaaccaacacaccacgtgagtggttctcaaatgggctcagccaggccaacgcatggaacttgttctcgacactcgccgagaatacgggcgtgtcgggcagcaggccaaaaacgtcccaaatttcg
>comp6379_c0_seq1
gccatcgttcatcccgtccactttgctcaacctttctgcagaagacaagattctgtgtctcaagatgtccaacgctggctttgccgctgtcggctataagtcgggcagattggttgtttgcgacatcagcagagggcccgcggtgatcttgaacttagagtctgtcactaaacaccttccctccgtttcgggccagtgttttgtcactgcaatcgagttcgccatcatggagtacggccaggatggattctcgtccttgctcatgtttattgggacaaatgcaggtggcaactttctcacattcaaaatcgtgccacagaggtctggggcgtttgaagccgtgtttgctgacaaaactctagg
>comp7448_c0_seq1
cagagttttttccttggttactcgttcattcctcttcgagaaagagtttcagattcaagttttgctacttttggctcacgtttatgaaggtttcgggtgctctcatttggcactaaatgcgaccatatgttctcgcagtcccaaagttttcttgactcaaggcgtagctcgtcacgatttgatgggactaacagaagttttggaatgccttaaaaggacttctggaagagggtctgtaaaac
>comp7201_c0_seq1
tgtagacgcatctaccaaaaacaacgactccggagcacgtccccaagagattggctgtacagcgaatattcccaagattccacaattgtttcgtttttctgatcttgagcaaagtgagtccttctcacgaaaacgcgtgctcgaagatgtcctcatcgaagactacttggacgacgatgtcatggagcatgcggaatctcaagacagaaagcttgcattgaaaaagttgaaaatggcccgaaaacagatgggcctcgagcacgatgagagcagtgtgaaaccagagaagcggaagaactatatgtcgcaaagcgccatccatatgttgttcgacaagacgtatgccagctacgactgaaggttttgtctagaatgcacaattttatatcat
>comp7474_c0_seq1
tgttcaaaagcacgaatttaccgaacgggtaaaaccagtatttgcccaattcaatgagcaccttcacgtacggccgcagcgcgcggtgccaggcaaatcccgagcacacaaacaccaccactgcgcccacaagacatatcatggagagtaggagcccgaaagtgcagctccaaatcacgtttgagatgtagacgccaacgaaaattgggctggtgggccgccgcggctcgaagtcgtgaatgtcttcttcggcacgcatggcca
>comp6008_c0_seq1
ggcgaatctcagattccaaggtcaaatactccaatacccccagcattggtactcatatttgttggaaatacgaatattttttaggaattttgcgattttagcctcacacaattcccggctatatcccagatatttccaattccccagcaacttgctttgttcgctgagtaagtcctttcctgaccctaccaaatattcactagcatgggtaagttggtccagcttttgagccacccaacggaattgttggcggtggtgcagtttttcggcttcaaaacatccatgttcccgctcgacctctcgcacgcgccaggcacgctcgtgacctgttacaagtacttggatatcacctcgcggtc
>comp7355_c0_seq1
cttcattatctccgctgccccatcgtcatcaaggtattggtcaaaactcgcaagcgacatgacaaagtgcaggcccgaatctttagaaaaaaccatgattttcgacggaatggcgctcagtaagtcgtcatcagtcaccatatccgactccatgaaatttctctcctcaattgtcacctccttcaacttgactttgctcctgatagaattcctcatgtttagttcagcttcgagtatcacagccaaatgctccaggacttttgtatgtaccgcaggactaaagtggttgctattcgctgactcaagaagttgcgcaaagtttatgagtaatttgaacgtcagtatgctaggaagaattccctgtttttgcaaccacttttctccctcaatgctgtagtcaagccacaatttggacgcaaaattgatttcctcgcttatgttgaatccaaacgagactgtggcagagtatgttttgggatacttatagataacctcgcccggattctgcaatgttgtcgtgaacttgatcccgcgctcggtaagcatttcaggggtgatgaagtactcttgattgagcaagacctttttcttttttagttcgatcaatttttggaatacctcattgtcgttttttgcgcgtgtttccggatatggactcactatattctcgagagaattcaataaacactcgtattgagtgcctgtggcctcg
>comp7009_c0_seq1
ctgtaactggtcatttgcgaaagcacctcgaaatatatccattcattgaacaaaagctggatgttctttggaatgaaaaggtcattcaccacactcagagcatcaccagtacagacactaggaggctcttccattttgcgccattcttcgtctgtcacgagaacaagctttttcttgtagttgtcgtcacgggagatacttctgtgtttactgtgattggaagaatactgcgtgatgatgctcaacaccttttgaatcatgcttttcgcgcctttcaaatgggcaatgccactggacgtgtgtgtatccc
>comp6877_c0_seq1
taattgtatcaccatatcactcttggctaataattgattgtagatctcatttttttcatagtcgagcttcaaggcactcggggactggccgtgttctgatagaatggcatgttcctcgcttatgaatctaagttttctttcctggttcaatttttcttgtaactcgacaatgatcttcgctttttcgagttcctcacgcgcgacagcctttttagc
>comp7353_c0_seq1
attgtgcgaaaaacatggccttagagaatgtgtggtgtatatctggactacgcttctcaaggattatcttcgccccttcatgatgctcatgagtgacatggacttaagcgaatataatgacgaggaaaaatgtcttgtatacacgtatgtgtcatacatgttatcgggccggcgcttcccatcagatgagtatatggatcccgcggaagaagaggctgcaaggagcgcagtttgcaaagttctcttttctttgcaagagatcgatgcacctcccgg
>comp6309_c0_seq1
cttaggaaaaagtgatgctcagcttcgattggtactattgcaaaatggacaaatgatcgggcaaaatattttgtgaaacttcaaaaatcaggttcttcatcatcttgttcatgcttatctttgagcccccatgttttcgccaattcaaccatggcttctgtgttcaccagggcatctaccacttcaatggggacttggttttcactgtgttcttttcttgccattgcgccaagattcgtctctgtaattagccggagctcaaactctccgtcattttccttctcaagaagctcatgccatgtgaacaaaagactatcccatttccgggaaaatgggttaatgtcgacaatcaagactttctcgtgtggtgcagggatgtaaacgtccataacataattcttgagcgggaattttgatttttggatcacattatccagaaacttttcgagtaacgcatgaagctttgggtgcaaatccagtaagaattggtagtggttcaaatcgcgctgggaaacacccaaaagtttctttttcttgacaaagatgcgaaactctaatgctggattgaagtcacgtgt
>comp6504_c0_seq1
cttggcgaaacctgtttggccctctcgcctgagaaggaagtgtgcgtcgaaccagtcgataagatcaaccaagtttgtgagctcattcatttcctttaggtactttctcggaacgatcttatccatcatttcggatagatggtgctgcatgatgcggaacggcaaaccgtagctagttgccaaatgccagaactgctcgactgcggcccaaggcgtgttttcgaaaccggcaaagagcgccgggttagccaaaattccgcgcactgccatcacgccatcgacgccggtgtagtctgctattctttcggcatcctccaacagaaagcagtcgccattggccacaacgggcacgcgaacagtttgctttaccaacttgatggcatcgaagttggccggcacagacagccgcgtgttcttggttcgcccgtgcacggtgatgtaatcgacgcccgcggcctcgaccatctgtacaaaccgcacggtttcggcgagatcgctatggatgcggatcttggtctcgagacaaactttgtcaccatacttctgcttgaccgcacgcaccatactcagaacaagctcgggctctgtcatcaatgcagctccgatgccctcacgcacctgctcgcggataggacacccgcagttgagcccgattccgtccacataagggtggatcatgtcgacgaatttgagtaggtcctcgacgttgttgcacccgacctgcaccacgacgcagcggtccttgtcgttggtggagaagtcgctgacacggg
>comp6814_c0_seq1
ccaaaactttaaaactctcgctctgacatttgacgttgatgcgaatagatttattcggacaaccgatctggaccacatcattgcagttcagcatttctggaatgatatgctatcaaagggtcttatatacaaagggtcgcatagtggatggtatagtgtgagtgatgaggcattttaccctgaaacgcacaccactgaaatctccgacgctaaaacggggcttacgaaaagaataagcatcgaaaccaggaatgaagtggtatttcacaaagaagaaaactacttctttcgccttagtcaatttg
>comp7649_c0_seq1
caagaccaagtatgggtctcgatacgtcgagccgccatatgtagcgttgaagaagagcacacacgcaaaagccgggcccaatcagctgaagctcaccacaatcccaaagtttatcagtgagcgcagcatgacgtcctcacctgcaccgggcgattcgccatcgctccctgcctttgccacatttcacgatttcagcgaaattgatgcagacggctcaacaaacaatccaagaaacaatgaaagcacagatgacgactccactttccagtataagccggatcccactacgcaaatacccccgtgctataaccggcttgatattcattattctcga
>comp6058_c0_seq1
tgccaaccgaagctcaggccctcacagataccaccgaggcgcgattcaacgagaccaacgcaattcttcggcaattggaggcgctcgagctgcaaaacaggcagcagctcgcgaatttccagaccgctgcgcacaatcaacagcccgagactgtgcctaacggactcggtatacggcccatgaactcctcgccacagaacttgcggccctcgatattccggcccaacgacatggcagtggacgatcaggataccgagatggaatcggtcgatttgttttcccgaaacagggatgcccagaatggcaggcgctaattcttcatttcatac
>comp7225_c0_seq1
ccactgtacggaattgtcagtcaatggttggtacaaattagtccacgctcgagtgctcgtgggtttgagcacaaattgcagtcaatctgacaggagagccaccagaaaaataagagggcgtccgctcaaaagatttggtgtggcagaaaatttgcgttcgaagatttcattcagcctgtgaggtgcgtgctcgagcccaattaagcaagtgctgcacttttgccaggcaaagcacctcatcttgc
>comp6820_c0_seq1
aaatcaaaacgatgttcacaacccacacaactgcgttttctcgtccccgctaccttggtatgcatcagattatagaggctctatttcagaagaatcggaaaatccagaggatgattttgagaagctcactgctgcatcgacgcctttacatgtcgggatggggtccgtaaatttgtttgcttcaccatcaaacaaacttggccgactagatattaacagaggctcccctacacagcaatcaccaaaggacgtgcaacgtaaaatccccacaaccgagttttcgaattcactctgctttcgcaagcaaaatgatgctccagtcactctgataaacaagggacccgaacatgatttcaagggatacgatgccacctacacacctgatgcagatgaagcaatagctaacatgacattcatggaagtcccaatatatgatgatgatgatgatgatgat
>comp7344_c0_seq1
ctaaaaccactatatcctccgcaacgtcatgtttgtcagcagaaattggctcatcatcatcagatttctgggaatcgtttttttcaatggcagatttgactaaatctgtggcaagaaacctcatgccacgtcctttctcaagacaatgatcaatgtgctcctgaatctcgttcgagctcaatctcttatacaagccatttgtcgtcaccaacacaatgtcacctttttggagaccccacgtatcctgctccatggtagcgaaaacttgtttcgcgcg
>comp7534_c0_seq1
ttagcatcctgccgcaactccccgagccgctcggtggcggatttgtccaagtattgctgcgcgtcgatttcctcgaaaatccacggtttgatcaaagcaccgcgcgccaccatgaccgagtcgataccctcggtatttacagccgcgtgccactgctcgtgcgtgaagcagtcgccgtttcccacaaaccacgtgggcggtgcttccttcgactccttgtcgtcagcggctttttggttccagtcctgcacagtacgggccacctcggcaatataagcccagtcggcctctcgagtgtaccgctgctgcctcgagcggccatggagcgtgatggcggcgacatgggtttcggcgag
>comp6927_c0_seq1
gatcgagcttaccgaagaagacgaaatctacgtctgtgacttcacattactgtatttcagctcgctcaagcagtacgaacgccaccgcgccaagtgcctgatgaaacacccgccgggaaacgagatttatagggacgaaaaagtgagtttctgggaaatcgacggccgcaaacagcgcacctggtgccgcaacctatgtcttctctcaaaactcttcttggacc
>comp6110_c0_seq1
cccagtttaagcctctccctcggtttaagggtttaaacatcgagttcttggctttcagccaccactcaatccaagtgcagtcaacagatatagctattgtcacgtatgaaggaaacgttcatggtgcgtgtgtcaaatggcatgaccctaccatgcttgtgaaaaagagggacgacaagttcgtgaagcacgccatcaccttgaaaaaaccggtaaaagggttgctattctcagatgactttcgaaaactagagatattgacggccgaaggcaaaaaaaatgagctggctgttgacttcggatgaccttacctctacgcttcgtcaatcacctgaagaacaaattttgttcacgtcccagtgttcttaccagtgtcatgtctcgg
>comp7290_c0_seq1
acttcgttgcttgacgctgaaaacagctcgagtgagaagatgaatgattaccacgaaacgatccaggaggacttgttgggcgagttgggaacattggcgtcggcattgaaaagctcggcgcgctcgctctcggcgaaaatcgtggatgacgcaaacttggtgtctgaaacgggcgagaatatgatgaagaacctgacgctaatgcacagcgtgggcacgaatctcaacgcatacttgagcgagaaaaccggcggcaaaatcacgattttcttcatgatcaagaccatggcgtttgtgtttgtgttattctt
>comp6984_c0_seq1
cacgcttatacgcacaaaactttagcatcataggtttggttcctcttttcgtcaccaatagctcttgattatgaaattcggcgagcacttgagaaagacgctcatcaagaactacagcttctactacatagcgtacgacgatttgaagcatcagttgaaaaaaaagttgaaggactctgactatgaatggacaaatgaatttgaggaagaattcttggctgctttagaaactgagttagataaagtgtactccttcacgaaagtcaagaataccgaggtcaatcgccgtatcaaggacgccgaaaaatatgtctacgaagttgtcgacgccttgaagaatcccaattcgtcaactaagcccctggaactggattttgatgagttggaggatgaattgtctgacattatcgcagatgtccacgacttggc
>comp7205_c0_seq1
ttcaacaaaacattgggcctccttctctccttcgattctcaaactgatctcgtgtgcagcaatagtgttggctattaaaccctccacctttctcaagacgcccacatcaatgtctccggcggcatcacgggagctgagtcggggttttttgaaaacggaccagatccccttcggatatttatccaggaggaaaccacccttctggaaatattcat
>comp7803_c0_seq1
cttcactaattcgtcgtagtatatctcgacattcccgatgttagtttcagagagaagcaccatgagctttcctgaccttatgtagacctcacaccaattagcgagcacctcatttgtttgatattgctgaaaaagcaggtccatttccttagagcgtaacctcaattcgtcttccgagagatgctgtctgttgttttcgtgagc
>comp7311_c0_seq1
cggggatttggtggtccagctcgatccgcccacagacccagacgtgtttgttcatagatgtggtagaacaggaagggccaacaaggccggacgtgcaatagttatgcttcaacatgaatccaatgaggaggacttcgttgggttgatggaggtcaagaaggtggacatgactgcattagagttgccgtttgacgaaaagttcca
>comp7731_c0_seq1
agcaagggcaaaatcatttgaaagtcgtcatgtctgctacatgccgtgaggcagattataatctcattcgggaaaaacaaaagaaaaaaacgaggtgtttcgatgatttgtgaggggcacggtaaaacatacttctatgaaatccatcacttgaggattcacagattgacttccccaattacgcatcagtttgtgtggtttcttttgatggatcacgtggattagtcacaacgataaaaaagatcaccgtcacattgtagtaaatgcggtgaagaaatacactgtgcacctataatgagatgtatgaactactttgagcgaattcaagtatccaattcctatcgcctggaataatcaacaatcacaac
>comp7019_c0_seq1
atatgcttcccctcgaagtgtataacgagaagagacagcgtgagttggagagcaaaggcgtggacggtgctcgtgaaaagtggagattcgagtttgaggaaatgagacgcagaaatggactcaagctcagcaagaatttgaacgtacagctatacctctggtaccaggatatgctccctctcgtgaaagaagaggccgagttgtgtcgccaactcatggccgaagagat
>comp6442_c0_seq1
caatcttcattgacatcactcgtttccataggcaaaagttatgctctctcctgcgctgcggtagtttacgccattgaccacaaatccggcctcgcttccagcaccgaaaagatgctccacagactgactcgagtccgacgtgtcctcgtatgaagtggcctcgggtgcacactcgaagcggaactggcgtgacgccatggccgtttctagccttgcatatcgatccgaaggcgtgaccatgaaaaactccaagcggtcacctttggccaattgggcctcgggcgaaatc
>comp7865_c0_seq1
actttcgagaatgtttctgtagacaatgtagcctctctcctgtggaaccggagaccctagaataaagtgggatagacggagcttgtggcataacacggcaaacgccctttgccagaatatgcgacagtacttgctgagtaatggctgtgctttataaaggaaagatcccgtgaggaaggcagtttgcgctgtgacataaaacgaaatccttactggaagcaacgctccaggagccca
>comp6734_c0_seq1
gacgtagtaatagatcgagaaatcaaggatatacttggcaatttgtttcagaaccacgcctttcaagcgaagcacgctgtttttttgtagaaagactcgcgaaaagagctcgtggtcaggattcgaagcttttctgatggaaagaacaatttttcggtcgtcacttgaaatttgcgttctcacgctttcatgaatatcatatttcatcacgagttgtttccatctttcggtattggatatggaaaagtgtcccgatttgacctttgagatgaaa
>comp7931_c0_seq1
tatcagcctagaaactccctcgatctcgtcggcatccgaggctgtggccacgttggaagagatcgatgaacgtctataccaaacaatcagcttggcgacaaacaatgcccaggtagtatttagcgagctcacaaagacaataagcaagagcgctattgccactgcgaacacaaatggcccacaatcgattggccccgctgtggctgcgaaattcaaggagttgactcatgtttgcatgacttcaatggac
>comp7932_c0_seq1
ttgcctgcaagttctactcagacgatgattacatcataattgttgctatttacggccgggcttaagtttcagaaggagagtggggtgccatattccagtacctgttcccaattatttgctcatcaatgtgaaaagcgtgacctctcttatttttaaaagactctcttatttccggcctgcagaatggccgttgatgataggcaacccacgcttgaccttaactgaaattgtattcacaattgcgtagccacta
>comp7228_c0_seq1
aaaaacgcaaaattacacaaggcatgtcgctaaatctgcccagccacgcgctgccgatccaaaaaccctggctgaacgggaaatttgtgccgccagagatccctcacgtgaccaataatatcgtgccgctctcgaacgtgctccgattccacacccaggaagcgtacaagcaacttagccgccagatcgagtcactcgcaca
>comp6062_c0_seq1
ggtttccatctcctaccaattctcgattttgactcggatttggcgcttgaaattgtacagtcttggtttgggttggtggacgaacaaggttggatcgcacgagagcaaatattgggcgacgaggcgcgatctagagtgcctgaggaattcgtggtgcaaagcagtgccgttgtgaacccacccacaatcatgctagcattcaccgaagtattggaaaaagcccagaaacctcaacttcagcagcacatcgatgaaataaagggcgaaatcagccagcagcaattgggtctgatcttggtgaatagccccgatttg
>comp7160_c0_seq1
ataaattcaatcattagtgaagtattatgacagaagtacaattctcctggttcaacacttgctaaagctgacgtgagcgagacatgaccgtgactaacatggccactgcatgggccaactttgatgcgcgcccgagatcccctatgcagtctactccatactcatgatctcaagcaagcggccatactacaaaagcggcagcatataaaacagcttgccgacttgtttgatatgctaaggaggcgtcttccagccaattgaaattattcaaacagtcgcccagactcaatgggcgctcaatggcgggctttcagagcaagacaacaatgcaccctatgctttctcgcttatctgcagatcttcatgcttctcgaacagtcatgacgcagataaagcacgtacaatttctttttttttttccccggccccaaacccggaag
>comp6776_c0_seq1
aggtacaatatcgacttccgccatcatgcacattgtggggcttcctgacatattttcctgacatcattgaagatatttccgagtgcgacttacagggtgcattgtatcgtaccacctcaatatacatggtcaactttagccgagcaagcatatggaactctacggcgacaggtttcgaagtcggtgataccaaaatttcctt
>comp6713_c0_seq1
aggaagacgaggatttggaccccagcaaatggcagtatttggtcatttcagcagaaccgtacgagaatatggcaatctcgttcccggcaagcttgcagctagaccagccagtgggcgaagaaatgtcggagaattactggtggcactgggacgccgactcaaaggagtttttcatccaggtgctattcaagagtaattgagttgaagcgatattgctcaatgagttgaattcgctaaaggtcattgagcaacataaggtaggttttccaatgcaatcaggtttgtttagaaggatcacatccattgagcagag
>comp7616_c0_seq1
aaaggcggcccaattaccgctaatagccagtttgtgcaccgtcatcgatgctctcatgtcactttcgaccgatgaggaatatgcctcgctgaagagcattttttatgcgcttttgcagcacattctggagttcttggccccttacactgactgcatcagcgtattctggtatttcgtcgaatcacgtgctcagcgtatgcgtgaaaccgtcttcagccccgagaccacgctgaaccgaatcgcgatcttgagtctttgcaatagcttgacagaccgtgtttacaagcgcgggaaaaccggacggctcgattcttatgcaaaggacctgttcaacgatacgttccaagcgcgtgtgcgggtgtttttggccgggttgctccatgttgacgattccaccggactcaacaagtatttcacaatagccaaccgcgaaacccgcgagccagctttgaaagacgtcaagtctggagatagccagctactcgcagacgtgctaagcttctataagcttttgcgggacccatactcgttcttgaaggaccca
>comp7929_c0_seq1
cacgatcagaaacggccccaggtcacagtatattgccttatgagtgtacggggctcgtataccgatttccatattgatttctcgggcactccggtatattacaccgtgtgccatggcacaaagacgtttttgatgtatcctcccacagacaacaacttggcgctttatgaaagctggtgccacgagccacagcagaacttcacctggtttgccggctacacgaaacgcgttggcggcaagaaagtccggcctgcagatggattcaagatcagcttgaaaaaaggtgacttg
>comp7722_c0_seq1
tgggacgcgctactaaatgttgacggccgcggcccgcttgagaagtatttcaagggagagtttttgcatcagactgcgcgcatcgaggatgaagatgacgacgaggccgagttgaaggaacgcaatttccaggaactgggcattttcaccctgaacatgtacttggccgaggaccgtatcctttgtttcgagctcgtggcgaaaaaagagaagaa
>comp7269_c0_seq1
gtattgatccatgggcgaggacgttatgaaagctgtatttattgtttttgcagacaatcaacttgaaatttccattgccgaaaacgagaacgctaccatcgccaaccgtgacagcggagtgtctggacatgccctcgccaacttcaccgatcatttcccagttgtccgtaccctcattgtatatccaaacatcacttagggcaactcctggtctggcgcgtccacccaccaagagtaggttcccatttcccaagctgctcaacgtatggcacatgcgagcagagggcttctttgttgcttttgaa
>comp6339_c0_seq1
aaaacaaacacaagaagcgccgtatcactaaagtgtgcaaacagaagaagctcgccggaggcaggaaatgacgccaatacctgtacatgcccgtttttcatgaaattttgcacttccaccaccccgctttcggcagaactaagcaccaccgtgacagtgtcagagacagcatcgaaaactgcatccactgggacgaggtctgg
>comp6784_c0_seq1
agagaaacgatcgcggacggcgcttttgccacaagggtgcacaagccaatttgctcgtcaatatacgcttggtccgaagaggtgaatgtcgagtcagaaaaggggtcttcttcgtcataggtggaatgcgtggaaagatagttcaaatctgttttgatgatattacccgccttatcccctgagtaaaattccttgaagtcagcaattgaagacgagccgggatctgaagacgcaccggtgcaaaggctccagacggcatcgtcatgcgcatcaaatgttttgtacacattgaagttccgcaaatcccaaagctttattgtgctgtctgaagagccactcaatataaaattcgagttcattaataggcaccgcacgttgtcttggtgcccaaccaatttcctgatgaggtttgtatttgtatctggagtaacacggcgatcatacaaattaattgta
>comp7479_c0_seq1
gcagcatttctccttgatcatgcgtgcaatgtccaactcagagctcagttgtagggtcacaccggacattcttcttatgttgaacgcgaggttttcagtgatatctcgcccggcaacgtccattcttttgatcgaaggcggcatactaaacccgtcatacacaggaaccacgtgtgtcaccccatcgccactatcaaccaccacaccgggtgtacggcccgacgcgaaaagtgaaagcatggcctgaagaaa
>comp6297_c0_seq1
cgcgccgaagcccaaatttcgccggcaatgacgcgaattctgccagcaaagacgcagaatcaacacaagggctcctgctgaaccgccaaacgcgcaaggaccgccgccaccacgaggattcatttgatgaacagctccagcgcgctctccgtgaaagtaaagagtctaccgagcggaaacggcttgcagaaggcgaagtttcgggcagcggcaagcgcacacactcggaagaactggataatgatgcagcagagtcaaacgccg
>comp7189_c0_seq1
taatttctgaaggattcatcaactggtcattcaagccctgggttcgccgtcttgtcacacgtgtacttgccattgtacccgttgtgatcttcatggccgttttgggccgtgagggtgtatccaccatcatgaacttatctcaggtcattctcagtttcattctcccggtggtgacggcaccgctcatatatttcaccgccacaaaaaagtacatgaccgtatacgagttgaacgaccttaatgttgcccagaatagcgaaacctctgcacttttgaccaaccaaatttcaagacgttactatgatctggaaccggccaatgcggacacgctccggaaatacacgtttgagaatagcttttggctaaatgcagtggcaatcgccacctggatcacgataacgttcttgaacct
>comp7362_c0_seq1
cgcctttcaacaaaaagaatacaggtatcacatacaataaccctagtagcgcggtagacccaagggcgcaagccaatgaaacgccaacaacttgccccacacttaacttgtgcgttttggtcttcaagtcgctagacgactgggacttgtaaagctcttctaggagcaaggagttgatctggccaagagtagagtccttcagggagaaaacataaggaatccagttagtaccgtcaaacaaagcagcgctgaccg
>comp6560_c0_seq1
gtctgactcggaagagggcgaagaacttgaaaaaaagatggagaatgctcagtggcgcattgtgtcgaaacactacttccacatggagggcacgcgggtcacgtgcgcagacttccacgccaagagcaacacgttggtggtgggattcagttcaggtgagttccgcttgtacgagctccccgagttcaatatgatccagcagttgagcatgggccagaacgccgtggacactgtcacaatcaaccgatcaggcgaatggtttgcctttggctcgtcaaaagcaggccagttgttggtttacgagtggcagtcggagtcgtacatcttgaagcagcagggccactatgacgcaatgaatgcggtgtgctactcgcctgatggctcgcgcgccgtgacggcgtcggacgacggaaaattgaaagtctgggacatccactcgggattct
>comp6374_c0_seq1
ctatcactcgcgaaataattagaaagaagattttggctccaggccatgagcactatatcacttatgtaaactcgtagccaaggacacagacttcttcagttttcagattttaaaagtgacaatcttggtcagaccagcgcagtatgcgagcactacatgccatcagccacgaatttaccttgaaggttgcctcacactaaagacaggtacctaaggggcctgtctgcaacaagggttttttttcatttgaacgcacattgctgagaaatatcggcttttccaggccaattcgaataagattgccgaagtttctgacgttatc
>comp6696_c0_seq1
cgaatccgggtccgagtccgaccagagtgagccaaacagcctccatgataggcttagcggcgtgacgttgaagactatcgacacagaggacgaccaggccgtgcacacacggttttccgacggccgcccgcgtatcatcaagcccgaaatcgaccctgtctacgattccgacgattccgacgcggaaaacttcaatacgatcggtaatgtgccgctctcggcgtacgaggagatgcctcatattggctacgacatcaacggtaaacgcatcatgcgcccggccaagggcagcgcgttggaccagcttcttgagcagattgatttgcccgaaggatggacgggtcttttggaccagaacacgggagaactgttgaacctttccaaggaggagttggagttgatccgtaaaatccagaacaacgagaataccgacctgtcgattgacccatacgagcctatgatcgaatggttcacgctgaaaacagaggtgatgccacttagtgccgcgccagaaccaaaacgccggttcatgccttcgaaacacgaggcgaaacgcgtgatgaagatcgtgcgggcgatccgggagggcaagatcgtgccgcccagcaaggcgcaggagcagcgtgacgaggagcagaataactttgacttgtgggaacaggaagatcacgtgcctgatcatgtgatgaaccttcgggcgccaaagttgccgccgccgctgaacgaggagtcgtacaacccgccggaggagtacttgtt
>comp7299_c0_seq1
gggcatccctactggcctatgcatgggagcgtcatttttcacatttgattcgtatgattgccacgattgtcgttgcgtttaggcaaagtcgaaacaacaagacacaagcagttcagacagggtgcagtgctagcatatgtttttttttttttttttttgctttttttgttttttttttttttttgttttagtgaggggtgaaaacggtgaac
>comp7229_c0_seq1
ccggcattgtatatacccatacgcttctggttcaccaactccttcttgttccttatgtcatcgagcttcttcaacatcggcgtttcccacgagtaaagcttgatgctcttgacagagttgagaatctcactggtcaaccgcgttctggcatccttatactccatctgagtgttgtaaagcgagtagatagctgtagttatgcgtgtactcaaaggcaccaacaccactgcggtagccaagccag
>comp6341_c0_seq1
gagagaaaagcaaacaagttcatgtttgattgcgtcaaagccctctcaacacattgctcgagtcgttctcgaaattctgtagcgtctttggcgcaaaaaagcttagccactcactttcaaacagaattttcagtgagttgcaagaagaagaacattcggttgcggccatatcgtgaaagaaacagggtttcccgtctcataagtttcacagggccataccgaatagggtagtggga
>comp6764_c0_seq1
cgacagaaaagtgatgggctgaagattccgaaacaagcttttgctcgttgatcacgaaattgttgaggtgcaagatcgataccttttgaaatatgctggcgaatagggagatgtgtgatactttaaacggaatagtccacccggactgtgcagtcaagactagcctctcgagacagcgggcctgttttggcgttcgaaagcgtgccttgattcccagagaagatgctgactccacgaactctggcgcgaagagaaactgtggagaaatctccgaa
>comp7946_c0_seq1
caaaagcccactaacaggaagacgaggacggaagtgtacgacgaagaagcgttaggctccctcttgaaattgaacaaaaccgggagaatagactacagcttgcccatgggcgtgttcagtatagctcttgtctcggcaatcagtgcacacatatcatacttcgaggatcaggagacggtgggatttgtgatgaaggagattctcagttcgaatgaaccgcccgtcaaaaccagaaaagttaccgtttacggccatgtttagatttac
>comp7776_c0_seq1
actacagggccagcctatcatagacccaagcaaaagaagcacatattggaatagcatggtagccttttccggattggccttctggctggccttgtaatggcgagcaatcttaggataattcgcatagttcacataaaagttcgccatggagaatatcgtggaaaagaactctgtcacaccaaaaactcttctgaagggccatttcccataaaactgcactgcagctagccctgcattctggcgaatattagtgacatgctgttggcatttgtagttgcagtccagcaggcaatcccaccagaaaagcaccttcgagattgcatttattgagttctctgcgtatttggaggacggacttaaagacaggcatgtgacagcgtcgcaatcctcgaaacacagctggaactcgggtagcctatcgcctacagatgcgcttgcgagcggtaggccgatgaggacaatatagaagaacaatttc
>comp6237_c0_seq1
gagctcatgagcacttcgttcacgccatacaggttgtttgtgcggtcaaacatgtcctgagcaaacgcgatcgccgggagcaaattggtgaagaatatgtacaccgcagagggtatcaccctatagttgtaggcatccttgaagtccgaagtatagtaggggagccttttcctgaggtcattatagatcccgcggcctaagcgtcgtggcgagaacatggcatggatgtttgcttgaggatagtcaagagctagttgcggggtttagtgcgctcgaagagagtgtatggatattccggaaacagtgcctaattatgagaaactcgg
>comp7636_c0_seq1
tcccgcctggatctgtggagaccctcagaaagcaggaagaactgcaaatatactcgattgccttgattcagctcgcatgccataccaggggtctcgatcgcgctgtcgctttggcttaccagagtaaaggggtggattccgcactcgtgaagagtattttcggcgttctcgaccacattctgcaaataaacgaggacgtcaag
>comp6856_c0_seq1
tctcgcaatcgaacaattacttcacaaacacgtcccccactcttgccataaacatctggagcgccttgcgcaagtcggcgcccatgctgcggtcgaataagccgagcgtgagtctgtacaattccggagagtggctggcaaaatctgcctcgtccatctccacaaacccttcgaaaatctcggtgatcacgggtctccatgtagcaatgcttttttgctgatttacatcatcaagatcggagaatcgcttcacgatagtgtagcacaatggcaccacagagtccatgatggcttttttgcttgacgagctcgtggccttgcggtcatc
>comp6155_c0_seq1
caagaacgtgcaaagctcgattgactttggaaatttgagtgatgtctccaaattccatccacaggatcgtgtgttgaaattggtgtccccactattacccaaagcaaagaagaaggctgagttgcttctagaccaggcaagtttcacgttcaaggagtttgacaacttgatgctatactttggcgaagatcccactgactcctttgtacggaactctttcatcagcaagttcacgaacttcatgaccgagttcaagaaggctcaaagggagaacatgaagcgtgaagaggagttgaaggtttacgagcagagaaagaggcttcttgagaacgccaacaagcaaacacaagccaagcaagattctgttgaatctgatcctgaaactaacgtgatggacactttacttgaaaaattaaaggcagcgggatcggagagaggag
>comp6216_c0_seq1
cctagctgcaacgggcacttgccgtgatgggaacatggcgctaccacgctcaagtggtagttcacatcgtccgaaataggtgtctgagtgtttttggagccattttcgaccggcatgacgtcaaattcgccattttcctcaaactcaaacttcatttcgtcttcgctgacttccccaaatcgagaattgatttctgcctcaagcccctcgacgtcat
>comp7242_c0_seq1
atcacccggaagtttctccttcgacggttttcgccgtggcctgcatcttggaccaggtgccctacatcaatggctcacctcaaaacacatttgttcctggggcgatcgagttggccgaaaaacacaagagtttcattggcggagacgatttcaagagcggacaaacaaaaatcaagtctgtgttggcccagttccttgtagatgcaggaatcaagccgatctcgattgcctcatataatcatttgggcaataacgatgggtacaacttgctgtcgccaaaacagttccggtccaaggagatttctaagcagctggtggtggacgacatgattgagctgaacgaaatcttgtacaatgaaaagtccggtgacaaagttgaccattgcatagtcatcaaatacttgcctgcagtcggggactccaaagtggccatggacgagtactattcggagttgatgttgggaggccacaacaaaatctccatccacaatgtttgcgaggattcccttttggccacgcccttgatcatcgatttggtggtgatgactgagttcttccaaagggtgctgtacagaaaagcgggcactgaaacgtacgaaaacttttactcggtgttgacattattgagctactggttaaaagcgcctttatcgaagcctggattcaagccaatcaatggtttgaacaagcagagattggccattga
>comp7488_c0_seq1
catgtctgttccacgatcgctcgatgttgaatgagactgcactgaatttgtgggaaaatcttcagattcccccacacaggttctttgttcaccatcatgatcaagcttcagtgacttagagcccgccttccttaattcggccagatttggtctgataaatcgggtatcgcgataccaaccagaagccaaaagtgcgtctatgattgttgcagc
>comp7504_c0_seq1
ctggaatccaggtggcgaaaccggacttcaattacgtgttgctcgtgtccgaactcgtcataattttcttgtttgcaattcagcagctaggatctcaccggatctcgcatttgtttgcgccaatcatcacgctttggttgattggattgatcatctgtggtatcattaacataacctcgcaccaatcaatcttcagggcgttgtctccgtactatgccatcaagcttttgaaaaatgttggcattgacgcccttggaggtgtgatgttggcaatcacgggcacagaagcaatgtttgctgacttggggcatttcggaagagcacccacacaaatcggaatctcgtttgtctttgtcaccttgg
>comp7023_c0_seq1
gttttctaggaaagtttcaccacacaaataatgagcgcagatagcgaagcagaaaagacgctcgcttccactcaagggctggccccgatggtggaaagagatgtcttaatcaagaagctagagagcgtccctgaagatgtgctccgcagcatattgactaatcaagtcgatcttgaaatacggctcaagcacagagagctcaaattgaccgaggaagaaattggtaaatgtgaagcccagatgctagcgttgcggaaatttttcgaggtaccaaacgagttgtcgttccgcaacgagccaaacgacttcactctcaaatactttgacattcttaacaaatctctctcggtcaactacacgaagctacagcaactacagtacgcaaaagaaaacccagttttcaag
>comp6103_c0_seq1
tgccgctattggcaacagcttcgagcgataagacgagcaaaatctatcagttgtcgctagagcacaactttcctctccttggagttcttgaggaaacacacaagagatcagtgcgcagcgtggcgtttaaaccggaattgaaatcttctgagcacgacttcatcgacttgcctgcgcttgctagtggttcatttgattccacgatatccatatggggtattgatgagcctgaagatctcatggaaaatgagcaatctgacgacgatgaagacggagacgaacacaagctgaaacgggagattgagttgttgacaagcgcaaaaaacgaatggaatttaatggcactaatcga
>comp7720_c0_seq1
cggcctacgccgctgctggtttacaactggcgaatatactttactgcgctcatctcatcggctgcagcgatcatcatcggctatgacggcggttttatcggcggaaccgttgctcttgaatcatttctccatgaatttggtcttgacacgatgaccgaggctcaccgtgacctgatcacgtcgaacgtcatctcggttttccatgccgggtgtttttttttggcctgttgatctcatacccgttcctgtactaccttgggcgaaaaatacccctcataattgccgccacctccatctccatcggctcagccatcatgctcgcggcaaactcatcaacaggcttaggccccatctacgcaggtcgtgtcattgcgggcctcgccgttggattctccacgaacttgaccccagtttatctcagtgaaatcagtccgcctgccattcgtggccgtattatcgctctttacgagattggctgg
>comp6846_c0_seq1
tgccgtggccgctgttgctgcagctgcagctgcagcttcggcaaatccacactctcgtgatgctcccaccccagcaaatgtcaacggacagcgcataaaccaagttcgctcgcggcaaatgccactcaatatggaaggcattccatatcaaggaaacatgccgaatggcgcagctatgtccccaccgtacgttactggtaacgtgatgggtaatggcatgcccatggcatcaaacgctcagtcaggacgcaattcaaac
>comp6864_c0_seq1
ctttctgcttctattttgcaatggctcacctggtgcagctctcaacattgcaaaatctgaacgttgctttgcctgaagctgctcaagtcgaaaatgttcagtaccgcccaaactacgtctctaaagacaatgtgatgatcgagaaacgagccgatgtggaacattcaggtgaaaatcgactcgatgacagaatcaacaaattcttcgaggatttagaaggttttactgtca
>comp7579_c0_seq1
aataatctgaaatttgtcttttatgaaaacatggatagacgctgacttcaatgactagaaacttgccaagcacaaggcctgggttcccgttacactcactaccgcgtgccgtttcgatttacgttcgcgacaattacccgtcagccctgagatacatgtaacaggctcaaaacaattgcttcgcgtgtatggaaaatttgctctttttcttttggcgctgttgacaaaatatgaaaaatgagttgcttgacacgggagcgttgaacctatctgatacctagcgcggaact
>comp6354_c0_seq1
tcccgatttagaattctcgcataaatcgttacgcttggccgacccgcttctggaatcgaatgaggcagacaaaccggcggtcaatgtctctacgaacgcggagcttcttttgaaatcacttgatatggtgtttttccgcctgagaaacggcagtcttgcgcgtgccatgcccttcacgaaaaggctttatattgcatcgctccacgcgcccgaaaaaaccgcgatcgcgtcattgaagtttgtggcgaaga
>comp6170_c0_seq1
aggcgacaacgaatacgtttgtgcaagatcaaatacagcacttcaggttgctttgtgacgcatacaaaccgaaataagagaagtttgggcatttgataggaaattcagcgttttgcttgtcacagacctccgctatgatatatattcatcgagctttgactaggtcacctctgcaaataatgcggggtatgaggatattttacaatgtgctgcatgggattaacaatctgaagattgtttgcaatgttttgctggatctaatgcgagag
>comp6611_c0_seq1
cagaacttcatcaacagttttctgagtttggaagtatcgacaagattcgtgttctacatgctaagaactgtgcttttgtgagctaccggctcgaagctgaggcccagttcgcaaaggaggcgatggacgcacagacattggatggcaaagatgtgctcacagtgaaatgggcaaatgatgatccaaatccccacgcacaacagctggcaaaaagagagttggaggaacaggcaatggaaacagtgaaacggcttttgggcgacgaacccgtccagaaaaagtcaaagctcgacctggctagcactattggattcgtg
>comp7309_c0_seq1
gccattaaatgctgaagatgatctgttcctgtgtcctcattctccaagatttgcgtttctgcgtgtgaatcggcgttatcattcatgggagtgtgcggaaaataggtagcagatgagacaggttctagcataggaccaagcagatcagacttagcaccatcaatctcatcacgatatacgtttgaggcgccctcttgatgaagggctctcccgctttgaggagtttgatcatctatgtcgatg
>comp7590_c0_seq1
gacagaggaaacgcgttggggttcgagattgttgcgcgggcacgccaggttatgctccggcccgaatcgtattctggtgaacggggcaggattcccagaccgtatatccgtggatctactgtaaagccgcaaaaattgcgcaaagaggatcagatcatcaccgaagaccacataaagcacgagcatgctctcttggaaaaaatgcaaaaagaggaagaagaagagttggactatgacgcacgcgatttagcggaagctaatttaaaccaagttgatgcctc
>comp7338_c0_seq1
cacaccaaaagagttcaagcactggccgccctcactgaactgggccaaatcggcagagtctattttcgaggacgggtcttcggaaagcagggctctgtgttcacccaacgaaatggccgcgcaagacgacgagtatttattgaaacgattgaagcagtacatctggatggtgggcgagatcgcttcggctcggtacggcattcagattcttgagccggtctatagcc
>comp7569_c0_seq1
catggttttactcaagcgataattagtcaaatgaccttcgcagagtacaggaatatgttgccacgaatcataatggccgagctgcaacccaaaacaccgtgtttccacagcgttgaaggtgagctcaagaccgacccgcttgctctataacctgtcgacggagctgctctgtttcaacgccacaaagggcatcgctgacgctggctcaa
>comp6230_c0_seq1
ctgttactgttttcaacttggcaatggtggacgttttatcccattgactgcgatcttcccagataatctccatgagacgagcaacaaaatgttccaatttctcaatcgtatagccatgtgttgcgctgaccattttttctccaaataaaatgtcgatatcgtgagtgagcacaagttcacggttcttgtccacatagcttgatacctcagactctgaatcactttggctctcttccattgggtctgctattatttcacctgtatctgtttccgcttctattctcggtgatgtggaaccaggtcgagtgggcgtgactgccatagagccatttgctttactagtctcaaaagtagtatgtgtttcttg
>comp6813_c0_seq1
ttccgccgggggggcctttttcgatgcctgtgtggcccgatgtctttccatgagaaccttcgagagatgcagcatctgcaatgtcgttgacagaccgcgggatactgagttctatggaccaactgcttctctcatggaaactatcgatgcacggaacccatgatgacgcagaaatgttgtgttcagaattactggtgtacacgtgccacattcgtttgtccatcagcgaattgcacacaaaattgagcccgtccttagggtttataatttcgtactctatccctatttgtattgggctgtacacttcgctaatgccactctttag
>comp6740_c0_seq1
ggaacatagaaatttcattcggttttgggtaaaaattatttttcacaagcgcaatatctcttttgaagcctctaccggattgaatacacggaagaaaagaagacgcttacaggaagctaaagcataatcggatcaagtcatttgcttatctcacgcatatacccattgactaaagttccagaggagccaacagtgtctgtaaatcgaagacaaacaagaaatttgacggctgtgtcttttaattagagaatcttccgtctctttgatagctcagcaaatttccc
>comp6929_c0_seq1
aaacaagtcttactgctgctgctgctgcaaaataccgagacggacctcgacagtattatcagaaaaacgtcacaccaaattcaaacatatggcctgcttgtggcttctttcaacaatgaaaagaaacttttgggaagccgtcgggacgatttgcaattgagacgtaagctagcttcttctcagcaaaatattgtatctctaggctcggccatcagaaaattgattgcagatattactgtggtaatgagtgattcttccagtgagaatgaagtcaaggcatcaag
>comp7240_c0_seq1
gtgttcaaagagacctgtaattcgtcaatgaggcttccagggcccaaatcggacatatcgttttcaagctcctcgatgtgcgcttgtcctttgaacacgaactggaagtgatccacgccaggcatactgttgagtacggcctcgacgttatactgcaacgcaggaacatctgtatcttcattgataccatatatttgcaaaacaaa
>comp7804_c0_seq1
caatctcttccatgctggtggctttttccaattctttcactaaaactgccttttcctcgggcagaagctttctcatggtggtttccattaatctaacatccttcagcaccggctcggccgtgttttcgccgttgagcaaaacatctgctgctggcaaccgtgtttcaaaatctggcccgaataattcctctgccgcagtcctttcctttggcttcactttctggcaatccaatgtcttgagccgaggaaatagccaaataatgaacaagcggtaatgatgttctccagtgattttgtttcctctcatcaccaagttctcgaggctatttagaggcctcaatttggcaatttcagaaaatgatgagagattgttgttcatgagcagaagcgatcgcaacccgcgtggggccaccaggc
>comp6387_c0_seq1
ggccaatcaattttttcaaggggcatcccacgctcaatcttctcccaaataaagaattggcccatgcctacgaaactgtacttctcggcaacaacctggcactcttagagagcgatccatcggataaattcccacttgaatacggaacggatcccggcaatttgagcacaagaaaaacaatcatcaaatggagcaacagtaagtacgggcgtgaaagctttgatgccgacgtagtaaacttgacagctggctcctcctatggtgctgcaaacgtcttatcggcgtgcactcggccagacatcaccaaacacgtgtttttggtatctcccacatactttctcatcaactatgccttcatcgatgccggttttgaagggaaaatgtcttctgtcctagagacttcaggcggtgagtacgacattgatctcgctggttttgagcagaagttgcaacaacttgaccgtgaacacggcctcgaacaagtcacaaccgcggagatcaacatcattgacgacccaacccagagaggaaagaggaagttttacaggtacgtgttgtacttggtgccgacgttctcgaaccctggtggactcacatattcgacgaaaaccagatccaagctactcgaaatagcacggaaccacgatgtcttattgctctccgatgatgtctacgactttcttgcgtacgatgaagaggcacgcaagcctctcaaactcaaccatattgacgaggacacgttgcctgatgggtggatctgcgggaatactgtctccaatgcatc
>comp6936_c0_seq1
cttacactcctccacaataatatccttagcaaactcaggcaacaagttcgtttgtttccacgtgactgcgtccttatacgcctttcccgctgaccgggccgaggctccaagggcataaagctcgaattcagggtggttgtccaagagtaaagtgaaacgttggcccacggatcctgtggcgccaagaacaccaactttagttaaggccatgatgtttatatattagcttatttattagaatacgtttaaatggatgcaattttcaaatgttggaaaacttg
>comp7651_c0_seq1
ggccgattcaaggtgtttcaagagattgtactcatccttggctgtggaagaaggcacaccgtagttaccgatcaaaggctgcgtgaaacacaagatctggcccttgtatgaggggtcggtcatcgattccgggtacccgaccaaggaggttgtaaaaacagcctcgccgctgatattcttgttggcgccaaaagagtagccgctgaaaacaggcccgttc
>comp7815_c0_seq1
ccccgtgtcctgaagacccgccttgcctcgcagatccaccgtgtcctgaagacccgccttgcagagacgaagacgattctccagaacttcctctttggccagacccggcattcatggatccagcgccgtggccagaagaaatgctggacgagtcgtgaccatctttaccagacttagctcccggggagtcttttccaaactgatcatgttttccgtccagagactccccagatgaccctttggttccagat
>comp6689_c0_seq1
ccctactcgaccgcggtttccggtatataatcttagaaaggaagtaattgccagccaattgttatgctaatgtgtgattctgacacgcaatgagttgtgcgtataaacgaagaatcctgcagacgtaagtccgtgcgttattgcttacccttgtttccacgatggccccaccacgcgacatcatataccttcctgggctcaatttttctctcgttcaaatgtggctatacccgatgtcttgcccctaaatgcatccttcgaataaggtttactttacacttgcg
>comp6153_c0_seq1
cccccgggcggctagcgcatcagcggactcgcatcggctggcttggcggcgacaaaagtacgccgatttggatgatgattgggacgcagatttcagcgacatgggggaggcgaaacctggcgcaaagtcgccacagagtccccaaaaggtgacctcaagtgcccagcgcgtgcctgcgtcggctttggtagactcactctaccccgatttgacgatccagctgcagatcgaagaggcgacagagcctat
>comp6214_c0_seq1
tggagggcaactttaagggtcatttgacataatgcggacttcacttatttttgtgcatcggggaaaagctctctgacacagtctctgattccgtccttatactttgtgatgatgtcgtttgggttgttttgcgcgactctctcgaacttatccgtgagcatactgacaactgccaaaacggactttaagttagcttcctttgagtgctcagtgagtgtggcttttaaaagaataagttggttgtggtcctt
>comp7181_c0_seq1
tcattctgaaagcaggccagggcgcttcgggcgaagtgtacttggcagagtcgctcattgcgggtcaacgtggccaaaaagttgctatcaaacagatggacctccaggcgcagcctagaaaggagttgatcattaatgagatccttgtgatgaaagattcgcgacatgacaatatcgtcaactttcttgactcgtacctacgtgggaacaacgacttgcttgttatcatggagtacatggagggcggctcattgacggaggttattgagaataacgagtgcaaattgaacgagaggcagattgctaccatctgcaatgaaacgctaaagggccttgaattcttgcataaaaaacacataattcatagagatatcaagtcggacaacgtgcttctcagcgcgagaggagacgtgaaaatcacggatttcgggttttgcgcaaaattgaccgaccagagatcgaaaagggccaccatggttggcacgccttactggatggc
>comp6139_c0_seq1
attgggggatccgaggcgaaacttgatcacgcgagcgatgcccctgcgactgcgtctcattattaatttgagactcctaaattataactcgtgtatcgcttgaactcgatttcggtaaagctcatgcttctgccactcccacagaatgtgcttaggaatctgagccagagacaaaagctttccattaattaaatatcaacttggccaagcaaagtcgcacctcatatttgcacaccccgtcaagcctgccaaagtattgatgagctcacgagtggttctgaagagcttggttgtagaaaatccgcccccgaag
>comp6710_c0_seq1
tgggccatgaggaataaataccggcaagaatccacaaacgttgaagtgttttttttcttcttttcatattatccaaagtacaatagcttctctcagaaaagccattagcttcctataaactccgccatacacttttctcactcactgaactctcatactatgtcggtattattggactccacctacggcaagggcaacgtcaagttcttgaaggtgaagaaagaccagcacaacccccaggtgcaggatgtgcttgaagccaactgccaggtgttgttgaagggaaactttgacgtttcgtacaccaaggccgacaactctcccgtggtgcccaccgacaccgtgaagaacacgattttggtcgaagccaagaccaccgacaactctcccgtggtgccca
>comp7753_c0_seq1
gggagcggcgtgtacagccgcgtgaccatgatctccggctgtttcacttcgaccgaccacattttctcgccgttccagattgatttgttgtcgtagtgtgcatagtagctgtactgccaattattgtatttcggccgcacctctatgagataatggtcagcgtcaatctggtgtttgtgagtaatgacgaatttgtggaatatatccggatccaaaagctctgttgaatcggcgtcgtcgtcggaggcataaaccca
>comp7947_c0_seq1
cttcagaacacgggccgttgcgagcttttggatgagatctggtgtgccgttctagggctagttgtatcgaaagagccggtgctggcgaaaaacgcagatggcatgaaggtcccagggctccaaatcacgcttccatcggacatcaggctcgagtctgccctagaccagaaaacggaggaaatcgacgaaaatttgaaaggttcagactcggaaaacgagcctagaccgctcaaaatcgacgacgaagtctcggaaaatgagtctacgtcgccgtctccgcagaaagtgaaaaagggtaaacggggcaggaagccaaaggaaagaaaa
>comp7390_c0_seq1
aaaaggagtcggtagcatgtctttgtttccattttcaaacacgctctaattgcacttagctcttccaatccggcgcacttccacaattgtgagtgcggtcgcagccaatgtgctatctcacttgaccgcaccccgcttgcttgtgacttcgccactttagcctgcgtgtctaccctcgcgtgtgaaccactacaagtagggcacatggtctaataaagaaagagggacgagagccaccacatggagggaaaagcgggggcgtgtgcatactaattcaggcgccgcgattatcggtaggctg
>comp7945_c0_seq1
agcgtcaatacttttctcatgtctaatgggcattaagaggtttcggcactgcggcacttaattaccgaatcatccagattgcgcggtctaaattgccgcggataagcacattcactgaggcgacacacaacaataccgctgcagaatctttaggcagattttttacatgcagattcacacaaaattttctgaatcgactcaattctgatgcaagaaaaaaaaaacacgatggaaccggcatggcacagccatt
>comp6024_c0_seq1
gtttcattgtagcctcaagctctgccgagcccacgctcagtgccgggtcgctgttggccgctatcagcagcttcaccacgttatatacgcgcatcaggtgctccaaggtcaacgcaagcaaaaacgcgttgctccattcgtttttcccaatgaaattcgccaacagttgctcctgctcgacgcgctccttttcacgctgctctttttcctgcaccaacacgtcggtgttgtctgtccagagactcatatatccatcggcatctgcagaaacgatattcaacccgtcgttcttcacatccatcgcccagagcctgttcgcatggttatcgagcgtggccacacactcgctttccttcaagtcccatactttcacaagcccgtccgcgccgctgctgaccaactgtttatttttattcatgaatctgaccctctgaaccgcgttcgtgtggccctccaaggtcttggtgcaggtgtaatcgtgcaacagccacacgcgcgcggtctt
>comp7271_c0_seq1
cttgtggagcatcgtgcggccggtagtgacgccgaaatcctcataatgcaacacggcagaggggaatctattcttcaccagcttgatgaacttgtcaacaaagtcccagtatttctctccgcgcacacgcgcgtgcttgttgcccatgtacaactcgtcgttctggtgttctgggttgttggtgcctacgtccaaaacaatcggcaaagttctgccgggatggataccggcacacaacgtcatgaggcccaacttcgccacagcaatacgtacaccgccaacaccttggtcaccgatacccaaaataccttcgccgtcgga
>comp6823_c0_seq1
agcaacggtaatgaagcctctttaacttgctggtcccaattctccctcaaatacagaggggacgcgttctcgctagatcgcaggttgcgcagaaagtgaggcctcaggaccatggctgcaacctcttgttgccgcgtcttttcgcgaatcattgccacagtatctgccacagactgcaagaccaactcgtctacttcttgcttgatcttctctgaatactggagaatattgagtaaacgagacatgttgtcgaccttttccgtcaccaaaaacttggtatcctcgaccattgcgcggatcgccggatcggaagtctccaaggaaggccagttcatgaccgtccgcatcgcctcctgggtgttgggcgagaactcaaaagcgcccgtcgtttccagtctctcggcggcattgatgagaagcgcctcgtcgcaaaaatctaccaacttttgcaagataccaaagggg
>comp6896_c0_seq1
ctcaatcaacagaaattgttggcgatgaagatcgaggaactggacgatccactcgaggaccttaacatccagtatccacctaacaatgccaaacgcgtgttttcaaagctagaggaccggttcatattgtgctgcgtatacaggtacgggatatttgccgatcgcttgggcgaaaagatcaaacgcgaaatcgtgcaaagtgagctttttaaattcgactggtacattgcgtcgagaaccccacaggagctcag
>comp6612_c0_seq1
cttgatggactcctatttgtggacttactttacccgtgccacctatgacgtgctggtaatgacaacggccctttatattgaggatacgaaaacgatcctcgtgctcctggaacccaaaacacgtgatctcgtctcagctggaaagcagttcttgggagtttctacaaagaaaattgtgagcatgaccgaaattgatttgggaagcgagcttttctctgtcggatctgattttttcccgcttgtaactgtttcggcacagtattcaaccggaatggccaccgttgaacgcgaggtcacgcaaagctatagtgtgtcattcaacccatcacttaaccgcgcatttggcttggttgtggtgtcattgaaagcagtcttgggcgtcactattggcctggaaatggctgaacgcgaggtcatcacgtgc
>comp6114_c0_seq1
tgttttttttttctgatttcagccaacgaatcatttcaatcagaagactttttcttgcccgcgtgatattcgtgctcttcctgaggttccagttctgcttatcgcaagccacccatctcaaccatccatcgcctgccacacatatatgagatctgacagaagagatgcacaagacagcaggcagaaaaggtgaaaggcacgaaaatatttgagaatgacaatgtgttttattgctatcgatattcttgtctggctagaacatctgcaaatggattaatagtttcgg
>comp6041_c0_seq1
gaaatatctacgttaccagtggaagtaaaggtcgagcggtgcacacaattcccctttttccagatgaccctaagggcagatttttggaacatttgatcgttgaaaatagatacagggccgtgaacaccagcctgttctgggaagagctcggattcagacaagaattccgtttgggtaatgtcgttggtatcatcggttgcagtaagaaaacaagttccattgacggtacacaagaggacccgaacactacgatcatgaatctctcgcagtacaaaaagttcagggagcttgtgaagggagaagattatggaaaccctaatgatatcgtgaacttatggtcttcaggattgcgtgcat
>comp7885_c0_seq1
cacgaccaggcacggctatcataccttgaacaacaattggaggaggaaaccggtcacaccatactagagactcagccaacggtcgaaacgccttacctgccaccgatcgcaactcaaccttcacggatcctccagctcccagaccgggcatatgcgacagacggaccggacttcgactccgactcggctgaggaccacctgttgcacgaggacgtgcgcgattccgtcaacgaacaatctgacgcctccggggaggcgccgggaccttca
>comp6891_c0_seq1
gccgaagtattttccctcttgaatttttgtttttaatacgccatcggccaagtttttgatgaaaaactctttgatcaattgaggactgactgggtattgacaaaactcattttcggcgatcaaattttgaaacttcaacttgtattgatcaatattctggccctgttttgtttcaattaagtcattaactatgtcgcgcttttcataagtgagatcaaatagttttgagaaccagtgtttgaaccgagggtaactcttgaagggcggttgaagatttgccgctttcttgacaaagctggtaagattgtggagacaaaacaggacttgttcctct
>comp7484_c0_seq1
acttgactttatcggtagaagaggggtcttgggtatcagaagggaaaagcgtattcagtacgcaaaagatatattacagaaagagttgttgcctaacatcacacaggaggccggtttcgagtccagaaaggcatttttcttgggttacatggtcaaccgtttgttgttatgtgcattagagagaaaggagcctgacgacagag
>comp6946_c0_seq1
acaatgtcatgataatcttttccgcattattctcttccgaggacaagtaccctgaggtcttgatattcgagcgcctgttaactaccgcaaacaactcaatcgaactcttgtagtatccgagtacgagtttctggtgctctctgatgtttctgtccatgtctttgataccctttccagtgtgggggaaattgaacatgacataattgagcctcttcccgctttcgaagaggctaggatttggacttttcgacagtggtttcaccttcaaagtttgtatgaggtttgtggcgtcaatactatggcgaacagataccccgctttccttcaaatagtctaaattcagctgtgattccgggtattttgctagcatttccg
>comp7384_c0_seq1
ttgaattcgtggttctacactgcgacggcgcctaagctgtatgctttggagcgcgccagcgacgtgtttcgcgagtcattgaagcacttgctcgacgtgctcgacccagtcacgtgtttttacgtggaaaacgcaagaaatgacccattgttccaacaactcttggttgtcttggcccataccaacgacaagcacgccttggtagtcgtgttgaaatgtttgcagcacctcttgttcctcggcggcgccgatggtgttcgct
>comp6489_c0_seq1
aaatcaacccctcattttgtttttgttcggtaaaaatggccgccataattcttaaaaggtcatgaagagccggtgtatgcgaaagtatcgacacagacacaaagtcatactccatcgtggcgtttgcgatcaagccggcaatcacctcttgtaaagcttcgtttttcgaatgtagcatcttcaccaaaatttccaaatttcgcttgctctcgaaggactccaagttgaaaaattttgcgagcatcgaaggattggctactacattgtttataagctcccacgcagcctgttgcacgtttggaaaggagctgtcgatcatcaagttcttcaaatgttcctcaaaagtcctgcttataataagcgaatggaggtttgagtcaggtaatgttgatatgtttgtgagtgcgtgcaaactcaacaatttatctgggggtcccaacaaagagctcataagtgtcag
>comp6989_c0_seq1
gaagtgccgccacacgccccagagcatgtgtcggagtttcttgaacttttagcaaaggactacggaatggagaatttgcttttgtttgacatgaccacacttgaagagtcgcacgagttcaaggccaacaacaggaacgtcgatttcatcatcatttctaccggtaagtccgaaagacatattctcaaggcggccacggagttccgcacgcatatcaa
>comp6027_c0_seq1
tctttggccaatacggatgcttccacatctatttcctcgtgtttctggtcttgcagctgctgtaagtcatcgagctctgtgccttcgggctcatctttttgagtatgtacattcaaatgaccgttctgcttggccaggtctctgctgctacttttgccagcaatcggcttcgaaaacgaccggttgcgcgacacggagggcctcgatatggtggccgtgcttgttttcccgccgggaggctttgcaactacatatcgtggcggcaagggcagatttggaacggctagtggtggtggctgctctgaaaccgcatcctcggtctcgtctcgttttgcaatcacaatctcattcgcgtgctttcttcccgggttgcgatttttgaacgtgagtgtttctctccaaacttttgattcctctttcacttggtaaggccgagatttcagttggccaaagaacagcacttgtttctggtccgggtttgagatctgtaaagcaagcgccgctgctagattgaacaaaactaattgcgcgatagtcattagagggctgattcgtgttccgtagagcatcatgggagcagacttttgaggctgacgtgaattaaattggcacggcgtgttttttttgattcaatcggccactgccttttctggactaaaccgaaaatacagaatcggaaggggatgcacttgtttatgtattttcagaactgccg
>comp7147_c0_seq1
ggcatacatgaagtgtaaattatattctatattgtttttacttgtatgtctatccgctactcaaagaagcttcaatgctgctttctgtagtaacaataagttctcttccattagctttgacggcttctgtgtacccagatagcatcacattctgtcgacgggctcgtcaaccacatcgatcaatctttcattccgatgcgcttcgtccttcaaaaaatgtggaacccaactccactcttctggttgcaaaactccattgaagcataatgtgccaaacaccaagatggagaaaccaagaaactgaagtaaacggaagg
>comp7712_c0_seq1
ccttttcagtcatacgaagtctcaccatatcagactttcgaggccctttttgcagctcattttcatctttgcattttcaaacagagcctaggtggcctctttctagagtcattttatagctttgctgcggttgctagaatatcgcgacgaattgggggtcagtgagcgattcagacgaggcatatagtgggtcagtcaaagagcaatcaaccactggtttccctgaaggtctgcgtgaagcagtacgatgacgctgtgtag
>comp7965_c0_seq1
tcaacaatcatcagcttaggataggtctgaagaatgtaggtcttctcgcttgaagtttgcatctgccttctcgattcctgaagcaaatactccgcaattctcacatgactcgactcgaacttaaccttatcaggttcattctgttcaaagaaccttttgatctccctagcgccaaacatagtgtttttcaacttgctgtgcatcaacacactgtcctcgacattagcacggaacatcttttcaacatattcgttggactgatacatcatcttctcaaagagtggtttttctgattcatcgtctaaggcaaaatcatcctcaattccctgatgacctttgtcgtagaacgtgaatacatcccgatcaaaatccctaattttcttctcaaagaaaaatttcca
>comp7814_c0_seq1
cgccgaaatgcgcctcgtcccagacaacgctctgattgttcgaaatgccgaaaaaccgcacataagccgccaaagaagtgaggaggatcggcagaatcacgtatttccagtagtaccaccatttccctggcgtttggggctccttgagagaaagtgtagatgtttgtttaacgagctcgtcgaaatccgggccagaatcctgagtggcttgttgacctatttgacggtgccttaggctggcgccatttggccgcgacacgcctgtgctggaaacagcgttttccagaacaatagcctcaccgagatccataatctcaaagggttgcttttggtgaaaat
>comp6286_c0_seq1
gtgcattccagcatttcatgaatgagaccggttcgccagcttttttcgggctggctatagggctcagcgatgattttcatgctatcctagaagaagcaaagaaactggccaatttcgactacgaacggtttctcaagtttgtcgccgatttgcgcggccagagggtaggttttcttgccgaattatggaaatgtttccaccagagtgagcccgggttttctgtgagaccgtaccgagcatacttgcgtttagcagaggaatatcttgaaagactggtggtgctggatgtattcgagagcgagcaattatgctccaacgtatgttacgagatattgacgaaattggtgcatgaacacggccgccatacgatttcacaagactctttcaatgccaacattactgcggggaacatactgaagattcgtgccctttacatgaagactatgaaggttctcatacatgccaagggccagactggccggttaggagagataccgcatatactttccaaatggagtcttgacgccgatatgcgtctggagttatcagcatgggcacagcgccaggagcaagtatatttgcaaagaatgaacgagcttgaggcggaaaagcagaaggaggaagaagaagatggatttctagacctcatctgagcggtggttgttatgtgcaggaatgaagatagagcacaatcgtagtgtactgagg
>comp7834_c0_seq1
ttgtcagtccaagcggagtgagttttcccagatgctcaagggcacccattgcccatagttcgtagagcgagcacgtgagtaagtccggcggcggagcgtctaagaagggaaatcgagtaatatcctcaacgcgtaaactcttcaaaagaagcatcaccgcgctcaaattcgtgcgctggatttccggaatcggctgtgcatacatcagagccggc
>comp7042_c0_seq1
ataaatactgataactcctttgaaaagacagcacattcatgctcatcaagcactacacataattttccgttctccgtgctccgagttgttttgtttgctattctactagccaacacatgctagtgctgtttcaactcgatcgcttccggcgccagactctctgcatccaggggcactgctgcatacccaggcttagtgttcgacagatcgggctctgtataccggaaataattgtaccacaatatgtcaagaaaagtcaccactagcccgacacagttgatcgggctcaatctgtcgccgaatatgagcaggcctagcatgatcgtgagcaactccttgaaaatcccagcaatggagag
>comp6500_c0_seq1
ctgattcatacgctttacatagtgttaaattccgacgaacgtgccttctccgtcattctcgccacacgcaacatcttcttgcgaggatcctccttcttcttggcagacgcctcgcccgtctgctgtccgcttgttctcccgagttttttcggcgtttcacgcaaaccgaacgccttggccaagtggcccaaatgcaacagtttcacgttgaagtacattctctccgaagacaagtgcgtggcgtaggctcggatgtgagaaacaaacgcattcagtgccttttcgagctgagccttatcttccaaaagccagcgctcgacttccaagtgccacgtggtg
>comp7037_c0_seq1
attcacttggcttcatgctttggtaacccgctttccatcgatgataattttcacgacactaaatttccgtactcgattccaggaggtgaaaacttgaaggagaagtcaaaggataaaacaattttcgatcgcttcataggatgtggatccatgttttttggaatgaaggatctcttgagagagacactcaacgtcaagaaccgtgtcagtctcacaagaataacttctatgttgacatcgtgggaagtcaagtggtaccaacatagtggaagcctcagcgactgcttcgag
>comp7607_c0_seq1
cagccacagcagcggcaaatacggcaggccccctggcgtttacgaaaactgcaaacgcggcgctgttacccgcccaggtcactcctgatgcttcgctgaaccgcatcttgaaggatttgctagactcggcgcataatttgcccaagttgagtcacggaaacatcgctccgatcaacttgacccttaatgagttgcgtaaggagacacaagagcttctgagaaatgagaagtttaatggaaactatactaaggcgcactacttattatcgaaaagcggcgtcaacgcgtcggagattgaaagtgacttagag
>comp7933_c0_seq1
aagtccgagatgttttccttgatcagttgcttcatggcacggaaccgtacatcgtcggtgcccttttgcgaggaaaagatcttggcctcgtccactgtatcgagcgattgttgtctttcgaggcggaggcgaagatcctcaatttccgggtcctcgtcacgatgtgtgaatggtaacttgaacccagaccggatcagtgagagtcctccaaatgggagtgagaacagaaactctttctggccgaaaaactcgtggcttggcgccagaccggtttctttttcgtcattatttgaggctatattaacgctctgtcctcccaccaacgaatcggcgtccctctgcgtgtagtggcgctcgatatcggcgtggttttcggtcccgtcaatcgcattcggctccaggccggccgaggaaacagttctga
>comp7119_c0_seq1
attctggtggagtcatttctccgagcacggtcaagctttaaacagatcagatgacaactcactggatttcacaagacctaaaatagcgtgtggtcgtataaagccgagtctaagtcgcccttgaccgcgtcgttcgcgtcaatctcatcccagtaccgctgctcctcacaggtgtcatcaaaaaacgtcatcacaaacgcgttctcaacgaatttgactgcacaatctctcttttcttgcgtacatagacgcgaacagagcatctgaatctcgtgggcctcaaactcgagcgatttccggttgtt
>comp6137_c0_seq1
tctacactgcgcatcgcagtcacgacactccatcaccatatatcccaatcgttttaggagtgcaaacactttgtaattgtcagaggacctttcatcgccactgaaagcggttgaatacaagtgcgcgagtgtcatgtgggtcaaacagtcatagtcaaacagcatcgcgtcattttccatgaacttcatgaattcaacgttagctaggaacatcacgagggaacccctttcaaccaagtaaacagattctaccttattaagccacataccctgtagcttttctttccgaggatatgcatgagaaacacccatgtctttgaaaaagctacctttagcatggggaacgaaggcttta
>comp7889_c0_seq1
agcgccgcggcaagcgtggcaacccttgtggtaccacctgaacgttcctcgaattgtcccactggactatggtacaatggcaaaagggggctattttcagaaaatcccattctgcgtgatgaaatggcattctcaagctccccgaaactcaataggtttctttgtttcgaactattccctttcaccaacgaagtgggcaaagacgctttactgaggtctaggtggcccactgggtgtgcagccagagcactggaatgcgtagcgtacttggcaaacacctgctgatccgatcccaggtcctgagagctcccatgtacagagtttgccactgcagacgcaagatcggccaactgatcaaggcct
>comp6071_c0_seq1
gagccgctagacaaggccgagctgaatctgctgcaaaaccacaaccatccgctgagcgggcgcaagtttttgggcttccatatcggcaaacacgagtcgctggagctgatgacgctgccagtattgacgaatctgccagaccatcgcgacagggcccagacgccgccgatacatgcgaataacggcacgaatgtgcatgcgccgggcctcttggcaccccataagctgcagcagcacgcacagaggcacaacagcaccgatgaggtgaacaaactggtgagtatgggcgagctcaagcgtctcttcaaaccggtcaaaaaatcactgaaaacgggcgtttctgccgcgccaagcagcgttaacctgctgcaggcacagtcacgcgagccgctgctgacactgttggcggcgcttatccaaaacacgtcgtcacagctcatgcagcaaacgaaaaagggcaaggacgcgccgttccatgagccttttatgcacgacgaactgccgtgggtgaagaaatacggtaaagtcaagaaagagctagggtcgggcgccggcggggctgtgcgcttgatca
>comp6260_c0_seq1
gttggatcacctcgactatatgaccattcagtcaaaagttctgaaataatcctagtgtccgatgaggcccgtatggttgaagaatactgctttctttatcttgcgggtacttgaatctcgattctcccccttgtactgagcgaatatcagtggaaataaacttgacgaatgcatgcacgtgagagcaaaaagacatcatccctggcccattcacctaatctcctgaaaacacataag
>comp7592_c0_seq1
atttatgagccgtggaaagactactatctcagttataacaaattgaaaaaactcttgaaggaggaagtgatcatcaagaatgcttggactgagaaagacgagcagaatttcgttagtgcgttggactctgatttggagaaagtgtacacttttcagatcaacacctacgacgatttgaacgagcagttgaacgagctacaggcgcaaacggagtctgtatctgcgaacttcgacgtgctgaaattcactgcctcgttggaactggtgttgaatttgacgcaagaattgaaccatttccaaagattgaactatactggcttcacgaaaattgtcaagaagcacgaccgcttgcacccagcctactcggtaaaacccttgttgaatgttcgtttgaaaacttt
>comp7315_c0_seq1
aacgcccggtatttccccttgtactcggtcaagtttttctgcaaactctggtcattcaagttcggcccgccgtagttggtgaaggtatatgcgatgttcgacttccgtagactgcaaatggtgtgtgtgtggggaagaaacgtcacggtaaagtacttgctcgaaagcaacgttggaattttaccgaaaagcggccttcgcgagaaaaactggtggccggcactgtctatgccgcgtatatcggtggccttttctgg
>comp7156_c0_seq1
ttttcaatcaaacattttcgcgtgcgcagatacacatcagccagtccaccagaagcaaagtataacacaatcagctccacatcgtccaatcgcttgacgattttgaggaaacacgatatgaaatttccatcagaatctgactgcgcgctccgatcatagcgtgcgctgatgtcactaagcacgttttcaggcgttgatgagcgatctgagcgttcgtgattcccaaaagagctagcaatggaattggcatcaacgaaaaacgttctcaacgtcgatactgatctggaaagcgagcggatcaaatacaatgtatttgtgtataacggatgctcgagtaaggcaagcaaaacacaaatgtttccgttggcccattcgagaacttcactcgaggcacttgggtt
>comp6157_c0_seq1
tttgtgacggcaatgagctgaacattggcagattccttttgtgacaccagctggatgctcatgatgcgaaacttgcggaacgacttgatgttggccaggtctggaatcaactgagacaacgacttaaacatttccgagggcagtaactggctatgcaggacaaattgttcctgattgggcgccaacttgtaggcacgtatcacggaattgtttgaaagcgagtacaagacgccgcgggcagagtcgatttccaattgaacaattgattctggaatcaggcccgttttgcccggtttcttggtcttttcgtcagcctcagcattgaatagatcgaacccgggaattttgccgatcggaaggaccgacagcaagccactcttggtaaggcagactttgtcacccttattttt
>comp7958_c0_seq1
tttctctttgccaccttgccaggagacagttcacgggaaaaggggctcgcagctcgtgatctatctgaaacgagctcttccagggaagctctcttgaaaggcttggttttttcgagatggctaagagcccgatcacttctttctgtagcccgatcattcgattcgtgcttatctgatttgctgttctttgaatcaagaagtgggacgagcttgggagtgatatcatccattttgttcggcccacgctcgagatcatgcagcacaccactccctttattttcg
>comp6290_c0_seq1
gcttcgatgtcgcatgcgcattcatcaattgcaaacttggcgccgtaacggtatcaccacactagaagacggcaacaaattcgaaaaggataagttgattcgtcaggctcactatcagcgcatgggcaatggttcaggactttcggcacgtacggccacgtcaggagttgcaaacggcgtgagaaaactgagcaccccacagccgccatacaagccaa
>comp7516_c0_seq1
aacttgacgagacgccatagtattccttgtgaagttcttcaagttcgttgcagatctggtttatggccttacccttgtattccaaaacatcatacctgtattggttccatagaatttctctgtttttttctgtgatactttcagtcatccccgattggtactgaatgtgacgcaacagtgcatcaagctgtcctttgtgcaagtttatg
>comp6131_c0_seq1
cataggttttgaagaactgggtgctgaaatgactgtacgctaagtgagacatcaagaacaaaaagttcacccacggcatcaggctggtccgcaagtaacgtgtgataaagtagcaaccggtgctggaaagtaaaagtgtgacaagtccggaccggagattcaaaattccgaagatatagaaggcggatacacctatgacatatgagtttttcaaagtgtaccgctggtccggcaaacgttt
>comp6583_c0_seq1
gtccgagtctgaacaaggaatacttgaaccttcttcagcctacactctccgaacaaacgaattgtgggaagatcttaactcacaatttccattcttcttctccagctcaaacaaaaggggctgctatggtttatgggctactgagctggacctaggctgagctgagctggctggaccggctgatcttcctatcttggtagacatatccacatgagcataggggcaccacctgatttaatcatcggagcgaaaccaaaaaagaaaaaaatca
>comp7750_c0_seq1
gcttggccgcgccgcggtcaagcgcctgccgccgcaagaccccgcagtaagtgcagctgcttcgaatgccggcgcatgacacaatctcgtccatcagccaattatagagctctttatatgatacaatttccaattccatttcatactgctgttggttccgtttcacagtggcgagagagtcatcacggtaccctttgataccttcgtcgatcgataaaagaaccaacttgagaccgtagttgtaccgctcatttagtgttt
>comp6168_c0_seq1
ggagatgtgtccagaagatgacttaaaacctttcattacctctcagttgtctgttgcagctgcaaagtacgctcccactggtaagtggcattttgacacattgattcgaatgctcaaagtgtccgggaactttgttacgcctgacattatctccagctcattggcattcgtcatggggtgcaatgacgctcctttgaagaagcatgttgtctcaaagttaat
>comp6124_c0_seq1
ttctttacttctattccaccatggtgatgctcggaaatactcgcaccgaaatcacttcttttcgccaccatgcaagtcatttgattcagcccgatttccacaccaagacgtttgcttttggggatcttattctcaaccattcgtccgactattttggggtggttttaggagcacactctgccagaaccgaagatgagaatttcttagtgacgctaccgttcgacaatattgagaaatccgttgcgcaagtctctagtctaaagcatttgcacatagcggaatttggc
>comp6199_c0_seq1
cagcatgtcatggcacctgtgttcattgttgtcaataggtagtgatgactgatttttccagattggtcatgccagttcgttttgctttttcctactttgcaccttgtgcttaatcaagtgtgactgttatcttatttgtgtgacctcaagtttgtctcttgtctgtttgagccgcacgtgcatgggcttagcctaggtttagc
>comp7129_c0_seq1
ggggccgctggcccgtgagttcgccgtatcttatggctatatgcccagcgaaacaacatttttcgatgctagaggtaacctgatccactcgttggctactgcgccgcggaacacgattctttactcgccgcacggccgctacgtgctagtcgccgggttcggcaatttgcagggcaccgttgacgtgtacgaccgccaggcgaaattcgccaaagtgtgcactttcgag
>comp7492_c0_seq1
taggatgctctccacggaatcccaattggtgatcatcatgccatcaaaaggcgatttcgcgcccgttctgagcgtaggataatgcacggattccctatagatatcattgccgatcaacgtgagcgtgttgttcgatttcctgtctctatgcttggcgacaatgtttggaaacacgttgcaaggttgagatgtattggtcaagccagctctcaccgtatcagagccaaagtcaattgcaatgggcacgccttccttgtagttgtcatagaatggctctgggcctggaggagcgaccgactcccgtatatagtgcaccttttgtggcgggagctcgggctctctgtatgtcatttttacgaaaggatgggattctgagctttg
>comp7680_c0_seq1
ggaagccgtggtcgatcctagactcgaacgtctctcaaattttgttggagaggaacaagatgaggaatccggagataaaaagatgggttccgaaacactgattctggatgcagatgatgggatagagggtgttgaattgaatttgcgagactttcatctcacaagaaaataaaacataaattatgaagccgaaggcgaattcatttgagggtaatgccagta
>comp7986_c0_seq1
cgcaagtacatgattgtatcagaagcgaaggatattagcacgaggattgaagagactatggaaggcagcttttgatgactgccgggatttagtgtgtgctcagcacatctgatgagaagaaacgaatcgaatcaagcttgatttccgccaaatgcttttttactcatcgttttcttacctggtccttcgctaatgcagttctactaagagcttgcaaatggtgttctgcacatttatggattattgcgcacgattctac
>comp7905_c0_seq1
ctcggcgtccacttcctcctgctcctcgactgccggcggcggcaacgggaacgtcacgtgatcggcgttctggagcgcacgcacgctctcctgccaccggctcacgtcctgcttcgtgatgtcgtaggctactttccggttattgcgttcctgcatatggcgtgggagcggcacggcaagcgccttattgtcgtcctcatcgtcctgagccacgagtggcgctgccagggggtctccagcagccatcatttccgctagagagagcttcgtgccgtttgtgggcacgctgaactcattctcggctactgtttccgtgataagacgtttgtgcttgtgtgcaggcttcaagctctgttgaaccctctggactgtatgcgccat
>comp7598_c0_seq1
ttgcaggatagcaactacgaggacgagaaaaagaccgatgatgtcgaattggtggaataccgtgacgaggcgaaccggccatggtggaaattctttgacgaatacgaatatcggtccaataagtatgtgcgtgcgagtcacaaatggtacaaatggtttgatgacagcgacacgccggcagagcgcaaattgatgtggaaaatcgacattttgttgacgttttactctctcatggcctactgggtcaaatacttggaccagacaaacttgaataacgcgtatgtggccgggctcaaggagtccattggcatgaaaggcaatgacttggtcaacacacaggtgcttttcaatgcggg
>comp7028_c0_seq1
gtagccgtcctcagcgaccatgagcatgatataaagcacattgtgtggcattccacctacaatatcttggctagttcgtcgtatgatgataccgtgagattgtatcagcaggacgcggatgacgaagactggtcgtgtgttgccgttttgaatgggcaccagggtacagtgtggtgctcacaatttgagaaacctgcctgtgacacggctccgaaggaaagcataaggcttgtctcatcgtctgatgattccaccgtgagagtgg
>comp6302_c0_seq1
tgttatcagcacaatagaccgaaacctgcgccaaaaggtccaaaaagtccgaattttcttcgccttccagttcctggacgagatcgttctttgtgccgacaacaaaaaccataatatcctgcgggcccagcacccgcaattgcccggcccaaaacttcgcccttgaaaacagcgttttcgcagataaatcgaaacataccaaggcaaccttggcgttacggtagtacatcggcgtgagcgactggtaccgttcctggcccgcggtatcccagatctcaaacttggccgtccgcccgtttgacgtgtgctccttggagataaacgcggcacctattgtgtttggcaggggggcatca
>comp6222_c0_seq1
ccaaaatagcttagtacaaaagcccaggcttgttcaaaacctagtgtagtatctgagaactcaaactcgatttcgggatcacttcttgggtattctcgtagcatggaaacagcagcatgaatgccatgattgtttggtgggatctcgatgaatggttcgcctctgtatgcaaaggttgagtcaaaatagatgcaatccaacggtttgtctccct
>comp6680_c0_seq1
tttatactcattttcatctataaattcaggcgtgagacacagggatgaaatttggggattgttttattctggtcatacgcctctaatagtccaggcggtgctcaattgtgttggcagtcatttacctagtccgacccataggtcagcttgcgaactggaacagcatgataagttagttcagattctatgaccaaagtctggcagaagcggaagcgtgatcaattgtttttctttggttttgatatttgttcgtaaaaaacgtcgttctgtgagcaagcatgagcgtctgctaatttgtcgtgacgcactgatgcacctttttgcttagacaagctgc
>comp6610_c0_seq1
caacttttattttcgataaatcatattgcgcctcattgtcgcttgctcagtcacaatcacgcgtcctctggatctatatataccaaggaagcaaccagcgataatcactgcacaaaattagaccaggtgcataacaacgtcttagaaaaaacacgattttcgtctcgcgctgacgacttatcctagactccacggcctacacggcatttactgcgacaaccacagctacattgtttcagattagctgcttgaccacccgattgctaatcgtttgctaagcgccg
>comp6080_c0_seq1
caagatgtcccccgctttccaataggagtaatccaaatttagcgtataagggagaatttcgataccaagttgcttgactttttccaaagcaataggtgataagcgatctttgtaggtttgcatatcgtcaatatcggccctcaacaaaacacctttcgtcccgttcacggttacaatgtgctttatccctggcacaagaaggaagtcgtccttacaagatttgacaaaatcaccaagatatttcggattgggaaaagacgcaaccaaaagcgatacatcctttttgaaaaatgctctgtcaagaactctcatgtgcttattgactggagggctaaacttttccaaagcactcatgatcaattttcgctctgtttgattgctggaaataaaggtacgtgtctgattttgaccgaaagcgaacaaatctctattgaacctggacaagactgttctgagcatgcacgagagatctcgctgggaa
>comp6452_c0_seq1
ataataagacgcactaaaccttcaatatcaggggtcagcaattctcgtgttgtcgttggcctcaattcgacatttgcttactacataccgtgggccaaggagcgatatcgcggatttatataaagaattctgttgactccttccaacaatagccacaaataaaaccaaatttcccattgtcttagtctttgactctcttctttgttcctcctcctgtttttt
>comp6136_c0_seq1
gtctggtgcgatcatctggttctttccccaagggatggtctttggacttgagatagcattgaactctcccatgggaggcgctatcggggacgatatcttgtgataaggttgtagccgctgctggccgagatgtgtgatggagtttcttgatctcaaatttgtataagagctaacacgttctgggttcacgtgagccaaacccgaagtgcctcctttcaaccctgggagattctctgctgtaagatgaggcgcggaattcaaattgttgctcaaagacaataacgagatgttcgacgaagacggaataagcctcccaccatgatccttaccaaccgaagtggcaagaatagaaggctcggggtgaccgtctgtggcgttttcctcgaaatcgtccaagtagtgcagatgtgactgcaagggacttctctggcctaaactatcaccggctagagatttcgagagtagggatcttgtcgggggactgtgatgatttgccattgccgactcgttctgagcatcgggtggtggatctagggacaagctatcgagcttattctgcaagttattcggcgacgaacaacctagggccatcatataccgcgcaacgaaaactgctcaatgaattaaaattatttcgaaaa
>comp7892_c0_seq1
gccaacgggaacgacaacaagttaaacaacgacaaggccgggaaaacaatatcggtcgataaagtagcgtttttgttcaagagaacgaacaagccgaaagttgagcacgacaccatgaagggcgccaaattccacgaaaacatcgagaacgagctaaacacacccatcctcttgagattagtcaattccttgtcgtttctcacgtggttcaatctttgcaagtaaggcgcttcccagccataaagcttgagtgatttcatattgttgaggatttcactgatcaagcgagacctctcatctttgaacttcatctgtgtcttttgcaacttcttctgatacttggcaataacagcattcaacggaatcataatgaccatgatgaaaacacctgccc
>comp7061_c0_seq1
gactcaattcctcttccacatgtttttctaaagcaagataatcctttttggtttgagcgagggcactactcatttggcgtgcgttcagtgaacgtaacatcaacttcacgtcagcacacacggaagcaacttcgtgaatgagatctatcacataatcactgggctctggtgagtctatggagacgagcttttccaaggtcacaccaattaagttgagcttctcctcctcggtttgctgctctgagggcccggggggtattctctctggttcctggttattttcgagtacaggcttgtatcgaatggcatgtgagctac
>comp7392_c0_seq1
atttcctgctcaattgtagaaagaatccagcaagcatgaagggatatacatacatcgacactagcgtgacgcctactacgacgttcaccactactgagaatgggaccactttcactattcgctccccgtgttacgccacggttgtagatggatgttacgtgaaaaagaacgctggtgtgatgccaaagccgggcttgtcggccggattgtgg
>comp7358_c0_seq1
cgactgacggcaggtactttttacaggccgaaaaacagctcgattcacgcttttggcgtctcctcaaacaaggcatgaaggggtacccgtcttggacagagtttgccctcaccaaagctgctgaaagcaaattttcgtcggtaatttcgtgcgatccaaagctcatgagcctcagcacaggccagtacctcgctctggcactggcggcccacggggtaaagttcaagccgattattgatgtcaatttcgtggacgctgtatggggcgatgagaagcctgccaggtctttg
>comp7866_c0_seq1
caccctcttatgcacccgaatcacgtgacgttgagccagcactagtttacctggttcaagaatatgaatcgccgcccttacctgcaccgcagcccgcttctgcctctgctcatgagagacaagaagaatccgatgtgcaaagtctggatgaagactccgatgtggaggagacccctgtccatgaagaaagaatcattattcggcctcgtttcgacgaacaaagggcaattgaagatggatggaaatatcgcttcactttgggcgataccgagtgccccttggatactagcagcaaggataaaagccttcttgaagagtcagcgagagcctggcttgaaatgatagaaaaaaaattatcccgcttagaatttagatcgcaagaggaacaagtcctgttttgtc
>comp6780_c0_seq1
ttagcagcgctcttcaaaacaacaccatttcatctgaggttgtgaagcatgcccttccccaattggccatccccggagtcgaagatttgaagaaatacaggccggttggtttgatcgacaacttgtggtttgaacaccctcgcttgctattccaggtctacaacaccacgacatctttcgagacggttcctcccattgagtcgtacattggattattcttcaaggatctcgcctttgatatcttgacaaacatgtcgttcaaccaaaaagaagcgtcgattcagttgtcgatcttggacttgttctgctcgagagacttgttcagccctccaggctcgaccatcgaccagctatcacttattgcaaaagataacgaatctggtgaaaaccagccgccgctctctacatggaaagtcgaggatgttgctgtggagagtatcttgacaatgattttccagctcccgaaatcgttgtacaatgagatatactactacactgtacttatttcatgttgtcgc
>comp6091_c0_seq1
ccagtaaacccccgcctgccgcagctgccactggatcaacttgatcacataaacaatgtgcgcgatttggacgcgtttttggctcatttaaccacgcaagcgaacgtcatccacagcgtgacaaagaaattcgtcggcgattcactgaaggaaggttcgcatgtgcagctgcagatcaaacactatctcgacttgaaggcaggtcatggtgcatctagatcgcctttctctaatgggaatgatgcagacttt
>comp7588_c0_seq1
gttttcgtctctcatgacaccgcagttcccgtgctcaccccagccccaagcgaaaaccgagttgtttccgagcaaaaccaagccgtgctcgctgcccacagcaaacgctttcatgggactcatcatgttgtaatcaaaacactgtccatgcagattattacccaaggacacgatccgattctcaccatcaagtgcatggttttttccgttgtcttggatgtagtggatagatgaccacatggccttgactgtgtgtgctttcacgttcaattctaagggttctaagccgagtattgtgattgtatcatgggccaaaatcgtgcggtctcgccccaaacaaaatgcctctgctttaaaagggagaagctgcggtttccaaagtgccggcttgggcttgatttttccgcttttagtgactaccgactcctgactcccgagctggcctttccgcgcagcaccccagccaagaaactcaccagaatcgagtttcacgacgacgtgattgatcgaacatttcacttcagatatactagcacttcttgaaatcttcggtagttctatcttttccaaattgtgtgccgatacccgattttccccgagccctagctcgccttttggtccatatccgcagcaatatagctcatcgctgaaagagcataatatcgagaattcccagccagctgcaacatatttccaacttccgggcactctcgtgaattctttcaaaattt
>comp7935_c0_seq1
ccccccaaccgagtcggtgtttttgccgccgacacctacataccaaacacacccccgatttcctccagccagtccggatacagatgtttctgaccgaagttacttgtcagataccgattccattcaaagagagcccgccaatttgaacgtccgcgcaccagcagcgcaattaggggataatccttctttcattccgagagttgtaagc
>comp6094_c0_seq1
cagccatgaacttgttgctttactttcttcatgagaacgaggccgttggcggcgcagtgctcatcagaatcatcaatcagtaccttaatccggtgatcgcaacgacaaagccagacagagtcgcacaagagggcgaggccgacccatcggaaggaattccagggtacattgcgcgcacgaatgagattgagaagttcaacgagcagctggttttgttgggaaaaatgccgcttgaaccagaggtcgagaaggaactagaagctgagctaaaagtcaaagacgaaagcaccaccccagtgaacggcaaaactctcgttgaagagttcacagagatgaaagagccggagaaagactcaccagccccggagtcactccctttaccgatgaaagacgcctcagacatcaaacgtatggtgctagccgttgaagact
>comp6677_c0_seq1
cggcaatttccttcacgagccgcgcaaacggaagttttcgaagtaaaaggtctgtactgcgctggaatttccggatttctcggagcgcatttgtgccagggcgatagcgtcttttccgggcatttgtcgtcgaaggagggtctccaggtaagttacggtaaaagccggtttccgccggtggccgcagtggctggcggtttggattggttgatag
>comp7788_c0_seq1
gttgaatgaggactgagggagtgtgtagttccagaaaagcaacttattgtccacaattatccaagcgcggctaatctcggagaaaagacccattttcgtcaggcattgcgccgtgttatgctcctcgaaaaagcgctcgggcaagtccgtctgtgccactttctcgaagcgagaaaatatgccgagcccgttttcgttatcgaagtagtaattgtccaagcccagagttttgtttaggtagttcgtaccgtatatatcaccgggagtcatcgcgtcaatcttgatcatgtccgtgatt
>comp6040_c0_seq1
aagccggaaaagccgaaaaactcatcaaatcattacaaacaagacgatccaccggatgtagaaaaactcggcaaatcttcgtggacgttgcttcacctgatcgcggcgacatacccggagagccctagtacgaaagaacaggcggacatgaaacagtttgtgaagttgtttgggaatttttacccgtgctggttctgtgcagaagatttccggaaatatactgccgcaaacgagccaaccacggaaacacaggactcgcttggtaggtggctttgtggtgcacataacgatgtcaataagaagttggg
>comp7639_c0_seq1
gctgcgtgaatcgcaccactacaaggccgattcctgcacatacgttttcctcgaagcttgcatcagctgataaccggcaccgttcataacaccgcaaagatgcctccatacatggccggaccacataagatggtcacgcctttgcggcgagggccattttctggaatcttgaaggtagagtaggtaattttaaaaaaaaagaggcactaatttacaaattgtggacctttac
>comp6430_c0_seq1
agctcgctgagggaggcaccggctcaggaactccagatactagtgtcgggttagacttaaccataattgtcgacgcacttggggtgacagatttttgctttgcagacggcccctgaggagcaccacggacactggagtagctcgcttcttcattgtagttgttttcgaatggatgatgttcactattttttctcagcggagcaatcattgttccttgctcgatatcctgagtccctggcgcctgaaagtgacgatagtgctggctggtatccatgacggcagcacccgcattaggctggaaatttcccaagggtggtaactgtgaggtaccatttgcgttgtaggat
>comp7094_c0_seq1
aaaatgtcatcgaaatggtcgctgatcacccgcggcgagtcgccaaccaacgaggcccagatcccgtccatcgccagagccaccgccgtgttcgggtcgtgtctgtaccggtacaacttggggatcaagcggctgccaagacgcggattctgcgtcaacatctctgcgaggctggccttcagcatgatggcccctaagccgtaagccatgccgcgtctggatgtccacaagaggttcagtttggccatcagcatgaatttgtacaccaagcctgggtcgcccacgtctgcggccaagctaagcacatccttatacgttgacactgagctgtcgtgcgttttcaacacgcctt
>comp6370_c0_seq1
gcgtgttgtccctccgcactggtgcaagggccccgctcaaaccttcgacactgggtatgtaagacttgtagagctaagcctggtgaactctcttgaccgcatgctcaatattaccggatgaaaattcattggatctcttttggcctctaagttctccaatgcgtaaagtgagctgatcaatattaagtctctcttgagagctttgaaaatcattcagaccagcggatcttttcaacacttccatgagcgaaaagccaccgtatctagtcaacaataagccagagccctccggcccaagccgttggattgagtagagaagggctaagactttagaacgaagacgcgatgaaacaaatttggaattgtaaatgttgagcacacattccaaattgtcagctacttttagaagtgtcaagtcttgtaaagttttgacaccagtcgcaattgtgccgagaagccagctgactgacttctgataatcatcttcatcgagagcgtcatcactcttgacacccgacatgaccaaattgaagagcgggattgtacttgccttgaatatgggtctcgacaagatgtagtgataaacccgctcgtacaagagatgattgggattcacgatgatgctgcaaaaagatccgatgacataccaaaccaaagaaaccgaatgatctgcgacgctcaaggtatgcaatattgaagagatgaaaaccttcattaaatttctgtctttgaagggaagagtaggctcacacaagttttgcgcaatgccaatcaaaagaagccttgcaatgtctcgcgccttttcgtgggcaaggcatgtaatgataaagcgcaaaaggtccgattcgactagtttggcca
>comp7193_c0_seq1
aaaagacaaagtggagtggtcaagcccactgccatcggagtcagctgtaccagccgtggtggaacttgcagatgaacgtttggctccagaagttgcccctgtgctggctccgatcgctgtgcctgtagtcgtggtgcttttggacataccggagctgggcgcagttgtaccagctgcctggcccaaagtatgagttgcggtccacgcgatgagctgatcattgttcattgtgtatgtctgcaaataaacagacaactgagaggggctcatcgcc
>comp6176_c0_seq1
gtctcccatcgatatacagctcgattttgatgtctccaaatttgtgctgaattgcctcgcagaaaatcttcatggaaaatttacacacaagcgactctatcatctgaaagcatcatatctaagcaattggccattctattcattccatacagcatactagcactagtcatcaatagcaaacattagtcatgagcggcatagctctcaaattcacatcgcttcttcttcgaacgatagcaaagccgattgccgtcacaatgaaggcccaggccaaggaacacgaaacgttcagaaaagcgtgtatcagagtggcacagacagtgcattccaccgacataaaactccgcatgaaactcctaggcgaaaacaaaatcaagatccgcc
>comp6369_c0_seq1
aaaatgttcatgcttgtcagagtcccaagataacttcacgctgaaattcgcctgaggccacaatatcacgacatgtctttcacattcgccatagttctggggacaatcatttgtggatgcctcaattcgctcttgaccaaatatcaagataatcaatgtgttgctcactgcaataacccggatccttccacgcatagacattatgaacagcctggaatccaaacacttcagatgttcattggtgaatctgccatatacattgtatactattgcctttataaagcgccttggaccaaacgttcccagtatgctcaaatccaggcccaagagccttcctttcgtgaaagtgttgttttggcaattccttccgtgtgcgacatgttagccacctcgctcatgaatgtggggttagtgtatacgccagtgtcaatatatcagatgaccagaggggctgttgttctttttgtggccgtgatgtcggtactattc
>comp7151_c0_seq1
aatttagtgaagaagtttttcgaggagaacgaaaatttgcgtgagccagaaccgttatttatgcatgtccactcgccgaaaatcaatgcactttttaatgagatctccacgaagtcacgctacgactacttaacgcggtcgatcaaagaaatcgacggtggggataagcaggaccgcttgggctcgaaagattgggagttgcaattccaaacgatcaacacctggagtgcatgtgagggcatgaacgacaatgcgtactgggattcgtttcatgtcaaccgaaaggaggtgtgcaagaaattgaaggagtatcttgaaatactcaagcaagactcaagcgatgtcgaggcggcaaatcttaaatttctccgaaaactggactaagagtgacctcgcagattggccaagttgtaatatagacttggcttgtggcgacattggccacacttaaaattcagaacatggataacacgaaataagtcatcatgacttaacctcatcacactacattcttgaggagaaagagctgttttgttttgacggtatcaggcgatat
>comp6536_c0_seq1
catagcatagatgttgcccgcagatttcgtctcttttgccggctctgtgggttcctccgcaacattctcatcctttttatcactttcaaagaacagcttcacgtattcttcttctgctctcttttctgcgtctttttcgctgattttctggtcatttttggccttattttccaacaaatcgtttcggatgacaatgttcttgttgatcaaatcccagtttgactttctggcggtttgcacgtaccttgccttctcaatactttgttggatcttcgtagccaaaacaccctcaactttcgtgcttctctctgatttatgtttgagagaatggctcaatttcttattactctttttcttgattttgtccatctccatcttcttggctaggaggttttcgtttttgatcgtcgtacgaataatttgctttttcacatcatcattttcgtctctcggaagattctccaacgcttttgcttctccaccaaattcgatctcccctcttctcgccgctctgctgtgttttgaaatctttttggccatttttattgtgtatttt
>comp7831_c0_seq1
gaaacacaccttcacctctcacggggtcgttgatgagaaaaagcaaacacctcaatccatcggacttctcgcacacgtagtactctcgcctcttgagaacttcgatgtgatttctctcaaacgaaacaggctgtgagcctgggaactgtgtgctttttcttcgaagcaaatccgctagcatgagccttagctccttgagcccctc
>comp6792_c0_seq1
cggtgttccaaaaggattcgatcacaaacctgagcacaattctttatagcttcagcatataccttgcgtagaatattcgagctatcatcattagttcaaatgtttaatttcagccccaacaactctgcaatgaactcttcacaagatcaaaacaaaaatcacgagcatgggcgggttccaaattctgttgagccttactgggagcctcacaaaagcaagaacacaaatttgaaggtattacacccgaactcttctgtacctgggcggtggctaggagctcattcgaacgaaaagaaattcattggacggcccataagagaccaggcggcaccagtttcatcgagaaatttaaatcagtc
>comp6443_c0_seq1
ctggaatcattgacctaagggcccccacgccatgtcgaggaaagcgttttgaatgcaagtgttggatcagtatacgtaaatttgtactagtctcagccatcgatacaaacggtatctcgacagtaaatatctccgcttagcacagcccacccggatacgtatttttcatgaatagtcgattccatcaatcacagagctcagtggtttttcggtgttttgctcatcaagagcatcaggttctccacccatccttccgcgccaccttcagccgccaccaagcc
>comp6183_c0_seq1
tgtggatcatggcctctccccagagtcttaacttcgttgacaatgtaatgactctgaaattgcaatccaaaccagggtatacagtattttcccgccgggggcattccgatttaagtgatgctgacagggcagtggaacttctgttggcgtggttttctccgttgtgattgtttttggctgtgacgccattcacaatatcgtccgggaggacgctactcgagtcattagcagaaacgctttgtggctgtctttggcgataattcaccgcaggttttgcatgtgtaagctcctgcgtgctctcgtcttgtggtatatttcgt
>comp6145_c0_seq1
gaatccatacaatccctcatgaaatctaaatgcaatcaataatttattctttacgcttcgaagatctatcaaacaagactatacacgatgcaaatacttggatgtggcgttgtccatgtcgcactcaaaggcatctttgaaccaacggcagttcacttcaaaacaacaacgttccccgtcgacactcttcaatcctggacgatgcgacaaatccaaatctcaattcagcataatttccccatacctccctaatattaaggaggtccggacgtctcatatctgtggagatacggtcggctttctgcctcccttcttgcttttggaagggatatattagatacagatatcttttgaagctttgggctggctggaacttttaaggaggaaatctagttgggtatacctgccttacccgcccaagcccagggacccgcccttcctttataccttttcaagtggaagtctaggcgcggggtaattgtctccagacaaggcttagaagcgattgaccccgccttggttcttgattatcagcctcgtgcatgaatacggacacggaaatcttcaaatgtgccaatcattcctggatgacgcgcatgcgca
>comp6318_c0_seq1
caagaaaatgtacagcaagctcaatgggccctttaagtccttgtcatcctggaaaaagtgaagcaggctgttgatgacatcacccataaacgtgatgcgcgtgcatctaaggcactcaagggcaatgaagataaacacagagcccaaaacggcaattgccgaaaaggtgggttcttgagtcaaagcgggataagccaaggcaccgacaagcgcaaagtgccacacttttcttctgttgttgatcgatatgatatcctttgacgccgcgaaaaagatggcaggaagaatacctccaagagcaagcatccaatatgtcaagagcttctggcgtaactcagtagcagcaatgaactcaaagagccaggtgagcacttccttttccaccacgaaaagcaggaacaaatagtttgtgaggtaataaaaagtggtggaaaacacaccaacaacaagcaacgccacaaaggcacgcaaaacaccactttgcaactgcaaataagcgtaatgaatgggcgttg
>comp7083_c0_seq1
ccctatttgatcccccaatccgcaagtcgatgtttgaggccatcattgttgtgcttctagtggccaacacagcggttttttttcttttcaaagactccgcgctcagagtcaacattttcgtggcaatgtacattttctggcggctctcgtacaattttggaatcgggttcttgcttagtcagcagctgaaaagggcccgtttggttggatggagccagaaattggggcttttttcccctaacccacagtcgcttgcagcccgcattgtgcagacagaaatccacacgcaaat
>comp7878_c0_seq1
attactactaaagcccggcccgttttcgcctattccatcggcagtgccataaatatcgtagtccagtcttttttgctcatcgctcaaaatctcgtacgcccgcgagatttccttgaaccggatctcggcatcttctcgttcatcttcacctactttgtctggatggtacttgagggccaatttcctgtatgcctttttgatctcgcccagcgacgccagccggtcgacctcaagcacttcgtagag
>comp7523_c0_seq1
gggccagcaatgaacatcaatgaaacaaacaatgacaatcggccgaaagctcttttcgtcgtcaaagataacagaaatcaatataccacactgtgcttaattgcgcgtggctgaggctttcttcgcaacagcagcgtcagggctatgacaaggcgcgactttattgttgaatcttctttcatgccgtgaaaattgtggacctttagagccca
>comp6743_c0_seq1
ggaaagtatttgttcagaaaattctcaataccaatcaaaatttgaatgcgtttattgctgaggatcagactacaagcctacaagatcactagaaacaatgtatagagcctcggggtctgaggtccaggctgatgattatcgcccatttctcgattgtgatgccagtgatgggtgatcaagtgaatatgtgacaagtctaaggcaag
>comp7376_c0_seq1
ttgactatttcggaaaacataccggaaatcggggattttgagtcattaccactcgatgctctttgcgaaagaaagcttccacatatgaacgaaatgagagggtattgatggtatgcaaaaggcccttgaggctggccgctgccactatcatgccgtgacgcgggctgatctggatgatgggctgcaaaatactcacttattgttgagatgaatg
>comp6826_c0_seq1
ctctccttcggcactggcggaaatccggcgtacggcttcgtagtctgacccgagaagtctgacccccaaaatgtccgaatcgttatcggtgtcgagattctctctcactgtgcgccaatcttcgaactcccagcttgttttctcgcccaaaggtatgactttcttgttgggtttcagctcatcgtcacgatctatccacacctccacgtcaaacccggtctcgttcacaataatgtaaggggcaagttgttcacg
>comp7789_c0_seq1
ctcatactgatggtccaacactttatctaatgtgatggtattgcaagctccagggatgttcactgttccgttcgcagcctcaattacaaagacgccggctttgtggcagctaaacatgaactcaacctttgatgagctggcagcctttctatgcaaagccccgccaatatccttcaccacaccttgttccatgagtttcttggctgaatacttataggacccaaattttggcaagcggttattcttcttgagctggcggtgatagaagtattgtttgctgaaaacgggtatcacattgaagattttcttgtccttgggtctccgctgcaaatccattagcacgccatctatatgcttgtta
>comp6591_c0_seq1
ggcttacaaggcttcgtcgaggcatattctgagcgagactgtgaaactttttttcattgatgaagatgtggagctcccagaagagattctcacggtgagagacgaactcaaaacttgggactggaagtttggtgctacacccaagtttgaacaccgattttctcacccaaaacaggatttgcacgtgaccttcaatattgacaaaaaaggagtggtttcgggacttaaggttgtttcggaatcgacctctatgaaggacctgttccagtttttgcagcaggtggtggagaggggtgacgcagtgcagtatacggggagtaatgttgctggatttattctagatgatgacctcagtgaatggctcgggaatgcc
>comp7768_c0_seq1
cacaaaacgctgcttggcccagctcttgctgaatatcaatgagcagtaacagatgtaaatattggtgataagggatatgtggagggtttggtgcaaatatcgtgcgccagtgatccactcggctgatcctagcgtgggcatgagaacgtgagccatgtgtgatactacatgaatcgacgggctttggtggattgtccatatttggggcaaggtcattggtatccaaacttttcgcaacaagggttgttgcttcccgggttaagcctaccag
>comp7292_c0_seq1
atgcatggaacgatctctatcagtctttggtcaattttatgagattcattgcgagaagccaaaatgaagagggcgtaaagtacttgattgaagagattttttcgggttttgagcttttgcttagccctgtgttcgacaaagtcatcgaaaaaagtcccaattttttttcgctaggataccatcctgctaagtccatgaactttgacttgctttatattttgctccagcagcatgagagtttggaggcgcttttcggaaaattcattgtgaa
>comp6849_c0_seq1
ctcaaagtgctaagactttctgatgtgtttctatggccaagattccacgtcgaagtttcgctgctgttgctcaagaaatcgggcactaacgaaggttatgtgacagagattagcgtggcattgtcccctaagatgaagaagatacagactgcgattctatcatgcctccaagcatgcctaagtgaactcaagaggcacaatcccgtcttggaaactgactactgggatatggaaaacgtgcatgacaaggactttgtcttgagagtcaggttgtctcttgagtcacaatggcaccgaatttcttggacttcaaagca
>comp7829_c0_seq1
acgatattgcactggaatgctgcaattctcacaagacacaattgctaaagcgttctacactttttggctttttacgatcaggatttactgatgtccaattcgagtcaaataaaaactaacggaacgaatatcgctttatgtctgccagccttctgggcaatcggggaagctccaaccatcagtatattgaacacaggcacgccaatttcttttgtcatcaagcaccacagcgccagcgcgtgtgcctcggttctgaacaatttgctgtgtccatgcatgcgccctcaataatatcttattggaaacataaccgtcacacctgttatcggtggtacatactgtgatcaaatgcctcccattgattgccttgacggttccatattcgcaaattcgac
>comp6715_c0_seq1
aaaaagggataaaaagactcattttcggttcaacatagtgtctggaaaatactagcatgaaattgtctctgtgggcgctatgcgtggcgattgcagtggggctcaagattgaacctctgccgaacaatgataggcgggcgcttctcattgacaaaatcagcaactcgcttgcttctcggcaaactttcggcccggccatagacgtgttttctttgcagcaaaatgacggtaaagataccgatgactgtccgccatgcttcaactgtaacctcccgaactttgagtgcactcaattctcccagtgcaacgtgttttcaggcatgtgtgagtgccgtgacggttatggtggcgtggactgtc
>comp6133_c0_seq1
tctccagatgcttcggtacggcctttcggatttatctttgctatgcacaaattgttcgctgaaactgaaaacagagcccacggcagagtacactttgtcgaatggttcgctttttctgaagttgccgcaatactataagtttcgggacattcactgtaaactgtgtggcagcgaccggaagttggccgtcggaaccgttggcggcagccagcttgtgttgtgcaatgactgtattgggaaggaaaacgtgtctgcaaacaaatttgtgagtgaagactcggacgactttttgtttgcccttttgggcatcaaagagtacagcgccaagccaggtaagacaaaaggcagtggacgcaaactaggccgcaagggcgggcgtgacttggcgcctaagaagtttgacccagatgcagagaggcgcaaggcacattatgagaaagaaaa
>comp7748_c0_seq1
tgaccatcatgcgacgaccagcctggtgttaaaacatcgccagggctatatctcgttagaccaacattgaccttttgaatgacatcttcatgcagtgagcctgcccaatccatagctggcgtgataaagactatcgcctttccgcctttgctttgggcattagccactttattagcttccggaatgccgcccccatactttatcaaaagaacgctgtccttgatctcgatgccctccttcgaaagcttttcgaggtccgctgccgtgcc
>comp7079_c0_seq1
tactcatgctagtatctggatcaattctacttgctggcgcaaggaggtcgtctatgctcacgcaaatgagaaaatacgctgatgattctgggtttaatgagttcttggagaaaacgcagctgacaatgggcgaaacctcggccagcatgaaggataaggtggcagactatttgggtaattcgcaggagattgatccgcttgatgaaaagcctttggttggtgacaacgaccccgatttagacgaggaattgaaacagaagcataaggcaaaacccgtggacgatacaaatgcgctgaattttgtggtgacg
>comp6630_c0_seq1
gcatcttgttctccggatccgagttcaccgtgtgctcgtagcagcgaatgataagctcgtcctggaaaaatgcatagctgctcaacgcgatgtatgctgggtatttattggaatagtcattccacagtgtcaaagtagcgtgtttgtcgacttcagccaaaagcgtgtgcacctgcgacaagttgtcattgaaggagaaatgcacatcgaaatcgttcagcttgctttgcgtaggaagagatttgcccaaaaatataagttcggttgctttcctgatatacccttctcgcaaagcccgatttgaaggatcagataagtttggcggcaccaagctgtcagagtcctcgcccaaagtgaagccaagctttttgaaaagcaagtcaacttcaatcttagcgtccaaatgcgtcttttt
>comp6503_c0_seq1
cggaaacatccgtacattcctgtagtcctgttgagatttggcactgcgactttcggacctcttataaaactttgatcatgcaaatgacttgaggaaaacctcctcaccaccgttgtgtaccgagcgctcgtcttgatacttcaccaatctttcagtagcacttctctgattatcattgagttgctcacgcacaacctgcttgaaactgttgcttctgctgttcataagactcgtcatcttttcgtgtaaataactcctgcttaagagctctttgtcgtcgtaatcaatgagcaat
>comp7701_c0_seq1
ttatacacgataagcggctcttcatggccagcctcgttctgcacgaggatcacacgtgcatcttcgggcccgaggtatttcattccagggtcgttatagtcgtggtaaaacggtacagggagaatcgaagggtagtgtgcgatagtgtagtttttcccttcgaccgtgaagaatcggtcgccatcgtttgtgtttgtcggcacaatgagcgccatgtcgttcacctcgttccagtccagatcgaacaactgcgtatacgcaaaagagaacttggggttgttgcgcaggccgtccgggctatatgccaaccgtgaaaccatcatatgtaagccgtactctttgagatagaccagcgagccggccatattgaaccagtgtttatccactacaccatactcaacctggagacggatttgcgggtccaaatacggcttgaactctcatatgtaagccg
>comp7425_c0_seq1
caacgctgctggctcgcggccaggcacatatgtcgagaactggggaaccatgtacagttcctggcacagatcgaagatgcgaggcactctcacgatccgggtgcgccagaaaacagcgctttcgtgcgcagtgtatgggttagggaaatggttgaccaccaaagccggccggtcttggcggctagcgttattgtgtccaccttgactgtcatttaaggcactctgaaacggctcatagtcggcaactaggtactcgtggtaattgaaaaagacaaggtccttcggcgcattgagattggcgtactttgtgagcgggttgttcatcgag
>comp6866_c0_seq1
tgacgcggtctgtggacgacatagacttccttatggacgtgtacatcaaccagggtaagccttgggtggctgactgcacgacctaccccttaccttggaagaaagttgccaaaccagagcccaaggacttgaccatagctatcatgtacgatgacggcatagtcaagcccaccccgcccattgcacgtgccttgaagaccgtggcggagaagttagccgctgcaggcgcgaaagtggtcacgtttgagccgatcgac
>comp6952_c0_seq1
cacttaggtagtaattatccacgcttaagtagttgaagtggtcatgaagtcgctttcgaagcacgaattccgggaacaacctattggggatgtactttgttttcaatctcaaggacgcgcaaaccaagcgtacgtgctcgagcggcatgttgaacgcagttttcattacgtaatcgtccacgggcccgattttggcctcggtaatttccagctgta
>comp7685_c0_seq1
agatgcgtcattcaacaatgattctgtatcggtcttggacgaggcggaaatggcttatttggacaacaaccgattcatgaaccatttgccggaataaatgcatgcttcaggatattgaggcttgactttccgagcgtttgagctcgcgcaaacaaagctcctgcttgagtctgcgagaaaagacggcgatgaaacgcattcatacattgacccggcttggaaccacatgtatagtttgctgaggagatggcgggtaagactttattagagaacctagcaggaaactagctcagccatcaatgggtgcatttacagctgatactcggccatattatttgcgaacaaaatggcaagctaaaatatgaatttcaagcccgaatagcaaacctctttcgcaaaaaagactcttgtcttcaagcttcggtttgttattt
>comp6162_c0_seq1
ctccctgacctcgctctgagccgtcgacgcattcattgtgacctgtacctttaagtgatcaaaagatcatgcgcttacggtctcacgtacagcaaaaaaccacttttcttacccacctttgtgtacaacaattgtgcccggtgattttcaaactgcgtgttccagtatacttttttgacacctaatttgtccgcttcctggtaaacaaactcgatcaatttccggcccacaccaccaagtctgcttttgctcgacacaaataagtcgttaaggtacaacgcgtcttccacagtccaagtattcctgtgtgtcaagtaggtggcaaagccgatgagcgagcctgtttcgtcagtggcgaccgccgcgtaaacgggctcgttgacatccaaaaatctattgaatgtggtatttgtgatttcagacgtcattttgtccaaggacttgtaaaactccaaataagaatcttccccggaccagagctgcacccattgttccttatcttcggctgagattggtctgatagttctcattgtctgtccttttt
>comp6615_c0_seq1
ccgatatagaagccgttgcttttaccgggaaatttgagcccggtccagaacgaaagccacgtattggtgaagagctggcagaacacggcaagcatggtgagcaccacaatcacaggcacgatcaggtagtacttgaatacgccagaaccgtacttcacataatccttaatcacgccaaactggattgcattcacggccttggcctcatccatgatcaaccgcccgtctttatcctcgttgacgccgtagtcatgatgcgcggcctcttcgtccaccgctgtcgactggcgcgtgacttgctttgcgataaattccttgacctccatgtcagggtcttcggaatcagacccctcctcctcctcgttgtcctt
>comp7510_c0_seq1
tgaggttggtgcggtttaagcagtcgagacaatacaccctaaagacaccgctctgcctcatgacaacctcgccttcctgtgtatcatagtcataccagccgaaacgctccaaagagtttcgtagcaatgacaagatcttggtggcacctgcaaaaccgccgttcagaggtttggtttctgcatggaagtcaaagtgactgtaaacaagctcacttctgtggtccgaaaagttgagcaattcggtataccttcgcg
>comp6256_c0_seq1
caaagcaagaaatcatgcttggtccaatgttcattccctttgatattttccaacttctttcctcgctagaacttgcacgacatatatacctccgaaaatccatatatggcatttcactcgacttcgccttatattcatgggtatgggctggtacccatgctctagctaatagtctttacacgttcctgccgactattcactcccagtatgctgccaggtacccgttatttcccggcatcccattttctatgtctttgacgtttttgagccttctacaattttgcgtctgcacggttatcgcgaggaagtgcttttacggacttaagacccaggagaagttgagtgttgtttgtaaaacagtgttgggttgcactttttctgtcttaatgtggtttttctggctctattgtcacggaagggcgaccataaatgcactagacctcgcagactgtcttcacaacatcggatcgattgcaatggctagcaggctcattccacaggcctcactaaactggtttttggacacatttgtcctcagcagaacgtttcttttgct
>comp7074_c0_seq1
atggaatgcaattgtgtctctagaaaattgaacatagttgtttgtataaaaagaatcaccgtagtttaaaccccgaatttgcgggattgtcatttagtcgcgagctgcatttttcttgctgacaaaggaggctttggcgagcttagtgagagagtctaactcaccgctattctcgcacatgctgtaaaacaatgtctctttgttggatatcaacgcgtagggatcgtcatactccacaactctacccgcatccatgaccaagatcctgtcataatcgataatggatcttaatctgtgggcgatggttaagatggtagagtttgagaactcgtctctaatggtctgttggatcaaagcatcagatttgtagtcaattgaggcagtagcttcgtccaataaaatcacttttgggttct
>comp6729_c0_seq1
ggagactttacgggcgacgaaaacactcgggattgggcaaaccacataccctattccgatgacgaggacgcggccccgggagatatctattctgacgacgaatttgatccgatcaaagttccagatttggctcgccattctgcctctaaattccggattgtttcggcaacccacgcctgtttacaactcttaaaccagggcgagtcgccattggcaatactcaagtatctacttttgtttacatgcactcattcacgccccgagaaaggcgagctcatccacgtgctctcggtattaaaggccgttcaaaagtccggaattgggggagagcatttgttatacaacgtcattgaaagattggccggtacagattgttatgagcctcagctgttgagaacacgcatggagctggctgagcagtactgtttagcacacagatcagacgaga
>comp7909_c0_seq1
tttgcgccgtatactgacggtgatctcagactacctgaacgtggacgggcggccttcgatggcatcgaaaaggcagcgtaagtcataccacctgcaggtatcacgtgctcccacggtgccgccgccagacagcattttgaatccagaattgcagcggcaaaacagcgacctgcacgtcgtgttcaaaaacagaaaatggaaggacgtgaatgttggtgattacatcagagtgcgtgccaatgaggaggttcctgcagacatagttgtcatctcgacctccgacgtggaaggcaattgtttcgtggaaaccaagaatttggatggtgaaactaacttgaagaacaaggcgtcgcttctgtgcggctcgctgttgaaacattcacgcgatctcagtaataccaagttctggatcgagtgcgacgcgccaaactcgcaattatactc
>comp7424_c0_seq1
tcatttacgccacacttgaaaaacccgtcatttccaaccaaacgacaaaccaaaaccaactttcgaaatgcatcttacttccagataccgtctccatagcctgggactcaccgcgcccgccgagacctctgcaggctctgtgggtcgaacttgcagaaacgtttactcgagatgtaacagccgattcttgaggcataacgtatcgtctggatccgagagaaaaactcgtctctcggactcgccgggcagtgcttcgccaggtgaaatcagtcctggctcaacgcaccaatttaacggcccatac
>comp7239_c0_seq1
tgagcgttgaagtcagcatcggcgccgtgctagttttccgctgcgtacatagaatcgtagacggcccatggatctcgcagaaatgcgctaggcacataagatagtgtggcggagacatggcttggggatgtaaaggtttctcggtcaaacacctaaaacgtatatccttttggggaaagtaccagagtcttgcaagctgtatgatatcttttcgggtatatcgtagatagcgcacgtgtgaacagttgcgctttgcgctttcagcgagtcaactatgtagcgtgtgggcgacacgtattttgcgtggtcttcttcgggtgcttgagaagactgaaaggaatgcctttttttt
>comp7674_c0_seq1
tggctgttcaacgtctttaggggcatcgctggcgggctcagcgggggtttctgtagatttttggtcattaattggttcagcagaatctttctctgcaggtttaggttcagtcgtctcgttattgtccaaattcaagcctttgaacttctcctgaagagcctctcttttcgccaaaagctcgcgtctctgctgctgcaacgcctctttttgctgtctgcgtacatcctttttcgtcacctgttttttcgacgatctatcctctggagcgtcctcctgggccatcagggcgattttctcgttgaaaacggcctcgctaatggcgggtagttgggccacccgtcttttcaagttata
>comp6528_c0_seq1
tgaaaagattccaaaagtgcagcaaaaactcagtcaaggtgatgttgaagccaattagctcttggatcatcagattgtctaaaagcgggggctcggatgattggccgaaatctttatagctatgagtcagcttgaacaccctgaaattgtgcttaactaatgccgttatgtcatgattggctttgttgatttcatcaacccttgattcgtatgtttcactgagatctatgccatgtgcaga
>comp7785_c0_seq1
agagagagaaggctttacattcagcggtggtaaactcacctgcatagatcttcactgaacactccccttcacgaaaccctaacatgtatgcgccgctttcggaataagacttcatgtttttttgctcaaacgagcattaattcagatgcttctcaaaagcaggaggaaatctggccaaagtccactgaaaaccaccatcactcatactaaatctcctttcagcctcaaatatcctcgaaatcatca
>comp6949_c0_seq1
ttacaggacgagaacgagcatgaacgtgcaatcacgcacttatgtttcctcgccgacgtgaacaagttatacgaccatgcgttgcagatctacgacgtgaaaatggcgctcaacattgcgcagaaatcgcagaaggatccgaaggagtacttgccgtttttgcagcatcttcacgtgcagacgccgttgcgcaaacaatttttgatcgacgaccatttgaaacacttcagtaaggcgttgcgctggttgcatgaactaggccaggaggcagtggctgaggtcgacgcgtacgtggggaaaaacagtctttac
>comp7035_c0_seq1
cgaatacatgtctccaagaggggaacgacccacttgttgaggggttctggaacatgaaaggcctcacgcaagatgacaaagcgaatatcttcgctcaagtgaaggaaatcacggggcagctcttcaaggcagcttcttctgtggacaagatcaatttccagcccatgcgcaacgctgtagagacgtttggggtggtctttttggtcaaagcggatctttcagta
>comp7962_c0_seq1
ataatcatcctctaaactcacgattcggctcttacctttacctgacttctttttggaagaactctttaggtagtaaggatcgtctttcaacctgtcaagacgatcgctaaccagggattctcgcttcgtgtccaacttttcgggctcggaatcagaaacttccgatgaatctgaatcttcaatcacaggttcctcttcaaaacaaaatgccggtggcgtgttgatgaccgtgtccaagtcaagatcctctggtaccgggattcgactctgcgcagaagcagagattggatttaag
>comp7107_c0_seq1
taccccagggactcttgggggcgcttggagaggccaaagctgcaagctgcgatcggtccgtctggctcttcgcgcttcaatccaaacagtatacctctttcctcccgcagtggtctgaatagcttgtcctcctccgtctctcacgattacaagaaagaaaggtacgaagcatacgaagacgcgagtctggcatctaactcaatgacatggaactctttttcgtcccccaaatcttatagaattgagcgcctggctccgacgggaccgacggc
>comp6886_c0_seq1
cactggtaacgtagatatttccgatctgccagttctgaccctgaggtataaaccgattgatttccacacgatctgaccctggaatgtcagctttacaaacccatgattcatctaacgttcgggccaagatcgagatccaccatttaaacaaggttttgccatcaacgacacgttttgctgaattcttttcggacttgggaaacaaatacgagtcggcagcccgcgtgaagagagagatgttggttgtcaatttatctggcattctcaccgggagtttgctctctaaggtggtcttggtttcagttgcattctttgtgtaccttctaagagtcaga
>comp6390_c0_seq1
tctccgcgataatctccgaaggcactggcatctgaaccactgactgggctggaatcgaattatttgaaaacgctggcactgcgctgtctagtgatgccgaaacttcaaaatctttctgcactgggctctccgagcccgagttggctgatatgttctctttcgcgataatcggtgcatcagcggattcaacctcaggtgtcaaagtcgaattcaaaaccgctggatcgaccctcaacagcacacccagagcaaatggagatgaggccttcacttcatctgagatggatttgttcgagtcagccggcgcgtcgacaattggggtgacagctgtcaaattttctgagacgagtgctaatggtgcttcaaaagctcct
>comp7994_c0_seq1
taccggaaaaccagggcataagtttccgggtcggcttgcttaaagaatcctgatacggtctcgaatttccagcggaatttctcggggttttctttacttgcctgctgcaaattatcttgataagcactctcgaggtgggggacgctgtgtgcatccaaaaagtcgcattctgaaggtattaacaaggacattttgtgtgata
>comp6809_c0_seq1
ttattttcaagcaagtggtctcggccatctactatttgcacaaacaaggcattattcacagagacatcaaggatgaaaacatcatcgtgaacgaggtcggagtcgtgaaactcattgattttggcagcgcggggtatgtgaagctgggcccatttgatgtctttgtgggtacagtggactatgcttctccagaggtgcttcgaggcgagaaatacgatggcaaaccgcaggatatatgggcccttgggattcttttgtacatcatgctttacaaggaaaaccccttttataatgttgatgacatcatggaaggcgagttgcgtgtgccgtttattgtgagcgagagcctcatggacctaatcgagcgaattttggttcgggacatcaaaatgcgaccaaccatcactgacattgcggaacacgaatggctcaatgtttgatttctttgaatcccctgcgaaggaaaatgaaaacgaattgaaaaaaagaaaaaaaaaaaatcacagggtttactttcgtacgtgccgttgccgcgttccccacaagtaacgcgcgctttct
>comp6343_c0_seq1
ggatgacaatgcattaaaagttgaaaagcgccctaaaagcgtgactgtggatgacttttgcttttgaatgcggtcatgatgcaagccggcagtatcaagcgtggcagtctgaattctagttttgataacatccaaaggcgtggtaagcgtgcctgctaaacctcctgcagacgcaccggtaagaagttcggctgggacgcgcaagtccgaatttccgttgtactcgatcgcccacatgcgaaacttttcgtaaaaggcaagttgcaatgcactgaaaggtaagtcacgaaacaatgtttctttgtatccgaatgtgagagcagatacaccctccgtacgcacgatagagcggacggcatcgcgcaacccttgatagttgtaaccacagcctttcgtatatggattattatgtctaccttggagctgcaacctcgtcttcaaaacttcagacgggacataaaatatactcagggctaaatcaccaagtattccggcagctagatacgccacggtgtcatttatatgtaagtcgttgatcatgatgcgttttgtcatttcgtaagttccgaaa
>comp7652_c0_seq1
ggactcttaacgggaattctaagcatcagcttagcctcaacagcaaaaaagcacaataaagtcacttcttttaaatctgggcctggttctcagagcggtgggatttgtccatgttgcaaacttggcccgacatcacgtgacccacaccagtcatatgaaccaggaccaaatatacgtggagtaaagcttaaccaaaaaatgagaaatagtgaaaaaaacaggcctgctgctgaaatgaataaatgctcaattaatcaaatgccactggttgaagagatcgactgttgtcgtgcagtcaccaggcgctggactttt
>comp7556_c0_seq1
gtttttcaagatagcgtgctctcagaggaaagtcgcagagctgccagggcaacatttattgccacgttttctagcgaggagagtaatctagcaaacctagtgagcttgctacaagatagtctttcgcgagctgagtcgtttgaagtcatatccagcggcatagccaactcaggcggaggcgaatgtgggtcaaattcattggctaagcaaataagactcagattgattccacggaatcagccgaaccaagacgcccatgtcaaagctgatcaaatggtagtatcggtgcacgctattgctactttcaagaccatcgaaagctttttgaaacagcggtctttttattcggattcttcaagagaaagaaacggtcttggtgacgatttttcgcaccctgactcgtctgaacattccgaaattgcgcaacaaatagtgttgtctgtgaaagggtccgaagtctccaaagattcgactgttttcggcgcgatattcaaatcattgcgtgcgacgtccggagcaaggaaagtcgagggccatgatatatggggtaagccacatgaagttcattacagtgtgggtccgcagagtgagtctcttcaaaaacacctggaggaagccgaccttcaagacgtggatgcccaaacagaatccattttgcatctcttgagtgtgctattcagaatgaatg
>comp7576_c0_seq1
ttgttgcaaacttcagacgaatcgttgaacgagttactcgccgaaaacggcgtgattctgccgccggaacaaaaaaccatgctattctacgtgagtctcgagaaattgtgcctgattttgcccgaaaagggttcaatatttgcgctttcagaaccagcggatttgccgctgcagtctaagccgccactgcctccgctggatgaggaattgatcactattctgcaggttttccccaactatggcgccgt
>comp6793_c0_seq1
catgcacgtacttcttcttccccctcatgcggtgactgtgtcttgcctgtctcgtcaacccgtccagttgaacttcaaaaatgccagaaccaggaatctgacgctttcttacagatcacactgttgtagctataggagactcagcggggatgcagtgcccgtgcacctcggcttacttgcttgccctcccagtcataatgtacagtggcgtgtgtgcactcttgttttgattgtggctcgagtgacaggcctgagccttctatactcgttataaaatacctagtatatcgcgtatgtatgtctatcgtgcaagttaggggtaatgccattcactctgtagtggaagttgatgactgt
>comp7025_c0_seq1
aaaaacaagccgtttcgtcataacccttctaccgccaacccccggatatatgcctctaggcctgaacctgccatctcctaattccatttttaaacttagccatatattgataatacagctcgttaaaacgaccaccttacaatcgtttcaaacttgagacacaatttgttgtattaccaactgatatactgtctatgctgcatcctagacgtgtgaagcgaaagttgtcagaagcggtc
>comp7251_c0_seq1
ctcgaatttcttgttttcaccttttcctaagataagttatatcaaattatatcaatccctgtttcttcaactcttcgtagtctttgcgtgacatcacattgccatcctcatcctccacctccacgttgttttcctcgtcttctatttcagcatttttgctctttttaactctttcccatagatcctgtacctcggcgattgttgaaatgttggcgaacaaaccggtgtcctcctccagcacgcccaaacacatgaggccgtgcacg
>comp7297_c0_seq1
tacggctatggaaagctttccaatacagtcaaagatcgcgggctcgaggtctttccgcatagctctatgcttagatggaatcagcagagacgaggagtgcggtattgcgtgagtggaggacgcatctcctgatgagaccgcgttggcgaaaatctgctgcacgcctgagtttgatgggtgagaaagaccatccctgatgttgtctaatattg
>comp7904_c0_seq1
ttttccttcagttcaattctgagatttatcgcgtccgttgccagcgaatcatcccgctgttttttctcgcccacggttcgttcgtccgtttcgagaagtgctgtcaacgcttccacacactccatggcagagagctggcccatgtacccgaatgtacgcacaaagccgtcacgtactatgccctccaagccgtataagggtaaatatttgttaaaaatcaccgggagctgctttttcactgatatgtccatgtataaccatttctgctgcgcaactgaaagcgaaatacccatttttgcaaa
>comp6970_c0_seq1
tgtatatagtcacaatatccgtgtataaatgtacgatgcttttgagtgctaataaatagcgttgtgctgttgagttaaggcaatacttaaatatgcctggatgtgccctgatgagctgctcatcctccggcgatagcgtggcgtcaccaagcaggattgtgcgatcgcctattagataagtcatagtttgttttgattttaattctttcaacagttgaaaatcctctaggtgaaatttgctctttttgccgttttggcttatgcttg
>comp6381_c0_seq1
atcgcatcaccggtggtcgttttgaaccgaataaacaaaagcgtaccagcaattgcggtcttgatatgctgcaagcgagcgaacctggaggtagagttgaatgcctttttgatagtcttttggccttcctcagaatccaaccaaattttacaagcaccggccctggccaatgagggaaacgatacacacggccctctcgtcataccatcctgtgttattatagtgttgacaccgcctcccgcattaattgccttacatccacgcatagcagatgcaaccaaacag
>comp7498_c0_seq1
gacacatctgtccaaacaaaggccttctcgcttgctaacatcgccctcggcataagacttgtgaatgcattcagcgaggcactgctcatccaaagatttgaacgtgcccacggccatattccagcacatctttaactcccacgaaattcgatcaaaatggccgtaaattccattttatccccaaaaaaaaactgcaaatcacatctaggcaattccctttattcatccacaaacgtgtttttgagccatctgaagttgtagaaccagaagttcccgttctcgtcccagagccccttatccatagaattcgccgcaatcactttccccttgatgagccccatcgggagccacaggtaggatctagaatcaagcgagtggctca
>comp6774_c0_seq1
tcgtcttttgcctcgggccttgccttgagactactctctgttgagggtctctgattgggtcccacattcgaggagctgtcgtcatcgaacatacgttgtagacgatccctcctactctccgattcgttcactgactgcaatctgtcacttaaggtttcatgtacacctgaattgtgttgagtagagatggccggggctcgaatcggttctcgtttgtcgtcaggctttggagttaaaggctcatcatgagtcagcccgacgggaacgctttcagatttgggttgacccgtcatttcagatgagcgtacagaaacttgcggatccagttgggagttttgaggcatgccc
>comp6772_c0_seq1
ataaggaggtggttgagagccagacgggcaagcgcacgctgaggcccgtgatgcgtcaactgcattaccagcatgaccgtctttcccaatactcggctctgtacataaacgggcgtacttcggtgacgccgtcaatggagtcgctgatgcaccgctccggatccacgtcgtcaactaatcttcttgcgcagcaaagcagagacaacctcggcgccgagaaacagggcaaggtcaaggtcaagttttatttcgaagatgatattttcgtgcttttactacccgtaagcttgcgcttacaggacttgaagacaaagttgctgaaacgacttaacctcgatacggatgacgacgccaacgtg
>comp6397_c0_seq1
gccacacacatttggctaaaaatatcttggttcaagctccaaaatgtggcgatttgcagcctttcagtgcggggttcactttgaagcatgatgccaacatataatgtatctctcaattgtgtcataggcgggccgaaggcaagccgactctccttcattaagccaaaaatctcttggttcagaatctaaaagtggcgatttacagcctttcagagcggggtatagctttgacagtcttgccaaga
>comp6014_c0_seq1
gctaccccccccaagccggcggccaatttcccgtctgcagcctctatggtagaatcgtagtctgtgatccagcctccaacggctgcgcctaccaactgattggttagttcgggtgcatattgtggctgaagcgtggcggcccagccggttgcaatggaacctccagaataaccccaaatggcaaatttcgagttaggggaaatcccagtgatcttctcggtgctcaaaacacccctcacagaatcaagcaccg
>comp7760_c0_seq1
gcggctccatatcacccaagaataccgatgtcggtacgccccttgcgccgtccacggaaatcgacacgtctgatctcaagccatcggacgacctcgaggcaattgagaaacagccgctgcccgcaccccctagcatgcccgatagagccacctcagacaagcacgtgcccgtgtcacggccgctgacagtgaaggccaaatcttcagtcagctctgccgaacata
>comp6618_c0_seq1
gtcgatgaaagaggagggatctaggctcttgaggcacccgccggacatagtagtgtccacacccggcagattggtcgagcacttgctcaatgggtcgattctgatggaggcgctccgattcttggtgattgacgaggccgacaaattgctcaatcagtcattccagaactggtgtgaggttgttgtttcggcaatcgaaaaatgggacaggccagccgaacacactggtgcagtatggaaattacagccgcaaaaaatgatcttctcggccactctcaccaccgatgccggcaagctttcgc
>comp7395_c0_seq1
attttcacatcctatttgtcacagccaaaaatgtcatctggctggaatacaattgtctccgacgcaggcgtatttaccgaacttgtgtcgaggctcggcgttgaaaatgttcaaattgaggagctatattccatcgattccgcttcattaaaggccctggcgcccatacatgccgtggttttcttgttcaagtacggaacagtcgaccgtgattctacagcgcaagacttgccgctagatggggcctatgatgcaaattaccaagatagcggcattttctttgctcgtcagacaatccaaaatgcctgtgccactcaagctgtgctcaattcgcttttaaacaaaacagatgagataaatat
>comp7956_c0_seq1
cacgtatggtcttaccgaaaatggtttgttgaaagatttggccttcacaacgacgaggccgagttgacttttactacaaaacttatcgaaacagatgcgagaaacaatagtgcttggacacaccggtttttcttgaaattcaaaggcggaaacattctggaaaaagacatccaggaggaaattgagtatgtgaaactgcagatagacttgtgtccacagaacccgtcgacgtggaactacctaagtggcataatcagtgagacaggcaaaaatttagtcgagttcaaggatttctgccttgtttatggagatcttcagtcaaaggtgatttccagctcctttgcgttggaaatgcttgcgaaaatcgcaattttcgaaggaaatacttcagaggcagatggcatatacgatgccctttcttccacatatgatcccatcaggaaaaactattg
>comp6000_c0_seq1
acgtagcgtccctacagccgttttccaataacacgggtcgctatagttcttgctatggatttggcattttgcactcttgctaaacactgtatgcgcgggttgactggataaatttagtgaacaaaggtccaaatgaaccagggtttgacaactttgtttccaaacctaggtcactgagaggaaagtcgatgaagttcactattttaggcggttgtctcaactccaaatcaggcttactgggcctgaatccatccatcattattggtcgtatgcaatacgacgcagctaagttgtgcttcaagtagatcaatgcgagcgcagtttgcagaaacacaaaaaggagttgcaaattgggtacagacattcctttcccgtctttcgagccaattgttgctgtgatcctctctgcaatgtcaatcgcttcgccggtgataaacctgtttaaatggaaaagaactagatagacctcttccatagacgtgaaattcaaaaccagg
>comp6623_c0_seq1
agactaagacattcaggttgtacgtcaaggcgcaagcataaaaaaaaagttactcgaatttgtatcacctatgtacactaactatattacacgcacccaacgcatcatggtgtcaccagcacgcccacggccttagctgtcagaataacagcaccacaaatcgccttcaagtcgacgtttttgtgtctgtcgtctgttttcttgatcttggcgatctcgtacacgtgcttcaaggatatattgcccacaatattctgcgtgggcttatcgctgccctttggtgcatt
>comp6767_c0_seq1
gattgatcagtcacgggatctggaagtaacgtgtatatctcgtcatagtcactaaggtgcctgatgccttaaattcacaataaaaatctcgagttaccctcgaaaatccttcactttggatttttcgcccttttcgttcgccttcttaggaacatctttgggcgcatgaattatgaagttgactttcttcttctttcggggagaaacctcaacga
>comp6925_c0_seq1
caagacgtcaaacggcgtcatcaatgcatccagcgccacagtagcggtcacgcctgctcctgatgctatcaacgggtgactctcgtcggtgacccagcggctggttgtgttttgcgctggtttcgagaatttccccaccaagaacgttttcagcgcctcaaacgtcgaaaagtatacggcatgggccgggccggcgcctagcaccaccgacagcactccacgccaaagcgcatgggcgccctcgctggaggcgatcttcagaatcgacgaaatcaccagccggtttggcgcctggcccagcgctaacatctgcatgcgggtttttatcaggtcaacggggtacatcaccgtgtgctccatgataccagcaaacgcgccggcagagaggtgggcgactatgctggcgtcttccggaagcgcctcgta
>comp6447_c0_seq1
atagcgctcgtgtagaaatagccgtcggggaccatttcccccgagccgcccgtggccaagcatgactgtctttcttcttctgatgtgatcgtgtatacagtcgtggtggactgcacatggcatgttgcaagcgtgaacttatcgatcaagtagaagataataagccggggccaggtgccgccatagttggagagtgtgttgagcgtagtcatgtaagtaccgccaatggccgggtcagcgattttcgtatggaatgcacatagcgaaacaaactggattgtggacatgaacaggcccaaaaggtgctgtgcgatgatgacaaggaaaagccggtacggcaccttcccgtcctcgattttcgggaagtagtaaagaatcacgtgtgcccaaagtgctgcaaaaagcctgcctgcaaagccaatcaaccacggtttcaacgggcctttgcccgagg
>comp7705_c0_seq1
tttaaggacctcgaagactctatgaactacaaagacgccaaggcgatccatcttcgagagttcacatcgcgcacatcacaccttcttgaggcgtctaccgctggcgaagctgacacactgctgaatgaacgtgagtacgccgacctggtgtcgatcctcgcgataatggaggctttcagctcgctcttgcgcacgaagttgctgacgatgtcgctcctcgccccaatgaaaagctacgtaatgtcagtgaatgaccaggtttcggcgccgctgaacctcgtgctcaagtcggttgcaatcgccagcatggtccgtacagacgcagagtcgccagaagtcgtcgccaactacagaaagttgctcgatgagtgcgcttgtcacgtaggc
>comp7222_c0_seq1
gaaattcaatttggggaggcttcgaaatgataccctcaagccgccactcgtcacttcgttgactaagtgtgttttgtcggaactgagtttgagtgaaagctttgtgctgagccatttcgaataagggcactcccagttttcagcgactacaacactgttgagtgtgactgcgccatcatctgcaatcattttcacccctgctgcacatgattggacaaatctcgcgaggtcaatcggctgccagagctttttcatttgttcttgcctttcagacgtatcttcatgagtcagatttacttgtgacatgttcactgatgctcttctttttgcgggagagtcattcttgctagcactcaagattcttttgagcgagggcgccttgaaagagctcagctcaatctcgtctcgcctttgacgtctctcctcttgcattttgcaaagttttcttgcattgcgctgtatagcgctgatcgctttttttctttagtgctgtgtcatagcggtgttttgcaacacttttgagcatcgtctggtgtgtctgctcagcgacaaaagctgtatagagttctgctgcaaaag
>comp6801_c0_seq1
gtccagcgtagtctcttttcgccgcaaatgctacccttttacttcgtttcgtccccggacacaacctccttctccgtctcggcctcagactcttccatatcctcctcgccgttttcgtacacaagctcagccttttctggcccattggcaaactcctctggagcatcctcaaagtcgtcgttctcgccgttggcatacactaccgattcttcgatatttgtggtgttgaacgtatcattgagctgatcgagctcggtttgctcgtggtcagaaccagactcgtcattcacgcgggttctgagttcagcctgcgatttcaacaattggagcctgccttggagcgccaacaacttccccatcaacagcatgccatcgtcgagactgcgctgcaatgaccgcaaggagtcggcaaactttttttgcttggcaatgtgcccgccgtgcgccaaaagcacccaccgaagccacaccgagagcgacgacctccgtgttgg
>comp6939_c0_seq1
ggtctatccttaaagtcgaagtctttaaatttaaggatttgtataagttgatccagccacacttgaatccgagggatccaatcatttttgactatgaggtcattaccacgaaatcgactactcttggcgaggtcgtttttgatatccccatcgaattacctttaagcatgagtaagctacagaaggagattgtcgaagaaaacaaaagggcctttgaaaacatgtcaaagtcagatgagcatgttcagtttttgaatcagcgc
>comp6537_c0_seq1
gtggccctcggggtatgcggcgatgccaatgttgaagtggtcaccgtaatttttcctaatataggcaatcaagtccttggcgtacctaaaatcgccggtcgactctgagccatccaaaggcgggtcaccacgcaaagccaatatgttctgacatccggctttataggccttatccaatgcctcgtcaatgtacgagacaggcatattcgtacacgtcaaatgcatacaggtttcaaggcccaacgtcagctgcgcagtgtacaccatttcgtttgtcaacagagacgagcggccgcccgcattccacgtgatgtcaatgaaaatcgggttcaagtcgtacattctgtccattctgtcgtagagattctgaacaccttgggacgtttttggcacaaagaactca
>comp7761_c0_seq1
gtaaccacagtgggcaggcaaacggcgtgccgccgcaagaatactcccagcacccgaggccgtatcaaccagcgcccactcaacaatactaccagccgcagcacgtgccggccccggttactctgcagtacctgcaccagagctcacatcagagtggtggctacggtagtctaccccctcagcagcaaccacaccgcgtgcaacaaggtacgcagcaatactacctgaacggggc
>comp7787_c0_seq1
ccccaacctctagactttcgtctgccgccaaagcccacgcgagcatggacgtgaaggtagatttgcccaccccacctttacctgataggactagtattttatgttgtatattcttgagtctttcagtgataactgccaagtccgggtccgggcctttcggtagagactcacatatgttttggttgggacagcccgagcatgcatcgcctttcccggcgttttccgattcggggccaggacaatgttctggttccggt
>comp6336_c0_seq1
attctctgctgtgtaatttgcatttcggctctctgaactttttgatacttttgtctcctgttttctctctccggaggtagcctctatggcagacatgaagtcattctcgatacctgagcgtatgtcaattccaggtgtgagcacttcaggtgagatctctccccgttgcaatgcgattgtttgcttgggacttgacccatttttttggtagatcagaatatgcgaatcattggccttctcgatgtcgccctcatctagaatgttgacagcatcattttggcttatacattcgattggggcttttgccttctttgcaccgctcaactcggacgtgccttttccagaaggatgcttttttgcctggttttgtgtcgctttaaatttttccaaaaattc
>comp7223_c0_seq1
ttggttgggtttcaagccggtctaggcaagagtggttccggcgaagagaaaagggtttatatgaacatgaacgaggttatagataccgctgcattgatggatcttgatgagataatgcctatgacttacgaggaagacgaacggtttatggggttaaaaaagccaaaggccttgaaggagatttagttgtgtggatgtgctcttaaacgcggtgttctcgcctaaagtgatgagaaagaaaatgtgggttttagggtttggaagctcgtggcaatgatggtgtggccagcatggacttcaaatctagcatgagagtcgatgctggaatgaggatgtcagctttcggctcttcaaatg
>comp6588_c0_seq1
ttcgtccacttatcaagccatacatgacccctctttgttcagtgtacattgccgagtatgtcatcaaccaaggtatctcgcccaccctattattctccttgaatgatcttcctcgatggctttttagaagttacagagatatatacgttgcttatggcttcgtgtaccagttcggcgtatttttgtcccgatcttctgtaacttttggatttcattttccgaagctataccttttgagcctcttgcaatttttcaatgtgatcatcgtgcttcatcaatcattgtacgacctgccatttacaaacatatacccgctcatgattttaatactctacgagggccttcttggaggattactgtatgtcaacactttcatgtctgttagtcaaaatgtgcggcc
>comp6854_c0_seq1
gtgatattggcgccaaaatgggccgcgacggcattgacaatggctggatccagttttcgcacgtgaaaatcccgcgctacttcatgttacagaaatactgcaaggtctcggaggaaggagaggtgacggaaccgccgttgaatcaattgctgtatctggcgcttcttttgggaagagttgtgatggtgaaagacgcctttcgctggtctgcacgcgtcataaccatcgccatacggtatgctgtc
>comp7134_c0_seq1
cagcaattcgctccaggtgatcagtctgaagacgctgacagcttccaggagtatccggcccgtctttgccgagattgatgccctcaacacgaaaaaaagctcgattgaagacggcctagcgttgcttaaagacgtatcccagtactctctgcgtgccgccgaagcccagcgcacgttatcctcgcctatcgacactataggcgtcggcaaatacctcctatgcctcgaacactcacgagagttgttgcgtgagatgaaacagaagatccgtgacttcgatggtgtagtggtgagctttgcaaatgccgtggacaaggccgagtttgcggtgtcgctgtatttcgggcaaatcttggcgaaaacagacttgattgccggcactgtgtctcgacaggcggacgcaatcaccatattggctttttacgc
>comp7975_c0_seq1
tctcgcacgtgatccttcctttggcatcatacaaccagaacaatttgggcccaatctccgtttggatgttcgagcagcattctgggtgcactaacatcaccgagtttcaactctgggacgaactccttaggactattctaagctttcacaaccataagggaaacaaatttgcggagacagattatgagggtttaatccgtcacttcatttttgcatgtttgtatttcggtctttacaaaagtgaaaaatcttcgtctttcgcacaagca
>comp6761_c0_seq1
cttttccactaagtcgcactctctactcaagattttgaagactttacgcagctctctacggtaaggatctaagcttaccttatgaagagcctgattcggcggtccgtccaaatactgccaatgagtctctcccttcttgaagactgccgcatgcccgactacgagtcctgggcatttgtctttggctgattgaagagtatccatccttccaatgccgtactttctagcagcatatgaaacagcgatgagggatgaccattggcagcataccactggatcttctagagtgcgtcctagccgtacttgttcacactgagcaaaaaacgcgttcatgtctaccaaagcaatgacagccatgggcagttgataagcg
>comp6262_c0_seq1
caccctcgggagtattcttttgaccgccacaaatggcgttggcacaggtcaggccggtgagcaacacccaggaatgtacgcgccgccaaactacccgctgtacatgcgtaaatcggggctcatacctacggagtcaaacctccggaccggattaaccccggggctcatgaaccatacggggttcaacttcaatatccaggacggtatggccaacgggcagatgacgcccgggttgcaaacgcttttgggccttgtaaacaaccacccggccgagccgtctggaatgccggtccctcctgccctggccaataccgtgtttcccctgtcacaggcagggccccccgggaaaacccaaacccagccgcccgccccaaccccaaaaaa
>comp6421_c0_seq1
gaaaaagtcggggctgatttggagcgggtttcagaattaagcgtgtctatgggtttggcggattacgatttcaagtcttcgattcgcaatgctctcatgttgtaccatgtgcatgttgagcccgcatggagaaaatacttgaaacagctcacaagagagaatatcgcggaatacccatttgctcaaatccaaaataatgaattcagtgaaatcttg
>comp6054_c0_seq1
gcaaatcaagctgatcgtcgattccgaggtgcaaaatgtttcgcactcaatggaaactggatttcaattgacggagttttctgttttgacggcgggggcgagatcaaacttgattttccggttaacgacagacaaaaacataactttggctgctatcaacgaattggagcatagtttggtcgcaggtattagggataaggacaaaaacgttggaaaagtatttgttgaatactcattgaaggcgaaacaatagatcgattcgtgctctcagtgtgagtcggcgaggcctcttcacacgctataaatatataatactgatgtttatgcgagcattgcagagggtattcagaaaatatatacaagat
>comp6679_c0_seq1
tgtaatgtgtagctgccaaattgcccacatgaaaagcaagcccagaccacccatgcaacaattacttttgcttttcttctgcttccaactcgcgctccaccgcggctttccagcccttgcgagcctggcgctcctcgtacgcttttttgttactcaacacacgcgcgacgataacctcagtgttgatatccgtatacttgtg
>comp7732_c0_seq1
gattattaatgcggattccatgcaagtgtgccgcggtgcgccgatcatcacaaataaacatccattcagcgagcgagagggcatcaaacatcatgtgatggaccacatcccatggagcgaagagtacttcatacatagatatagcgctgaggctgtcagtgccatcgaagatatccacgcgcgtggaaagacgcctatcataattggagggactcattactacttacagaacctcttgttcaaaaacaagaccattggcgagaaagaggaaaaggatcagttgaggccgctatcttcagagcagcaggctctacttgatggtccggttgacgcgatattcaaagcactcacggatgttgaccctgttatcagcgaaaagtttcacccgaaagatacgcgaaagcttagaagggctttggagatttattacaccactggacaaagacccagcgaaatgtacaaagagcagaaacttgatgagcttgaagaca
>comp6322_c0_seq1
ggtcttgcatgcacgcccatttcctccaaggccgtgacaagacgcaagttttgctccaaaaagcactttctcaccacctccatggtcttagggttcgtgactcgaataccatcgatgtattccggctcaacgccctcaacctccaacaattcgttgatttgtgggcccgtaccatgtaacacgatcgggtacaatccaacatggtacaaaaacgccaaacacgatgccaactccgggagctggtgcgtgataatagcgccgccaaccttgatcacg
>comp6194_c0_seq1
cccacgctttcatcaaactcttcagaaaagcctgatccaaaatcgtcctcagaatcttcatcgagctcatcttccttgacgatacgaatacctgacgcagaacttttctgtttcgccgaatttcttggtcttgatgactcgtcgtctgagaatccaccaaagtcgttttcttctgccgaatcatcattcaggtcagactcaaggtcagattctttgacgatcttcaaatttga
>comp7910_c0_seq1
gttttggataacttggcgactcaattgctccgggtgtttgccgccgggccgtaccagaaaatcatcgacttggcgctgagcccggagaccgctcctggggctgcatttcgcgacttgacctcattgtttgagttcaccaagcgactttactccgaagaagacccgttcttgaccgtggaacatatcgcgccagggatctggaaagagggcgagaaaacgcccagcatgttccagtcacgtgagcagaccattgagctgacgctacgcaaggtgaacttggccactttccttgccgccacgttgggcacgatcgaagtgggctttttccacctcaacgagtctttcttgcatgttttctgccccgccaacgacctagacccagccaattccatgctgaacatgagtgcaagtaacatgaacctccagagcggcgccgggtgtaatattggcgagaaatgcggcaagcttttgaaacc
>comp7407_c0_seq1
gtttttcttctcttcgctgctgatttttttcgctctggatttcggtttgggcgcagcaaacaccgggagcgtttcgaggtacgctggcgaaaccttgagtttgaccggatatttcttcgcaggaggcatattcaagtattcaggtttcaaaaagcggaactatgcaaaaaaaaaaatatatttatatatatatttatgttggattagaa
>comp6999_c0_seq1
aatgcaagatcgcgcgcatctagtaatcgccttaacggctactaggatggcaaatactgaaattgaagcacgctaatgcgttctttttcgaaatcatgtttgagacaaggcaagccgtctgcgcttgcagaacgtttcgagcaaattctcagtgaaaagatcgacgcgtctaacaaatccgtgattgatgcagagcccaccttgcacgcgctatattcgaagtatcaccatgatgaaagagacgccagcagctttaaagacgcgcaatttcaggataaaactcagctggaaaca
>comp7374_c0_seq1
cccgtttctgtccgggacaagctcaacttgcgatgcttgctgctcaggacatcggcgccatcggtgaactcgcggggcgcgtacagttctgtgaacgaactggtatcactcatgataaattaagtttgaaaatgcggactggatgagtggttgtttatcgccacaatgcgtatatggaatagtattgcaaaccaacatagtcggggattcttgcggcagttatatacttggatg
>comp7700_c0_seq1
cgcgcttggtcaacaacagaagggaaatcgagtcgtatatcccgatcttgatgcccggcgtcgaaaaagtggtcaacaacgcatccttgcccgaggtgagaaccttgggcgcgaaggccttacaggtgttgcaggaggccaaggatgagcagtgcgacggcaagttccacggacgcatctcggtggctaccgcggagaagttcttgaaggagaatgtcagcacgcccgaaatcgccctgga
>comp7924_c0_seq1
tgcctgaagcgctactatgaggttttagacccaaatgtgagaaatcggctccagccatggaccgaggcagaggatctcttgttgatcgagttggtcacgcggcacggcacaaaatggaagacgatcgccaacgagcttcagggccggccctcgctcacgtgccgcaaccgctggcgcaacctagtcaccgccgtggggccc
>comp6751_c0_seq1
cacgccaaccaccaaaggagcaataatcttgcccaggcgccatgcctcgtctgagcgcaccaacagcgcagtcttgttacccgcaagcgtgaagggggtcaagatgaatccaaacacacagataatgagtatgataccaataacatcaagctgccagaacaagtcgacaaacatgtttttaccctttttctcctctttctcctcacgcttaatctgggcccattcctcggttttgccggcagcgattctcatgtgaaggtaacatgcgagcaaggggagcgaagccaaggggaagatgaaggcccagatgccaataccataactccacgagtgtttcgtcaaaatgctgctggcgacg
>comp7823_c0_seq1
cctttactcagcaaatctgcgacaaagtccgaccaattttacgtggcttctgccttcatcgattcacatttgggaaaccaaattgcatcggttatctccaacattgacttgaatttccccgaggttagcaaagtgattaacacaggattgaaaaccctttcgagtcttgcgaagatcaagttggcaaacgcagatctctttgagactgctttatcaggagataaggacgacgaggatatcgacgaggaggagga
>comp7780_c0_seq1
aaaaagtgtacttgatcgatgtgaaaattgagccccctatcacgatcgtaaaacagacagcatcgttaaaacaggtgattgaattgttcgaaagactccacctaaactcgcttgtgataagtgatatcgatggccgttcttgtggctttattgaccgattcatgttggcccgcttgatacatctgggctttcatgaactacaagaactgctacgtgacgctgcagttggagcagagtttgagatcgacgacgacgagagcgaagagcggtttctacgtgtataagtcattgtggc
>comp6440_c0_seq1
gccttaaacggcagaagtatcttaaacgagatcatctcgtcattgttcactaccggcgagtctttgcgcactctttttcgttatggtgttacaaaattgttggctgtcacttcaaaaattctttgctcagagtattacgagtttttgctggatactcgtgtcataactgcaaacgccgtggactgcagcgcgataaaggccactgccgcgtactgtgaggagatgcttgggccacttcatatgaaactcagctcaaaaagtcctttgtactacgaaaagcttttcatgacgttggagaagtgtgtgttgccgctcttgag
>comp6831_c0_seq1
ctccgtttgagtagtacgggggtctcgcgcccagctccatttggctgtgtattaactggtgcgtctgctgcgcgttgtaaaatgcttgcagcgtttgatcatggtagtaaccctcttgcaggttgttttgtaaggatgtcattttgttatgtgtggaatcttgctaacttttgtcggccatatgagatcgacagcgataaatacacctgatgtcacgactctgtttacaagctgtttgatgtctgtttggttgttaatccgaaatgtttgagccggtttttggatgctgtggatgataaattaagaaacaataaccaaattctgagaagtttt
>comp6434_c0_seq1
cccagatttgcgctatttgtagcgaaagactcagagatttgctgaagagccattttcgcctcgtccctctcgctggtggctcttgcagcgactctcacggccgcgtcgtacttgtaaagcgccatactcaactcttctcgcgtgctttggagctgttttcttagcgtgaagacctccaaagccaaagcatcccattcgttctggaacgctgccaacatcgttggaatcgagtggaaactcgtcggtttgggtggtgttacgactggcacaccgccattcgcaatggggattagctcttccaccagcaacggctcgtcattcaacggatccttcccggacgtcgacacatacgtttgcgcgagcttcctgtcaaaaatcccaccgcttttgggcgagactaccgcatctgtagtatcgtttccggagatggcacagagcattgtatggatatctgtgaggctgggcgggttctcggtaaactttgaatcaggcctggattttt
>comp6551_c0_seq1
tggattttgagcaattacgcgctagtagtgatccccagtggaattgtgaacgtcttgcagcggcaatttctggtcacgctctcgttgctgctgattgcgctcacgatattgggcacggtctcgatcacatactacgtggtgcggcaacggtatttgcggaagtattccgccgacacaacgccgccgaagaaggagaatccggtactgaaatataataaggatattgactacgtgactgggctgaagaaaaaacgcggcacggaccgcctgaaaaactatttggacgagttcttgagtgcgatcaaagtgtttgggtacttggagcggcccgtgttccatgagctcacgaaaaacatgaccacgcagaaattggtgggcgacgaaatcttgtgcttggatgaaaatgttgggttctcgatcgtggttgagggcaccgtgcaggtgtacacgaaaatggatgataatcctggcacagtggccgatttcgaccgacaggatgaggactacgaaaaggacgagatcttggtcgtggccaaccagcgataccatctcttgaacgaggtcaaaagcggctccccat
>comp7594_c0_seq1
ctagaagcacttgctatcatccctcagttattcatgttgcaaaaaacgggatctgctgagaacatcacgactcactacatttttgccttgggtatttatagaggtctctacatcccaaattggttgtacaggtatttcgccgaggggaagtttgattacgttgctgtgcttgctggcatcttccagacaatcatctactctgacttcttttatatttactacaccaaggtgatgcagggcaaaa
>comp7117_c0_seq1
gcccatggctctgcgatttgagaaggttaccgtgattcattgaagcgcctcggtagccatagttatatgatcatgagtcacacaaggccctcatattgatttggcaataattgaatgcgatcacgggcatgacgactagaaattaactcaccacaaacagcctctatctgcccacgcccttcaaagtcttaaatttgtcatcttggtccctgtaggagccgatctgactgagacatacgtgacaaataaggcgcgaatctccttaaaaagcaccaaaagtaagactctcgccatgcaaagataagtatgaaggattcttcactccgacaagatgtttaccaaactcgcaataacaatatcacgagagcatgagtttgttttgctcccaaagcttgcgcgagtccgaattcagccactgctcttcggtcgtaaaccctctctctttctctgactgtcgcatgaatagggtctccatctgctctcgcgattccatcggcgcgccttctccagccccatatt
>comp6172_c0_seq1
ggacaacgtgacgctgaaattgatccacacttcaaggcttgcgccgccaagatcttttccggtgcatgaggggaaaaacaagctctatgaggaggacgcggccgacgaggctatcatggaggctgcaaaaaacatgacgcctacccagttatttagcggtgaccttccgttgatgagagccaaggaaaacttgctggcacgcgagctagcggaactgcacgaagaactagaaaaggtcatcaataccagtgtactaagtgaaaagtccagtttccagaaaagggcagtgaaaagactcgctgatgcgcaatcacaatgctcagacgcagaatcactagaacacctcgaatcggtgttggaacgcacgctacaggagtataaagataagtttaaacacgagtacacttttgacgatcgatccgtgaagaaatactcgcttccactcagcgagttggatcccgacgccgacttgaaactcgctcctgcagactacaacccacggctgataatgtcgtttgtcaacatcaaggagaaagaagaagatccaaatatggccgtgcctcgtatacctggccctcatagcgaaatgcttgatttgagcaacggcatgccgatcgaacagcgatacacgctgtcggaatatattgctggaggccccgactacgatgatttcgaaatgatgacgagcgacaaactcgccactgaacaaagcgacgaaatgcattttgacccgcaattggccactcagcagatccagctgggcgaggcgggcgcctcaa
>comp6120_c0_seq1
cggaacctttgatctcctggacgtcagagccccaatctggattgtttctatgagacgaagttggcgtcatgctgcgagaggatggtcctgaagccagaacaatcgcatcgtccaaatgcggcaaattgtttttcgcctttcgcttttgcttcccgtctgatggcaactgcaccactttcaaatccttgaccgtatcattttcaatcactctggagcccaacgaaatctgggatgcgttcacgtgggtcacaaagccttgagtcttggtaccatctttgaaatgaagctctactttgtaatcaaaaaattcagccatatcgagaagaaaaaaaaagaacaatgtactgatttgcaagtgcggtggaaggtaggatgtgggaatcaatttatg
>comp7567_c0_seq1
acccttaattggggggtaggtgctcctatccctgagcccccggcgggacaccaatggggtgccgtgaagcacgacaaatctgttgtgtggctcgcgatgtggaaagaaaacattgccgacagcttcaaatatgtcaagctcgcggcaaattcgtctatcaagggcgtttctgatatgaagaagtttgagaccgcgcgtgagttgaagaagcacattgagcggatcagaagtgattaccatatcatgttgaaggaccaattcatgcagaacagacagatagccacagccacctatctta
>comp7165_c0_seq1
cgacaggtctcgaattttgattctttatatcaagtggcggagaaaataattaatttgcgattcgaatacttgagaagcctcttggaagattcactagacactgatatgagaattccgtcgaagcttaacatgtcatttgttatcgcatatgcggagtccacatttttttgcatcaaaaagtactttttagcggccggaactagtga
>comp7538_c0_seq1
tggacaccagaaaagaccaggaggagaagagaaaagaggtggccaagatccgtgatgagttcaaccagtttgacaaacgcatcaaccgactgaaacacgacttcaccgtgattgccggcggcaaattcgtgaaagcggggctgaaacagcataatgatgcttcgaaaacgcactcttcggtggaaaaggccatgagactagactacgaggcggagaaaaagggcaaaaaccgcgtgggcggggtggttgatcgtagatttggtgaaagcaaccgtaacttgacccggggggagaaaa
>comp6749_c0_seq1
tttgcttttctcttgcgagattcataatggttttcaagatctcaaccgtttcggtgattttcttgggattgctgacctgggtgaagtccacatcccggaaaaagtatgggtgcacgtcgtacaagtcagacaaccgctcaagatggcctgcagcgatgtacaagcacttcgtgaagtacgccttatcgaacaatccattggtttttttctgaaattctcgaaactcttgttcaatcaatggcccggctttgtctggat
>comp6025_c0_seq1
gcaccataatacgtatgggagaatcaagactgatactgcagtacacgatccaaggaaagttgctggctggaatcttgaaaaggactcacccaagctaaaattttctgtctcgaagattaaacaaatgccgcaggatgctggattcactctctcgaagcacgtcaaaaacgtagtcggtatggaattgcaacatcggctagagctcttgaataaacttggcttgctccctgagattgtgaagagactttgtatagatgagaagccaaccaatgcccaaatggcgactagccttcgcgaaattaccgttgttccagaacttcgatatttgctacgggactttggaagagtcttcgatgttcatcgcaccatggaaaatattccttattgggtgttggtgggtgaaagatcggtatggccgttatttccaattctttggtctagatgcgccattgagtacgccttggacgacttgtacagcatccacaagcaaaac
>comp7899_c0_seq1
gctctacagaggaaaccggggccttggatgagagatatcgcgtcagaggtgatgagatggcaactagacaacccacaaggctcggcagacgagtgcttggagttcattcgcgagaaatgtagcgagtccagctgatggttggacggatgaaagtttatgaaaggaaaaaaacaggtagatcaaaggtgcctgatcattgtctgttggatgtggctgttgatagtgctg
>comp7215_c0_seq1
gctggtttcgcggcatcgattggtattgctgtgcgcctgcctgataatgatgagtgttaccctggtagtgctgtgagttgctttgatgttgttgaatattttcctgtgataccatgggctttccctgattgttgtattgctgctgattgggcacgccattagccggcaccctcagatgagccagtggttgttgctgctgtatggcaccagcctgctgctgggaaggcggcttgcgctgaggctgagtttgttgctgattctgctgaaaatactgctgttgaggttgctgggtctgctggtattgtttaactgatgcctgagcttgacctgcggatggtcgttgctgatagtgagactggggctgggactgtgaaacaaaagacgcgggccctgcctgtctctggtgagtgtattgttgctgataagattgctgctgctgttgctgttgctgttgctggggataatacttctgagtaggagggctattctgtggcaccagcgcaaacagcccgttagactgtgcaaaatcgcgtggcgagcgattctgtgctgctgcaggagactggatgtaccgtggcttattgtactccgcttgttgctccaatgattgattcaaattcctctgtgctcgtgacttctgcacggcaatttgttctcgcccagacactgcaggtgccgcaatctgttctgtgtcaaacttctcgcccagcgagggagtcaaaggttgaggggtgtgttgttttgccgaatgcaacagcagcaattgatggatttgtgggagctgttgagcttgtccgacaggcgtaataggtgacatcggataattgccatgcgcgggagcctcagggggcgagctatcggaaaagtcagagtcctccgtgtcagagccta
>comp6321_c0_seq1
cctgcggcgtttcagaggcaagcactgcagttgaacatcgccgagggcaatgcaaacccgctctggaaccacgaggctgtgttcgacgtggtgggcacgaaatccgagctcgaaatatccgtttatgacgcggcgaaggacgatgcgtttttgggtcagattcgcatctcgcccgacacggactcggctgcgtctgacgtccccagcgcggtgcagtggtacccgttgcgctcacgtgtggtgggagagcgtgtcacggggtcttt
>comp7665_c0_seq1
acgaggcggtgcgccgcggtcacgtgaccttttgcttcagctaattgacggattggccgtgccatggtttcgttggctacttttatgaatccataagctacttcgcgcggcagcatgggcgccatttctggattcgcggcgttgatttcagcggccaactcctcaaatttctgcgcggacgcgtcaaaatcgaggctctggttttcccccggcccgaaaatgtgtg
>comp7822_c0_seq1
gcgggataggcgttagtaaacttttcaaaagacacgactccctggtatacacaggcccgaatgaactgtctgcccaagtcataactttcggtagcccctccgactttcgtcagcaaaacagcagtatcagtacacgacgccaccgaggttatgatcgcatcttcccattcatgatccacgcgaaaagcgtgggctaagttcttgagatcatgtgcaaaatccgta
>comp7211_c0_seq1
gccactcatgaatgatgtgaatgccgtaagttcgtagtgcctggtactcggggagtgatcatattcccgaaaatgcccgtcatccgtgtatgttttcacgccaatggtggccaaaacacggtcagcgatatcagggcccaatttgtctgtaggagccaaagtcacgtgctcgacgttatcttttgaaaatggcccgaatccaaattctctggccaaatctatcggaatatccgagtcgtttgcgcttgtcaatggccagatccc
>comp7997_c0_seq1
caagctcttgtacgcctccacacattcgttttcaacatataggtgaccctggtcgcccatcactgtatcgcagacgtatattaaatccggttttttcctctttagcacagatatgttctcgccaagaacttttattagactgggagtaggaatgtaacccagaattacagcgtcataagagcatgaaatatttgataagccttcaaatagagctctc
>comp6603_c0_seq1
cacagcatctttgacgataaatttatgggtataactcggcaccgggatatctcgaaatgacgtgaatccttttctttgctgaagctttgcctgcaattccctcctgagctttaacccttgcatggccaaaacctccacattgggtcccttttttgcagaaaaatttcgagatttcagtaccttggcggcattttcacgtgcccgaagctgctctcgaaaccgtcgaatctggctctctacacctgtgtcaacagacagacttttcgacaagttttgtttcctgatgctgtcataatcccttcgtagagcagggtcctggagtattgagttgatagctagaaaaatctggaatttctcggcggcttcggcggaatcattcttatctggatggtacttgagagccatttgccggtattttctggcgatt
>comp6376_c0_seq1
atcaccatttgcgcatacacgtcaagctcagtgtctgaaatcgaaagcacgaaatctgtaaaattggttccgtagcatatttcctgaaacaccaccaccaacagcggaacagcactagtcggaggattcgtgctgtcgtcaaaatcgtccgtcaccattgggtcgctctcgccctcactcttggtatattcatccaactttagatcacggtctatcatgttttcacccatgtaatctccagaaatggagttcaagcccaatatttcttcgtccgcc
>comp6263_c0_seq1
gttgtggtaagtggcacccgaagtcgtggagccgccccagccattgacactctcaatgtccaacgaatcgctgatgggcgtggcggttaatgatccaggaacggaaaacacgccctcttttgggtctagattcacaaaaagcggcacacgatccatcttcactgcatatgaggcaagagttttcgctaatgctgtcttaccggattgaga
>comp7367_c0_seq1
cctttgtgtttttgggcactttcggaacgctccgtgtatttctggtgaacacgtactcatcatcatgttcaagcctatcccagtcggtctcatacccttcatcaatatcatcatattgagtacccaattcaggagaaataacaggtatattggccgctttctcgttaattccgccgtctccatcatcaatagacccccagtctaccgcattcacgttcccatcaactttgggcaagttgccgtcgttttgaaaatccttttccgaaaattgaggcaaatcctcaagattatttggtccatgtgcatcttgcttggccacagccaatgcgaggcataggcacactgaaaaggagtggtttggaatcttcatgtttgttcaacttgaccatgtaatcgattttatcttccttttttcaagttggcgattagctctaatatacccctaggcactgtcata
>comp6403_c0_seq1
gagaacgtgctttgttgtgttcgggggcaattttatgcaaatcgtgataaacatcgtcgccaagtatggattggggtagctcccgcaagtatgttttaagcaatcctgatactgtgtgtatgtcgggcttgagcgggtggtcaaagaggtcaacgtcaaaaactttgttgaacgtttctttgagaaggcggatggtggaggccgagccacttaatctgaatagaccttcctcgtagattgcccccgtcctttctaaaaagtccaaacaccgaaaacagatgctcggtatagaatgaccccgg
>comp6976_c0_seq1
gtcggcagcttcaggtgcaggcgcacactcgaagaacttgagaaatgtagagtctcccaaaccaagattcattgcccttttgctcactattagtggcatgcctatagagttattctggttctgcttagctctgggaaagtcttgatgctttttcaggagttttgtgtactctttatagagccgcattgaattttctgaagcaaatgccctggtggacatgcctgttaggcctttggtcaaaatgatctcttgcatttccatcgcagggtagcttggcggggctacaggatcgtactttaccggttcgggcaaaaccgggatataatttaggtcctcgggcagagccggggcatactctg
>comp7318_c0_seq1
gagactgctcttgagtgattcagaattggctctttttgctcgtcctcatcagtcggatcctccgcttggttcaaattttctttgtcaacgaagtctggagtacgcctgatttgactgggcccaatttcgtggtgttggattgacagagtttgattgcttccatctgacacgctaatatctttacttgtgagcacagtgggtgttt
>comp7614_c0_seq1
gctctatcaatttgcgcttttcacgaatggcctttgggaccgttggatcagagaacgttttcgccaagctgacctcgattttcgcggtatcaataaacgtgcggtcgaaatacttagcggcccgctctgcgtcggcggctgatttgtatccaataaacgcaaattgtctggattcgccattgcgctttttcatgagcttgacatccgacaccgcgccctctttgccaaaatggtctttcaaccggtcctctgtgaggtacttcggaagaccctttacaataagtctggacatattgctttatgaagaaagaagaattatcggaaatatgtggttttggg
>comp6304_c0_seq1
acgataacggttttattgttcccataccatacgactacctgagacattgtgtcatgatggagtggattccaggctacaccatgaagctcatgaagacgtatccttcgtacaaaaagttgtattccgacttgatgaacttcatagtcaaactcggtaaccatggccttatacattgtgacttcaacgagttcaacatcatcatcagagacgagcaggatgccaagaaccatgagtttgactttgttgtgattgatttcccgcaatgtgtgtccattgagcacgtggatgcgcaattttattttaagcgagatgtagatggcatccgctcgtttttccagaagaaattcaactacacccctgaagacgactctaccatgttcgatactgagggctacggcgatggttacaagtacgcgtatcccgatttcgacagggatgttcacagaattgccgagctagacaccgaggtcaaagcctctggctg
>comp6934_c0_seq1
aagatccttcgacgcgagagatatcaatcacagaagaattcagatgtctcaaaagataaagtcgtcttcacactcgttcggtatgagtgggcaaattgcggttcgtcgtctcgagagccccgttttgcaattggtttgctgaatgcaagtatcgacatatctaggctatgcgctaagagtttagggcatcacaatatttacagagaggatacacaaagatctatttcaagcacagacattttgcttcgacgccttatgattttgaaaagttggctgtttagttcacctgacttaaatgtgattttaggagaggtcgacgccatgcggttttttttttagtatgtcatggggcctttttcgattgacaaataagcctttgattacatctccgtttgaattctcctcttcacctatgaattaagctcaaagtgttaggtaggagacaatcacaaaagccggaaagtaagcatcccgttttgtgaacagcctatcggggccaacaacctcgaaggcgccacacattagatgcatctgcctggccgccccagaaaaaggcttccagattttatcgcccttttctaattttaggtcaatcatcaatttgttgtttcaggtagaatcactcaccccgcgttcaatcagttacgtcc
>comp7281_c0_seq1
tgcgggggccggttgcttaccagcaggttcattggcctttggtggatttgggattacaggcgccggattatttgggctgggatgattcgtgttttgattttcattgtgcccccctgttgtctttcctggggcgccaaataaatacctgtactgctctgcattagcaaggtttatgttggcacatgcaaaccgagacagcttctgatcatggaacacgagagaccttccaacaatgtaggattcagatgctgggtttaatgaaa
>comp6857_c0_seq1
gggttaggaattagtggcgcattccacacgccatcttcctcgtcgtcccattcctcgggcctggtggctgccggatcggcaatgtacaatggcgccgtttcgtcgtcattccagttttctggtttgcgcacgtccgggtcagcgatccacatcaagttatgtttttcgtcgtaatttgccggtttctcaaccgaatcgtccaaaatcacggggcggtcatcccaatctgcaggcttctgtgcactcatgtcgggaacgaattcaggcacggaaactggcggcaccatcaaatggggcgtgtggtgcaaatggcctgctttcgccaccccctcactcaccctcttttcccatcagcccatcggacaacaggcaca
>comp6481_c0_seq1
attgtggttccatgattttgttcttgaattttcgtgaactaaacttagttctttatttcaccaacaaaaatgctttcttttcgggattacccgatgggcaaccacctagggtgtttttgagcttcacgaaccgttcatgtattttgacattaaggtcagtgttctgatgcctggggtttgctcaacaaaaagatgatacatttcattgcttcagacttaaaaaagcctaagtttgcaagtagtcacccgcatcttttaattcaaggcttcaccacactctcgtctgcccaaacccagccctctagttccgaaaaggtttggacacaactaatcataacggtccaaagcaaattcagtaagcatatccattcgagtaagtgagaattggtagagtacggaggtggtgtttttcaacctttgggctgcctcgatggcaagtatccgccaactgaaatgggatacagaat
>comp6884_c0_seq1
ctttgaggagctactcagtaatgccgtcggagagacgatcaagagccgccgaaacacacaggaccagcacctcggcacggtgcgcttgctcacagacatgttccgcgatgacgcggtgcgcctgcagatgtctggggacgacgtctacaagtacacgaacctcttgaatgaggcggtctacagcaaccggtttagccgcttgaacgacagcagaa
>comp7490_c0_seq1
cgtgcacatccatggccatatacataaccatgaccacgtcgaacaacaacagctacacgccgtcgagagtgacggtaatgcccaaataggacaacacacacatgccgaactcgagtgtaaggagctagaacccaatttcgatctatgcaacgacattttctgcgacgagcttgacgactgctatttatacgactgtgaccggcctgacacggccgataattgtgccactggccgctgtgaagagtttgatgacgagggcgaatgctgcgataacgaggcatgtttcacagacccacaggatgatatttgcacggatctgtgtgcgaaaacagagcatgaaaacagtctctgcgatctccagaaaccgcgactaacaatctt
>comp6682_c0_seq1
gaaatttatgccgaaataggaaaagtaacggtgtaccacttttgaatgattcttctcagaaaccaaaaactcaaaaacaagatcccaagttgaaatggaatggtgagccttatttgccaagacctgactacgtcaagaagatgcgcgccgtaagaatgatggaaaagaacttgaaaaacggtgtgaagaaggagacagacgaaaatgtgagaatgtgagactccgagagatctggccgcgttgggtttatcacttgaaatgtcaatttctgggaggttcatg
>comp7581_c0_seq1
gtgaatgtttgcgcggggccacactcgaccaagtatttgtgtggcacgcgcactgggcgaaactcggccccgaccagaaaaaagcgctttggaacagaaactcggaccttgcgcttcgcacgtatttgcaaaatactagccttatacaagtcggccagggccttgaatttgtgcgggcaaaacagcggcaaatatatgagcaattggtccagggcgatatgctggacatgatcttcagtgggtcagagtcgggtg
>comp6178_c0_seq1
agcatcacaaagctcatgctgccgagaatccagcaagcggatccggaattagacttccgcctatttcgttcatttccacgggacaccagtctcagccaatttcttcaatagcccagtctttagagaagcccaaccatggcgaaaacaagaaaattggtggcttcaatttccagagcatcaagcagtcttttctgggtgatcagaaaatgtctttgccggagccacaagcgttgaacttgtatcca
>comp7260_c0_seq1
cctcctttatgaccgttctctggctcctcagccttaatgtggctatcgtttgcaagtctttgtaacgttttggattctttgcggtcgttgtgctttagcgcttcttcgagctcgtactgtaaagagtgtagtctgtctttcaaatcttgctggagctgttcggcggcatccttttcggccttcaaggccaaaatgtccaggaatttctccacacttgattcaagcacccccagagacagcagca
>comp7775_c0_seq1
accctaaaaagcaagggctcggggtcatccgaaccggcagaaaaagcccctgattcgcccggaaaggcccctgatgggaaaagcagcgaaaacatcaccgagggtgatgagccgccggcgaaaaaggacgataaagacgtgcctagtgagacagaacctgaaaaacccgctgaaaaggaaaccgatgcggaaggaccgacctcgatcggcactttgaccggctcatccgcgctagggggcagtggaaatgaaggtggcaataacagcggcaacaatggcggcaacaatgggggaaatggagacggaagggaggc
>comp7961_c0_seq1
caaaatcttctcaaaacaacaaataacgggtttaatcattcggacattttcaatcataaattcaaaggtcattgaaaaccatcaagaaaagcatatattgcattgctttaccttgagaacgagtctattctgtgcgcattgctaaagaagacccatcattcattgtataagccatcaccaattgtcagcaagatccatcatttgctccaaagctgagattttcttgaaccgagcttttctcgca
>comp6306_c0_seq1
gctcgttgctcccgtgttagctcggcggaaactcctggcaacgtcgttggtcacgtgcatggagaaatcgcagatctcgccgtcgtatttcgacgtgacttttgaccccgatgaccgctcgctcaagtactccctagacctcgtgacggagatctcggcgaacgtcactgcgcatgtgcagatctatgcgtacggttttgtgatcatcaacaagtacatcgacatgtgtgacttgggctggaagcagttttgcccgatttaccctggcacgatgcaaatcgagt
>comp7843_c0_seq1
gtatgacacttcttgcagccattcttcgttgccatttaactgtctcacaccacatatgacaaaagaacataccaaatcaaaatcattagtgctcgtcttacttcgaaaatcacccaaattatgagcaacccttaatcataaagtcggccatgatgggacggtgatcgctcatgtaaaccccgccaaacttcgaatgaaggatgccgtaggccaaaacttgcaacgagaaaggtcttctctccatacagaccttttccgaaagtttttttgtgtagctgggcgcaaaaataaagtcaatgcgtttggcgtctttcaagtattttcctgaaaagcccgtaacagaataatctggat
>comp7861_c0_seq1
gtcctcgtttcgtcggcaaagggcggcgtgggcaaatccaccgtttcagtgaataccgcactcgcactcacgaagttggggaagacttgtggcattctagatgtggacatatttggcccttcgatccctaaattgctaaaattgcaaggagagccgagacttacctctcagggaaaattaattccgctcacaaattacggtttgccctcgatgtcgatgggatacttagtagcaccggaaaacccagtagtgtggcgaggattaatggtcatgaaggcgttacaacagcttttgttcgaggtggaatggcccaatcttgagtatttggtggtggacatgccgccgggcacgggagacaagcagcccacaatttttcggcact
>comp7709_c0_seq1
tcagcgattgcttcgccaattttcctgttttttccgatgacttttcatcatcgtcgccacgtgaccctatactatgtacctcggcgtctccatcaacattttcgccgtctgaatccttccctgagtttgctcccttggccttccgtggcttacgctttctcacatgcagagaactcagcggggtttcggccgatttctctgaaattttcagggtttctgttcccagcagccctctagagctaggagtgcttttcttttc
>comp7325_c0_seq1
tggatcaaatacgagtgaatatgcgtcagcgcttgcacattacgatagtctcatacacgagttcatcaagcccaactgcatactcacgaaaacatgctcgcttcagtcgctacagattctcgccttggcgttacagtactgccttgccacgggcgacttcatgacctgttacgaattgcgcgggcgcgtcgttaccatggcccaacaattgcgtctacaccggtgccccgcagccgttttgggtctcagtagggaaatgaatgaccgtacaatcaaggcgttcatgcagggcgagcggcggatagtgttctggtgcgtttacgtgttggacgtgtacgcgtcgttgaatctaggcgtaccgcggctattcaag
>comp6255_c0_seq1
caagacgttgagtctatgatacagagatccaaaaagtatttgagcgttgcaaggttaacatctcagctgtttgaggtaatgatctcgttacgtatgcaaacgggcgctaagaagtggctcaacgtgacaaattttcttttgattctacctaggtgggaaatcaagaggaggattctctctcttcttgatattgtcaaccatttcaaatcagtgatcattaaagccttgatgagccatgcaggaagcctcttgaagaataaagtcacaagcagactgagaaatcttcaacgatacaaaaggaagtttggagcgagcaacctacatttggcatcgccatcaaaagccttgacaagaaagaaaagcgagggatcttctcgcgtcgtgaaacgcccagaatgag
>comp6990_c0_seq1
aatcttggtgaaatccatgcgtagtgtaccgtcttcatcgaccaccacgtataacttgtatttttggttgagcatatcggcactatcattgtaatggatcataccacgtgatgtgcccgttatgaggcccatggtcgagcctatccccatgatatcggtgccccgtaccttgatgtatacgccgctgagcccgaaaggtgagcagtgtatttcaagatcacactcgttggcgt
>comp7747_c0_seq1
gttccgaagggactcctcgtttttcaaatatttgccatcgtttacacctatggcatagttgcaaggtttcagtattccgctcatggctggcttcaacatgcgtttggtgctgctctttagcgtcaaattgaagtcattgaaggttttgcacaaaagtaacctaagcctcacatacgcatcttcccggagcaagttgtcgtagaagtgcaagtacgtcttgagtagtttccgcacatcgtcgttgttataggaattataatcccaagtcgaagtcgaaggagcagattccatgaaggtgacaaactctttgtagcaatttatgatgcttaccacagtggacgaaagcatggtgacagagtttg
>comp6985_c0_seq1
aaagattgcaactgcttatcaatgaccttattttcgtcatctgagatccaatattgccttgaacttaagcccttctggacacaacgcctactttgtgctgttaattttgtggatccgcgtggatgaactgcgtcgctcgtggcgcaatctggcttgtaaaagcaggcgcgctcttcaagttcaaaacgatttgtctcaaccgagattccgcggtaccgagagtctactccaactttatgaagtggcttcgtcattcttgcagactcacgcataatgctgttttgaaaaatggcctaaaacgcataagcataattcccagaatttttcggcagccaattgcacacaatcagcagaaaggctataggttgacc
>comp6718_c0_seq1
cacaaaactcttcccccttcaagaggacgatgacgactatgaggaggtcataaaggtgatcaacgattttgctcctcctcaaattaactccgagctaagtaaagtcacacactctccacgtcaaattatcgaagacccttctgagaaatacttttctgagctcgcgagaaaaaaatctcattctttgatctacaaatatgctgcacaaggtaacaaggagtccgcagcagaggattttgttacgcacgggttatctcttctgaaaatgccagatgttttgaacctagccgctcggaatggccatgtcgagttagtcgatattttgttgggattgaacccaggctcattcgatattaatcaactcaataagataggtgtcaatgctttgttggcaaccgttgggagaggctatcacgac
>comp6834_c0_seq1
ctatgcgcagaaaacttcttcgaagagctcgaaaaggaccttcatccacagataacgaatatggccgtgcggcgaatagctgggttttatttcatcacgacaatgtagacgtccacatattgactgccgaaagaagactggatttgaacctagagtctctttggtgtcctcctgaggatgcgcatttgtacgaacaaaagccggctccttatgttgagtcagatcacattttctcggggatcaggcatttccatacaacagccgaacgccggtcaaccgccactgtgaatgca
>comp7595_c0_seq1
ctcgtcgtctcgaatgcaagcttgatatgccaatataaatcagatttttcagacttagtcccatattcctattgcctttctgaacccacagcaacttcccaaatccgccatgagtttctttgtcgtgccggctatgctgtaccagcagaaacagaagatcaaacaaaacccgaaaaaatccggtcgaagcagcggccatggtcggaaatccggggataagtcagatgccgtgtcgattcactcgtcattcctagctgaccagcgatccagtagtagcagcgccaactcgaatgcatattcaaaagatgatgaaaaagagcccaatatatcggacaaaagcaggcgtcg
>comp6359_c0_seq1
gcggtggttgaggagttaaggggccaggatttggggtatgcgcaggaaggctgatatcatgacttttcaaaaaataggaagtggtgatcaagcggacatggcatcttctgaaaacgtttttttttactccaccaagattgacacacaaagaaaagactttcaaaattagtgacttcgaacagcaccaatagcccatgttcattgcttattccgagtgcatccattaagtgcgag
>comp6737_c0_seq1
ctcgaagcgacagactaaatcaattgctcaagtttgcatctgcatcattcccatctttgttctccttgatgttcacttggtttgttatgtttctcatgtacgctatcgccatgaatcagattttcgggttgactaaaatcggtccaaacacaagtggtaacattaatttgaggtcggttcccaaatctctcattcttttgttccggtgctctttcggagaaggatggaactacattatggatgacttcacattgactgagcctttttgcctggcatcttctgctggcggggactctgattgcggtagcttgcaatacgcatacgtgttattcatgtcgtggaatgtgatatcaatgtacatcatgttgaaccttttcgtgtcgcttattttggacagtttcagttacatcgctggaggcaaggaatacgcgcatttgatcagccgcacagaggtaagaaagtacaaaagatgctggcaaaagtttgatccaaaggggacgggattcatttcgcccgcagacttgcc
>comp6265_c0_seq1
tctaactcttccacaaatgattaccgcgatttgatttgggctagtgcaatgataggcgtcagtttgtggaggaacatagagatcttagatcctaaactgctagggaatcagatccagatgtccatactaaagatttgcttcaatctccttgaagatagcgaagaggatacactttcgatacttctagaggcaacattagtcgccattag
>comp7661_c0_seq1
gacgctgcacatagtgaacaacataaaacctcatctgttccatcattttgaacgcttactcgggcatctgtgcgtcggtgccgtttgctagaataccaatgaggtctggctcgtcgatagtcaccgtttccgtatcgctctcgtcagtggccatgttttcgtgtctagactgttcccaaggctggcccaaatctgatcccgtag
>comp7560_c0_seq1
tgtagcagcgttgtataataatccgccttcaagtctagacgacacctcgattccagtgacaaccaaaaagtagcccacaccgcctatgcagccaaccaaaatatgtctcgggaaaaacccaacgagcgagccaagcttcaatttgccaagtaaaaagaatatgacaccagtgacaatggatgagaaagcataggtgacaattaccgtggcaagaatcgcctcatcgggtttccctgccatgttggcggcaatgctaagcgccatggagtggaaaaacggcgtgacctcaatcatttcggaaccaatccctgacttaaacgccgaaaggccgcatgagtacactagttgtgaaatgaccgtggaaatatagaacatcgacaaacccgtgggcgccatttgcgaaaatacagcctcgccgagaggaaacatgatcattccgtatgacaaagcgtcaagcacgttgagcaacgtacctaaaaacaccgctggcaagtatgaggctgcc
>comp6213_c0_seq1
actgctcacccaactactctgtgctagattactacgatgttgagaccaccaacgacataggctcgatcagcgatggcaaggacatgcccgagccgcagatcctactcctgccgaaaaacgtgatcattgataacgatgctatcgaccatattccagacacgtccgagcataccataacgcctttaattgaaggtgagagtttggcaaatctgccgaaattttcgaaactcgatagcgagc
>comp7209_c0_seq1
gcagtcttctccaaaagctccagtcgcaacagaaatgaaagcgaacaagtgcaaaagcctacaagccatcatcgagacccggactctttagcgcctcagacgccattgcagttagtgatgtggagcctttcgaagctatacaaaacaatcttacaggaggactacagctactggttgcattgtgccatcttggtcaatttctgcgcttttcctttctatttcaagggttcggcccatttcttcta
>comp7375_c0_seq1
cttgaaatagtagtacttaaagtagtgcgcctcctggtccgtgctcgatagaagctggtacaactgtttaggcatgtccagtggtttctttccctttgtagctagccctgctaaatgcagccgcgccaggctatgaaacgcgctgtactgagcgcccatttccttgttggtcacgtagtaagttggcactttgcagatcagattcacgttgaattccgggatatatccacatccgggtaatacattctccgccacgtctagctggtttgggtctacgtttccaacaaactttttctgccggcccaatgcgcgccgctgctttttctctgcttctgtgtccatggcaggagccgtgatttcggcttggctgtaattactggcggcggtcacgagttcgcgttcgtgggcgcttaaggaggtgccgtaaaccttgcgataattgccctcgtgcttgtatacatgtagtttggtcaatggcgtgagcaggaggaaagttgcatgtgttaatggcaacgattcctcgacggcgccatagttg
>comp6998_c0_seq1
cgtttggccacaagtaagatcaccatcaatgtctgtacattaggtagcttgagcacctggatcatcgatacatacacagacttgagctcttgcaagtactgcggcgcccgttcggcgtacctgttatgatgatcctcgtttttgtaatgacccaaagaaaacttatccatattccgtttgcgcaaatggcgtggctcttccgggatgaagaatagcactgcggtcacagccaa
>comp6273_c0_seq1
cacggcgcgcggatgatcgggctgtcagctcgacgcctttcaaaagtagtccaccaatggagcctaggacttcgccgggagttcccaaccttccgcaaaagccgccgagcgcaatcccgcctcctcctccgccaccgcccccaaccttcgaagcgaaatcccctccaccaccgccatcgcttcctatggtgccgccatcaatgacgctggc
>comp7010_c0_seq1
cctttggcagtgttgttaactttggcagccttattgattttaattgtatggcatcaggagatttctttcacgccagtccttctgagctttggtagggccgacaccaacacaaaaagcgccaggccttcctccgatggctttgtcaagacttcagcagaattcaagcatttggggtacctgaaatatgtttacacgaggtcaggctacggtggtgcttccaaaaactctgtattgatagcatcatcaatagcgaacgaaaactcattcggcaaaggacgcacttttaagga
>comp7302_c0_seq1
gggctccagggcgaatcggggtcttcgcagaatgaaacgccgaccgagtgcctcaaaaaaagtaagccgtcccggtttcgcaaagggtggctgaaggcatgccgacagggagtctcatacacgaaaaccatgttttccgcgtgggtgcagggcatgcgaatcgagtctcagaccgagtacaatttttcgcagccaactctcgaagacatatacaacatggggttcacgcacggggttggcctgagccagtaccgtatggcgatgggaggaagtagcagccatggaggtgaaccttcacgtgaactaatgtctcccgtgggtgtttccacaggaaatgtg
>comp7139_c0_seq1
tctttgcggttgcacaacgagaagctcttatcgtacattggcttcgagctccaaaaacaaaagaaaaacatcaaaaagttgtcgagcaagcagaacctccggcccaaaccgctgcatccaatggagtattctgacgcgaagctcatagagagactgaaggaaatgctcattcacaaaaagcgcgtgttgcgttcggtctccatcaaccccatcttgtcaaccaagtatggcgggaaacggagggg
>comp7496_c0_seq1
ccggcgtttaccacgatccagtcgcccctttcccagtccagaacgtaatggtggaagagctggtacgcagtgcacggattcgtcgagatcgtggacgcctcatccatcagaatattgtctcttgagtcatccagaacaacaatgagcggatccttattctcacttgtgatctcaacaattgcatgtgaccgccaggtgccgaaactggtgagcttcaaaatgacccaatc
>comp7811_c0_seq1
tttcgttctattactcagtcatacacattatcatacaaatcccttggactccgtgggctccggcgaggagtaatttgaagacgcagacagcgtgagcacggactcattcctggcgtgccgaagcggccttctgctgggcagttctggccctgtaagcgcctcggcagtgatggtgtcgctcacacgcgtgaccctgtgatcatctgccgcgcctgcaccattcttggtggatgcctttcggctcaatttgtccttgagcttctcgccaaacgatttgttctgaggctccgcaggaactatt
>comp7741_c0_seq1
ggtagtcaccacaacatagtcaaatgggccaaagtctctagcagcatcttcaaccgaacgtgatacatgcttgggcctccaattctcgaaatcaccatatgttacagaatgaactgtatagccgtctttgatcactttgtcataatcggatctgacaacgagagttgtttctgacttcccgttcaaggtgagagctagagctgcgatactgccaacccctccggaaccgaccactaaaaccttgggagccatgggataatattggtgtaagcgaaaaataaa
>comp6932_c0_seq1
cttccgcgcccccttcagccgccaccaagcccataactctcgcctcggtcgcgtcgctgggctcctcctggaagaacggctttttcctcatgcctatcaccgcggcgtttcttgtgctggggattctcaatatctccttttcacactcccagcccatgagaagggtcaagtcttccacgtgatccaccaaagccccatacatcgacgaattctccgcctttttcggcggcaatctcttgttctcttctgtcttggctttgactgccttcctgggggtatacctaaccttggctccattgagcgcatgtgaacagcaaggaatcaccatgaacgggaaattgaga
>comp7230_c0_seq1
atctcacatgtaagctgggttcttttccctgaaaagtgaactgacaattagcgctacaagtatggaacgtgcatccaaccataataagtgcccatagtattcgattctctacagcgggcgtaattaattaaccacacgcaagagaatctgcctcacaagaaatcgcacggattcttctaatcccactaaaaacaagatttcacaatgattatcaggctgaaaagctgaacagacgaaaagccgaaaagccgaactaggaccggtttgcacgtgatcgacaatcgcga
>comp7261_c0_seq1
gcgtcgtctcgctctggtgtttcgcgtgctctactacctcaaatgagtagaaaagactctctcgatttgtctgggcagtacacatccatgtttttgagtgtcaatggcggaccttcaggtgaattcgtgaacgcttataaagacgatctgcttgaggacccgcgcttaacgaatacaaatcgttttgtggatgagacacccatcgaaatgcttttaaaccccgttccaccaagtcagataattacgatacccttcaacaagtgccccttccagaatttcaccatcacgcccaagtcgattgttt
>comp7869_c0_seq1
aaacttcaacacccaccaaaaggcgcagactagcactggactctgttcgtgccgggaactgggacgcgtcgtttacgagcttgatcaaatggccttttttgcagcaacagctcggcattctggcagaggatgttgataggcacgtcaccaagatagtcacccattgcgatatagcaaacatcgccactcctgtgtttgggtccataaaagagcaaattgatgcgatcacggcggctgaatttaccttccc
>comp7817_c0_seq1
catgattaatttgggaaaaaagcatgactatctgcataaatccttgcctgatagcggtggcttggatccatagtgctcgcttatagctctaggcgagagactaccaagttggcgtaaatctggttcgttcacgtgctatatgatcataaagccggcactttgcggtagcgggctacgagacaaagaccttatggtctcaaccagtatcttcagaatatgaacttcgaatgaagatgaattttgaaaaccgacaatggtgtgcctgaaggctacattttgttttgcgaggc
>comp7659_c0_seq1
cttttgtgacattcaatgaagaggcggcagctgcaagcgcggtagcccgtgacaatcactccatgttcatgaacaaaaccattcacgttcaatatcgcgaactcaccagcaaagccaattcgagaattcttctctctccaaggattcctgttgccttagcaccccctcctattcacttgaaaaggttctccaacgcgattcctcggtggccagcaaatccgagaccaaatcagtacgatatctattccggcggtctcaagcccccaggcgttgatcagaataacacgatgacttattctcag
>comp6577_c0_seq1
gaaagtggcgcctgcgcctgttgtgaagccgaaaaataaaaaggagcatgacgactcctactatgcattcattcgtacggtgaccgtgttgttgtggatgcttaccaacgcgatattggttgcgatcgtgttagccgcgggcggggatgcaaacgatatctggaacgattcgcgtaacgcaactgtgttcctcacagttattttatgggtcgtgtgtgcgttggccgggtttcgtttaatcggctccgtcttgtatgtgttgctgaaaatcggccgcccactccgctggtggatccagaaacgaaagaccgtcgagtaacatgaaattcacaggggaagaaaaggg
>comp6878_c0_seq1
atattgacagaatgttggcgagagctttcgttatgtgtaccttgaaagttgtggctgcgaattcaatctcacgtgtttcgggcaaaaaccaatcaaacgtcaagttctctttcgaaaatcggtatgcgtcgaactgaaaccctccccaacaagtttcgttcaactgttgtcgcttctggtatgcagggctgatgagtcttgattcgttgagtcgaatttttgtgacgccttgaaggatctgattcaaaagataggtgcttgcaaagacc
>comp6567_c0_seq1
aggaaattgtgaaaagaaccgctcagtttgcagtgtaaacgtctgcccgctgacactcaaattcttagttgcagctgtcgtagaagtcacagagagaagcagcgccaaagacgcatttgagcctgtccgatgctgttcttctaactgacctcttttctcccgtttttctcgctcaattctttcacgctcttgcaagggcaacattttcttgtactccacacgcaacttgcgaccacca
>comp7919_c0_seq1
attctcgtgctttgacagacgaagaaaagcagttgaaggaagaacttttgacacagggtttcggacattggaacagacgagacttcacacactttgtctctttatcagcgaaatatggccgcaatgccatctcactcatcgcggcagagttcgaggagaagtctgttgaggaggtgagagagtacgcaaaagcattttggactcgctacgaggaaattgacggatacgaaagatacatcagtcagatcgaaaatggtgaagacaa
>comp6385_c0_seq1
actcagagaggcgtcttctacacggtttcgccgtatatgagctcggatttggttggtctacttgaaaatccggccacagaattggacgtgcccacgataaagtgtattctccaacaattactcgagggcataaactacatacatcagcagcactacttgcatcgcgatatcaaggcagcgaatattcttctagacccgaatggtgtggtgaaaattgcc
>comp6674_c0_seq1
cgcaaggtaattcgcaacaagcaccgcgccaaaggagaaccctaccgtgtacaatggccgattggggtaccgtttcttcaagtcgacgagcacctctctgacgtcatcgtacgaaagtccattgaaaagtttccctgtagtaatctttgttctacagcatcctctggaattcaccacaaccatatcccattgactttcaggtagctgtttcaagtcctgagccaaattacgtatcaacggttcgtgggagccaccagccaagccatgaaacaccacgcaaagtggcttcgtgttctctatttgatctttctttaccctttcagccaattcagaggaagtgagaaatctggttcttgggtggagccttggagaagtctctggaagcgtttctttgtaaagcctcttgaattcttgttctgattcggg
>comp6254_c0_seq1
gattctataaggagacttgagcatggcgtctgtgagtcgcgtgtaagtgccttgtttgctttttacgcccctgtgaatgaggtccaaggcaggacaggggggaagaatcttggttgtgtgaatgttggcatacagatcttcgcacttcggaggacttgggttcacttttgctttcgtacgtgaggaccgctttgccccagagctcgccttggcatctgctaaagaggcaaattgcctttttgcttggtggaaatctggaagtaactgcacatttttgtttggaagaacccttacaaggccatagttatttggctcttgggtgaactcataaatcaacccaccactgaaaacacgattcatgtcttccgagtagagagatttcatctctccaaatttgcgaggctgtacagtgttacaaccgtatctgagggttagtaatctgtcacaaaacagtaccagaatatcgaaaggacatactccgagaagaagactggtcttgaaaagctggtgtaagcgtctacaagagcactgtatccacttgtataaaaggtctgcc
>comp6367_c0_seq1
tatttctcgagccaagcggtcatcataaagtcaacgagcgatctttcttggaagatgacgaatacactctcaaattgctcaaagatgtggattatactagacttgttgtcgcaatcaactatttggaggaccataggtataccaacttgtcatctttccgagtttccaactttcctcatagaacccttttacggttttggaaaaggcttttgggcataagaataccggacactttacagaa
>comp6770_c0_seq1
ccgagcagatgaagcgcgaaaagagtgtatctttctccaccccagaaccagccagccaacacaaatattctgctatcaccagcagcggcccaagtgttactgaatacgaaattgaatctgattctgactcagatttcgactcggagtctgactctgatgatgttgttgaggaagacgaggacgattggtactattcatctgactcagaaagtgag
>comp6983_c0_seq1
cgtcaacataagattctaacatttcacttacggggatgacgcgaatgatgggaagcccatcagcttgaggaggtagcaccctgataccctctttccgcaagtcgagcttgttcaccaaactttccaagctcacagtgagaaactccttcgaatgaggatcgacgtagtgcacgtcatagttgctactcttatctttcaccttcatgataaggctcttaagggcagtctgtgctctctctgatccggtatttatctcgaacatgggcctgtgcatttcgaatcttctgtttggaaatctgttaccgcctctaaatgccggtcccgttttagtatcacgcccgtttaggttgtttcccctttttacattattttgttggctgttcctttcatgcaaagatctgaatctgttcggagatgcagaagctctctcttttcggggctcacttggcttttcgttcttagcgaaggcggcccgaaatcta
>comp7826_c0_seq1
gcgtctttcccgtaccgggcgggccgtagaaaagcatgtgcggcaagttggccagctgcaacgtctgtttcaacaccttcaccgcgtgttcctgtgcggccacatcatcaagcttgcgtggccggtatttttctacccagggcgtgtggtctagcttatcctgcgtgtactgcgtggtcataaggggcaatcaagggactgaagttcgggtgttgatggtgtttttctg
>comp6198_c0_seq1
aatgattcacacgccaagaacgagattgcgacactttgaagagcagccaaaaccatccagctcaaaaacactttcaaattgaaagcccgatataaacgcccggtagagtatagctcgggtacagccaagagtgtagcaggattcaaatccttttcaaacataccaatgcatatcacagtcaaggatgtgaatagagtgttgaacatggataaagaccaactctcatacaacgaagat
>comp6140_c0_seq1
ttgttgggggggggccaaacccgacacagccgccgaacgcagcggggcccctgatactgccgccaatgtcagagccaattcccaagggcgtgccgccaaatgcgacaattgctccttcgcccgaggatgagcctccagaagtgagtgctaagttataaggacacttcgagtggccgatgaaattgttgttaccgtccaagtgcatgagcgtttgaggctggtttgtccgcacaaagaaaaccgcgcccaaatcctccaagatttgcgtcgttactgcgtgtttggacggcacgttattgatcatcgacacgtagccgccgtgcgtgatcttgcc
>comp7296_c0_seq1
atacaattgacttgcctggctgtattggctaaaatgggatacaacagactctggtcgttgtcgtttgtttagcgcatgaagctcatcagcgccggaagctaaatcgctagtattgaagcccgcggacggattctccacattgttgtttgtgtctcgtacctcttctcgagactcatcaaaatcacctgcctgtgatatttgagagagctcgatgtcagcctggggcaaaatatttgaaacactcatttcaagtactccgttgtcgcttttgtgcagaggtggcgctgagggcgtcaaagaatttgacgacgatgcgtcaacaatacttgagtctgtttctttttgtttattctt
>comp6352_c0_seq1
tgtcaggcaggcacacagcccgccacaggcgccctccatctccaagttgtgggcctgtgcaatgtccaagatgttgtctccttcggccacttcgaatgtctgcagggagccgtctttcgagatgaacgtgatcttcaattcctcaccgggcttgggcgtatgaagatggccgtggaatctggctaaagattgcaggaaaaacctctgtggggccctgttgaccggagaagcccatgcatgtgatttag
>comp7802_c0_seq1
gtcaagttgcgggtctcgctcgagcatacccaagcagtccttgcgcaagacccagctgccatctattttcgcggcgaaattcatgctaaactcgggaatctcctcgaaaatcggctggctgatgaaatgcagaataaagttcaggatcacgtacccgtggctcaccacaatgatcatatcgtgatcgtggctcggcttatcgtaggtggctagtagtttctggaagtactctttacaccgctcttggaactctttgaacagcaagtccggctcgttccagggccctagttttgtcgtgggccggaaattcgacacgtatctcttgttttgtagcatctggatgttcggcgtgtacatctggtaagcctcggtcagatcgtggaaaggcggcttgttcttcatcttatcatggatccattcggagagcgcgaaatcgcccaagagctggaatttcgccgttacttccgggtgcttttcct
>comp7350_c0_seq1
caacatccgaaaatctccatgcattccgtccatgactttccaagccccacgttcaaatttcttgagttcaggcttcgggggtatcaaaggtatcatgaacccaagagtaaaaacctataatcgaactaggccgcctcctgtttctcctcctcctctttctcctgaatgacgccccagcctagccgcaggttcaatctctcgtacctggctctatctttatcactaacactgggttttattgcagacaaggcccccatgaagtcttcacgcgtgacctctatgttattatcgctatcattatccacataaaagcccagggcgtccaattcctgcacctgctggccaaagaagaactttttcttcaaggcaaacacacctgcctcacgcacaagcagcgaaagatccgcacc
>comp7007_c0_seq1
gaaaccttctctgaggtcgaatgtggatgatctgacgttcagcgtcgataacgacgacgatgacgacttgattcctaccgccattgtgatcaagaacattccatttgccatcaaaaaagaacagttgttggacgtaatgaccaagctcagcttgcctttgccatacgctttcaattaccattttgacaacggcgtctttcgtgggttagcgttcgccaactttgcat
>comp6624_c0_seq1
gcgagactacgtccgatcacttacttgatcttgtgtcaccagattgctcttatgacgccaatcgatgcttgatgggtcactccctaatgctgctaaattcgacaaccaagcttccttggagtactaagttgctcttgtatcaccgagttaatattgtgacgccaacccgcgattttgaggtaacctgccagaattgcaaacttcaccgccaaattttgctggaacaccaacttgctttcg
>comp7024_c0_seq1
gggacaccaaatcactctggtcttggctccccgttcaatctggtgaagcaccgtgctcgtgaatgacctgctttgttacagtatgagcatgtacgtttcagcttgcttccgtgacggttgttatgtggctttttcgccggttcgggaagttgatgaggttggtctcttgaacctgaaagattctcctggtttgaggcaatttcttccgtctcagtttcactctgtattcgtagacggttcttggggactagcacgaagtctgtctgtttcagcagatcgtataacgtggtgctacaattcaggcacgtgaccggttcggctttttctagtaaagtcacgagtgcatttgcgtccaacgccggctctgctccgggaaaatgctgcaaatacctttcaacgactcgtagtttcttttcgtattcgcttttgagctcttcaacctctttgttcttc
>comp6115_c0_seq1
tcgtgagccaatcatgtaggctggcgagaggcaggtctgacccttgcaaaatatacttagtatcttcttttgggaccgagatcgcgatctctcttaaggaattgcctgtaagcggcgggttaggtgcaaacttcatgtcaatctggcccaaaattgatgactctagattgactagatcacccaatccattagcacaatcggttatgaagtcgtgtgatatggctaatggctgcaaagccaaaggcgtctctagatctaggctctccaaggcttcggtcaagaatagtgacagcgccagtcgaataaatgcagcgtatttttcgtttttt
>comp7689_c0_seq1
tggtgtctttgaagcaaggcaaaccactttccaacatgggtgtcacacatctcacaatggtctccatgtaaggcctgcaagcgaggaaccctttgatgcacaaatcctcgaaccagtggtaagcctgtgtgtgatcagatccacccaagaccatgaccatttctttcgtcaacttgaaaggagcgacctcaaacttcacacctccagg
>comp6023_c0_seq1
gcgatatatcgagtctcaggcattttcgggagccggagcaagccgtacattttggcgacgccaaggtaatcgagggcctgcattctgaaaatggacgaggcaatgtgcttgtgataataacgaacaaatccgacataggacttcaccgcaagctcatggcgtgcccgatcttcgagcatgaactgctttgtcttttcctggaattc
>comp7051_c0_seq1
tcgcgcttagtgggtttgaacaagatctctataagcttcacgaagccccaatgatgttctggttcgtttccgagttgtattctcaagcacaccagctaatcacggaaagaatattgagaatcaatgaagggaagcttttgatgacgctgaactttccaaaaaaaatcaagagcacaaaggctgggcccaaaaaggaagccttgaaagttgagtattcacgtttgaaggatcaatttgcaccaattgccgcgagcaatatcatttat
>comp7196_c0_seq1
ttttataatcttttggaagtccggcttcacgaacccccccgccaattttgcaaccgtttttgttgtggcaagccctcctgacgttgtgtatttgagctctttgaacacctcttgtcgaattttgtaaagatattgcgagccgataagagagcaaacatcatcccagtcagcgatcgtgacaaaatcgtcattgctggtcattccatcttttatggaaatgcttttcttctctcttgtcttcgtgtagttcatctgaagtgcattgtcatttttatcagattcttcttcatttgtggggatgacttttccctcccatcttagttcttcgggtagcttttcgggaactggcggtagatcatcctccgtgccaagctccaataagaatgggaagagtttggccacttttccataaacgagtctccctaagtccatataacattcgtccacgcttgccttttcc
>comp7979_c0_seq1
cttttgggtagagacagggtgctgatgtgctggcacgccatgaaatacgtctgcagggaagcgaggaagaagtcgattgggattagatgcaaagtgatttggcacgcccgcaggcaagcgagaatagacaggaggctgacaaagtgcaaaattattttgtgccacgtcaggatcgtgaggaatagctggaagttcatatgtcaccgtgccatcgcgcc
>comp7055_c0_seq1
tactggtctacatgacttggacgaatacatccaagcgcaactagttttgtgtgctttgcagcttacatgctgcatattgaggcccggcggaacatttgttgccaagatttttagaggcagggatatcgatctattatacagtcagtttggctatctatttgaaaaagttgtttgtgccaagcctcgttcctctcgtggcact
>comp7250_c0_seq1
tgctcccggtcgcggttgcgccgcgcctgcgtcttttggtgaaactgcccatgtccaaggatatcaacccaggagacaagttcaagctaaacagcaagttcaaatctccctcgacaaaagtgaaggtacttacagtaaagctggacgcgccaaaaccggctgaaaagggtgacgagccggacgaagtgcaggctgggattgacgagggccggaaacacttgataaatgcagcgattgtccgcacaatgaaactgcggcagacactcaaacacaacgagttgattgaggagattatcaagcagttgcagaataggtttttgccgccgatggtccatatcaagcagcgcattgaggatttgatcgaaaaggagtacttgcgcagagacccagacacgccgaacgtttatcactatattgcatagggaattctccgaagggggga
>comp7981_c0_seq1
cgtggccatctacttcaatcgcgttgatgatgtaattgttgagtttctgcgagatgtctaacgacttctctgagtcttccacgaaatattttagtaggagattgtgagaggactctttgaggttttgtctcgagatgaacagactagaaacggacgtttctttgataagtttctctaataatgatggattgagtgaggagtgacgcttggacctgtgggttctttgtgtcggtaacgtgctctcgcggggttgaaactcaccgggttgcagcgaggacatttgcggggagtccgaggaactctccaaaagcctggactgggaggagacccgct
>comp7073_c0_seq1
aagtccaaaaaaaatgaagaaggagaaggttcttgttttggcagaagatactcttggcggtgagcaagacgatttgcccgttgagcccaaactcaagacagaaaggaagtcaaagaagaacaagttcatcatcgatactttgaaccttgggtctttggatatggactcctctgaagcggctaatgaaacaacaacaaaaccttttgagtatgaggtcgacttggaacaactcagaacacagtttgctgatgaatcggtgaaaaaggcagacaaagaaaagaagaaatcaaagaaaaaacgcgagcaaagcaaagatgttgatgcacctagcacatctgtcggtaatggcgtaatcgcggagccgcccgtgaaggaaggtttggaagccgac
>comp7224_c0_seq1
acatacaaaaggtctttcaccagcaacacatcgcgaagcagataattggtcccaaataagtttgtaagaaactgcgctggctggagcgagcggctaaaaacaggcagaaagtgtttgagcgtgaccaattgtagcaatcgcacgatcatgtctactgccttcacatacaaggccttgccaggaaattgctgaggatcgatccggttatagatatgcagaatgtcatgtgaaccctgagtaaagttatttgtgcggtggtgcaaaccgcttatgtcaaatgacttcacc
>comp6538_c0_seq1
gcccaccaacacggccgacgcagaacatacattcgccacagccatctcgcatcaggagcccaacaagtcggattttgggggaggaatatcaacaggccgcggagttgagtagacctctacagagcttcactccacaagacctcttgactggttcttctgatttgcttgatagcagagtcaatagcagagtcgatagcagagtcg
>comp6663_c0_seq1
ctcctgaatagttcccgggccgcaagagcggcgttcacacgatttcttactactggtaagccgaagtcgaaagtggtgacctcaattgatgatgccttaaagggtatcgaatccaattctatactccttagtggaggctttggacttagtggagttcctgataccttaattaacggtctcaaagaaaggtctgacattcaaaacctcacagcggtgtcgaataacgctgggttggatggcagaggcttgtcacaattgctcgtaacaggtcaaattaccaaaatggtcctgtcctacatcggtggcaatagaactttcgaaaagttgtatctctcgggtagaatcgacttggaattgaccccgcagggtagcttagccgaaagagtccgtgctggagcagctggaataccagcgttttacacaccgaccggcgtgggcacc
>comp6769_c0_seq1
caaggtgaaaaattcacatgcgaatataaatatgacggcgagcgtgcacaagtgcatcttcttgactctggcgaggttcgaatttactcccgtaattccgaagatatgtcgcagcggtatcccgatttggtttccattgtgaaagattttatcaaaacttctgacttgtcaaatacagaggcacccaaatcgatgcttttagattgtgaagctgttgcgtgggatcgtgagacaggaaaaattttaccctttcaggttttgtccaccagaaaaagaagagatgtggatgagaaggatattaaggtgcacatctgtttatttgcgtttgacgtgttatgtttcaacggagagtcccttatcaccaggtctttgctggaaagaagaaaatgcctatttgataattttacccctatagagggtaaatttcaatttgcaacgcacaaggactcctcagatttaaacgagctccagcttttcttggaccagtctgtgaaagatgcgtgtgaaggattaatggtaaagatgctccatggtgcagaatcttattacgagccttcgaaaagatcccggaattggctcaaacttaaaaaggattatttagccggtgttggcgactctctagaccttgtggttgtcggtgcatacatcggtaaaggtaaaagaactggctcttacggaggctttcttttggcagcttacaacgacgatacgggtgaatacgaaacc
>comp6838_c0_seq1
tgacaatggtttgattcgccaaaaggttcacgactgtttcacgaatcagtgttggtgatacaaagttggcgcccgctgctccaaggccagaggcccaagaacggatgttacggtggtccagaattccggggaaatgcgctttgttaagcacaatccgaacgtgtttcatgcctttcacggcaaccaattggttgagcttagaaacatattgggtttccattgcatgcaaatgtgcctgcaacttttcgtcttcttcactgtggctgtcaagccactcttcacgagggatggtaagcccacaacggaagtcgctgtatgccttgctggcaagagtccagtctgcagatgcctgagtgacactgccaccggcagtctttaaaatttcctcaatctcaatcatcaacagtgacatcataac
>comp7621_c0_seq1
tttctcttttatactagcaagtctatcagctctttctaaaagcgcatcattgttggcagaaggttcaatgtcatgagacagctcctgaggcaatgacgataatagttccgaaacacaatctggcaatgtaccgtttgaagcttcgctcaagggtctttttgcttgaaaatccacttgaactgcactcacatcaagtctgagctgactttctagactttgcacagccatgtttttcaatacttttgccctttccgtgccaaacaccgttttatacgcattca
>comp7632_c0_seq1
tttgtatacagtcgtgcaataccccttagcaagctctttttcgacttgaagctctctttttttcgccttttgctcaggatccaacttccgctcttcgttttccttcatgtgcttttcatagcgttcctgtacatcctgtttcaccttcatttccacccctgtagggtcctgtatggcctcatttgttaatacgttcataagattcgaaagtttgactttgggcggtggtggcggctcaagtcctagcttgttacgggcctgcatcccac
>comp6508_c0_seq1
cgagtctggcgccgactcgtcgatctcgtcgaaaataagcgtgccgtcgggcccttctcgcgcagagcctctcttgtccatgtgagcacggagctcgaagtctacctttgtctttctccggccaacctgcaccgttatgtcaccctcttcgacgatctctgcgtgtttcttcgaatacgccacctctgctttggcctccttgcccgagattcggtggttgacgcgtatatgtttcgccaa
>comp6337_c0_seq1
ccagttatagctcaatcatcaattcgttacattaatctcaactgcgaacgggcactttttatcaactttgtgattatcttcaataggataatgaacagtaagcgtgatgagttaaagtcaggccataaagttatcttatgtggcgagtgcaaaaagacactaacattaaatgaaaggaagacagacagagaagagttgatatttatatttaagtgtatattacaagccgggatagtaattataagtatagtgatagtgagttgctatttattaaattgcatacttcattgataatggcag
>comp6640_c0_seq1
gatccggaacgtcttgctgggaatctcataaactgcgttgtacaccttatacatgacgctgctgaaaaacacggagtatatggtgccgacaatttgcgccacaaattgcgcttttggtgatgcaccaatcaagaaccctgttttcaagtcttgcatcaagtcgcctgcctgctgggcaccagcctcggcaatgccgcctgctattaggttgattaagattttcgcagggtgattatggggaataatggctgcaaaaatcaactgcgagagcttgccgatcccgctcacggggttcaagtcggtctctcccaaggcgcgaacccccaaaaccgagaagatcaaagccaagatgattgcggcggcagtagcatagtagggcactagcgggccaaacacccatcttatggcccatacacagagcaacgatgaaaccaaaatgcccaaaatcgtggtttttctggatataaggtggtcttccggcacgtccacgaacgaagccttgtcgaaggaggcagcgctggggcccaaa
>comp7985_c0_seq1
cctgactcacatctgcgggaattggcggcgccaacttggtcttccctagtttgtaaatggcgctgatgaccgcttcattggaccatgggcgttgtcccgcgaacatctcgagcatgacacaaccaagagaccagatgtcaaccttcgcgctgtatccttgctttttgtcctcaaccatactatgtatgacttccggtgccatccaaaagacagttccctgcatcgacatctctgcattgttgctgtagatgtcctgcgaacgtttg
>comp6093_c0_seq1
tgctcactacacagaacgccagctctacattctatccgacattgccgagcttgaagttttggtccctttttagcgatatcaacccgcgaaagttcaaggatatggacagtttgatccccgacgcgagaaatctcgaattcagctcccgcgaactggtgaaactgaacagggccgtgatgaagaaacttgcggatcagataccggttggatccaaagtgtcgttatgt
>comp6748_c0_seq1
tatatgtgatggcccgcgttctccaacaccacgaggtcggcgtcggggctgcccaagccttgtagtttctccacgcaatactcaccaccctttgtattcatccagtccttgtccccatacatccataaagtcttgatcttcgcatcatggaggtactcgacgaaacctcggtcacagagcggaattcgtggcacgatctcgtgatttataagcttggtgatggcgagctcgcccagcgcctggtactggttaaaaatggaaaaggaatattcgtgcaatttcaagaccaagtccacgttttgcagattgtcgtcggtctcagaaaagttggccgacaaattctgaa
>comp6978_c0_seq1
atcaaaacattttcgtctatctatgaactgattttgtaccgaaatatgtccccgcttttgccaaagacaagaaaattgtgcgaatcgcaatgataccctgagatctggccgtttctcactaagccagacaactccatcgtcatgattggaacatgcatggaaggaaggtccttgtcattgaccacaccatggatcacacaaggatatttggttctcaagtcttttttctgcttagcgtagtgttttttcaacctcatttcgtacaaagacctgtagagcgagaagacaatctgaagctgctcctctgtgttttcccgtggagcagcagtttgagaatgaggagcgagcaaattgttgatacccaacttgctaaaagatgcctgaaagggagagtcatcggaaaagttgaatgatcgacttgctttgtgcattttggtcgctcccgaaattgatttaccacgagaggacaatgattgcaattgaggtgtcagagagga
>comp7640_c0_seq1
ggtaccaccgtcatctacaggcctggaataattatcggtggacaattgacacacacttgttctggcaacaagcccattggatacttcttggagccgctactttacctcgcacccttttcgaaaaataagttctccataattctcaaaggattgacctcttctgatacatcgaaagacgcgggtattgaagccatcaagtggggtcttatcccagtgatggagaaatttggcgtgcgagaagtcgagttgcacatctt
>comp6118_c0_seq1
gagatactcgaatgtattgccgcgcaatggtccggcatcagtatagttccattggggttcaacgacttgtggtgcacgataggtattgccaaattcatgagttttcaattcattaaatcccttgttggctcaaatgagtttcgataccaaatcaggcaaaagatggccgcaattgttgaacaggacgtcggccaaaggccgcttggcctacaggctttcgaggcacccatatcagagtccagctttgactttatccgattgaaagcccccataattctttttatacttgaccgcagaatgaccaagacagacaaatccttcggcttcatgcgggtcttgcctaagttgttcttacaagccatatctggtgacttaccaaatggagcattgtccactttgcactttcaatacgtgtgcgaaaaagtgaacagaaatagactagagtcctttttcaagcagtgggtttatggagttggaacacctattttcaacattacacaaaaattcaacaaaaagagatctctcatagaagtcattataagacagagccagc
>comp7164_c0_seq1
cgtcttttgatatgcatgacttgagtaagaaatcttatgaagacgagttttgccctgaacaaagttttcgctttagtgcgacacctcaagttcagcagcaaacgagcgatccctttgagtatgagaattttgtaccttataagctcaaattgatggaaacaggcttgtttcccgagttttatttccattttgaaagagcgttttctttgctatcgatcgagaaccgtgcctattgttc
>comp6509_c0_seq1
cgaatacggaatgtaatattttcattatttttatcacatttcataaattgcactgccgcaactcggtcacgtgaaacataaagactcacagtctcatcgatactcgaacagaacgatttacgaaagctgtctcaatcatgttacaccatttgaggatcacaattggtaacgtccactgcttagactgtgaagcgtcgatccggcaagctttggctaaacatctcgctatttctgaccttcctgagccattcaaaagtgacctccccttcaaaattgtttattacagtctagaggatggtgtgatcaatctactttacaattcagaaggtgac
>comp7656_c0_seq1
acgatgtgttcgccacgactgcccggaccaaggggagggcagtcgtggcgaacacatcgtttggtgccacaatagtgtgatctgtttgttgagcgaagaaaaaggagccatgattgaccatcatgaaaacttgaaattactagattattgaatctgtcgctgcgctatcgcgagtaaattacatttcgaaaccaatttggaagtaggagctgccaggatcccgggtcttccatgcgactttataatcgactacaaacattggccaacttcgacacaagactag
>comp6524_c0_seq1
ctcctcatgtgaatttgtcggttgttctaatctgtcctcagactgcataatgctgttcatgtacaggaacaccatatcggtaaagattccgggtccggtccagttcatgatatcgcccccttgatccttccccaagactttttgaagctggtcatgcttcttgcgctcaagcgtgatttgtgttattttcgcaatcaactcacgtaacatcgggtggcccttttt
>comp7463_c0_seq1
ccgagacataatatcgttcacactgacatacgaacatctacatgaaaacatatcgtctcgatatatcgcaaaatcattaggcggcaaagccagtgaggcaccgagatacgtcgggccagatggggccagtttccagcgcaaatctccagacctgaactttgactgcctcatcgaggaaagagacgatttgaccgcgaggtttgtgcataccactgtccagtggattgagagcaaagactgtgctgagtcacgtgatcttctgaagaggagaaaaagcttgtcaaacgacagggccacgaattatcctcaaattgatccata
>comp7644_c0_seq1
cgagacgtggcggtttcgtgttttgcaatcttgatgcacttttttatggtcctgacatggaggtcgaaccggtctctatcggcctggtttttcgcctcctcgccgcccaagaacttgagtcgtaagtatctttcggtgatccgtttgtccgaatcgtaaagtgccgccaacgcgatttgtggaggcgtatacaagaatggcgcgtcactcaataacgcatggtcattaagccatgtctttgcccggtcatacaattgcccaatcgtgtccacgttgacgtcatacatggccggcgctgggtgcaagagaagcaactgaaaatcgaggaaaaacccatag
>comp7275_c0_seq1
tctgctgcgcgtgcaaattcggctcgtaaaagcacagttctggcgtttggaacgttttcgctcgaatctccgccattagccgcggaagaagctaccttttcggcgaattccggttttgtgacagcgcccatgccctgctcctgcttgacttgtgtttcggctccatttggctcagattttgcatcatttccgccgcttatagggccgatattctttgttt
>comp7447_c0_seq1
tgttgaagaatataggcccatttgatatctgcaaacggtttttgaagaaactcgacaacgggaaaacatccgtgcacgaatttggctacgactggcggctcagtctctcgcttctgagcgaaaagctcgaggcatttctcgagaaaatttacgcggaaaagggccagaaaccgatcgtgattgcacactctatgggcggcttggtggcgcacgctaccatgcagaaacggcccgagctattccgcgggctagtctacgtgggtgtgcccagtgaatgcttaaatatcc
>comp7602_c0_seq1
cacaaagtcgtcgttagcacaatagcgatcggcgtcggaattttggggttttggcaaacagcgaaggattttgagttcatcaagtatgagcccagatcaccggaagaaatcgagattcgccgaagagaaaatataggtctccagatcaaacacctagagacaagaacattggactacacgcctgaggccaaggccaggcttgctcagagattttcggagcttgaacaaacagatgaagagaagaagtgatcatttgctgcaatatgagtcatccagtgaccgtcagaactatcaagcacagaattgagctggatgcggaacgggc
>comp6637_c0_seq1
cacacgcgatgacttggagtatcatgtcaccttccagttgtcgcatagatatcaagcaaactgtacttgcccttattggatcaatggtaagtcttggtgcaaacatgtatttgccgctttgagatatgttttctcgtcgaaggaaggaatttggagacccccgaaacaaaaggctcgtggtacacgtagcttggtgactgaaaacccacacacgcgtcaaccgactacacacccttgcaatcaagtgggtatgaacaatgccactgtcacttatgagc
>comp7278_c0_seq1
ccatacgagccctctgtctcagagaaccaggaagaatcaacgatatctcgctgaaagacgatctggtgatggcgaaataatctgggacagcactagcagcgatagtctgggaggccttgaggatgctttgcttgacctcccccggacgagcccccgttagtaacaacttcaccttgcgatgtatctgcggagttatgttagcatccgcgagagtttttatcgacccagtgccctgtgaagttgttgaatcttgttcgtgatgaatcccaagactctcagccaggtacgaaaagttcttattcagaatgtaac
>comp7128_c0_seq1
gttatcccaatgcggcgttccgggcgattgagctcgtttcagcgattgtatatttttagagcttactcgcccagtgttcccggcgggctgctgtcccccagagcccaggttcctttgtacaaccaatggtgccactccggggacaagaataggcagtcccttcttcttcggtttgccttgagccagcgatttgcgacctttggccttaccctttggtggtggcctgactgctatgggcgctggtgctgtcgtagg
>comp7065_c0_seq1
gccgataaggaactcacgatttttctcctagacgcgtcggtgccaagtacggcatacaaatacgtgtttgacacgttggcagcgaagcttttgaaggggttgaaaacggactacgtcaccgtggcagtgttcaattcgaaagatactgttcatgctgtggcagaaacgggaaagttccgtggaattgaggttttgctcgaatttgaaactgtgtccttccgaggtctacaaaagctccttcg
>comp7727_c0_seq1
aaattagtgacaagggatgttagatataggtcgtgaagctccgaccggatagacttccaaaaacgaatgtcgaagtagataaagtactggaacctagaaccccgaaatcccgtggagatgaagtcatcgtgcgtaaggttatagtcgcactcttcgcacaactggacatctagatcccacaatgtaggcttgaagaaccaatgcgaggcttcgttgctcccctgaccgagacagtccacgttgggtatatggagcgcggagcttatttcatttttttgagagtcc
>comp6862_c0_seq1
ctatttgtcatggcattatagtcactgcccgtctcgtagatcacagaaaggagatccgttgaaaggctgaacgatgagttgcgagaaacgagcgcctcgtacatttgtgctgtggcatttgcatgcacataaaatgctgcaagataatgctggtgatgtacctgccgaagcacctcctgttccaaagtgatgttgtgggaatccgccaaagtcaagattctggtggtattccacaagtcaaagtttccatacgctttcacagtagggttctggaaaaacagagaaacaaactcacccaatataggcgtcaag
>comp7762_c0_seq1
ctgagaaccgttaccagaagagatgagccttcgagccagctcatatatgaaatgaagagttcgttcatcgtcgagaccactgctgaaaggggttgtcctttactagagtcaaacgaaagctctgcttttgtaagcttgagaagtccggtatcaagcctagcattacccatctccaaggcccgagcaccttctagcatgtcgaagttagaagtggccacgatcttgccgtcctccatttgttggaccgcatcgaaaaactcggttgtgacgtcaacataatgattttctgctaatggtcagtatgaccaattacaatgcagctttatgactgaattggtacgtaccagatggca
>comp7714_c0_seq1
cacgtgttttggcgtcatgttgacaggcgtggtctcacttgcgagtctattcggcatcaacttcgcggaaatttcaattcaaagctcatacaccctcgactacatcaacgagttttatttcagactgagtgacctattaacgagcaattacgccggaatcgacgaacaggaaaagcaaataatagcaagctacgatcgcctcttcacggaatgggcaaaggctttgtttgatgtgaacaacgatggcctcaccgacgaactactcaaatcagtgaatgtgaaacaaatctacaaatttgtatatctcttgttccgtgaggcttttaccgccagagtcgtcggatcccttaatgaaaccagtctcaataatggtattgactatctatctcaaagctttttggcgccttgctctctagaggcaatgcaatggctcatatctcgcgtcggaccgcagcagaaaactagcaacaccatgattgaaattttattgcgcattctcgagaccaatacgggaattgcgagctcg
>comp6400_c0_seq1
ctaaactttctacgacgcaaacagaggtaacgcgtccctaaggctagaagttcagcattggcggtagacaaagagaccaaagtctggagtttggatttccaactcaccggggatccaccgtacaaaataatcgatcctgacgtgcacctgctattagtgtcccgatctgaggcgaagttagcgtcactgtaacttaatagatcttcatttgagttgcgttcaaagatgatcccgtgactcttcgtgcctctaagatactttaggactcgcttcgcagcaagtagatgttttacctttggagagactaagtagcgcgaaagtttcaggacaatgcaag
>comp7936_c0_seq1
tatcttccaaaacgctatatgattcataccttttgtggaagaatccatctgtgatatgttccatcatgtgagcatctcttcgtcacgaccaattcttcaatgagattactgtgcgcgggtggcgtcttgcaaagtggtgattgtgttggcctcacagacggacttgagaacgcactgttaacagcgcgcacaaccaattggtaaaaga
>comp7401_c0_seq1
ctaaaagatggtttcagtcatgaggaggatgacttactaagtagggcagacaaatggagtttttccatgtttgcccggacaaggttctggtgaaacttcatgaaacaaagcgctccaatatttattgaatatgatcattatctttcgaaaggcgcaggacgagcgccattttctcttgatcttcagtgttgactcaagcctattagtcgagacaagagctagcaggttgaatgattacgttcagaggtgtagaatcattgcaatcatgaagttttataacgatctgtagtaactaatgataaatcttttcgttggaaagtcaaaaaaaggttgttttttt
>comp6564_c0_seq1
tttcaaacctcgtcagaacacaccgtccaccccgatatctaccgaatccatccggtattttcaaacaggtcgtaagaggtttaagctcgtgtcatttcgtttcattcccgccgtctgaacaaggtctacaccgcatagccttttcttaagcgccgacgagaatttcatccacataaaacccatcaaaaacatacaaaaaacctttcaaaaagacaaaaaaaaagacatcataccagaagcacacgccgcttatttcactggcattcattttccgcatttcgacacagacgagctttgttagttgagtccgctgaccgatttttgccttgtattatacgacatcacgcgatagtcacacataatttgatctttggaaccagcaatgagtcgccaatttccatattccagcgcgccgcttaggtccgtgaaagaggtccaatttggattattatctccagaggaggttcgccccatctcggtcgctaagatcgagtatcctgagacgatggaccagacaaccaagaaacccagagat
>comp6291_c0_seq1
cttccactctgtcggcgcggtggatgacaaaagcgaagataacttcttgactcactctttcgttaaaagtttggtcagaatacttcttgttgaactcagagcacactttgaagaaatagcgtccaatagcggcgatgaaggcgatgtgaaaagccagaaagatggtgtcgtgcttcagctaatatacctctgcaaatccttagacaaatatggtttgaacttcgagtgtatgctcacgtgggagctctgccttaccgagccgaaacttatcagccaagaagactggtgccggaaccttctgaaagtgaaaaagttccgtg
>comp7559_c0_seq1
caacgcgataaaatccatgggtgttatgcatggttgaacgcatggcttttttctgagaatgaaatgggttatgagaatcgagaatcgtaattttgcgttgcgtgacaaggaaagatctttttgatacgagctaaacgtctcaaaatgcgcctgcgtgtacgaagaagtggttttccgaaacacggccccatcaaaaggaattgtgcatgcggagggaaaagggacagctgggatttgccagacgctgccctaacaaatctcttgtctgaccaatgtcttggcatcacgtgactattcaggagatcagtcgtaagactcaggaatgtcgaggccggaccgagaaaatcacaacggtctggcccgttgagcccggtgctgaagagctaagccgcgcggtggtttctgggccaactagacccgtgcaccataaagacagccctgcgtcg
>comp7249_c0_seq1
tgcaagtatgaggggtgcgcaacctccaaaaagagtctgatgagatcttcattcaacaccacaggctcctcaacattgctctcattcgaagcgaggtactcgcaaatactggtgaacaagtctatagagatatcgatcgcctggagatcagaacgcgcatgcaatttttctggagactcgctgccaaaaggaacgtcaatatcctgaagtttttcttccgggtttggcttttggagaggctcttgtgcattgtcggaagtcgataagcattcctttatgtgattgatatcgattttggtgacggtatcgaacgtggcttgcaatatctggg
>comp6132_c0_seq1
attttttataagtctttcgggtataacgtgcttatttattcataccgcggctatggcaagtccctgggcaagcctctggaggctgggttgaaactcgacgcgaagcgcattttggattatgttactaaagaagatacccagcttctgcagagctccctagtgctatacggtcggtctttgggtggtgccgttgccatttatatagccgccacttacccgctggctgtcctgggggtcattctagaaaacacattcctcctgatcccgaaaacggtgccccacattttccccatgctaaggtactttgccgtgttcgtgaaccaggtatgggactccgagcgccttgtgcccctgatcccagagtctatcccgctcttgctcttgagcgcacgcaatgacgagattgtgccgcccgaacacatggatagaatccaccagcttctgcgggcgctgctaaaaagcatgataaagttcgagaactctgctcataacgatactgtggcgcaaccggcgtattgggataaagtgcacgagtttattcgcgactacgtgaacccagcgggatactagaggcattgtagagattcatagagtatagaatctggcagccaaggttagccagagtgggaagg
>comp7076_c0_seq1
ctgagaacaaagtcaagagcttggagttccagctcgaggaaaaaacagaggatttcgaagacttaatggaaatgactcagtccaagctgcggagcatagaggatcttctcgtcaacacaaacaaatcgattcatgcgctactaaacacgacatgtgcccttttgaaaagcaatcttggctactttcacgaattttgtctcgtcttggaatcaatgggacttcttctcgtgcgcgaaataaac
>comp6001_c0_seq1
atgagctgatggcacttttcaacaagcaagctgatatgacgacaggtcagaaaagtccgaccgaaaatcaaccgcttgactgccaaactagctatatgaaaatgatgagacgaagatcgcatctatggtccgtgatcagattgatagcgtctccacagtatgaaaacgcgacccaattgacaagcttggccaggtccaaactcactggcgagcttcagcactggagatcagcccacgggtattaataactaggatcgcgctaatgagagcccaaggtagacaaggct
>comp7472_c0_seq1
gttttcaatcttgagatctcgatgcacgacattattgcgatgacaatagtctagcgccgacgcgatcccacgagcaaacttgcgcgcgtatttctcgttcaacgagccgtgcgacacaatgtaatcgagcaactggccaccctccacgtactcaaaaagcatatagtagtggtttgtcatgggcaccatctcgtagaggcgacagatgtgcgggtggaaaaggagcctgcctaacgccccttcgcggatcgtgc
>comp7040_c0_seq1
gataatttgcacccttcaaggtgcttttcacttttgcgtgtgtcttctgagacccggcaatcttttggcaacgtgctcgactttccgctttttcagaatgttggccagcaattcttgttgttttctcacggggctgtgtttttgcgggtcaacatctgggatgttaacaacctcgaacacatcgggattatccaggattgtcgctttatgtgatctttcaagatcggatgcccttctcgtagttacagccagctttaaaggtttcgtattctcgttatccccacgagcatgatggccactgacgcttggacctcttgcctcgtcgtgtagatggcctgtctcactgactcttgtcatagatgagttcagcacgtgaatggggcccggttcgtgcactgatgtcttgcttcccaaggagcgatgtgccaatttgtgttttctctcctcacttggagagctgaatacaagagagacctcagagactagctccaagtcattatcagcaatttccaagttggtactgacatttccg
>comp7850_c0_seq1
tggattttcagcgcagcatctttcaaagcagatttggatccagtcaactcaacctctacaaacccatgttcctcctcgtgctgcttgtctctgttgaatttgtagtcaacaccggttccatccgagatgtcattgatgttggcaccgtttttaccgataactctggccatggcttttgaagggactttaatagacgtcttatgaccgttttccttctcgaagttgtacaactgcttcaactcatcctctgccctgctaacattcttggatgggcctctgatcgtgacctcgttttcgttatttggggcgtcagcatagttgttgctggactcagatggaaatctgatcttgacattatatctgtcctgag
>comp7314_c0_seq1
gtcgaagccaaaagtgtcacgtgcgaggcacaacttcgctgcgggcaaaatcaaaatcttgctttacacggagagaatgcatcatttccggaggtatgaacttgctggagtgaagaacgtgttgatctacgaaccgccagcaaatcctttgttttataaggagctactcagatttgtggggaaatcgatctataacgagcaggccgacgtggacttgtcgtttgtcaagacgctatactcgaaatgggatgccaccgcgttggaacgcatagtgggcaacgaacgtgcgccggtgctctgcaatgccgtcaacgagttgtacga
>comp6585_c0_seq1
ggtgcactggtttcaaatcatgctgtcgaaaaacttccagatgtttcacgacgtcacctcaggtatgtccagtctcaatgcaattagctacccgttggggaatatcagtataccgattcacctcatatacggtgactcggactcattggtcgatattgacgtcatgaggagccagttgcctgaaaaacgcaccttcacccacaaaatccgtgggcatgaacacctcgataatatctggggaagagatgtctcggaccgcgtgttcccg
>comp7957_c0_seq1
agacactggtgaaagacattaaatacttttttttctgttcattttttaagctttttttgctcgctacatcggatagaagacaagggagccagaacccttcacttagcttttcacggaactatatatgcatgggaagttctagccagctatcatgtcgacatcgtcccgaaggcaaaatcggccatgagtatttttcaaaagcgacctgaaacatttttgtttttgcttcagaaacttcaacaaacaagaataaatggatagttgtctacaaagctggccaatagtgtggttttttacgagcgaagtattcatatttacacgccacacagaagaatattagcgatcagctggtttttttgtcttttcgagaccaaattgaagccaggaactcgaatcttttctgccaaaatggttcgaaaagagagtacaaatgctaccagctagatgtttctggc
>comp7752_c0_seq1
aatggaccaaagctcacgccaggcatactttcaaagatgcggcaaatggcaatctgtccaccatcatcagaagatctcagtgaaatcgagaatttgaatcttaaattgaatgaattgcctgtatcagtggatatagatgccgattttgtatcgaaaccgccgaaaaacatacccagaggtaaccatctttcggcaaaacttg
>comp7153_c0_seq1
ctgggcggcgcctacaccaccaacgtggccaaactcgaatctgaagtcatctcggaaaggctcattaccgaagtgctttgggtggcggacgactcggtgatggtgaaaaccagcaaccgtgccagcgatattttggaggtttttctcgtttcggccgagtcggggctggccctgcttgttaggtccctgcgtgcagagaaagcgtggtttgaggtgaccgataatgccgtgtttgtgcctcagaacgagtctctaggaaggtacgcg
>comp7655_c0_seq1
ttctggagcatgagaaacaggcgtcaacaaacataccctatcgggcccaaaatggagtgaatgtcgccagaacggatacgtatgtgccctctgggtcggcgacgccgcaaaaacggtcgatttccccggctgatgcaccttcagatagtgaaaaacgtgcccatatcgatgaagacgaccttagcagctcgctctcacggcgtaaagacgcacacccatctaggccatcacgttcggcgaaagtggcctcgtccgtgtataaagaagcggcaccggaagt
>comp6523_c0_seq1
agcggaatcccgaaggttaagcaacctacttcttttgcaacccactcccatggtgtgacgggcggtgtgtacaagacccgggaacgtattcaccgcggcaagctgatccgcgattactagcgattccgacttcacgcagtcgagttgcagactacgatccggactacgaccgggtttctgggattagctccccctcgcgggttggcagccctctgtcccggccattgtatggcgtgtgtagccctacccataagggccatgatgacctgacgtcatccc
>comp7054_c0_seq1
aatgaaagttttgaacaagaaggagatggtggagcgcaacaagatcaaacgcgcgttggcggaacaagaaatccttgccactagtaaccacccgtttattgtcactttgtaccattcattccagctggaggactcgttatacctatgcatggagtactgcatgggcggagaattcttccgggcgctacaaacacgagaaacaaagacgattgacgaggaggatgccaaattctatgcggccgaagtcacggcggcgctagagtacctccatctactgggtttcatctaccgcgacttgaaaccagagaacatattgctccaccagctgggccacatcatgctaagtgactttgacctatcgaaacagtctgcaagtttaaaaaacccagagatccaattcagtaaggcgcataactcctcgaaccctaccatagacacgaaggcatgcattgacgggttcagaacaaactcttttgttggcacagaagagtacattgcccccgaggtgatcaggggaaaaggccataccagtgctgtggattggtggacgctcggaatctttgtttatgaaatgctctatggcactactccatttaagggcagagaccgtaaggctacgttcgcaaatgtgttgaaaaaagacgtgcggtttctagactccaaaacagtctcactgctgtgcagaagtctcatcaagaaattgttgatcaaggatgagacgaaacgacttggctcgcgaatgggagcatccgatatcaaaaaccatgcttttttcaaaaacactcagtgggctttgcttcgccaccagaaaccaccaatgatcccggtgctaacgaagaataagaaagttgagaggaaaccagagatctccccaagccaggaagaacctatttacctgccgcaatcagataaagaagacccgtttgcgctgtttagctctgtcacattgcgccacgatgatggagatttggacgacggcctacttttgggcgcagacacgaccttgtattcaagtgtggcgtataccatgacaaaccggcctgagggacaccagaaaaaacaaaaagggtttcttaaaaggtgagacttttctacagtggcattcaagatgtgctactagcttgaaa
>comp7970_c0_seq1
tgggtctattctcaatggcgactcgccccaggatgctagcgccaacacatcacgtgtcagcgacgtcgatagggacgatatggagtcacgtgggctgcggtcctcattgcccgagcttcatcaccgtcaactgatcaacaacttgctcaatgatgcgccgcagaacggggctcgtgcagtagtggcacgacacgacagcaatga
>comp7096_c0_seq1
tacagtttcatcatctacattcatttcaagtactattaccactcccgagactttctccacgaatcaagaatctgcccccttaaataacatcaaccagaccgcaaattatgtcctcccatagaccaccgctgatgagactcaatctgctatgaagatcagttacaatggcggggaattagctaactcaactcacctgcacgtgggccggggaatgggtgaaactcccatgacaattggaggtgagagcgtag
>comp6392_c0_seq1
cttgtttcgaggcgtgggaagaaccagcaagaagaaatttggagaaaaaatcaggaaaaaattctcattattcggcgcttcagtctatccgcactggtcttgtcagatttcctctcgccacccaatgtatgtacacctgggcaattccgggatttatgagcgactgtccagaaaattcacttcacaagaaaaaggcctgcttgttatgtgcaagaaattgccccgtccagtttgcattggactgaagtgataaacacgg
>comp6817_c0_seq1
ggactgggtcgtgtttggcattgatttcttcgtgtggttcggtttgctcttcgggtacttccaaaactgcatcctcaggtttcgcagcctgctcttcttcttcatctttcgccctttcgtcctcattttcagcgattttagatgttttatcaatgttttcctcgtcgattttctcctcgacattcacttcagcttcattcgcatcatcttcacccgttttaggtgcaagcttttgtctcttggctagcggtatatccagatcctcttcatcctt
>comp7002_c0_seq1
gtcaaaccgtgcgaacaactggctactcatcctcaatgctttgcacaatgtgggtgtaaactcggtgatgattgaaggtggcgcagtggtaatcaacgcattgctccaaagctcagtggtcgactctgttgtcattacaataggcccggtctttttgggaaaagatggcttagaggtgagtcctgcctctgcgagaatcttggggaatgtcaattggtggcgcggcgagactgatagcgtcatggcgggacacttaatacccgaaggtcag
>comp7413_c0_seq1
acgtcatttgccagtgcacttcaaaacctggtaggcactgcgcagttctgtgctctctcataaaaaccacacctttcatcgtccccattgggagcatcatagacggatctcgttaagtcagtgtacaccagtgcctccgtgcccagcccacgaacactccagcccggacgtctcccgagagaggtattagcatgaacaacgaactattagaccaaaattatctagtggagcgcaacgtggcatcttcgcctcgcat
>comp7564_c0_seq1
cctcctttgagaccacatccacggttctcgtctcggattctactacgactaacggctggtacgagcctgaagtgtcgtcatccagatcccacgaaaaggcgtacttaccgttttgagtttttctccttttgggctcggacagttgctgcatcagcttgtgttcaggctcatgggatatttcgtcaatttcctggactttcttgacggtcttcgatataattagagattcctgtttagcttcctgtttgagctgagaccgtttcttacgcgagagaaatctgggcttcccgttatttaagcccagcagaatgagttcttctgccgacactggacgcgacatatcaatctgaa
>comp6687_c0_seq1
cggctccttcaaaagagcttcagaaatgctgtgaaaagcatgcgaacatttgcaatcagattcatcaaaaggcagtggcgatgtatgcttacatgcaatcctttcttgagttcaaggctacactatcgcagcgttcgcccgagatattcgagaaaatcgctgtccagcaaatgaaatgtgtggaggtacgaaatgcgtgcaagctgttgtt
>comp7608_c0_seq1
tcacgtcagcttgcttcactgcaatggacgagttcatacccgtgtactccaaaactagattctcgtcgtcaggtgagtgcggtatgtgtatgtgatcaagtatctgtgtgaaggtgctgggaaaagtctttccgaggtgtttggcaattattcttgcccattttatcgtcattgacatggctgcattggtatatgcaccattatcgacaaattcgg
>comp7694_c0_seq1
tcccaatctagaaagcttggatctctcaaacaacgaaattgtgcgtatagaagatttttcgcttttaccgttcaaagtcttgaaaacattgctgctcaaagataaccagatcacacatctacctccaatcttgggggaaatgatcagtcttgaaaatcttgccatttcaggcaacccccttgtgttcccttcactagatcagctcaatgatatgccc
>comp7287_c0_seq1
tttttgttgaaggagattcttgctctggacttgtcggcctcgaggcttctctgaggagccgctcttctgtttttttctttgaaacacttttactcgcgtgagccggtgatttaaattgtccgccatgttcaaatgccatgaggaactcaacatagggaatcacatttcctccctttgccaaagagcgcaactcttcccttctgatggccacagacatctcctcattctcatccatgatctcagcgtgaaaacgtgtttccaagatagaacgggtgagagtccaaccactgtagatttcctgaagcgctggcgaaaagcattggaccaatgtcgtcgaaaaatccatttcgacggctttcacagctgatactatctctctctctgtaccattaaataatcc
>comp7549_c0_seq1
tctcattcgctgattattgctaaaatattactttttgatatttaacggaattattggcaaaaccaaaaaaaaaaaaatcatgggcgcggaagatcctcgagacgtacaattacgcaattgcgactatgagatcaaagagcaggaccgctacctacccatagccaatgtgacaagggtaatgaagaaagccttacccgagaaagcaaaactatcaaaagaagcaaaagagtgtgttcaagagtgtgcgtcggaatacatatctttcatcacatctcaggctatagacaaatgtttactcgagaaacggaagacattaaacggagaggatattttatgggcgatgtttacactcggatttgaacattacgccgaaactttaaaaatatacttggccaagtaccggcaaagtgagcaagaggagcagatggcaaaagcaccgcgccgacgcagtgccaagaaagagccggagtataattcgggcagcgacagtgagggtgaaagcgcagaagattttgaatttgactctaatggagac
>comp7584_c0_seq1
ctgcaattggcgcggtggctgcgctcggcaaattgatcgcgccaattgtgctttcgaacttatatcagacgaaactaggcctttcgattgctgttggtttgggtatgatattgaccgcgttgacgcttatgccggtatttttgctcaaggataagaaacactaggcaaaaatcacccttgcttaaatagccatttatccagatccaattcattgtttttcacattttcc
>comp6477_c0_seq1
ctctgaacagctacttgaatttgagtctgaagatcaaaggcagatttacttctggagagagccaccgtagcaagtctcattctgcttttttctcaagtcaaatacattcaagacagactcagctgccttcacgccagagagagccattgcaccgaacgtggggcccattctgttgcttccgtcaacttccgcgagctccataccagcaatcaccaaacctggggcaatttcccgagtgtccttcacgattgcgtcctcag
>comp7901_c0_seq1
ggtgcgggtcgtgccaagcccagaaccacgttagagtaagcctgtggttttttttgtcgcggtttggttggtgcccaagtttacgctcactgcgcgtatttacaggcacgaacatcgatcgacaagggtgtagtttaccggtaaaaccatcaaaccggtcctcaaaaaggtcgtgaccttatgcaaagatccttttgaaaacaaaaagagcattcggcgcga
>comp6209_c0_seq1
ctactacagattcaacagcgagaatcggagagcaaatctgaaacacgatttcacgcgtttagcaaccaagccaggtgacttggcgatcattgccctccaggattcttctgcgagtcagtgtcttgtcaactacaccaagaatgaggccgagtacgacctgttgaaattgagagtgcacgatttgccctcagtggaaattagtcaaggagacagtatcatccgaaatatccatgaaggtg
>comp6017_c0_seq1
ctctgttgtactctggctccttttccatggacacgattctcaaaatcgagtgtccgtgcttgggcaacaacttttctgcgatattgtcgatcgctatattcgacgccgcaacaacgagaataggataagtgttgagattgtcaagaagctgcaaaatcacctcatatatcgtcgacgtctttcctgtgcctggcggcccttgcaaaacggttatcgagttattcatcacagattggacggccactttctgtgactcattaaacgaatcccgcgagaatttgaggtagtttttgaagaaaatttgtctgatcggggttttgcccaataacatgtcgatgaatcgcgggttcaggattctcgacattgcggtgaaaactctgcttaccggtacagaaacaggcaaaaccctcaaaagccttacatcagttgttataggtaacggcattctattccacttgtagagttccacaatgatctcaaggagttttggcgaactatcgttcagatgtcctcttccgcgctttggcttgcccttttttggatttgagcttttggtatcgacaagaacaatgtttccgtaccatggaatatcgtcgcccaacataagaatgagggactggccggccacaaaggggtttttcttcaagttttgcattttcttcgaaaggtatcggtccaaaaattcgggtgttaacaacacgttgagcttaaattgccgatgcttcttattctggtctgcgtaccactccaactcaaaat
>comp6011_c0_seq1
aaattcatgaagttcagagagttgagttgatcatcacatccttcttttatgataccatttgcaatgcgctgcccataggcgactatgtttttagggctagtgtttgcaaggagcactctaaatgggggatttcggatagatgtggatcaaaaagtcgattatggaacaacactcgactaaatgttattagtcaagtttgaagctctgaaaccttcttcagccgaaaccgacctcaggcgcgtgcaaatttatctcgatgtttggagtcagttttgggacgtttgttctattctttcgtttgcgcagctgcatatgctccatggaggtggccagagaacttccgagccttcgagaacgcgactctcg
>comp6446_c0_seq1
gttgcccaccacggcaaacgggtgatttaggtactcactgatgtggaaagtggagatcaactccgtcttcaagagcaagctgtgcttcatgtgtgggtggcgcgcaaatgtgtaccctatgctttcggcgctgtctggatatacaaatatccggtatgtgtggtgaaagagcggctggagcgtcgacacagtgtacccgatttcgacgcggccttgcctgatttggtcatactggatcgcaaacgactgtgccgtggcggtatttacaagaatcacttttgacttgtttatgtcagcaacgcaaatcgagtttatcatagaatcggtgatgtaggtgacaaaagacggaatgcgtgcatcagcttcagactcgccactattgggaagggtaaactctgccactgcgccatcaaaagtgccgactatgactctttcatggtcgaggaaatcgaaagcagtcaacgggatcggcagcttttgactcttccgttccgcatctagccacaccgaccatgacggcttggtcaccttatagtaggttgtttctggcgtgttttgcgcgctgatttcaaagaaatgtagtttgccgtcggtgaaaatgcccaggagcacccccgaatcgctatttgcgtatttggcagggagccacgagagcctagacgtggcgccgaactcagaa
>comp7955_c0_seq1
ttgtacaaaactttccagaatttctcccaccttttgaccgattcgacctccgggcaaatctcctgaaaccgtctgggggtaagcggtaacaaagcttcctgtttctttcgactcaaagacttatactgaacctgactgaccttttccgccacggctcggggcaaccaaccgtcagccaccgtttccataagcgtggactccgatgtgatgtagggctgtttcgtgacatcatattctgtgcttttgtaagttacttcgcgccaggctctgatgtagtggatttcattggaagaaaacgtccaatgcaaattcttttcaaatatatcagtcttttcaagaagaaattggagccagtgaagccccccggttttaaggactcgcgtgtgttcattccccgcgagaatcttagccatgtgatggagc
>comp7327_c0_seq1
aacaacgatgctttgcattccccagcagacgtggcaaattctggcgagctcgtcaatcccgtcctacgcaagcacacccggtttgaaagattcatattacttgaagatctcactgcagatatgcaaaagccttgtgcactagacttgaagatggggacgagacagtatggcgtggaagccaatgatactaagcaagcatcgcaacgcaagaaatgtgcatcgaccacttctcggcaactcggggtcagagtttgcggccttcaggtctggaacaaagcaacaaaatcttattatatgagagacaagtatttcggaaggaaactcaagaaaggaaaacctttcgccaaaacgttagccaagtttctctttgatggcattgacctgctctccatagtaaggaaaatcc
>comp6708_c0_seq1
cccatacgtattatggtgcttcaagtcgttgtttatcaatggcgccaaatatggtcgcgccaaactgttaataaaatgattaacattgaaaagctcggtgagccgggtgtacggtgtgttgttgtccagaaatttcgtgaaagaatcgcccgatctgttctctccattgccactcgatcgaaaatactgctgcaggtaacttgcg
>comp7232_c0_seq1
ctgcaaaagacgttcaagtcaaggaagaacctagccgccaaacgcggtcgaaagccaaaaagggaaagagggggttggagccagatccagattcgagttcaaaggggcgtaaacgcgcgaaatccaacgaaaccgtttccaggcggctaaggtcaagtgacgttcctatcgctgatcgttccgtttaccgcctagaagataatgtgtgcgtggttctcgatagtctggatttaagcgacgcggctttttatgaaagcagatcgaa
>comp6419_c0_seq1
ggcaaatccacatctagtctccaatcatttattcagaatcccattccttaacaattttcttgatacgcttatcgaatacatctgtgtgaagcattttgtcgtaatcgccatcccgcagcacatccgtgaacggattacacaccgttttcaagtacgccctgtggatctgcaggaacaagtttttgagtttttcccgaaacacgatttctgtgctggcgcctacaaccaacttgagcccgttatt
>comp6852_c0_seq1
cgtatcatcatctttttcccccaaatccagcaatttcctccatcttcatttgtggtatgatccatgaactacctgctggacctgaaaccttgatggcctgcctcttcattcccaccaggcctattgctgattgagcaaaacgtgaaaatgctacaattttttcgctcaaatctttcacctaggtcacccaaaaacaaagctctctttcctcaagcatactattggatcgccggcgtgg
>comp6586_c0_seq1
gaatgatcaaattatcgcacggcttttatggatcttgattgccattacagtgatccccattggcttgtatgtctatctcagcgcaaaactcaccactggttccttgctcaaggaattgctctcacagaatgacaatctaatatatcacaaaacgccacaacccgttgccactgagacttataatgatcttcatatctacgcccgcctcatagatatttc
>comp7150_c0_seq1
ggcaaatcactcttccggacatgcaaaacaacccggatgccgcgctgtgggaattcgacgtcgagcataagtaccaggacgtggtgaatcggctccagtggaacacgggggcgttctcgcacagctcagacttcctcgtggcgtccacttttggacagagcctgcaggacctttacctctgggaaacatccatgggaactttggtcaagatcttggagggcagccacgaggagttgatcgatgtcaagtggaaccataaccgctgcatgatcgggtcgacgggactcgattccggcacggtgtacttgtggctggtgcaattcccgctgaaatggagcgcgttggcgcccgatttcgttgagatcgaggaaaatgacgagtatgaggaaaaagaggacgagtttgatatcatcgacgaaactgacttgctcaagaaacgcatggaggaggaagacactgacattgatattttgcaggtggagtccacggacgtgcgggggttcgacacgcagatcgactcatttgtgattcccataaactacgagacggctgtggtgtaatctcacgagggggaaaagttg
>comp6738_c0_seq1
cccgcaattgccatgttttcgttcgcaaagaagctcaaggataagctcgaaggtagctcaaaggagtctgactcgtatttccgggcgaatctcaatatcaacaacgcaggccatggcctccgtgtgctctatgtaacaccagattcaaccgctcagaaacaccaattcgaggcgtggtttgactatattgttgggattaacggccatgatttgcccatgaagtatccaatctcgcatgcacggtcatacagtattggtgaagacggctctttcagctatagcaacaaaga
>comp6081_c0_seq1
ctcagagtggatgttctccatcatgatctgaaagccgtagaagcatttggcctcagggatctgaacttcagcagagaaattctcaaccaagttttcattgacaatgccatcgctggcggcgaagaaagccaacacacgcgaaatgaagaagcgctcgttgtcggtcattctgttgttccagtcggaaatatcctttgacaagtcaatc
>comp7412_c0_seq1
gtgagccccatgctgaccccccgcaccaaactgggtagccacaccagcggggatttgctgcatgcgcaggacatgcattggcagctggttttgcatgtttgacacatgccttggcacatttgttggctgttgttggtattggttttgaatttgaggcaacagacctggagcgttctgcggatgaggctgccactggccgttatgtgtctcacggctcggaagt
>comp7273_c0_seq1
cgaggatttcgatcttccggtggacaaggcgcacgagttggagataaccgtgtacgacaaggtgggctctcagcgcacgcctgtggcgttaacatggattttgctctcagatatcgccgaggaaatacgtaagaaaaaggttgcaaacgaaatgggtaatgatggctggatgcccgcttcgagcatggctaaccactcgtctacgagaccggtctttccaccgcaaaacaattctcaagccgttctcaccgccgcggatattggaacttcctcagagagcaaatctccagcggaagcctcgaaggctgcactggtttctgcgtgggtaaaccttgagcccgtagggcaaatcttgcttaacctcacgtttgagaaggacacgggtatgggcagatctgcttttatgggtgcacttggccggcacggtgctatcagacaaaagaaggaggaagtgtttgagcaacacggtcatcagttcgttcaaaagcaattctacaacatcatgtgctgcgctttgtgtggtgagttcctaaggtacacgggatttcaatgtcaagactgtcgtttcttgtgtcacaagaaatgctatcagaaagtggtaaccaaatgtatctcgaaatcaggcaccacttttgaggacgaggccaagttcaaccaccgtatcccccacagattcgagcctgtactgaaccgcggtacgaagtggtgttgccactgcggctacattcttccctggggcagaaagaatgtccgtaagtgctcagagtgtggggtgatgtgccatacacagtgtactcatttggtgcctgatttttgcggaatgtcgatggagatggccaacaaaattttgacaacgatcaagtctactaatccacaaaaatcgccaacaaagcgccaggatcctcctgcaccgcctgtgccgccgaaatttgacggcagaaccccctcttctcggcagaccatctctacctcctcgcacaaaagtgaaaagtcgagctctcatccgtatcacagattgcagccgcaaacccagctggcatactcgccccaagaagattcggtttcgaagtataagttacccacgcaaacaaataagcatgtgcaagaaaccgtggagtcaccttatgctcgtcgtgcgagacgcagtccccctgttgatgatgaagctaat
>comp6563_c0_seq1
cgaatcgaggtttttgaggaatgagagaggtacacacaaaagccccagggcggctatccaaaacacccggaggttctgctcgctaacgccaggcacgctggtgattatcgtaggcatcaagtcgcccacaagcactaaataggagactgcacagccaaaacactgcacggcaattgccaaatcaaacaccaccgagagcatggggtacgtgatggcgcaaacgttgaaaaaagtggcgtgacccttcggcacgtatttcgacacgtatgcctgtagaaacaagccatagccggcggttaag
>comp6181_c0_seq1
tcaaaatgccttggtaaaggctgtggccaactattcatcgccaatttgcgctatctatgaggtcatctttacgcgatacagtaagaccttttcataagaatcacgtccatcgggcaaaaatagagatattgccctaaatatctctctgaagagcgcattttttgtgtgaaaacaatatcctgcgctgtttgctcaaaattctagccatgtttattctttaaacaagatca
>comp7666_c0_seq1
gtgaatcgcaccactacacttcaaagtactgcattttgatacaaggaaatattcagtacaagtgtttttcagaaaagctagtctcttttacaacatattgaagccggtgaagtcctttgtttcaaggtgtcttgtgttctcattccccacgagaatcttgaccaaatgatgatggatttttttttctaaaacttatattatcgacccttt
>comp6572_c0_seq1
gtatcgggttacagctgagagtcatggtaagcggctttccagttgacgtggagcgagtagaataccgaagagccgtggataagccaggactcatggatgacgctgcataccacacctcggctccaactgaaacggctgaattgtcgaactttggcaaggcagccacgttctggatcctttgcgaagtgcccacgttgtagagacaccgaaaccccatcaatgcctcgtttgtagagtagatgtactcgcgagaatatcgaggcgagttttcctggaggtaaac
>comp7807_c0_seq1
tcttgctcgtccatgtcgtacctcagtatggatgcgaaggtagtagctgctgaaatctcgcgtaacattgactcggttttgtggtcattttagtgaccagtctgtatccataggcagaaagggttttggtgatttttcctggtttagcaatttggcttgcgcctttgtagtcttgtagagcagcgttaaatgcatactgcttaggtgtactgccggaggatacagtgc
>comp6148_c0_seq1
ttcagatccgcagccagaaacgtatgtgatatttatctttgagtttgtgagttacaatagggggctttctcttcatgaattgtgttggcgctgtcacgaattctcgtttgttgtactgagatcattttccttttgacaccatctttccccacccgatacatcccggcgtcgattactaggttaccatatttgcatgcttttcttcttcatggggatgtatgaaattgtcatatctgacacaaaaggctgccaaatacaaaaaaactcatcatgaaacactgatctctaaaacatatgccccttgattacccgccgacagcgtgtgctcgg
>comp7733_c0_seq1
cagcaacggtcgtcggcgcgactgcaagcgtcactccggaccgggactggcagcgatccttgcataaagcctacttcgatgatgagttttttgggccaatatacacgggcattcttaacctggagctgtcagtattacccgcataccctgattatgccttagtcagagacagcaggacgttgttgtttcagaagaaagtctgtgtgccaaaagctgtccttcccgattttctttatcagactcactgtgatcctacggcagggcatccaggcatacgacgctggtat
>comp6331_c0_seq1
cgtcgagcagtttcctgagcttgcgaagctggcggatttcttcaaggagctcaccgaatgctacttgcttgtgaatttgaatgacccggcgcaacaggcagtgcaacaggcaatccagctcacgccacaggatgcactgctctttctcttactggcccagtcacttatccgcatgggaattcgtacccaggccgcgcagctgttgacacactgcctcaaactcttgccgaaactgctttcgctttttacagccaccgatatcgagaccgcgcgcacggcgcatgctgaattggctgcgatcgcagccgccgaaggtaacattgagatgctgattcatgaattgactgcgacgttgatgctaccaccaccctcgttatcgcgtatcaacgagcacatagcgctctggtgtgcattggccacggcgttggaacgtgcgggcaaaatcccagaagctttagacgcgtgtgagcgtgcagagcttgccgtggggccttcgccacgtatcttgatcacgcatgcatacttgcttttgctcgatgagctgaaaccaaaagccgagcgtgccgtttcgctcttgacccgtgtggtggaggccgagccgcggctccgcaaggacgagggcgacgctgaggacactctgggtgatttcttgccctggtgccttttgggcaaggcttacaagttgctcgaccagccgcgtgccgcgtacgattcgtatcagatcgcgttgcgc
>comp7293_c0_seq1
cattagtcaaggtcaccaaattgcccaaaatgtccgtgacgagagtaccgagcgcagcctcgatttctgtctcattgaatgacctagcctcgagttcaacatctcttgctttcaacaagaactcaccgcctccctcaatctcgtctctcttcccgaaaaagctctcgaaatcagacccgattgtgttggcgagattttggaaatcgtcatatatgtcctgccacaagtcctgcacaccggacgcaattgcagagactattgcctctggagatgtggcgctagcgactgggattggcgtgggcttggtgggagaaggcttaccc
>comp7114_c0_seq1
agaagtgatcatttgtatgttcgataggattgatgaaccggggcctttggcctcgagggtatatattatcccgtctctcgcttaaagtagtattctcgcttaaaatatctttctcgctggaggacaaaggtgccaatttgtcatggtggatcgagccaccgggacggttatgatggcttgaaaacaacgagggtgttttggagtaattgaaaagctcaaaccctatagagagattgctggcgtaggagaaccagttgaagtcgtatttggaacacaccgtcgaagataccgatgttttcacgttgtatgtggatgatacatggcctaggatcgggttacagctgag
>comp7772_c0_seq1
actggacttcacatttacaatcaatatggaaagcctgtcgtttttgatcccgtgggtgcaggcgcatccaagcccagattgagtacctgcagagaattattgaatgctgggcaattcactgttatcaagggcaatcttggcgaaatcatggcgcttcaaaaactttcagtcagctcgcaagtagagcaaaaatccgaacaggccacgatgcagg
>comp7166_c0_seq1
ggctgcttcgttcgaccccgtgcagtctctactcgccgttgccacgaaaaggggctctgtgcacgtgtacggccagaactgcgtggaagtcgtgtttgagctccgaacttccggcacaattagcgatattcgctttgtaaagggcgtctatttggtctgtgtggaagctctgggcaatgtgaccgtgctttcgctccatacgaagcagatcttggcgacatatctggcgccaggtgccataaccgcggtggaaaccgatccttcgatggactggctcattttaggcatggccaacggcgctgtgctcttctacgatgttgacaggtttcacttaacgcccttgcgcatcgacaacttgcagaaactggtattgccgaaacagaaaatgtcccctgtgcactccattcaatggcacccaagggatattggcacgattctagtttcgtattcacactgcgccgtccagtactcgttgagttctggcgcgatcaaaaacgcgttcatctacaaattgacccccg
>comp7014_c0_seq1
ggcaaggaaagaatgaagtatctgagtctcatgagtattccggcagtgtaaatgattctggtgaaatggaacaatggaagacctgctatctgttcctcagtcaactgattaaactcgtccatggcctttaaacaggaagttgtacattgagatactgtgttaagggttcttgtagttagctcctcagtgcagttcaacccgaccagtcgtacgcgcaaatcttccgacagcggctgataaaggtatgcttcaatagagtagtagtaagccaataaaacgtggttttccggattcaaagagttcccaatgactgccaagcgggtattaagttccgtcatggtgtaggtagataccctcggattcgtgacaaaacattctggcgagtgcacgatatggtgtaccttttctagttctcgagtcaatcgcagaaaaagcgcgatgtttctgtagcgttgatctggatgtttt
>comp6992_c0_seq1
atagttgccggaagacatgtcatcagggcgcgagtcgtgtctgggagtatcagcaggatggctctctgccaacgtgatctctgataaatcgtccgcttgatgaaaccggcgcgtttttctttttcttgaacccacattgttgtctttgcgtgtccgtttgtggccagattcaatagccctaagagctacatcgtcacaattttcttcaccttcacc
>comp6788_c0_seq1
aatgtccggcccactccttgcagcgaaattcgacgccgcaaatacacacttggccctggccgtgcaggcattggacacgcaccaggtgaaagtgcaggcgttggtggtgacgcaggacctgttaaatacgctgttttcgctcagtaaaggccagaaaatctctgcgttggaatggatctcgggctctcagctagctgttggcctcacaaacggccagattctcgtgtattcgcccgcgcaaaacagcatcacaaacgagttggagggcgtctcgagcgca
>comp7141_c0_seq1
cgacattcctccattcgcgggatgaagatgagttccagctgtttgattcgagtgtccttgcgtatttgcaatggttaccttcgggcgtctccaaaatttgagtcgggtggctttctgagcttctacgccgtcgtcattcatcgattcggacgcgttgctagactcaaaggtctcattgtgaggctcaaacacttggctggttctgctctgattgagttcacgcaattcttcctttgtgcgcgacattgattcttgaagctgcttactctcgtcttttagactctcattctcttccttcaacttgtggatctgatttgttagttcctgaatctcgcgtgagagtgcttcctttgcctgggtgtccaatgtaagacgcttttgtatggagctcaatgcctcaaagagccttcccttttccgaatttagtttcatgttttcagctagaag
>comp6765_c0_seq1
cctggcatggctatttcaagtgcatttcacaagacagacagttcatatctttatcgttgctatcaaacgagaacgtttctcggggcacgtcaattatgcatccttgatttcctcagcattcaaagaatcatgcatagatgtcccgataattccgttttagatccaccttcttatggcgtttcgaggcagcttttgcaaaagattgccctcataataatgcataccatggcgtaaaacatgcttcaggatgaaagaaacctgctcatacccagatgactagagtca
>comp7706_c0_seq1
tacgacgttgcttatcattaagcccaatgtgagcaaatagtgcggaaacaatcaaccaaatatagttatcagggaacttttaagcctgaaggaaaggacacaacgacgtaatatcacaggacttagcattctttgacgaaaacataaaattttcaccatactattcctccgagaacaagttttttgattgcgtcgaccgcaagtgacttctatttgcgcgtgctagagagtcttttctcaaaattgtcaacatcgaaaccag
>comp7427_c0_seq1
ttttggaccaagatgacgagctcaactcattgtacttgacggaaatcctgcaaggcatgcacagacaaacctaccatcatcaggaaatcgagctattattagaatcttactatgccaccattaacgaaacaattcagaccgttgaagaattgagctcgcaaatcaagacatccgaggagatcatcaagtttgtgctcgacgcaaac
>comp6033_c0_seq1
attctagagtcaaacgtgacagacattgacagtattgactgggattacatcgtgcacatgtaccatgagatgcacaaggagaaacataaaattctttggaccacggcggacttcaaggtggcttttgagaagatgcgcgggtccgcaagagagtataagaacctttctctccactcgaccgtcaccaaacttattgattctctatatcaaaccaatgtgcaggacgaaaatccttcggcgtccacttcacacacccccaaaccca
>comp6072_c0_seq1
gaaatggctcgtttggcgcatgacgctcgcgtacagccacttgcaggcgcatacgttcctcgatcaactcgctgatgttgctggcggccaaattctcgacaatctcaacgcacaaatgaacgttgctctgaatcgcagagctgagttccaacaaaggtaactcgttggcattgatctggttgccaagcaactgtaacattgttgcctc
>comp6541_c0_seq1
gcgaaaattcgcagcgcaaattcacgtattttcttgagctctctctatttggggaaaacccaggacgagctcgtggagtgcttggccgacgcgttggctcgaaacgaggatttgaagttatatgtattgaccgatgccttgagaggaacgcgcgaggcgcctcagctgcaatgcctggcgctgttgcttgtaggcttggttgagaagtttggcaagcaccgagtggatattcgcatgtaccacacgccgcatttggccgggttcaagaaaaactgggtgcccaaacgggccaacgagggatttggcttgcaacacatga
>comp6901_c0_seq1
tgacgtatctctgatggcttgtctagaaattaggggaggagcagttttgttgtacaggtattatggataaaaagagcctctccatcatcatgctgctaatctaggaatctccaatagcatttccttccggcgtttctttccggtctgataacggccaaaccacatttttgaaaagcgcctatacttggggccagagattgtggcccatgaac
>comp6589_c0_seq1
gtgaaactttcgtcgttaatcgctttcattgtcactttaggcaatagtagttcaccagcattcaaggggatcaagcagacatcaaacgaattgattgcctctccagagtcgatatatatgttttgccgtttacaacctgagatcaaccaatcctcttcattgatgactgttagctcgaaagctttcaagtcgtgctgcagtcgccggtcgggagaagacgatgccaaaagctcatttgagagcagaccagaccacttcgagtt
>comp6098_c0_seq1
caaagatccacatatccacagacatttggcctgcatatagtaggcaatatcacgtgatgagtctcacgtgaatactgcataccggacctagatttggcaataatctgggactttgagatgtggtggccgagtggttaaggcgtgaggtgcaggttaaatagcacctcctcatgagctctgctctcgcaggttcgaatcctgtccacgtcgttttttttaccttgatcgggtgtgaagaattctgtaaattacactgtttccaggcaaacacatgttgtgggcttgattagctttttagttgagctcag
>comp7856_c0_seq1
ttgaagtcaaatgtggttttcaaatacttgtaatcaatttcgttgatggcatcttcaagtgacagagctaataaatgatatgtctcggcggtctttcgaagtgagtctctatgcatgtcaaacaaagacgcaccagaggagtgcccagtcatactttttctttctgagttgcacgagtgatcgacacttgcgctagatgacttaatgggttgattagtaggacgagtcactcctgatgtgcttgcta
>comp6972_c0_seq1
tctcaatcacttttttcggaaaaaccccccagtggccaacatgctaagacacctcccaatgctatgacgccttactaactccacacgggtatttccggcgcatgttgaagcgtgtgcccattttaagaaacaagaccggggcgaattcaagaaccgaattgggaattcgcgcctttcaactcaactcaccgcatgaaggactccctcaaaccgggcgcattatcggaataaaagaccatcaccttcgccct
>comp6070_c0_seq1
gggatcttaaaaggttcagtgtttttgaacgcattcttcaaaacgcacgcttcaaccacaggaaattctttggggttttttccaggctcgaaaaattcagaaatatctacaaattgcaaatttgagcgcaaatctggcttgtcgatgccgaacctggacaacgcctccatgtatgtcaattttgtaaagggaacagaatcgctttcccctttcagtatctcgtgcaaatagccatctgagcctaattggtacatcccaaaagaagatgtttctttccatactttctggataatgtcatcgactactgccgtcacctgatcgcgagtattcacaaaactcatttccaaatcaacttg
>comp6915_c0_seq1
caaaaattgcaagattgaaagcgtggatctcccactagaggaagggttcttggaatcaatttccttcgacgatgaatcaggggatgtatctgaaaaagcgtatctgatacatgtggactatggccttttggagatgaaatatcaagagagcttcctgcctaaagtggaggcgggtctttcagtcaagctcgaaaacgttcaaaaagagcttgaggcattagcccccaacagtaaggcgattgaaagacttaaagaagttgatgtgagaatcaaagagttcgacagggagtttactaaggctagacaagacgaaaagaggtcaacaactaagtttaatgaggtgaaggctctcaggactgcctgtttcatgaaagcatttactcatatcgctgataagattgacagtgtttacaaagagctaacaaagtcaagaacctcgccccttggtggctctgcgtacttgacgttggaagatgaggacgagccgtatgcggcgggaattagataccatgcgatgccccctatgaagaggttccgcgatatggagttgctttctggaggtgaaaaaaccatggccgcattatcacttttgtttgccatccactcttttcaaccatcaccgttttttgttttggatgagattgacgcagctctcgataatctgaatgtcgataagatcgccaactacatcaaaaatcatgcggggccaggcttccagttcatcgtcatctcgttaaagagttctttattcgaaacctccgatgcattgattggcatatacagggaacagcgagagaacagttcgcgtacaatttcactcgacttgagaagctatagtgaagagccgcaggagattatgcctagtgaagagccagtgtcagcatctatgtgaaatctgtgttgattaagtttttcgaagtatctcagttacgcggcgcgcatgtttacggcaaatgtgatttgagagcgcgatgctcttcgaacgcaggtgcccatgagattcatgatctcccgaaccaactttttagcatcaagattagcaaaatgcagctctgggcgcagatatgca
>comp6957_c0_seq1
tagacgtgattgctatacacatcgtgcgtggcaagttttctatagaagagccagtgacggcgatgaaacggcagagaaaacacattgagacagtggaggcgttcctcacggaaaacactcaacctggtatcaaagtctggaaggctatccaggatcattggttggcagaactcatgagcctacttcccgatagcttggtgaaggaacttcggagcgggtcacccaaaaatagaaacaaagacagtattgagtattctggtggactcttgttttccgacgggtctgtggtcgccacgagcccacacctagtttataag
>comp7320_c0_seq1
gatgctctcacatgtgcgtacaccttgaacgtggccgtgcggcagtccaaaaggtctctgagaatgaacgagccaaggaatccagtgacaccggtaacaaacacgctgattggtttcgaaaaatcaagcgcctccaaagaggggtacttttcaagcaaagcggacgttgcaagctgcttggcgtcgtcggaataggattgtgcggtgtcgatttc
>comp6282_c0_seq1
ctcagcatgggtcgaaaaatcagtcaaaaacaccagaaaatgacgctttgaagcgcaaattgaagctgcagacttttgtggaccatagagctgacttgcttggacaagcagttgatgctgtgggaacacacacgcttgtgggcggcgaaaaaacgaccctgacgtatggccgaaataagcggtttggtttttcgggtccgaa
>comp7406_c0_seq1
ctttcataaagatcttccgagcagctcgcaatcagcacaatcaaagagagcacattttcaatgaagtcaaacaacatatgggtgactttattgtctagagacttcgggtccgtgcgcatgaaatggagggacttctcgattttcgtgagtccactatctatggatgcccatatattcgagcgccataagtactttgcgatttcataaccttcttc
>comp6897_c0_seq1
tgccgaagcgtgcattctctgacaacggcgagaaaaccatcgggccaattccatacccaatggcaaaaaaagttagtggcaatgtcgcctttgctctacttacctgcatttcttgcatcaccacggtgatacatggcgtatagagggcagcagacatgtagatcaacgcggtcaaagcaatgattttgaagacaaataaaatcttatagtataccggccaat
>comp7049_c0_seq1
gcccgattcgccgctttcactttcctcatataaagcctttctatttgtcacctgacccgtgtattttttatccttgatcaaaccgtcctcacgtctgatcttcgattttggcactttcacgtaatgttctctttgcgcagcctcattgtccaggcccagagagtcattttcattctcactattaccaaaagggtcggccaattccgagttttcgatatcgaaatcgttcttaggagcactgagctctgcgatctgctctgctaaagactttttgcccatattcacaagtttgagaagaccgagcagggtgtatgacttgttttatttgag
>comp6515_c0_seq1
caaaaatgtctctacagaactacttatcagatgccttcagtaccgctctagagctagagcaggaatgtgagtctacaaatactgcgcattacctcctgtcttatagcccaaagcgtttggcggcatcgggtctcgctattttaaacctctccatcacgaacatcaagagtactttgggaggtaagacatccgtggagctttcgctcgattcagctttttgtcaaccgggggatgatattcaagtgggctctttcaaagtgggagatatcgtgaagttgcagcgtatgagggtcacgaataccatacaagatgaatttgtg
>comp6514_c0_seq1
cctctataggcgcaaccgtggaggcaaacttatcaactgagtcattgagcttgccgccgttacagcccaacaagtttatcacgttcccaaattgggtgatagccgcctttgttgtaattgagtcgcccaagtcgcatgagaactcaactaaggagctcaagattctgggcaaaattgttttgttagtttcggtcaacaacaacgaaaattgattgttgagaactaaaatgctaatgaaagataagaaggaccttttcaagccgtatttttctctcaccaaattaggatagttcgcatcctcgatagtgagagtttcatagatcttttgaaacataggggtgacaaggtcgttcaaaagttggaagacggattcattattt
>comp6644_c0_seq1
gtcttatccgtgtgtgtgcatgagctgactcgatggccgcggatacaccgctcacaggcgtacttgatgccgtttaaaagcaccatattttcaggtaaacgcttgacaagagcttctgtatgattgattcgagctcacgtttgattattggctatactcttggtggcgagtacttgcaaaatcaaggctggggagagaaaaaatgcagggcagccgacggtgtgccccagcagcacgtgatctcaaaggtatttgcttatggatgacaaatcctaacttttgggttctgatatagaacgcttgttataatattccttgtggtactatatttttgatgtgag
>comp7781_c0_seq1
cggcaagaccgcggtggacacgccgttggggaaaaactttgttggcgcgttccaccagccgcggtatgtgtttgtggacgtgtccttcttggaaacagtacccgcgcggcagttcatcaatggcatggccgaggtggttaagactgcggcgatttggaacgaagcagagttcacgcgcctcgagaacttcgccaagcaattcatggcggttgtttcgctgcccgaaatcg
>comp6258_c0_seq1
tttcgctttcaaaacacctagcttcaccatgagactcgctctctcgctattgtccctcgctgccgcagccatggcattaagcgtgcctcaaaaacggtttgacttcgaaaacacaaaaacgcttggcgtgaacttgggcggctggtttgtgttggagccatacatcacgcccactttgtttcagccttacggcgatgacgtcgttgacgagtatcatttgactcaacgactcggcaaggaccaggcccagtctgttttggaacagcactggcaaacgtggtacaccgagaatgacttcaaggacatagccgccgcaggactcaacaccgtgcgtatcccgatc
>comp7987_c0_seq1
caaagcctctgtggagcaaaaatcgcaggcttattccggaacacccctcacagacccacgtgttctcatcatctgtggatctgggttgggtggcatcgccgatatactacacagtgagccccgactcgagatcaagtatgatgaaattcctgggttccaggcttccaccgtagcagggcatgcaggcaagctagtcttggggctcattggcgataacaaggtccctgtagtctgcatggtggggaggttgcatttttatgagggctacaacttccagcagacaacctttccgatcagattgtgcaaagaattaggagtctgct
>comp7502_c0_seq1
ttggttttggcttcagctcgtcggaaaacgaagaagaggatgatggagaatatgacgacgaaggatatgcgcacccgcagggcgaaacccgcctggcatttccgtgggtccaaggccagagtcatagtactcaaaaggaaatcgcagattggctcacgcttgaaatcaaggactttgtgaattacatttcgccgtcaaaagatgagatcgtcgtgcggaacacgcttgagatcaaggcctttgggaatta
>comp7782_c0_seq1
gtgctcttcgaattcatcatcacacaattccgccactgcggtcaaattctgctcatagagggtgcttgcgaattccgccgtcgttttgccgatttcgctcaactgctgacggattgcttcaatgccctttttgtagtgcttgccttgggacttgtacgtctccgtgtcgatgtctcccgtcatgtttttcgagcacaccacgagcgtagagtcctcgaggcctgcgaagaaaatgatacatccgtt
>comp6706_c0_seq1
aaatgccttttgctggattgttttggggaatggttgatgtacagcatcatgatttgataaaggaatttcctgcagtttaccgaagatttatccctttatgtgctgaactcatagttctccacagtcaacgccctatgtcgaatatgctcatttatgagtaatgctagctggtgaatcgggctgatttggctcgatattcgagacagtagttgccgcgttgtcagccacatagcggacagcaaagcttagaaaccgatttaacccgtgaagtcaaaaacgtttcaagcaa
>comp6121_c0_seq1
actccggaaaaagctatatgaggaaaatgatgcggatgatgagctcctcactaatgacttggatcttgtattcaatgtgccggtgattaaaaaccacggcgagttgtaccgtgctcgcagaacagagtctgtaccaaatatgctcttatcacgccacgatattgtgaacgacgatgataacaagaatccatacaagccggctggggccatgaagccttgtccacttcctggcaagctttcccggctgaatctcagtgtcgacagaattccacaagctatccccgagctgcgagtattgccagatgacatcatggaagagacggactcctcatacgccagtactgaaaacgatagcgcc
>comp7313_c0_seq1
gggaaagggctccaaacacccggactgtataggcaagtatctccgcacagcagtggcttggtttccattcttctgcgggtcagccaaaaacaaaactttcatgtttccttgttttccgagcatgtcaacatttttgataaacaagatgtcacttttcagctcggtgtcctgacattgctaaagcaattgctaaagcaatagtggcgcgattagaagggtcctttcgtaatgcttatcatctttccactaaactcgcgctctccctgtaagggtggtgtgattcatgtacatggcggcttaaatcaccctat
>comp7941_c0_seq1
acgactggacacgccagcggttaccggtatttgacccctcagtaccaccttgtctttaccaagacattccaggcgtaatttcggccgtgcatacgttaccccatgatgctgagcctcagcagcctcatacacagcaaaaacgctcaaaaaaggctaaatatgactcacaggagcgtaaaaagcaacgggcagagcgattccaggat
>comp6333_c0_seq1
gctcattgtcctgggataacatcgagctgtcgaatatttgagcatgctcatccggttttagtggggattctctgaggctcgtagagcacgcttccaagtttttggggcaatttttcatgcaaagctcttccgtcttcgtgctctccacttcgtgactgccaaaataatatttagcctcagatgcgctcgtttctttgtgggggcagccgctaaggctcaatttcacttcgtgctggtttgaaagcttggtgcttacggatgcctctccacctaccccaattaagcgtgccttcactggcagcaa
>comp6284_c0_seq1
tcgaagttgattctgtcgagcttggaagacaactctcagtacggcttggctttggtgacaatgtggtgtttgggagagtatgcggatctcgttttgaatagcgagattgaagtgaaaggtcaaattgagatgttatccgaacagaagattctcgacatgatcgacatgtacatcaacaacacgagctactcggagccggagactgttcaattagtgagcattgtattgactactgtgatcaagttgtcagttaaatttcatgaagcaaaaagcatcgagctgttacgcttgattttgaattcgagaagttgcgataacaacttggaaatacaaacgcgggcaatcgagtatcaacaaatattcgggcaagacgagaaactaaagcaaggcttggtttccaaaatgccaccacctccgatcaagg
>comp6456_c0_seq1
cttatctgtagacccactgggcttgtggttggccacgggctctgacgacggttcggtgcggttctgggaagtgctcactggccgccaggtgtatatggtgcaggccatcgacaccgaggagaaccctgaggataagatcgatgcgttagagtggcacccagacacatccacgcccctcgtggccgtagcggccgcggagcgtgttttgctcatcacgccgccaattttcggctttgatttcgagaacaacgcgcgcgtgaaagtcgaggccggttggggttacgccacgttcggctcgaagcggaaggataccgagattaacgtcaattccgtcgac
>comp7676_c0_seq1
tgccacagcaatctagggttcaggaatttttacacggccgctccgttcatttggagttttgttatatgggagtataggttttgtcggcaaggtgggaaaacgccgggcgtcagaatgcagagaagacaggcccaccgattgcacttgcagtgagcgcgcttcgatgcattacctacatcagcacatgcataaagcgcattctcagggcgcacgcttgcggacgacacacgtgagatagtgcaacgagcgcaatgcgcttttagtcaactttgctgcatggccgccaactcttttagagttggtcgttgggtaatgtaacggacttgaagcgtaatcttgtgatcgagggcgcccggaaatttttggcgaaggtttgtgcataatgtcgtccaaaattttgaccccgagatccattttttgccgcgac
>comp6916_c0_seq1
ggtgattgtgctttgccttccgttccatatacggcccatcaatacgtctattacgaatgttttgaatgtgctgcttttggtataccaggcgattcatcgtatttcgatgacgcgtgtctcctctgacctagatatcaaagtcaacgacgtctcgcccaacttagcgtgtgttgatataccaaacgcactcatcaaaaaccgagccatcaatcccggtgctcacatacgcatcacgaattatcacccgaaccccattgtgcgcttaggtaagcaactcattccaaattatcatccgtatactcttgtgtccttg
>comp7339_c0_seq1
gatttgtcgaacccgcttgctgaaggtgcatcaactgacgttcttcctcctgctgatggttcagtgccgcagactagtcttgctagtataaagccaaacagcgaagggagattgccacccgatggcactattcctaattctacttcaggaacttcgcaccgtgtttctgacaacacagaggcccaatctacgccaaattcggcttcaccatcttccgagaatgaaacgacg
>comp7879_c0_seq1
tgagcgtttacacaagcccattaattttacataaactaaagtcacagatttgcgcaattccagtaatttatcctccaactttagtatagtgagtgcatcggcctccttcaaatggaaaatgggctggatgtcttcttcttcgtcatcgctcgcatctttattctctgtcgcctcgcttttgaccagtttgcccacctgagaattggtgagagcttttttgatttgatcgatctcgccttgtactgacgcatgcttttccgtgagtactttgatgagattatcaaaac
>comp7078_c0_seq1
tgaccggtggggcggtgttgctcaaatgcccagtcgacctcgaggaagacagcgacgaggaggattaaggaggtgatggaggttggattgtgtggttttcatctgactcagattggtgtggcggtttgccttgtgtgtcacgccagcgcatgcgttgacggcgcgtgattggaatctacggggtttctggcagtacaacgggtgtttctgtggtcagcgttagtcaacttaaatgggtg
>comp6912_c0_seq1
caggaagaagcaccggtcctttaagtacttttatcaatgtctgaaagcacaggactgggctgggcacgccgctcagagaaggcagagactctgtggatgtgtctgtgtttgccaagtatcgctgcttgatactagccgggtctgcaaagggtactagctcctcaggagagaattctgggcgatacacggtcacgcgcatgagcgagttacccgctgagttcaaggacttgaaaaacgcgtcatcaatcacgttttcgccctttgtgctcg
>comp7066_c0_seq1
taaaggccatagccggtaacttttttgtttgtctcgccatctatttgcaactaatggcaaagcctattcacgtgaaattcttcatgatgatgctaccgattttcacatttgtctctttaggctttactcactccgttgcagatatgttcatgataatcattggtttaataaatggtgcaaatactactgtggcaactgttgcttggaaactttttctaccgggggcccttggaaacattataggaggatctttcttttctcttgtggtgccattttacttgcatattgtggccgtggagagggaccaaaagaagttgaacttgcctaggtatgacatgagagatcagcagccagagatcaaccaggactcgagagttgtccgcgctcgagaa
>comp6870_c0_seq1
tgtatctcacgattaataataagtttgggaaggttcgtatttcacgaacgccctcccatatctgcacatggtctggtagggcagcattggggtaaggcatacacgacggaaagttttgctacaaaattgatacgatatacgaaaattttacacacggaagaaaaaaaaacaacacaaatctcttatcagccgacaaaaaggcacgatcggccgaacaatgggcaatcatgaacgcttcttatcatcaacacgactgttccaatggcaaatccaacaacgttttcttactgaatgttcg
>comp6566_c0_seq1
ccttaattagccatatgaataaatgaagtgagtggcagaactgaaatgaccttagtagtaaattgttatgcatgttgcgatagtgtcatgatgtctaggtcgtatctttctctcgatgcggtgttgtcggcgtcacctctgcccttgttgctttcgccgcaatatcaggcgctgcgccggccttgtcgaactttgaggttaccctcgtatgctgctggtcgtttgggttttgtgcaacgtacgtgtcggtcgctttgcttttggacgacactttccagtgtatttgctcgggaaggccttgtgtctcgaacaagtcgcctgctttgctgtgtgaggatgtctgccagtggatcagttcatcggccgctgc
>comp7221_c0_seq1
aaaaattggtgatgacaacacccatgttggccaatacaggagttgcaattcgatctaaatgttcatcgctaggcctcaagtttctgaactttatctcatcatccgtaagcttcgagttatccattagctcgcacaacaatcggaacgcacacagctccaagctcgtgcgaaacctatcaagatcctttataatgggaaattgggtttgacgcgacatcttagaccaggaggacgtgataagctgtacgctgacggtgcgaggccggtatattcg
>comp7503_c0_seq1
ctttgttgtttcgatgatttgaagcaaaatttggtctctctcgcgcttcaagctgtaaaatgctttatccttctccttcatgggcttggtgtgctctgggcccggtttgtgatatgtgagttccttcacatcttttccacctagatactccggtatgtacttaggctcaatgaatttttgcaaatcctcgtagcttttagtgaagtgaatcttggaagccaccactgggtctagccaatttttgatgatgttccatactgtagaaaaaatccaaggtgcatt
>comp6948_c0_seq1
ttccgttctttttacaaccttgagttggcaaaggagtccatgcgtgcagacatgtgcaccaacataggctgctctatggacgagttgggcaggcacaacccgccgttgcggcctgtgattatgcgtgagatcaaggtgttgatttcgaccttcgcctcgtacgccaatgaccaactcagctcgatcactttctactcatctgatttgggcaacatgtacgtcaagccactggaggctgtcgtgctcaaggaagacgggcaagaagagatcgagagctgggagggcatgttctcgctgaacctcattgacaacgtgtttgggtttttgaacgggcttctacaggacacgggccagtggggcaaagacgtgatcgaggagatcaaattttcgacgtgggagtcttttttcacgatgccaaatacgccgtttgatttcacagtgtcgaatggagtcctcaacttggtcgctgtgctcaagtatctcgacgacgaagttcaatcgtatggccttgcccagattctagagtctctctcttcacgcctaaactcgcagagagttcgggactttctcaccaatgacgagagacagtcctttttcatcgatttaggaacggatccaacagaagccacgttattgttgaaggagttgaattgcttgaacaacttgctcttcgtgttgacagaaatttacttaaatccgag
>comp7635_c0_seq1
gtttgctcgccacaaaataacaggagaaatcctctttcagctcgacttgcctcatttgaaagagttggagatcgactcttttggcactcgtttcgaaattttcaaagaaatcgaaaagctcaaacaaatttcgagtcgggtcaattccctgtctcaacagctgggtcagaaagagtctgagcaataccctcaagcttctgcccctttcaacaattctgatgaatctaaacatgccgaggatgccaatagtgctaaacatgcaccgactgacgattcaggagcatcaaagcggttttctactcagttgctcccgtctgtcgatttccgcaccccttccgtcaatcttacaagtgatagacccgcgaatcgggcgaactcaagatctcatcatagaacgagatcgcagtcgttgg
>comp6705_c0_seq1
gaatcgtctgacattactggacgccatatttgtgaaaggctctatatctacctcattcgacaccatatcaagcgctgtttgaacctgttttggcactcacaatcgccattgaaatcctcagctcatcagatcacataaccacctatttcaagcaccagaatgtcagcgcctcaaacacttcctatcgctggggacttggaggccacgtggaacttcattgagcctgggctcgagtttat
>comp6907_c0_seq1
tacgcaacaaacattgatgagcagttgctcacagcggtaaaaaatcaggtgaatgagcacgaactctctcaaaatgggaaaccaaaaatagaagatcgtgggcacgtgctcggccatgaacctcgccgcgagcggaagcacaagcaccgtcataaacataggcacggtcacaagctgcgggaacaaagagctgcagaggctgcacgggccgaacaggccgcacaggctgcgcaagttgccg
>comp6015_c0_seq1
gagcgatacgcgtgtgataaattctacacctacagagcatgagactcaattgagcatgaggttcatttcccaatcttgaatcacactcacccagtcatctcttgtctccttgaccttctttcgtcgccaaacctcgagcatgatttgtcttgcgccccaataactacccaaatattgagcaatgtcggcgccccatttcttgaaccctgtctgcaattcaggagatgttgcttcgcaacccgcgatgaaaccctgccagaataaaggtatgatatgagcctcatcttttgctattagtctttgaatcaggtttagatgtgccaaa
>comp6007_c0_seq1
ctgtcgacacatgaaatattattcgggagctgttgatattaaaccatgagcggatacaatgagcgagacgggccaccgcgggcgacgcgcgaagcgtttttgcagcatttacatgaatacttagtccagagcgggtgtatgcagacggcaaacgccctttccaaggaggctagcctccaccctctgggagacgttcaagaatcatttttctacgattggtggtgcctgttgatgagctcacacaactttctcgcaccgaaccagggtgagaatggcgcaagctcggcgcagaacgatcaatataaggcgttcatgaacccacaggcgaccgaggtgctggcgcaggctcctacgacagcaccagcgtcc
>comp6482_c0_seq1
cggctggtcagttcatattcagtaccatcaaaatcgagaatagttttagctgtcaacttggctctatacacgccatcgtcctcaacactaaactcccagtctagttttcccgtcactggtgaggtacaggcactcagagccagggagaaagtgtcattttctgatagcgcagatagttcggcattacaggcgtccacccatagatgccagtttggtgatgatcttgcttcctttaaacttgcaggcacaggctcgttcaagttcgacagcttggcaattttctcggtaattgtggcaagcaaatcgttgtggtgttcatagtaatcgtgagtctgagtaatcgtactcccgccataagccacaggtctgatttttccgggatcagaaggccactcaccccgtgtcgctttatggccgtgaggcttgagccgagtccatacttcgcatgatccgtctatatcaaagcttttggcgtgacagacttcaagctccattgaaatgtcaaagctgaacaagctttgatatagacggatcatg
>comp6648_c0_seq1
cgcttttccagtaacaagaataatcaggcggtgatcagatctagccggccgatatcgcaaagaccgggtatggcacagagatcctcgccttttcctcgcgaccaatcgaccaatcatctgtattacaactacatgaaaaaacaggattccgtggctccatatgagagaagctgccagcagacgcaattgcacaaccccgcattgacagaagccatgagccgaaattttggtacaattcacgatgtgttgccttcaagaacgctgggctcatccgataatgaacaatcgcctgtgtcagaaatagatcgagcgaagacacacacaagag
>comp6911_c0_seq1
caaaaaaccacggggcctggtcctcggtgaaccgccacagtttcccgccgcagaatttcttggagttatcgggcacgtagttcccgttgcgcaaatgctcgttctcgatgatcaccatgtggaaagtcttgatgtttggggcaagcgacaattcctggtcacgtgggtcatagatggcaatgccgatctcggtgactttatcgtggtcctgctcccaggcctctacgtccacgcagaacaacacagaacagcgtgtgtagactcgctccatttgcttacggagcagccggagccgcaaccggaaccgcatccgactatcaggatgtgtacggacatcttccaaatgtgcttcgatgtgctctccgaactgct
>comp6422_c0_seq1
ttaacgccttgtgattcgcaaacaatggttctctagcgtggtgtccttctctgcatatagaaacaactctgccttgtggctttctagtaaagcattgattgcttcaacacgactctcgtcgatcaatctccttgcgaccaatcccatcctctctctttcctcatacgtcaacccagatgcatgattgtcttcattttctgatctgccacataccgcccacgtgacgattttcttcaaacacgcaaagtctttttgaaaaattcctcttttggctaaat
>comp7737_c0_seq1
cattaatctataaatcaggcaataaagtcattaaaagaaggcagcgctcacttgcgcttgaaaagacccttgaagaattgggcaataggatcgttatcgtagttgttgaccaccacagtgttgccgagcacaggctgggctccatggacaccctccttgtggtcatgagcttcgtccaaagattgaacgttggccaaatagtggtctctcaacatgaaagcggccaacaacaacaacacacacaagcaaagcgcaacaatgatcaattttctttgaatctcggcgtaggctaacgcgagggcaattctttcactggaaccccatgggtatgtcaaa
>comp6382_c0_seq1
aagctttcatgaaaatttgactaggggagtcgtggagcgagagagaaagctctggggcggttatgcaggcatatacaccgacgactcggatcttcttcatgtgctctgccaccttgggctattcaatggaaaactcgacttgacagagtgtaatagcgagtggaccgaaagggatgttacgcgcccagcacatgtacaagaagatgacgacggtgttgaattgctagatctctcggtgaccatccttttactaccaggcttagtgcagtacagaggcttttgtcgcaacgggctcaattctcgtctgtgggttgacaagcctgcacacagcggtctatccattgcag
>comp6791_c0_seq1
ctctctctgtctcgtcgtcacaatcataagtcaagcgcatcgatgttcacgtaataaactctgaaagacgtgtcgtcgctggccactgccaactggagaaggctaccgatagactttgtgctgaacgcaagtttgttgatcctcgagccagggaggatttcggcggcaaagtccacaacctttctgattggacttgatccgtctggcaggactgcgtacaacgaaatgtggccgttttcgtggcccacagccatgagtagtaatccgcgcactaattctttctggaagcacgcaaccgacgtgatggcaaagtcggttttggtgtgagcggctaattcgaccttatcat
>comp7736_c0_seq1
gcgcattctgcaggcggtacacagcaaagaaaccgcttcgtccggatcaggcgacaatcgaataacgaattatgaatatgaaagttttcaaaattgcgcatatccaaaccttaatcggcaggggcataagaaaattcaatgacacaagtcatatacatgtttattattgttgaagatgtcggtgccccaggcagcttcttctcg
>comp6727_c0_seq1
ggggcagcaaaatcgccctctgtgggttttgaggccgtgaaaaagggcatatgggtcgcggaagcgtgccagtaatctcctggcgtcgtttgggtgttgtctaatatactttgcacgccatttgggtgggtactagacgttgcagatctcatggatgcacgcataagagaggcaaacaggagcctggaaagcccccggccagaatgcaccttccacgaaggcacgcccagtctcaacatgtgtataattagttgttgggatggtggaagcgtacagggataaatttctgtgccgaaatgggtaaatagtg
>comp6942_c0_seq1
cgtcatcgagctcgtctgctgaggcctacatctcaagcgcggaatcggctccgttggaaaccagtacgcccgtggccatatcgtcggctgtgccaaccacagctcctagcctgagtgctaatgttgtttcgagtgatgaaccgaagtcaagcgaaatcgcttcagcggaaccaatcgagagtgttgctctggagaaaagctcacaag
>comp7745_c0_seq1
cccttttagccttagactatacgatcggcgagtgtcacgatacaatgctgaggagagagattccggcgcagtggattaactgtgacgtacggtaccttccattcagcattttaggcaaatttgcggccatcatttcggaccccgcgtgggatattcacatgtcgctcccatatgggacatgtaaggattctgagcttctctc
>comp6294_c0_seq1
gttttttggcgcaaaatctgggccattccaacgcgtacacggcggcagagcatactaactactactttgaggtcggcgcgagccatttaaaaggggcacttgaccggtttgcgcagtttttcatcagcccgttgttcagcaccagttgcaaggaccgggagatccgcgcggtggactcggagaacaagaaaaacctccagaacgatctctggcgcatgtaccagctcgagaagctgaccagtaacccgaagcaccctttcaacgggttctccacagggcagatggcgactttgca
>comp7280_c0_seq1
cgatatcataccattcaaagcctggataaaggttgtggacacccaaaaggacattttgtcattttccgaaatgccgtaatgagccttttcttcgtcatagcgcaaattccacggactttcaatgacaccaaatataggcgccaagagcttttgatagatcaagtcccaaaagtctgtttcaaaatgactcccatacttgagaagaacatcgaagaagtgcgttaacgtgcgtgaacgcacctcgagctcttcgccactcatgatgatatcatgaaagccatacaaaagaggaaaccaaagcttcgtaagattttcatatttttttgcttgaag
>comp6050_c0_seq1
gcagttgcggcgcaagttgctccgtgcgaagtgccttgctattgcttgtgtcacgtgcttctgcagcgccgacttcacgctgtgtcaactttttgagttggagccatatacgttgaacttcttgaccgatttggttctgccggagaacacgtccatcgtgacgcctgaactcttctacacggcgctgaagacgcttcgcgcgatcctgatgaaacgcgtgtggggaagcgagatcgtgcgccatttgggcggcaatgtgaatcatggcctcttgtatgaagtgctccggcacataaacaagcaagcacgtctcggctcagagaacccatttgaggatggccaccgattgttcctcacgatcttgggtgacttggtcgagctgaaaacgctcgcgccgagacttgtggccggcggcttgctcacggaattgatggcgttcatggacattcgtggcgagaaccgctgggccagcctggctgcagtacacattctcacgagtctccttaccgggctgcctgagtttg
>comp6717_c0_seq1
gggctatatcgtgcgtacgtgtccaatcggcgaaaggctaccgtctgaaaaaatctatttgcagctaatttcgatgtcgggccagcctcttgattcaaataaactgggtcacccggcgcgccctgatatcagtgtacagccgagcacaccagccatgaatgttgagcaagaacagagcaaaaatagagaaaatgaaaattctgtggctgttaccgagttgttgtggcagggggggtttggccccaaaagcgatccgc
>comp6796_c0_seq1
caccaccatgtcacccatactcaatcattttttccattgattcagtcgtccatacttggatacttggcttcgataacacaagaaaaaattgagagattccatggagtagagcttgctaatgacacacctaactctgggtcactcaagccgccacgtaccagactcggtaaaccgtcccaaacacagatttgttggttatcatttactcgtacaatcaggatattgcactaacacggttggatctaggccaaggtatcaaagaaggtcatcttcgtcctcctcgtcgct
>comp7438_c0_seq1
ctgtaatcgggctgcccgtttttcgtccgaaaggggccatgactattgttgttgtggcatggttttgtcaattggtgacagatcaaagacctgtactcaaataccacatgtaccaaacgagatttggacaaattcttgactaatcttaaaaaactcctaccgaatcttaaaaaattcctcctgggccgactggccgtaccagaattctgactggagaacaagattatggtagtttttgctgcttcgtgaagagctcagtagggcctggatccagatgatcacccagtagtcgtttctgtgaacaccctgatgagaatgaccagggaagggcaaaataccggaaa
>comp6106_c0_seq1
gcacggtttcgccgattggacacgtatgcacgatatagcccgaaaaggactcgtcgtaaaaaagcaccagcctggtagaagccttggatagactccagtaaaacgcgtcccagtctatgtcatgcggcgctgttttcgatgtttccgaattcaaacctgctgaagtttcatgctcgtagaaatttgcatcctcaggaatgattatgtgtatcagcattccatgtattggtcaaatcacagaatatggtgatttagagtgatcggcttttgg
>comp7429_c0_seq1
ttccgaaagagtatttgatgaagctgaatcgactccgcgagtgcacaagaacagattcaaataaaactccacgtgtatgacgttgtatattggcgagcagaagtatgatgatgtcctgcaaattcaatggacagtatgaaatgggtacgaatcggaaacacaccaaaataacttatgtttctaagtgatcacaacggcaatattttc
>comp7858_c0_seq1
cggagcagagaacccgtaaagtgatctacgactatatcaagggcacatggaccatcgacgattactccgacgaggggaaacgcacgatcgttagcaacggggccgtgttgggctcgtggaataagaatctttgggttatcaaggaaaatgacccgctttcggcatacaatcagtgtgattgggagctcacgctcggaaggggagactggcaggtgaagctcgtgaccagatcgagcatgcgcgcagacgaaaagaatttctacttggtgaatgagttggaggcgtttgagaaagacgtaaa
>comp7952_c0_seq1
ttaaaagtgaagcatcgcaggaacaaaaagtcacgccatgggaagtcgcagctgccgtggacgaaaatggactctcacaaggtatcgactacaataagcttgtggaaacgtttggcacgaggttgatcaccccagacacgttggcccggtttaccgaagtcacgggccacgagccacacccgtttttgaaaagaggcgtgtttttctccgaaagagacttgggcaagatcttggacttgtatgagcacggcgagccctttttcttatacac
>comp6327_c0_seq1
ccctgctggagcatctggcgaatggccactaatttcccgtcctcgctaccggtaaagaccaatttctgctcgatggtggacgacgccgcctccttgtggcccactatgatacgcacctggtcacgcatgatcagattggccatttcctccacgcctgccggaatcgtggccgagaatatcagcttgcgcaatttcgcgtgggtgcactcagccaagatggcgtcggtttgctccacaaagcctcggtcgaacaaccggtctgcctcatcgatcaccaattcttctactttcgaaaggtccatgtgcccgctcttgaccacatctatgagcctcaagggagtggacacgattatggcatatttgcctgcctgaacctggcccatcg
>comp7620_c0_seq1
cattcacaatcttatcataccccccgccatttttattgagccgttcgtttccccccgcatagaagaaccacgcgtttccgcgccattcgggtgggattcctctccggataagtttctttatcttcaccgatttgggcgggaatctatctggagccagtttctgcaattcgccggccaaaccgtgaccttttagctgtaacgcccatttctttttctgctgggcaaaatgcggcaggtatttctcaaaccaggtgttatacgactccagagaggacccgaatagcagtgaatccttcttgaacccgtacatatccgtttctcctgtcatgaccttatggatcacgttcttgtctaccaatttcacaactggtccgccatcgagtttcgaa
>comp6314_c0_seq1
aaacgctcgagagtgtaaaagtcaaacttattagctcaaatgtcgcaatcattgataattttcgaagcctctggcagaatcttgtaccagcaaaataataaggttacaccgttcaatgacttgatctatagtatagtggacgagtctcataccgagcttgagcgaaacttctacacagtgcaaagctcttcaagccacagaagattctattcgttgaagattaaagatatatgggccgccattttttttgattcggtattcacgttcgatagcgacaagatcagaaaggctttgctggatgtcctcagtacctatactcagttgcacgaagaagaccccggaaagatggccaaattgatcgactttcaattcaacaatcttgtgaaactcaaatcagacgacacatcgtctgagaaggaacctatcgcgcatacaacaaaggccattaataagagcgatgcggcctcgaatattcccaagaagaaagcacctacaaatggtaaaaagatgaggagatgggtaaacggcgaattggttgatgtaaccgcagatgatgccgctttggactactcattgtctcaggagggtgatgccatgtgctctggcccttacaatgaatttaccgttgatcacgagtcagcattcaccagagaaaatgatttggtcttgataaatgaactccatgacgttttggagagaaatgagggagatgagggtgatgcggaaagcgaggtaaaattgcctgccaagacaggctttttgtccaaaatcacctcctactttggctcttcagtcgatatcgaggagttgtcgaagaaattcaccgaacaattgattgcgaaaaatatcgctc
>comp6829_c0_seq1
gaaggcccgggcgtggagcgctcaaggttgtatggcttgcgtgtgtggcgctactattgctatgggtgcttgtgaggcgaaatatgggctcgaaaatcggcccaaatgggccattaggcgctgaaaacagcccaaaaccgaccgaaacggaagatgagtcgtaccagttgtacacggtgacgaaagacggcgtccggcaggaaaacaccgagtccgaggcccagtttaat
>comp6883_c0_seq1
cacaggagtttccacaccattttcgcgtgcaattctcaatgggttgcccaagattatctcaagctccatcaattggcccttttgaacgtcgataagcatggagggtgagtaaaagagtccatcaccaatatgaaggaatttctgctttggtccttcgcccaattcgataccatcgctttcagcaatagccatcacttcattcatggcaggctcaaagaaagctctgttggcgtcgtttatctggcacctgttgacatcgagacctgtcatcgcgcatgttgtgttcatgacacaattgtagacaagttttgcccatctcgatctgcgcgagtcttcctccaagtcaatttcattgatactccggtcatcattctggtagatactggcaaattccttgagtttatcttgcgcgatatcttttgaaatgttcgggttattgaacgggctcaacaagatgtggtccttgtgcgaattttcaatgacgcagttaatgttcgaagaccc
>comp6208_c0_seq1
caacaagattccttatctccgaggaccaggataaagctttgttcgagaagcctaaatacttgaaggcctccgagtcgtagttcctcagtggaaacccgagtctcgcgctgatttcaccatcgctgtggtctcgaaaatcgaagactgcagactttgagttgttgaccatgcaattagacactaaatgaaactcttgcaatttggtgctcaagaattgctcatccccgtcattcccaatgtacacgatgaggtcatctgcgta
>comp6028_c0_seq1
gtattcgaatattttcacatggccgtccaacgagcccacaagcaaaccgcggtcgcctgtgttgtgcaaggtggtggcggtcttggtaaagttattaaattcgtggattttcgagccgcgagaaaggtcccacaccttgacctgtgggccaccggctgacaccaatgtcgttggcgagatcgcaagcacgtcttccacggggttctcgtggttgaatttggccccaagcagcagcagccgaggatcaaa
>comp7542_c0_seq1
cggacccagaacggcacgtgctgcacgttcacctccaaagcccgttccatgatggaccgagcccgcttgaaatcatggttgtgatcgatttcccatttcgcataccgcatccattgcccgtaattgagccgatttttgttcaattgttgctcatagtcacgtcgtttcagaagctggaacagtcggagctcatcgagatcctggattgtcaggcttggctttttaaagttggtctgcttgatatcatgggcatcggccaatatatcggcagatttcacctgtatttcagccggtcttgtcacgtttttttgcggtgcttcggtggctagattctgcgg
>comp7758_c0_seq1
cgaagagtgaatgcagggtctaggctcaagcagctcattgaaagagaagaacaggcaacaggcatttcaaacgtggtgtactctgaggaagacgagaatgttcatttgttatttcaagaagatgagaatgacgaagagtttgaaaattcggaagggggagtatcagacagcgatgaagcagatgggaacgaaagtgtcaacgaagaaaccgagagcatagctgccgaaaagctggaaaggggggtcctgcccagtgatgaaaaagccactgacgcagaagtaaactccgatgaaatgctatcagaatcagatctatccgcctcggagaacgatgatagtgagggcgagagagaactacagagcactgaaagacaaaagaaaaggaaaacgaaagccagcgctcttatacccgctatcaagaaacct
>comp6666_c0_seq1
tctacttccaccatgacttttctgcctccatgatcgcgcccaacgcgccggccatggcctcaaagtcgctcatcaagttcacgtggcctgcactcgaagcaaacttgccgacaatgtggccctctctggtgtccaggtcgtgcatactgaaacccttgttttcgggcatcaaccagcgcatgttcaccacgccatctcccctgccgtagaagaaatggtagtaatttccatctttgatgtcctggcgcgagtgcacgtacagcccgcgc
>comp6781_c0_seq1
attatgtttcacaacgtattcacgtatcccagggaattggagagaatgctagaattcaaaaagaacagtctaagcttttgaaacgagttcaagcgcttgtttaattttgtcacaattttcccctattgaaaatcgaagcattccaaccattcgagcatcaatttccaactaatcaacattgtatagtcatcttatcgtttaccgag
>comp7471_c0_seq1
agaccacatgtttccactggatgggaagagaaagcgattcttgttcacctgcacgaaaagaggctgctgtgtgtgttcaggctcgatgtcgtataaatcttactagaggactcaactggtcagacagccgcgggaccaagagacgacgcaattgatgaaagacacaacacacagaggaatcgaaaatttattctatgactttcgacggagtatattcaatcatgaattattctctcaataatgaga
>comp6399_c0_seq1
caggcagttcactaccactggaaagtgcaataacgtcatcacggtcctcctcatttgagatccccatttcggcattcgcggcactggaagcaatctcagctagattctgcaactcagaatggtaccccaaattctctgcttcaaacatattggcgctagacgggacattacctgaatcctgcatagaaccactaatacctgaaccgtattcgaggccaacctcttgatcttcaaacgatgcattgttagaatcatcaagcccttcagtttgctcgtggaacgcctctctttcgctgtcagaataatcgcgcgtgtccaattgtcgctcaacctcgtcctggagatcttcgtcagaatacttatcttcaaccgcatcgagattatcgctcatttcgttgaaatcttctgattccatggcgctctcctcatcttcttcattttcttcttcttcttcttcataatcatt
>comp7671_c0_seq1
ttctgttattggcggtatctggaaatgactgctaaaccgttatggaagcccacacagctacccaaagtcttctgacgtatgttgatgaaacggcgccgacagcacatacaacatggttgaaaattcgaacagccaaatatcagaggctgaaaatcgggctagttttctcttgaaaaggtggtgcacaaccggccattgccatcattggggcatgtagtgtatcactttcctcagaagcgagtgattcttgatggagcaccgaccttttcatatggcctgaaaatgatgcttttgaaaagctagatctcattggctatctgtttattctcttcagttttattctttgaattgaaattttt
>comp7759_c0_seq1
ggatgatatgtgagtaaattgacaggcatgtccggtcagtattgctggcccgaagagcccaaacccggtatatagttaccattgtcttcgtacgagttctggagacccggaaccccatttcgattgtaggagtctgtctgaccgaaggtggtcgaaagcgatgtgtcctccaaaacggcgttgacgttattgttcacgccatagtaccacgcgcctaccttttcgtttgtatagaccggcgttt
>comp7460_c0_seq1
aaacctttctcgcaaacgactccttacaggggccgttgtcaagatcggattcggaaaaatcaatgtgcacacttgcgcatatgcagtcaggtatgattggagaatgagaagtttatgagcgtcgagccgatcgagactatgcaaataaacctcgtctcaaatgtatgacaattggtataaggtctccttccatcgtgttgtcatga
>comp6281_c0_seq1
tgtcaaaaaacgatcccaaaaaatggaattttacgctgcttcttgtgcctcaaatagctcttcagatgaaggtctgtaagcctcaaaaaacgcgcactgattgaatttctttcccgaagccgcttttcgatgtcaacgtcacgctttgcggcaaattctgtagtcaaatcattgatttttattttcgttccggacaatacaccaggtttcgccatataacacccatgacacacatttgcccaagtgccatgcactgagtcgtatacaggccgactcgtttttatactcaaaccctttgaattgttgctgagccgcg
>comp7101_c0_seq1
tgaaactttgtaagtgtttttgccccatgtggaaaggtgggtattgtttccgctcgtaccgttggaaccacccaccaaatcaggtagaagaagactcagtagaaacgataacgcgtcatttcggagctcgctgacagcttccttcgttggataaagatcagggttctcgagaccgtggtgaagcgtaagaaagtaccgtttttccatatccagcatggaagaatcaatgtaagtgtctgtcggaagcaaaagcgtggacacgttcgccaaaaaaatcgttgcagaatagctgtcgctggccccgcggaagcttatgagcggcaaaagccagctgaaacacctttttaacaaaggatactttatggccattgatgtacatgctttccagcgcattattcatgagcatatcacacatagacaccgcctgcgggagtaaatg
>comp6575_c0_seq1
tacaatggtagtttcctggaaaaatccatcaggccgcttgaagcctgctagccatgtagcacgctccacgacgtggtaaggctcattgaatacgtggagtgcaggcacaaatgtatcacggtcaccttcgccgggactaccctggtaaaacatcctccagtaatgtgtctctccgtagatattgtagtaaagcgccaagataaatgctctgtagtgtttttttcttggagaacaccatttgcccggtctctgtagatacatgatcaggaatgccgtctagatcgtggaagtgtaccttgtctctgcctttctgcaaataatcaatcaaatctttcccattttccaatccgtttcttttcacgacttcgccggttctgaggcccgaaatctcgtagtatgacagcgatacagttctctgccaaagatcgggccacaagaggaactccgtttcttggtattttggcgtcgtcaagagaaggtccgggttcttcaagggcatattatccgcgtccaatgcaatcacgtgatcaaacgatgtaaccaaaagtcccaagattttcaactggaacttggtgattttcaattcttt
>comp7531_c0_seq1
aaaggtttgagtagcgtattgaccacgaaatacttgttgggagagtttttaaccaatttcagaagacccttgatgtcaaaccagcggatctcagcaatttcgtttcgcaccaagggctcaaagttgaaatcctctggaacacctttcgccaaataaattttgaagttttttccgtagatagttctttcaagcacgtctttttcgttgatatagtctcgcgcatcgaaccctgtttcctcgcgggcttctctaatggcacactctagatcggcct
>comp7398_c0_seq1
agcgctcactgactggctaagagtcggaatggcttccccggagagctcaaaacgggaactaggctgacaaaggacatcaaaggcagcccagaaattttcgcccaagacaataggggcaatgcgggattcaaaaacgatgaaatcgaaggcaagatcaacggtaaggcccggaatggtaaactcaaggcgcacggtttgttccattgaacgattgggcccagaaccaaacacttggagcagaagaggacggcccgtaggcacagccgtgagaccgagtgaagcgacaagtgctggggagacgaatgagagccgagagccttgatcccagtaagcgaccgttgagtagctctggggcagaatcaccaccgtgctatagtatgagaacgggg
>comp6859_c0_seq1
accccggcccccgctgctggagccaattcagacgagccaccgaaaaaacggcgcgggcgcaaacccaaaaaggtcattgaagaggaacaacgtttagccgcgctagaggaggcgagactcaagcaggaagcgggtattgttgatgaggagcccgcagaagagcccgaggaaagcgatctcgaccccctggagctgtgtgctatgggcaaactgaaaactattccgtcgagcgacgatgttttcattcggcgggtgtcattctcgacgtcgcaactggcagcttcacaggttctggatagcgttctggcgcagccgcagcagacgcttgcgag
>comp6562_c0_seq1
atgatcaaacacgccatttaacgtgaaaaaagcgatttggcaaggtaaacaaggccattatgtgcaatcttgacacgagaaagaccaaaaatggcatattgctcgtgcttgggctcatcaaaacgaggctagaacatccaagtttttgtggtgaaaacgagtacattaacctgaagagtaccagtgactctccacatttgcggtacctgccgaggagcctctatcaacagactgaaaggttaaaaagaatgcaatccggagttcagtatatcgacaattctccatgaaagtgcatgtaacatatca
>comp7613_c0_seq1
catgaggatctcaaatgggaagcattggtctatcatcgcatgaagctttttgagctgattcttgtagtcaagatcaaacacctcattctggagttctagccaaatttgccgagagtcaaactttgtgccgctatcggtgttggactttatgcgctcgaggatagtctcactcaatcttgtgtgttttctaaccatttcctgcttcgaagtcaaggagcctagattcttcatcaactgtttgatttttgccaagtcttgc
>comp6203_c0_seq1
ttggactagctctccgaatttgcagatcaggagtttctgttggttcgagatgtaaggagtctgatatgagagcataacatccttaatgaagttcatttatcaacaatgacaagtggaccgaaaagtacaccagaacatcatggaattgattctgagctttgtaagtgagccatgcagcgttttgtcgtgtctcttcgaacggcttcactaaacgcatttcatataatccaaaactctttggtaattctcgctttcataattattcaattcatactctgtgccaggtctgtgttctctaccttaacctctgatgtgtcctcaacgttcttcccatttggctcaatatgaccgttattttctgcttttttctctacaccatcgatttccgcattctgctcctcttctggcgaatcctccagccgctgccatttctggaccatatcgttcatcaaagtgttcatgaagtccggattcactatatcctttcgaaatgcctctttctgtagtagcgtaagaatatggaggcagtttggatacactaagtaccttgcgtacttggcgtcttgccagtaatttaggtactcgaggtacgcg
>comp6731_c0_seq1
ggcaactggaactgtgggatttcagaggagaaggcaacactactagaccggccctttacaaacgaagagctctatggttgccttcaacactccaagaacggcgtgcctggggaagatggtctaacctacgccttctggcaggctacttgggaagcgcacggaaatctgctcacacaggtcgctaacaacttgatgaaaggtgagatacctcaacgcatgacggaaattctcataacgctcatacccaaacggaaacactcggagaacgtcgcagaccttcgacccatttccttatccaacacaagcttgcgtatcatatgcttggcaatcaacgatcgcctcatcacggcggtagacgatttcattggaacatatcaaaaagggtttcttcctcaaaggcacattgatgacaacattgcacaattccggacaattatttcaatttttcgtgactcagacaaatacaacccaaaatcaacatttgcgcctcactcacaaatcacaaactgggaggagacaaaaattgcgatggttgacttccaaaaggcgtttgattcggtttctcacaagtacattgaacaggttcttctccacattaatgtaccgccaggactccgcacggcaatcatgaccattctcgggtctcaacacgcgcgtctctggatgaatcgaatgaagagcaatcgatttccgctcgaagtgggcacaatgcagg
>comp6614_c0_seq1
cttcggatcagttcctctataaacaaattatatttccttcaaatattcgtcgtatgtgcagtcggctgcaagatcagcgtcactgtgctcagagtcacgttcagacccgtcaaagtactctggctggtcgtgtctgctcaaattctcatcgtagctagcaagccgttccacaggagaagataatgggcctaaacgggccgatgcattttgccgcctggtcgattgccgcttttgatttaaactatccgcgtgcttgtcacgaaactgcagcttaaatttttcgtaatttgcctcttccacatcaaggtcagtatactcctttgcatcaaggtcagcgtctaaggccgtgcccaaatgcgtgtcctcaacaaatttaacgtctccgatcagtgcaggcaaaaagtcctgtctgatgaggccgtgcttgaaatttgggttgtatttgtacgtatcgccgtaccccaactccttcatcaattttgtgggcgcgttgcgtagatgcatcggaataggcaattgcgtgacctctggtttctc
>comp6266_c0_seq1
accctctaaaaaatcgctttctctgttatctgtgtttctcattgcctgtagtgcgttttctgtctgagctgctggcgtattctgcgatgcattcttttgcgaaagtgcctgtgaggtgcccacatggatatctgctctttgaaaaggttgtgaattgccatttggtgtaatatcagaaggccctctcacttctgcttttacccccttaacagtttccg
>comp6184_c0_seq1
cccccgctgctctccaatagactactctcgttaatgtccgactacaagccgctaatgttgaatcgaggttggaactccagactggcccggcaactgagatcttccagagaatcgattcttgcccataagacaggtggggagattggtggattaagcaacgagggaaacacgtgtttcatgaactctgtgcttcaatctttagcttcttcgcgctctctcatggaatttttcaatgagaacatatacgaggatacagaagttcatgctgaggggcaaatccgtaaggtcaggacaggcctgttcaaatctggcatgaaattcac
>comp7394_c0_seq1
gttcacttttttagtcaacgagtcctcctttagctcatttatctcaaatctagtgcttttgaggagctccgggtcttcgctcacgacaaaactgaccggactcaagttgaatttgaggcaccagctctttgctgcgtccccgccttcttcgggttgggaggatgccttgtctaaaagcgaaaattttctcttatcaactcttcct
>comp7342_c0_seq1
ttttggcgcgaatgcctaagtctctgataattgatgactgaaaatctctgagagcctcaagctccttttcagcgctttctgggctagtgaagtggaaaagctcaactttcgtgaattcatgcactctgtaaaggccagccgtgtctcttcctcttgcaccagcctctgccctgtatgctctggaaacacccacatatttgacgggagttgacactgtagactgcgaat
>comp6671_c0_seq1
cactcccgtcgtcgcggaaaacgcacagtgagaaacacaagcagattttccggcagcttcttaaggaattgcccaataagagttgtgtcgactgcaaactgggccagcacccacgctgggcgtcttggaatttgggctgtttcatctgcatccgctgctccggcattcaccggtccatgggaacccatatatcacgtgtcaagtcggtggacttggacgtttggaccgatgaacaggttgagtctatgatcaaatggggaaacgagaaatgcaacctattttgggaggcgaagttacccgccaactacattcccgacgcctccaagatcgaaaacttcatcaggacaaaatacgatttgaagaaatgggctgcgctgctgaaagtgcccgatccaatgacgatcactgggtccaagaatggtgtttcggaagcgcagacacctgcacactctgctccgcccgtgtcggcccaaaccacccctaaaacagccacacgccccaaacacgtgtctgcctccgcaccgctgcttttggacgacgcttttggggcct
>comp6931_c0_seq1
cggcggcctccatgtcaaactggtacccgaagtcctggccaaaacgggccaagtacgcgttcagaaagagacatccttggatgaaacaggcctctgcataaagccgctgagactctttgcgctcgctcctgccgagctctttcaaaagtttctgtaggtgattgacagacagtctgatgaagaactgcttgttttcctgcacatggtcttgcaggatggtctcgcccttgatgttgatgtatgcaaagagtttattattggtggccgaaatcaacatcttgagccatttaagtctgtattcgaacgttttgttgcccgcagcaatcaccgtgcgtaactgcacgaactcttcaattttcgcgttgatgaatgca
>comp7582_c0_seq1
tgttcacaatgatgatatcatttaacgggctcttttttatgagatctatgaggcccagggcatcaatttggggtttttgtggaggatattcgaactggtccccgtaactcttgagagtggcatggaaatcatttgtaagggtagctagagggatcaatatgggcgccagcaccgcatttttcagcgtatagtatgagcttatcacatgcaccaatatgagaagcgaaagcccggtctctggcatgtttatgttgacttttg
>comp7343_c0_seq1
cagaaagcctgcatacttctggtgacaacaccgaataatgaagtcctctcgactttcccaagctttcggtcgttgccctatcctagctgcgatataggtagtgccaacatgctcaagtaattcacttcgctctaacgccgttttcaaatgttcattcagaagagcctggatgacagtgcctctgtttttctcgcggcgtctggataaaaacacttggcagacagtggcgacatagc
>comp7216_c0_seq1
gctaggatctccaaatggagctgtgtggaaacagtcatatacgcatctttgccgaaaaagcccaaatctgcgtctttttcgccatttttttcgctaatgtcactagattttccgctcgaactttgaatttcgtttgtaggcctgatgtggaactgttcgccggcgccttcgcagtctgatgacgtgatcaacggcggcgccactttcaccacgtcgttctcgcggaaaaagtccgctaaaacaccttctacatatgctcgaaaccgcaaaaccgatgctagaagcgaagtccggtgacgtaatgtcggcactgtgcgcaaaaactgaagcgtcagtcgttttttctggatcgggtagttttccaagacatcgccaatgatggatatgttatgcgagggatttt
>comp7818_c0_seq1
cgcgtcctcgtgcgtgatggacttgatacgtgtatcggatccacggatgaactcaaagcagtatcgatagaagtcctcatatacctgcggggattcctttatttgtttgtgactgttgtcaatgagagtcttcatctgtgaaattgagcttacgcgattctgagcccaaaattcaagaaaacgagccttcgagaactcccctgtctggggcgatcctagaagaaatgccaatgtcaagctccgagggtcctctggatcgatgtcgagatcctctaaatatgctaatgtcccatcaatcaggatgagagaatcatcctcggggtctttatacttgttgtataagtcaataagagtcttcgacggtgccactgaagtgcgcggcgtcagactgtaatttttgttgaggtatgcattagtcgcctcgtaaatgtcccaatgaaacttctc
>comp7399_c0_seq1
tttgtcctggagctccttcaccacctggccctggtgaatgacattcaacgacccaaataacgcgtggttttcatacactggagaggtatcgattggctgcacggcgtcgtcatttcccgacgagaaaagcgagcctacgtcttttaacgagctcaaggcgagtttggctgcctccattttcgcttcttgcggcgtgagttttttgccatttaccactggttgttccgcatttggcttggactcttg
>comp6954_c0_seq1
gcggaaatggattgcggaacttgtaaggaaaagcgtgaactatactgctcagactatcacggccaaaccttgcaaagcttctaaaaattctgtatttttgctgagatgtctggcacattggcatatttgccagcttgttcgaatctgattttggcgtactcagccgcgtccagagattgcagtcaccacaccgattcccaccgtgcctcaagcggc
>comp6721_c0_seq1
tttaaagacaaaggagaactccaaccaagacaaagaggatgtaccaaatgaaaaggtcacggcgacgacaagtactcagcgtatatcaaatctggaaccctctgtgagccccgttttgggatcgattctgcctggctctgttgacaagcctgttgacactttggttgtgcagaacacatcggaattaaaagtctcaggcacagtgtcagctagtgctgcgcattctggcgaggtttcaaccaaatcactgagcgacaatgttactaccacgccatgcactgaggattgcaaaatcgagaccggcacgacgtatgtgaccatg
>comp7175_c0_seq1
cccttcagatgcaactggccgcttcgagctttgcttatgtgaaagatacaacagaagctagcggagactacctcatggcatgctcatcctcgcatgacaccggcgttttcaagctagagaatacaatgaaattgattgcacctccagcagagaaaacgccgtcttcaagcgtaccccaagatacccccagacttaccttaccggccgaggagcttagcttactcaaggc
>comp7416_c0_seq1
ttcaaaaaaaggaaacacgagataatggtcctcgcccaatgtgtatgcgtcaagaaaccgtgcaatatttggatggtgcaagctttttatgatactaagctcgatcttgaaatcgtgtggctttctgacaaagtcgaggtcaaccaccttgagtgccacggtttccccggactggttctcgcctcggtacacatcgcagcatggcccgctatagatagattctttctttgtatacatattatgtttgtttctagagtagctgtaaagctta
>comp7198_c0_seq1
gacgatgcaaagggcccaaagttctacaaggtcataacgtaccgacgcagcggcgttcctggaatcttttcgacgacacattttaagcttgtatccttgaaacaattgcctcacttgatacgtaacatgatcattgtgagtaacagcttttctgatgtttggcacaatctggtggaggggaagttcactactaactgggaattaagggtgagacacctcaatactttgaggcgcaaaacgatc
>comp6242_c0_seq1
ggcgatcttgatgccctgttctttccccgcacggtcaagcaggcccagaagcttatacccttcatttttcaacttcctcaccttcttgttgttctgccaaaccgcgctaacgccgtgcttatagaacttcatcaattccttcgcatatgcaaacccctgtttcgccttaatttctatgcccagttttcctgcattctgcatgtttacattttggtaaatctcgtcc
>comp6752_c0_seq1
tgacacaccattctttgctcacgcaaacacatcaagttcgaacatctcatgcaacacaagtctctggcagcaataacggctctttcgaatcttgagcatgccgttatcagcccgtatagcagtactcgtttctgaagaaaaatgcagcattttgagatgcatctatgcgacactcatgaagcatagtaaatatgcgcatatctagctttgaagctc
>comp7880_c0_seq1
cgagacgacgcaagatcgaaattagccgagtctgttgaaaggtgactgatgatatcgtaaaagtccgagttcaaatcagattggtctgttggtgaatctatacctttgctcaagtcatcatcgaacctcttgtcaaggcactctgcatgctccacacaagcacgtagatattgatatttcgccaaatttctggtcttaggtaaatgaaaccgttgtagagaatcataacaggacgcgaaaatagagctgttttcttccacacatagagaaacgatcgcgga
>comp6937_c0_seq1
gtttaacacacagatcagacgagacagcagttgactctgaagatgtagagtatggcgttgtttatgacgaagatttggctgaaaaactactacaggatactgttgaggaagaacccgtaccacaagcaaacattaacatcatgtctttgcacaaacttggcgccgacttcacactcggagaacgccctggcacgagtcgtgatgatttcgtgagccaaatcggtacacccacattgtcattttgagtctttttg
>comp7056_c0_seq1
cccctccctcgcttaacggatcgacagagaacggcggtagtgagctgcgcgaatcagaggcacacaactcggagctggccccgcgtgttgacacttcgacttctctgacgctatcccctcatctgctagggtcgaaagaactacttactgcgcacgtggagacatcagagggcaagaatcaatcgctgtcactcgaagaggaaaccgatcaggctgaaaaagacggcccgctgacagtctctcaggaag
>comp7335_c0_seq1
ggcgaagtctctagtcgtcagtctggcttttttaggtgctgcactcagtttatgaaggtatacagaaagaataaaaaacatcgcatcaaagccagccgtgaagttcgaaagccgtgcctgccccctctcatcccacgagcctcaactctttgaagtccagaaaattataggctctcatgaggaagatgcttgaaaatcaagtaaaaagatctgagagggaacacgctgctcaacggaatgaaaggttccaatgtcgtcgtcgctaagcagctgaccttccttttcttcaggaagctttctttcgcttaaatttataaacgataatgcttcttct
>comp7432_c0_seq1
ggtcgcatcgaaaccttctgaattgagctcttcaaactctgggtttgagcccacggagggaaatggtgactcttcaaataagtctgttcttctaccagctgttggcaatgcctctgccagaggatgacccatttgagaatgagtgctcttgatctgcccttccttgaggcgatttcgtaagcaagcattttccttcttaagcttggcaatgtcctcctgaagtttgtagatatacttgcgagatac
>comp6195_c0_seq1
atattgtggatcagctcccaaaactagatcctgtacccaaattactccagttggactacaggaaaacagtggacatcaaggtgctggtgctcgcccagtctggtgccccgcctattgaatatgagctgctcttgcaactggtgttgctgagaaacgtgagactttctggctaccagatccacaaccttagtctcaacgccttgtctgggcaattcacgcaagaaacagtacgttgcgtgctcggcagctgcgagcggtttctcgttctgggcaactgggccgaggtaaaactcagtcgcaaaatccatttcatttatcgcatgttcctagtctacatgggccgcacgatgtcgccagaagccatcagtagccggtacgatattttaaacaagctctacgatatttcggatgtggcccagaccttacgtgaccatgcgtatgtgcgcaatccgaaatatgaaaccgagaaggcgcttgcagaatatgtggagatgaatccgttggagccatggacgccagacacgttttttgaggatttggccggatttttcacgcccgagcgaaagttcgagtctcgtcaccatattcagccaaacctcgccgccgcgctcgtttccgcaatcgag
>comp7364_c0_seq1
cttacgagctcattatggccattggcgacgaattcacctggactggtaaatgggtgaccgactttcgcaatgtgttacatgaaatgggggacgaagacgatgcaaaggacgacgaaccacaaaagacgtatgaggatcaagaatcagacgaggagccggaatttaatcctgtcactggccaatacactagcacatccaggcccttgcgtaggcttcagcacctacgc
>comp7828_c0_seq1
tgcttgtcgtttcgatcctccactccacatcggtctatctttcacagattcgttgtgccaactttacatgcggcaccgaggtgtcccacgcagtttttgttcgacaccacgagagttttgcaacagcgaaaactcgcattgtacacagtttggaatacgatgacgagtgcacgtcagtccaactttggctctagaatagaccttattctcatcagcagtgaaaaggatctagagcaggtgacaagggcagaaatacttccgtttttgcacggctcggaccattgtccgataatgacagatatttgtgtggcacaccaagagctcaattctcctgcggcgatacgaaagttatcttttgag
>comp7494_c0_seq1
atttgtttccctcttttagtcaattgagttggtcttgattccacacgccgctagcatacttccaatttcaatagaaaatgccgctttctgtttcctctttggagcagtggtccacgaccatggccctggatactaacacgcaattgggtgcatccgtgcttgccaactttaacgctgatgaggcactcatagatcgggctgtggcgata
>comp7272_c0_seq1
cttttaattcattgatgtatcgcccttaggtttatcttcattgttagcccctataaagatagcatgttttagtagctctcgcaagcaaaccaagaaagtcaaaacttaatttttctcaagtcatggaatccactcgatatagattctccttcccaataagcatgaacgctatcaaaaccgtaaattcgcatgggaacggtgtaacatgtactttcggggttgttgattcggcgaattatgtgctctaacggtactgatttgaccggctaatacttcgccatagcctttcgtgtcgggttatttgacctttctgtgaaaattgttt
>comp7451_c0_seq1
gctgatcattgtgtcgcagggtaaacagcaaaagtcttttctttttaagcttgcaaactttcacagttcactcacaaagaatcttactttaaaaaattcgggaaaagacatttcttccgagttaccttatgtcgccggcgaaaatatgcagcaagatcaagtattttctggtcagcaaaggtattctgaatcggccgtctcggaaaatgggaagcactatccggaatcactgggtggacttgacagtgatcttgatgatacgtgctacaatagcgactactcgcaagaccacaggaagcatcaaagcataatattgcatcctaaaaagcctg
>comp6217_c0_seq1
tggaacacatctccctcgtgtgggccacgctggcctctggtgcacaccaggcgcagttcacgttatctacatatgagaacaacaacttgttgattgccgtgggcgaagagctccagttacattaccgcgggctcggtgccgctgaccctgagtcgtggtcgggaatgggccgcatagtgctgctccccagcgctcgttccgaattcttcaccgtcgagttgaatcgtctgccggtgctgcctccgacacacgccaccacggggttcaccgtcgagtttttgtggaagggtatcccttacgcgcgcg
>comp6031_c0_seq1
catttcctcactaaggtactcaatgagtagcaaatacggcaccctctccgcagaattaagcacacaagcctcggtgacgttgattttgagaatacggtggaattttctctttgaagaattgctggggggaaaaagttgaggaatgtctatctgagacggaagtaagccgctgttaatgattgatagctctgccctcaaacttgtgaggcgggcttctttcggtacttgcgatagtctcgaggatatgttctgcaacaccatcatgagctccgtttcctttctgtaataatttgccttcaaagcccaagtcttgtcttcgatcgataagtctgctcgtatc
>comp6926_c0_seq1
ggactattcgtcgcccaccaattacctgaaccataccggacgaagctggtcttcaccccgcaaaaagctggcgcaggaagtgcagcgagaaatcaaccgccggctgcaggatctttcggaactttatggtctgccaaagagagtcaaagatgaacgccgcaagagcgtaccactctcgaaagattttctgattgacttcatcgccaaggccctagaggatttgaatgcaggaggggatggcgatatgaacaaattccgc
>comp6402_c0_seq1
ccctatttccaaaactcacattcgcgaaagctgcaatcattcgatagttatccgtgcctttctgtattctcgcttcagttctttcctctagtagttgaacaacgttttgtagtaaaggcaccgggagttcaaggtatcccagtcgtccctggtgatccacatctcgttggcaaccttcaagcggccgtagacacttccgcccttccacgtgatcaactgtggatcaagctcctttggcgccgggaggacgttcaccgggatgaccgacccgtcgtccgccaccgcgtctgccttttgaaggtcgatcgtgagctttgtgtctg
>comp7428_c0_seq1
ccatgcaggtccaagtagtcgacctgaacgctaataagctcggagctccagccgttaaacccgaagatttcgttggctagattcaacgccttccacccttctatgtaggacacgttctggccgccaccgcccggccggcagctgacgtattcgggcccaaggaccctgtttagctgcgtctggatcctctgtgcctcttctgccgaataaggaaccgttgtcagcgcgttttggcgcgtttttacggccggtttg
>comp6277_c0_seq1
ggagaaatcgacaagaggtcgacaagagccgcggcacattcaacgtagaaagttctcaagcaaaagtcaaaagtgccgaaacgcacatagttcgccacagggacattttcgttgatcttgatggctagctcttcgctgcctcacaagtactatttctgggccctgattatatcaaaaaaatggaaaaaagaattgacccggagcatttgaattgtg
>comp7638_c0_seq1
ggcgccatgggcaatcatgctggccagcccatgggtattttcttcacgcgcataattccgcttttctccgctctcatgggacttttcatgctataaaacggggcagccaataatgttgaactccgagtgggcagcgcccatggaaagtctccgcctgattctcttatcttccaaggtgtttcgaaagtgtaattcgcagtcccgtgtgcaggtcaaacccaccacaagcctcatcatcaagatgcttatctgaggacttcgagaattcttagagcataatccttatagaaacgtt
>comp6609_c0_seq1
cgaagatgcgagtgatcttggtgactcgagtcttacaacagagcctgcttcaacagctttggtgagagttggggcttgctttgtctccaccaaaatgcagtctgctgaagagccatttgcctttaagcccgacatgataccattatataaacccccaccaccaacagaacaagccacgcctttcactttatgaaaatcagagcatggaatttgcgagaatatttcatcaa
>comp6224_c0_seq1
catacaagccctaggttttgaatctgatttattatatgtggccagtcgggcggaatccttaacaattggcctttgtcttataattggttctcgcgacgttcatttgttcaggccacagctccaacccctcttcgatgactcttcttaaagattgggagcttcatactcacgctagtctcctatcgtagactcttgtggcagtggagattgctggagcttgagtcatggaagtttgagtacgacaccactcgaattgtggtgagcgcccgcaaggattggtttgagtggaatgtgactgtgccgacccgactccttgcatcctatgatatcgtctgtgttatactatgacaggattcataacttccattgacgttcagattttac
>comp6189_c0_seq1
agagcatcttttcattgacttgctctctaacgttttgaactatgcaaccaggccattgttgatgatgaaagacacgaagaaaccgacgccaacatccttttccacaaactttattcccgatcgtaatttgcgtctgatcatcaaaatattggcttccaacgagtgcgtgaactctacgttccggagcacgatcagttgcatgcaccacctttcgctgttaaataacgctcagaatgtgttttccacggaactttcggaacgggccagtgaactcgagg
>comp6303_c0_seq1
cacatgagctggatgaggaacttgagactatggagaaggatgaaacgaattctttggtgtctcttttatacctcccaggacaagaagaaatggtaaagaacacctgcatttttgctcaaaaggctctagacttttttctgaaagagtacggatcttaccccttcagctcgtacgggatcgctttcgttcatgactctcgctatccgagaaataatttcgctggat
>comp6868_c0_seq1
ttataatatagacagatatacactaaacgcgtggtattttgctgtgcatcatcacgcaagctggaatccttcgtggccctcagagacagcaagcaacaacgacccgcggagcgtctcgtaggactcatacacaggtaaatcgatttgattgaaacacgtgtgcgaggaaggcaatctgtccttggctccgtagtcacggtggatactaaacttgcacacaccattcgcgcccctcaagtctttgaacccattcaatggcaccttcg
>comp7992_c0_seq1
caccccgccagtcctaagcttcttgatttcctcctctctcagttcctcttccccgggtcgttttaggccctgtacattcaagttatctaggtccaactcgtcgcccttgcccttgccgccattactttccagtgactttggggcggttccgtcttcccgtttgggtgcttgcagcttcagtttcagtttcagcttggttttccccgg
>comp6759_c0_seq1
ggtggtggatatgcgtgtcgacttttctaacattatagaagtcccggtgagggtttttcttcagctgctttgtctcctcgaactcgttcaacaacgcgtacatgttccacttggtctcgaggtactgcaatcgcttgaacgcaaacagctttgtgggcccgtccagcgaaatccgagcgattttcgccaaatccccatagtaatcatgcaaagtggcgatttcgcccaaagcttcgcccagttcccgctcatacacctggtatacatcatccaggttcaacttcacctcatagtccgcgttaaagtcctgttgcggcacctcgcactcgctgaagtcgaacgcagcctcctccatgtgttctccgggtaactggttgaacttattcttcagcttataagtcgggcgtggtggcggcgggtagatgcgccaggccacgtcattctttgggttggcgc
>comp7925_c0_seq1
tgtggcctttgatgatggccgtgggggagatgtgttcttatttgcccatcaagggatctttcttgcactacgctgccagatggctcgacccggccatgggctttgccgtcacgattatttacttatacacttcgctcatgtttgtgtgtgtggaggtggttgcattcgcctccgtcattagctactggacagatgcgtccccggcgatcttcatcccgattgggttggtg
>comp6555_c0_seq1
aatcaagtctgactcacgcaaagagttcgtgcatgcaataaacgagggtctgtaaaccgccatggactcggccattttcaccaacatctcgcgaggaaacctgcctcgaaggtacgcaatcaatttgtggaagccaggcgtgtacgagaacggttttttgattttcacatagatctcctcagggtctttgaaaagcaagttccggctatcatcaaatttctgcgggaagcccattgttagggaaagcgacagtttggagctacgcgcataatattgcgccgggtcgttttgcctaaggtaatccattgcctcgctaacgtcggggaatgtcacatcggcataatgtgttgtgtttcccaataaatactggttgattctcgcgtcaaacggcgggaaatctgtggaagtctcatacgggcgttgctggaactgagaattgccgtactttggctcctgtggctgtatagtgtttcggaagtcacttgcgttgtagggtgtcgtggctagcgctgacggcagcattttctggaattcgtagccgtgaggtgagatagcgggtgataaa
>comp6104_c0_seq1
tcgtgaaggaaattgccgacttatatattggctcagagtacggaatcaggtggcagctgaatgctattttggcgcttcaggaggccagcgaggcgttcctagtgcacttactagaagatacaaatctatgtgcgatccacgctaagagagtcacaattatgcaaaaggatattcaactcgcacgcagaatcaggggtcatgtctaattttggagaggggaaatctcatgatacctaaagcagttcgttttcgatgggttctgaagaaaatcgtttgtgaggactgagattttgctgatcggctgatccacgggaaccttgattgttgaagtgacggttgaaaacttcttaatgttgatccagtttaagtttggaaaggtgtgtgacatttttgaccctggcctggtgaattggtatgttttcgccgttgttgaaaaaagatgtggcg
>comp6993_c0_seq1
gatttgaatttattttcttctcacggtttctgtcctatggtatttgtgttgaggtcccatcattgctaagaatggctgttctgcggcttacctattgggacgcctacgcgcatgcctcggcacttaacccccgtacctccgccgcgggaagctagtccattttatcacgtgatttttgtcacgtgaatggtgctaataaact
>comp7436_c0_seq1
ggcccgcaatcatatacatctaacttcaaatgcagcgtggagcaaactgggcattcgtgcttcttgcaacaccctcatattcatagacacggagaagtgcatagatgacgggtttgtattctggcgcagtgcaaacggagttattttatgtgagggcaatgccgaaggtgtgattccaccgcaatatttctcaagaattgacacggtcgaacggaagattatggtgaaaggcgattagtgagaaactgagattttggccgtcaatacatgataagttttggtatccaaagaaaaaaaaaaaggcgga
>comp7303_c0_seq1
ttatttgagaacgatttacaggcgggtaatggtgtttattatcttttcaacaaatccgagttctcgctctttactggcgtggctatctttgcatttgaaggaattggcctaattattcctatccaggaatccatgatctaccccgaccattttcctcgtgttttgcgcagtgtcatattgacgatatccaccattttcgttttcattggaggattggggtacattacgtttggggagaaaatcgatacggtgattctcctcaacttgccgcaaaactcgccatttgttatcatgg
>comp6364_c0_seq1
ctcaatttatcgctacttagcgccaaatgaccatcatggagtcttttcaacactgccaacgtattttcaagctcgcctttcacacctgacatttcgtccaaatggtaaatgcgcgagttcgacgtgaccggtgatacaccttcggaaagtttggacgtgctctttgcagccgccatatcggaaatggtctggccctgcatttggacgagccgaaagtttgtagcttccaaaaggtaattgagaagccttttcg
>comp7274_c0_seq1
atagcccccagttctagcattcgaccgaacacgcgactgagggagttttcaagcctccaaactcaaacgccacacggctcaacagtcgaatatcacgtgtaaactggttcgggtctgcgaaatgtcgctttgttatcacataatcatacaatgctgcatctgaggagcataggggtgtgaaatcgcgcaaaaagccgtttatgaactgcatccatacgttttcatcaaacaggaggtaaaactggcag
>comp7693_c0_seq1
cgtcggtcgataacgctgcttcgccacgagagccctccgtatcgtcaatagtgatgacacagagcccagcagagcccgtgaatccagacaaatactcgcgtctcttttcggccaacgcagtttcttcagattgatgctcgtcttcgctgggaacaatgtaaacagacacgccatgtttcttcatcaatttgcggatttcaacaagt
>comp6733_c0_seq1
cacgactatgaacccgcacaaaaacttatcaagggtcacgtgcccgccgaaacgctcgattcgcagccggatgcgggcgtattcagcggtccctgctggccctgacgcctgatgaatgaagaaggttgatcccaaaaacaagtttctatggaggcccgtggactcactatttgtttccatggcttcttggaacggggcctctttcaattgcctatctacgttgaggtgtgaaaggtagctgaggaagccctttttgggag
>comp7553_c0_seq1
tccaaaagcactccgtttttcttagcgtaatctctgattccctcgctttggtcctgtaaatatggatggaactcgatctggttcacctgcgcagaatagttagggtcgcctccagcaatggcactcacctgtttcaagtgctcaattgcaaagttcgacccgccaatatatctgactttcccgtcttttttcgcctggatcaaatcggcccatactttctcgagactctggccgtgcgagtattcgtcattgaagaatgggaagtgcaccaaaaacaagtcgatgtagtcgacatcaagctctttcaaggcggcatccaccgattcggcgccacttttatgtgaggccggtttaatatctacgccagggttatatttggttgtgataaagagatcttccctg
>comp6918_c0_seq1
aatggatcccggagatcttacatcattctccgaagggtatcttgattgtcattgtcggcacaaaatcagacttgagggacgagccacacgttttggatgagctaagcgcgaaaaatgaaaaccccgtctcgtttcagcaggctacaaagttggccaaggatgttggcgccatacaatatcttgaatgttcctcggccacgcaaagcggcgtgcaagaactcttcgattacgcgattcgggccgttttggatcctccaaatgtcgagtctagcgctaaagaaacagtcaaggagacctctggtgtgaatagcactgctgtttcaggcgataaaaagcgcaaggtgaggcgagcaaagaaatgtacgattttgtgagcattttctttttgggggcgtttttcg
>comp6617_c0_seq1
gctgagccgcgcccgatgctttgggtgtgcatcacagaagagtttcccacaatttcggcagtgaactactccatctcgcacattgatcaaattcttgcaactctgttcggcacaagccttactcgttttcatcagagggtgagagagtgcatgggttaacttgggtggctctgtgcttgcagttacactgctctcactgagactaaatcgtgaattgtcctcatctaaacttagtcggaggatgcgtttcgggggggtcgctttgaccgccccagatctattgcgtgccctttcagaatctgggttccttt
>comp6371_c0_seq1
gtttacgtgttggacgtgtacgcatcgttaaatttgggcgtaccgcggctattaaaggactacgaaatcgagtgtgctacgccgttcagcgggaaaacagacgacgacacggaaaacaacgaaaacatcttgattgtaaacaacaccaagttgaccattttcggtaaggttacgcgcgttgcgttatgcgtgatgcagtattgtaaggtgttgggaaatatcatggacacgattttcctgcgcctgggtaactacaatgtgcacgaaaaagcgcttgagaaagaccagatgttggactgctggcgtcgtgatctacctgaagatttgcgctttgaaactgatgtaaatgggtattcctttggcgaatctggggcggggttgaatctggtaaaacacccgcacctcctagtgtttctttactaccatgccaaaatcttgatctacctcccgatcatctcaaaatacgggtatcaccataatgttggattgtcaatgaaggaaaaacttgctttgggccagtcagatatttctacaaacgtctcgagcatgactctgatccagcagtctgcagtccagatcctacatcttttgaagtatcttctgggtactgcacactacttgcttcctgttcctataaatatcccgcgggaacatgcacgttttgccatattggttgcgaaaggggcgttggattatataaaaggcgggccgttgcacttgcaactgaaacaattgctattggaaacaattccgctactcaaaagtgaggcgttgctcgaaattcccagctcattgactcagcgcagtgccagcttactagagtatgcaatacttagcattttgggcctcaacctcggaaaagtctcgggcggtaacttgcgc
>comp7099_c0_seq1
gaggagcccaatgaagacccgccacaagatttggatgctgctttaaaggctgctgtggcgagcgcagttcacagtgctttccccacggggtctgatgccgcgcagagccaagctcaggatccagtagacaaagatctggacctcgagcaattgcaaatgaacgagatccttcaaaatgcgttcaacatggcaatgcaaaatccgcaagatcttgttccgtctacgcgtccaccggaccaagagcaagacgataactctaaaagggaacaagagatgattggtgctttgtcgtcagcaactgcagcggctgctttagctgctagagaggcattcgaaaagctgaaactactcgaaacaaatgctgag
>comp7016_c0_seq1
tatccccaacgagtcagttccaattcagtttgcgatcctcgaattgataaacattgtgcaaatctgtcttttctatttcgatcttctcgatgccaaatatgctgatggcttactctgccataaaaccgaagatgctatcaaaaactggtggaatcttgttgggttgccacatttcaataccaagccgcatcacaaatcgggtgttctttcttcaaaaagtgttgcgg
>comp7711_c0_seq1
aaccgcgcaataccccccttcttcgtggcgtctatgaccgtgttctcatcaatgcgaaacaagtatgaagacccaatccctgtccgaaggtagcttttttctcggtgctctgcaacttgttgtcgaatgctttcacccacatactcaatgatcatttcctttgcagcaatcggctctagagcgtacaatccccagttgtgaatagccgagcgtgcaaacgacacgggctttttccgtttgttcaaagcgttgaggttcaaaatgtccgactccgaactcaaaatctgtttttgcgcgctgatgtccgctgcgaaccttctgttgttagctctattgacgcgcgagctttgtaaattgttggcattgttcgtgttcccgctagcggggttgttttcttcggagtcgtgatgcacagttttgagcggcttgtgtattcttcttctgtgcggcaagtattcaattttgtctgcatccacaatctttctga
>comp6921_c0_seq1
tgaaagagcattgattgttcggccactgctgttttgggtttctgcaggcacaataaaacaattgtcgttatttttagtgacaaaattatactggcatttcaaaaagaggcaggcccatcgcatccacgccaagtgattttatttccatcacttgaaacgttgattgctgaatcctagtgagttcataagtgacactctttcagactttcacagacgtatcaggcaattctccgattctggaaaccggagattagccgccaggtacgcagacccgtttttacagcactttgacgagtatttttgctgcaaaaaaggagaatacgc
>comp7493_c0_seq1
agcgtggcgtcgcataccgaacatggaggtgccgtgcgcggggtggcgttttccgccgacggcgagtatttcatcacgggaggccgcgacgaggtcgtgtgtgtgtaccgccaggatagcttgcgcaagctcgtgaccacattttccgtgcgccaccaggtggaggcgtgtgggtttctcgaggtggaaaaccagcaatttttctacacagcaggcacggagaaccagttgaagctttgggatatcgacacaggtagacccatgggcggcctgcaccaggccatggacacacaggaggagttgatggtggtttctgtgcaggagaacaatggcaatttatggatggttctcagcgaccagacattggtcgaattagacgtggcagacgtgctggtggtaatgctggagttgcacatcccaacggcgcgt
>comp7906_c0_seq1
aaatggcctctgatcccactctcccccggcattgtacgctttcgagccagtttctgagtctccagaatcccaggcaccgtccctttcctgccttccgctatgcttgaaattgttgatttggtgccataaactatcaatttccgcgggattacctagatcaaggtcggcaaagtcaaatgtcagtgccgaagtggtcgaagcgtcggatgaatggttttgcaacccatcgggagccgcatgacgcacgtcgcccgccccgctgaatatgtttgcagattgttcgatcggcctgtccgttcggtccaac
>comp7873_c0_seq1
cccggatgagttccggcacgcacggcatttgagacgacgccctcaaaagacaatgaaggcatatccgaagcgggtatttgatgaacaatgatattcacgacattaatgtcctagcgccccgatccttgtcgctggtttcttttcaaatcttgtccgctttcacaagatgccgattagcccttacttttggagtctgtagaaggctttgccaacacgtatactctatcgctcatgcgtgcccgccccagcaaagaatgcagtccttaaaggagatagtggaaataatttagggccaatgctgataacacaatactcacttttcttgcggctggcattgtcattccgagtgtaccgaaattccttcgaaccatccgagctgattccgacaaattatctctactcgaaacgacgtcgtcttcaaaattccgagctttcaattctgttccagcgcgtcgatccatattgtttgcccaagatgtccgctagaatcccagcg
>comp7507_c0_seq1
aacggttttttggtcaagcgtggcgagacaaatctcgtgacgacgaacaaaaagagcacagaaacatggcccaccaataacgaacgcgcaaacttatccgagtcaaaaacgtcttcgggaacaaaccgccagttcacagtccatgtgtgaagaaatttgcgggagaaatcaaacgctctagtgaggtacatttgacgcaaatagctagcttcttcatcccagaacaatggaagg
>comp6391_c0_seq1
ccgtgacaatcccatccaggcacatagttcacttttgagtcattacgaatcaattcaaatctgttgatgatatctttcaagatcttgtttagcgagtgtcccaagtgcaagtccccgttggcataaggcggtccatcatgtaatacaaattcctttttgaaatccttcctgtgtttctgccagagatataagtctttccctgttttctggagaagaatctgccgttcctctgaattgggtagctttggtgaaaaggtggttcgcggtagcagcaatgtctttgaatacagaggtgctttctccactgcctgagcaatgggagccagcgacaggcgacggagaggtatc
>comp7679_c0_seq1
tcgagatatatatagtttttctcgtcagccctttccaaacaggatccgagagttattggttccgattttttgagcatcatccttaaaggcttataagttagccgggaaccaggaagcacacccttgggcagtttcttgccgtccctttccaactcgcactcacgtttagacgtagctatttcatgttcagtttcggggtcattgagagattctctttccatttctgctaattgtatttcag
>comp7572_c0_seq1
aaaggccaggggttttttcttggaatggccccgagccacagtattttcatcaggttccgctggaaatgtcgcccaatcatgcgtcacgggttgcacaagcgtattctttgctgccaatgtatcaacctcacacgtcgcatgagctgcggctgagcatgttccatgcactgacacaattaaacgctacctcgagagaaaacgttcaaaa
>comp7895_c0_seq1
cggcaggattgtggcggtgaacatcaatgtggctcgtttctgtacacggaagatcctgcaatccaatgttgactggagatgctcgctggtgggcaagaacaggagaatcttctggagcgatttctcaaaccccatatctatcatcttgtctgcctcatccatggtgagatgataacatttttcaagacttacaattcccctttccaatgagtcaacaagacgcccgggagtcgccacgataatatgcacgccgtttcgaagagaatgcacggattcctcatactgatgtccaccaattatcgtaacaacactgtaccctaatagagaggtgaatttttcggcctcctttgtgatttggagggccaattctcttgtgggagcaagaataagagctaaagttttgttgtgattggcttctagtgggtgttcacgttccatgtacgccttttctataccgagtaggtacgacaagatgggtaggagaaacgcaagtgttttgcccgaaccagtctctgcaataccaaccacgtctctatt
>comp6423_c0_seq1
gtgagtcagaaacggaacaacccggaaaatctgggaaatccggaaaatccggaaaatccgggaaatccgattctggtgccgggccggaatccgaatctgattctgacgacgcaaacccttggcttacgggcggagagaccgtgcagaagtcgaagaagttcaccactgtcacacaagactcgtccaagttggaaaaagccaccaataagatcgcgaaacacacgtccaaaaagggcaaacccgctaaactgactgacacgtatatcgacctcgacaaggtgatgaatatcctggggaacgtgatgggcagcgaggacgaggacgacaatgccgacacgcgcatgttccgccagcagaacctcattctggaggcgtttgccggcgacgccgtggt
>comp7718_c0_seq1
gattacgtgatatctcgtgacttgattggcttcgaaaaatcacgcaaatgaactcgagcgataacgacagtgacgaataaaaaagccaatttccagcgaaaaacaaagaaattccagtcttatctcaaatggctcgctattattctgacggagactgatatttttgacgttcggcataatttaagccttttccaaagtgcattgacatgtcttggcatttctcataggagctgtaatgaaaagagtaggcgtatatctgttatcgtcggggttaggtgcgcaacgcgatcttcctcaaaattgcaatgtttgttggccagcagagccgtacagatgtacggtgtagcaaaattgt
>comp6728_c0_seq1
atgaatcagttgaggaggagttctgggcgaagagacgagatgtgaccctggaatttcgcgcagaaacgatgcattttcaaaaacaggggcatctagaagacttccgtgacctttttcggaaacgtctccaccgttctcaccacccaaatcctgtagtttctctattagaggcttggatttagtagagggccgcatatgggtcacttcggcgcgtgatttgcggcccgagcccactgtcagcggcgtggggagaaataacgagagtcccggaagcgacagcggggtcagcggcgctgtaagagagaacgacgtctcaggagacgagaaaatgtccgaatcaacgtgcgagcgcacgaaaaacggcg
>comp6969_c0_seq1
cgagcattgaagacgctcaaagcggcgacaaataagcaattcattctcatcgcgtctctcatcatggacatgataaatcctacctacattcttgaccttgcagatcttcgcattgcgattctttcacagctagtccaactcatgcatcgtcatggtcagaattcctcttgtgcaataccgttacttcatttggccaatgtttttctccagcctggtgaaaacatgagcactgtgaaagctctcgagttatcggaagtggcgctagatgcagtcaatcacaaaaagggaactagcacggctctcgctttaagtatcaacgagtcttacttgatgttgatggcacaattcaaaagcccgaccccaaggatattgaa
>comp6527_c0_seq1
gtggatctcgaaattgtaatttgagggcaataatttgatcgcctcgttcaaatccttatcactcaaaatctcatccgggatttgattgagagcccgtccaatatgtcgtttgggagtcagcaccaatgacttatcgctgccttcagctagtcttctgcccacaaatcttcttttcggtttttccgttgaaacagacatctcgcaagtttttt
>comp7446_c0_seq1
ctgcaacacacttgacgcattcgccagtgcatggctgtaaaaagagaaaatgaatgacgtaagcgagcggcagatccatacgcgaacaatccttcccgactctgctttcgctcttaactttcactaatcttgccatactttctacatcgaccagaaaggcaaagcagtccccaactgctagaaactttgcttgtcaggacggcgttatgccgctgttgatcctatttcgttattgc
>comp6073_c0_seq1
attggtacaacaattcattccgactcagtttaccaagtctgaagttttcaaactgcgcgctctgtttctctatcagatcctctagagagcaaacgcaaagctctagagcaatgtaaagaaacttttctttgagattggactgagagcaaaagtatcgtatgacgtttgggtgatcatcactttcttggaggagacgcacttcgtgat
>comp6424_c0_seq1
attgtgtcgtcccaaatcattagattttcacgccttattagctccaagggcccggcatgttgtagcttcaagatttcgacaacgttgaaggcctggcctttcaagactgcaatctgcttgtgccacattctttctttgaaatctgcatctttttgaaatacagccttgagcttgattgtagtctgctcccaccagtattttgatgtcaaaagtggaagataatgctcccgagacttgttggaaaacgg
>comp6190_c0_seq1
gtttgagcaccttgcgggcattgtttctgcggcggtgcaaatgcgcgtaattgatagttggcccatctcttgactttttagactggcaccaaagcccatgttctctggcatttattattgttggggcgggaatgtcaaccctttccatgcgactggccttcccgaaaggttgtaaaagtcattatgatctaggtattcttacagactggagatcttgatctgaagtgccacgagactgcactcaaaacgctcattattgagctcaatgatctagcgtgtccaccgaagggtgaaactgtttttgttgaattaa
>comp6353_c0_seq1
attttgcaaagttgcttagcagaaaacttggtacgaagggagaaccggaagccacaccagctggcttagcacgaaaaatgtccgcaaaaagcaagtttttagacaagtcgaatttacttcagtgcaggatagtgttgagtcttcatgcattcacacttgatactcccgggttctatcatatacaagaagacgatttggtcaaactatatgagatttacttctacaaagtgaactccgtatatcctatcgtctttgagccagaattttg
>comp7512_c0_seq1
gtggagtcgtaaatgtgattgaccgcgtggccatctacaacgagggctcgcagggcgaggagttgcgcttgaccacggagatcccggcggatttgcacgatttggtcgaggaaaaaagacaggtgttgattgaaacgttggccgacgtcgacgacgagattgcagacatctatctcgagggcgaggagccttcctgtgaccagatcaaggcggccatcaggagagccacgattgcgcgtaaattcacccctgtgctcatgggctcagccttggccaataagggcgtccagcca
>comp6724_c0_seq1
gtttttatactttaccccgatcccagcacgtggatgtgccgtctcgaatctctgtaaacccgttgagcccaaagtcttgtcttcggaagcggaggacgtgatgccgatattcatgccccaggaaacgccgaggcgcgcgtgaaatctggggtaaatgcacagccggacttctcttcaccaataagtcccgtgtatatgaaacttcaagaagcttcttttagttcttatctaagaccgaaataatttgttgcacacaggcgtaattttcgaatgtatgagagacatgaggattcaagtcatacttgcaaaggtgtttccgtatgtccgatgcgagcattttattactaccgaggctcagagccccggatgaagtagtgagctggacaaggacctgcgaattctaaaatcac
>comp7944_c0_seq1
cttgcgcatacacacgtcttgctcgcgctcgaaagttccttttccttgccgagttacgttcgctgccgttcggcccacacagaaaccccggaccctataccatgagcacgggccgccctctcagcgtgccgcccaatgccgccccggtgcctccatcgctttcgcccgtgtgttctccgcagaatgataccgcgtcggactcgccccgcgccgaagaggcccgtcagaggcagaagttgcttggcaaaatggcacatttgct
>comp7163_c0_seq1
acaaattaaggatactcaggcgtttatcatgcgccctgtaatggctgttccacagaatcctctcgcaaatttccacaatctacctgtactaacttgaatctcgagcagggttggggtaactaagttcaacaattcagccccctgtcttcctcgtaatgtgtcaaacaaaactcggataaaaactctcatgcacggagccacagtcccaaatgggagaacgcctctaagactcacgaaattctgttttcagggtagagcaaatatgcaacagaaatcaagaaaacatgcgtccctaaacatgttatgaatcatggcacgggagaaaagaaacaatgatagccattttgactccgaatgcaggaaacttccagagtaatcgacttcggaagtaagtttgacacgcccaaaaaaaaaaaaaacagcagtttctttcattaa
>comp7537_c0_seq1
catcagccagtgcgactttctgagggggccgggcctgtttactataccacttgtcaagatcttcgggcgtaggctcaaacatcaccgaggcgtcaaagagatttttacgccggaattctttacgcatcatttggtaaagacgaaactttttttcctccctcggcttcaacttatccgtgctgaacgccttgaatttcaaatactcgtattcactaaggcttgccgggtcccgggcgtatttctggcggatatgcttcatctgcttgtcctcatgataccgatctctcatgtagaaatagaacgctacaagcatcacgccaaacgtggccaagtagtatttggtcatcttgcgcttgaactccaagctttcaaagtacttggcccactgcttgtatttcggtagtttctccaactctcgtttttcctgtgctttcttgtgatctatgggaaatggcgattgcgcatagttcctgctggccaaatacc
>comp7995_c0_seq1
cttgaaagctcgcgtgttggagcattgcctcaggcgtgatcttgcgcatgagtccacagcttgagacctcgcagacaaagatgtaggcgtggttcgccttcttctaggcatagtgcgatattttggttcttctctatccattatgtcaagagacacgtctttacccatcgaaaaagcaagatgccattcgagcatttcctcggtggtggaaaaa
>comp6662_c0_seq1
agaagcttgaacaagagcaagttgttagcgtcgagaactgttggataatacgtgctgatgactttgattgcctgcgcaacatcccctctcaatatgagatacttgatctgctttcttctctcgatcgagccatatccactcacatatcctaaatcatgctcactggccacagaacagggaccagaacacgaaaataacccctttgaatctctatgcatctcatttttttgcagattttgcaaatctccgtccatcaacggaatcccagcttc
>comp7064_c0_seq1
tttttggccaatctcatgagaattaccaggttccccaataggagcctctttctcgtctctcagcacgtttcctacaaccttaaacatgtcgtccttgtagttctgccagtggcctgactgttcccacaattgcgtcttgtatatgagcggcgtgaccacctcgtcaaagccatggcgtgcctgctgatgcttcatgaacccaatcaactttttgaacacccgtgtgccgtt
>comp7323_c0_seq1
gaagacaatatcggcaccactacggaggaagatgaaattgtatatgaagaggatttggacgataaattcgacgggaatgcaggcgaaaccatgtccctgcagattacgagccaggaggtggcattggagtccgaaacggtcacgccgccagagaactttgcgcctgtggtcaacaaaatataccgcctgtcgttcccacagacccagaactttggcttcctcaaaaaattgcgcctcaaatccgtgctctgcttgatcccagaggagtatccgcaggcgcagctggaattcttcgagaaggaaggtatccgactctttcagctcggaatgtcaggaaataaagaaccttttgtcaaaatcagcagtgaactcatcacaaaagccattaagatcgtgataaacccggaaaaccagcccatattgatccattgtaatcggggcaagcaccgtaccggatgtttggtt
>comp6959_c0_seq1
tttttttaaaaaaaaaaatcttgtttggattgcataaacaaaagcagaatgtgtggttcatgagagtgtcctttgcatgaatagtcaacaacttcacgatgtgttgtcacatagaatgtgctagcgtttcaagccctgttcaaatgtggcatttacgagatttcccaaaaaaacaatcaaaaaatccgaatgagtcacgttttttcaaatgaactcagacaaagcacaccgagtgtcactttttggtccaaacaatgatccgcggtttcgattctcaacgcagcgctcaattagcgaaaacaaagccaagtgatttctccattttaaataacaaaatttgcttttggcgctttcgctgacaaattagacaaattattcacgcaaggatatatagacacataaaagagcaactgaca
>comp7552_c0_seq1
ccgtgctcatcatcgtcgtccacagacgcgtcacaatacgccttgtcgcgctcagaccaatggaacttctcgatgttttccgtgatatcgttctcgatttcggtgtaggtttcaatatccccagaaatctgcaacacttctgcaactttcttgatggacctcgtcatcacacccacccagcataagaggtccacatttagctcggccacgtccatgggcaaaaccctgggatagtcg
>comp7812_c0_seq1
atctgatttctgcctcgtacgatgccaaacgatttctcaacctggagcattccttctcgctctctgtttttccagcacgaactgcctccatcttttcgagaatttcccggaggttttcttcgtaatgcagaatctgatttctgtaattggctatagcgggtttcttggaatctaactccgagatgaaatgctgcaattgggctgcaatgttttctttttgcgacttttccaagatcaattccttcttgatacgattgaactcagtgtagagagcc
>comp7653_c0_seq1
cggaacggctctcgtccgagtcgccttctatccaggacaacttgtcacatgttgaaaaagccgaaaagtcgagacaaattcaggaaaaatttgccaaaggtgttttggaagacgccgcgaatccttctaaatcgctcgtcgactactggattgtgcggctcttcccctttttacgtcatccgtataacgggcttccgagacttgggcaccgcacgaccgtggccatatgtaaccgtgttggaatcgaagaccacgttttgtacggcgggtcctccagtataatgcagtttgaccctctggcgggcgaaagtgacgctttggatgcgtccaatccgagcgtaaacgtgctttcgtccgctggttgggcttcagaagaaataatctaccaagaagttgagatctagagtgaaaagatatcgaacagcaagatgaaatgatgatcgagatattattgtcacgggaagtgtgcgagtaaaagcaagcaactctgtggtcggtgagaaacatgcacc
>comp6910_c0_seq1
aggtatcatgctcttcaactttttgaggttaccgtggaaagaatccacctgaggcaaaatgggaaagtccccattctcgcgcaactgcaaaaacgcgtccgtgtactggctcaattgcggcgtgtagaactggtagaaatcgccctcggcatccacgagaacgtggccctcataaggttcaccggtgtgcgcgtcgtatctcac
>comp6221_c0_seq1
gccgggatctgtatttacgtgtgaccaccacctggctggttacaggcatacggtgaagtgatgctcgtaagtgtgagaaatacgtgtgatatggtcttaatttagaattgcgccacgatcgataataccactcgcagggatgtttctgtttcatcatacctgcttttcgtgtctatggctgcatgtcaagttggcctggaacgcgaaatcgatgcaatcggccgccggcaggagcaagcttaacatggacaggtagcaacctatgttggacaacaaactatggtaggacttctaacttatcaactttgaaattgatcaaacgggtttagttggaaacactcagctgcggtttagatagaacaaggcttcaaattctgaggggccctggcatgccaaaaataaaccacagccttgaagcgctgcgccatttccggtgcctccgagcccgaggtggtctgttaacttaccgggccagcccgatgagtgagcacgtcacgtgaagtcttgtgcaggagtgtttaaggtttaacagtcacgtgacc
>comp7127_c0_seq1
aaaaagtgcttctgtctgttgttccacgcaaatctcggcgagcagatcaacaacattgtcatttttctggagagcccaatcgtggctcttttcgcgacggtaaaaggcaatatccatcgcgtgcaagattctgcacaatacccgcttctagaaaaacaattcaccgacgacgcgttcaagaataatccagttctcggtcaaatcgaggtttctgcggaacacgcggataatataattgacatcagaggaccggctttagacctttca
>comp6938_c0_seq1
ctggcgcgttttgccccccctgggagtctgcaacggcgccggcgcctgatgatgaggcgcagcgtacgtgccactattagaccgcatccgcatattactgaaggtgtgattggccagatactctgatgttgtgttgagccacaactcgtcatgggacatatttgaggccagcacatccgggttgaacgtcatctcggcgttatagccatttgagaggaagtcatttagagccaagtcccctgccggattctgagaggtatgaagagagttcaatattgatgcatcaggaagccttttgacgttctgccccgtgc
>comp6200_c0_seq1
gtttcctgcttaacttgcaaaccgtcaccatgtgcagaaagcagcagtccttgcccgcgtattgcattcaagcgcttctccaaaacaatcgtaatgtagactgccgccattgctatcacgtgcggtgggaatatcaaatgcaaatcggtgatgtagctatcgttgatgagtgaccacgagtactgcaattcgacactagagagtgaaaatccaaattttgatgagtttgtttgcaagaaatcccgcacctgtagaagcgacttatacggatgatggagtaccaaatacatgtccatctcttcaataagatagaattcgaactcagccaatttgctcacgtcttgtggaatatattccggccataaattgcgtgcctctgatacgatcaatcggatatgctgcgggcattcttcgatcttgcacgctacatagagacatgtggtcacaaggagatacacgttgacttcctttatagaaactcgcgtaagaaaccgagaaaggtatatctctgcactggagagtgcaatctgtctcacatttagtcggcgcccaagcttcaaggttaagttgtgcaagtatattctcatattgacgtcacaagacacgtgagggtggtctttgataagcccactttggatcatttttttctcgagaaaaacgagccgtctccgggattccatgagctgttcccgcgtcacctgccatttagttcgttgtgtggacgaccaatagtctgcggacatgctatcggatttaggagatcagtgatttggactaaagcacgtgtgatgctagatttgcaatgcgtagccccgaaagcaaaatttcgagtctgcaagctgaatctgatgtttggcgcaaagaaactgaagatgagagcgagtcgaagaagtatctaacgtggttgtaatgagac
>comp7191_c0_seq1
ctcaaggatgctcgctttgaaaggcatcaaaatagcagcgccgccaaatgagggttgacaagtgagcagctcgtatgctgcttcgagatctgaacattcgtaaagttgcacctcgtgcaggaccccgattgcttcaaaagctttggcatagagtatgggagatgccgaggtactgacgttcgaacccaaaacatagaacttcaacctgggcgtcaagccagtcgagatgagtgttcgctgtagcgaaagagcagtaaattgagacgagtcgtctgtttcatgcgccactatgggcg
>comp7658_c0_seq1
caacttctttacttaggtgcgataggggaaattcgcaaacggtttatatggcatccgtgagagtgcttctctgcacgcaagtctcacagattaccgaaacccgaaacagccgggaagccggaggcgaattctgttcaagtacagtagcacagtctcggtatttcttgagttgcagatggcaaagtttaaaaagaattttgccatcagcttctctcacctttagtctacctcactcaccttgaggatttatcaatacccccgctcgccatcagggtggtg
>comp7095_c0_seq1
atgggggggggacggcgccgtagacgtgcggacccacctctgccctgccagaatccagggttcatgaaaaaggcacgcgaaatcttggatcagtctacactgcaatttgccggccagcgtcctccctcggggccccttcaaattccgcacttccagtctagccaagcggaaacgcttcctgtcaacacagcggccaaccacatgcctattcccgaaccaggaaagttgaaatcttctacaactctggcgttcacgcatcc
>comp6395_c0_seq1
gtccaagtatatcatcacttgcgcctgggttagtctgatgtaatgcggccgcagtctgcgagaggatgccgtcaatctttttttccttcgaaaaaattgagatccataagttttctgttcagcgtgtgatagtccatctgagctcttttgattgagtgaatctcgtcgcgtactcgagcctcggctttgtcactatagatttcgggatatatggtttcctgcaacaggaagggcacgcatactgtatctgagtctgccactagctggtaggtgacgattggagccacagagctgtacttgatttttccaagaaactcgaaatctttctgccaaaaaagctcattaagtgtgtcgtagagcgtagtgcctctagagtcggcatctatttccaaaactgtcaaatccttatcaatctcctcgtccaagctctgaaccattgactcgaatacgggccgtaagacaggctcctggctcatcaaatagtcaatcattcccaacaccatttcttcttcatggtaagaccctcgaggaccctgttttcccaagaaagtcgcgagctgatcggtatcaacataccaccgcttgctttcattgaacttgtgcatgaa
>comp6329_c0_seq1
gaaacgtcggcgctattccagtgcctctcaagttggacttgagatcatcactggagcaggttaatggtttggatctcgagtacttgactcatttattggagaactgggacgaagaaaaacccagtttgaagggcaagaaaccgaaggcgctctacacgatttcatctggtcaaaatcccacggggctcactcaaagtttggacttcagaaagaaggtatatgcgttggctgaaaagtatgactttgccataatcgaagatgacccctatggatacttgacgctccctccatataaggagt
>comp7862_c0_seq1
gatttcgttagggtgattgtcaccaaaattcaaaaacaacaattcgaatacgctctgtatctttcacccccggacaattcggattcacgcaagccacaaatgcaagacacatcagcctaaactcaagactatctcccactcccgtatcatgtccatgaaactattgttttctccgtcttgctccctcctataccagacttcaaataatatctgctttgagcgccagtaattgaacctttggaagcaatctgctttccaaaacctctgacactgcactttcaaatggccgtgtgatgacaagtctatgtcacacccgctcacaagtaagggccagaaaagaggattaaattgaaggtcttg
>comp6450_c0_seq1
agccaagccagcgtagtatgccctgccggccgggtcacgtgcaaaacactctactcctgcagagaacacgaatgtggtcaacaacagccttgtcaacacgtcgtacacacgcaaagtaccatctttggagctcagaatcacgcgacagtcgcccaaaacggggcttgctgcaaaactaacaccggtcacggtcaatgcatggtctgtgaatgaggcgtgtgctttgcaagtggacagagactcg
>comp7453_c0_seq1
cgaggttctatcgttgtgcatttacaataactgcatctataaggctacaaacgagggaggtctttgcaaattcgagctaaaacaagatttgcacgatgaattcaacgaggacaaggcagccaaggactgtctgatgaaattaaatattcatggctttctcaagcaaaaatcgatcgaggttgaaaagagctcggttttcgcggtgcagacttttgaacactcgggatctaccttcttactttcagggggctcagggtcactatgcctctggaagatcac
>comp7415_c0_seq1
atgaccgtcgccattggagaactcggaaccaatcgacgttgcggaggcctgcgggtgtaacccattcgcagatgtcagcggatgtaggccgctagcagaggcttgtggtgttaaagtgttgagagcaactgattttggcttctgagagttgacttctagcgtgagcacgccggaaatgagagatccagttgactcgtgtgcgtggccatacaataccaccggtggtgactctaaatttatgtgtagcgagattggcggcgaagacttcttttggccattac
>comp7571_c0_seq1
gcaacccagagccagaccaaatgtcggcgacagtctactgccctcccgaggcgcttcttgatgagtacccaaaagcagacaaagcgagcaccagatcatatagttcccaaggctcaacacaacagcctcagagcatgttcaataaccagctaccctcgatctttcaggttgttcccggaggccaacaaacagcgtccaaggcagatgagacggcacatgcagcaaactacttcaacaaccctgtcccactttattacctgacgcaaaaccgacgcgacaatgatctgtt
>comp6794_c0_seq1
gatgaatctagtctaataattaaagtctgatgtcataatggaggtcatgatcactcaagcatggggcccggggttttcggcgtcggtcaaaatttcggctacgcctcgatccgctatattcttgtgcgaattgacaccgtgtctttgcagtctccgtcggttgtctcgcccccactcgcttttggactcccccactttacaacaagggcaaatgctaaggtcacgtgagaagactcggcgcgggagttcgttgtgtgttgatgacctcgctaacagtttccaaatttggcacaagcttaagtaagaactttttcgatctgcttaatttagatatgaagctcttaccttccaagccactacattgaccttctctcttaatcggtttcgtggaagttcggaacggccagagcatcagcacacgaaatttagaagtttttgctcgttttgtttgattacggctaa
>comp6378_c0_seq1
cttgtcgcctcaaacaaacacattggacggctcttttgacacgttgaagctgccctactccggatcatatctcaactcaccgccctccatgtctctatcacacagcacaggcatgaacttgacgccgtcatacacgctgacgcaaaacaacggccacctgccccacaatcagaactatgggatgggcccttcaggaatgggggctc
>comp6102_c0_seq1
cacaatttgggctcgctcgttttgtgcttgacgaaacgaacagaaactacaacttgctcacgctaaataaagaggggctagcgtcatttgttgggtacctgagcatcttcatattcgggcaatcgtttggctcgttcgtgctcaccacgaagaaaatacccaacaatcttataggcatcggtcttttgaaaaaaccacgttcgtggctcacagtgtcgtctactacgggccttattatcgccagtattgttctgtttggcctattcaatgtctccgacgagattgcgttcacaggcacgatttcgcgtagattggccattc
>comp7259_c0_seq1
caacaggccagcagttcttgaaactctacgaaaatatgcttgaagattgtgccccatgtgccacgacgacggatttggcgaacagattctattttcttcgcgtgggggaactagagtcacgcattgccgagtataaaacagaatttcacacgttgcttgagagcaccaactgaggccaatgatggtacctaaaaatagtcgt
>comp7867_c0_seq1
cacaccaagacttaccagctgaaaggaatcttcttcaaagggcttatttaaacatagggtctacaggaatagggtctacatgacgagccagatcagacgaggcatccaatacatatcgaaatccgctatttcgataccccaaagaccgccaattactcctttctcgaacctgaaccctttttaacatttaaagatcaacagctcttgtgaaaaatatccataatcctgcatctcgaggttttctagcgaatgacggaattgacacattttgatgggaaatgacgggtgttgggcccccaaaagagcgcgaagtttgggccgctccagcctccgggtac
>comp7047_c0_seq1
gcacggtcgcatctgtaatcggtaaacgccgacaggcccaccaaaagggatactaacaacacccttgaatcgtccaccgcctggacggtgataccgtgttctgtgcagttgaagttacagagcttcacgcagtccttaacggactccacgattttcttcaagagactggcctcgtcaaacttaccttcaagcattgtatggttttaaat
>comp6285_c0_seq1
tttgacacatttcagtacagtattccttcaaagtatcgtacttgagcttgggcacttgtattccggacaaacccagtgttgcatactcgccatcattgaggttgagttgaccaaaacctttggaaaggtcagaagtgagcccttcaaagttattgcttgctttaggaaagtccatggtttctgttaccgtttttgatgatgcaaccctcttctttttggtgataatggacgaaccctgcgaagcctcggtctcaaagtaatttctgcggtcttcgaccaaagagaaaggtttttcgagcggaagcgtgcaattacgacagcgaccattat
>comp7312_c0_seq1
aagtctttgaaaagactaaaagaagcttcacccaggacggaggatccagagcccaaaaagtttcgcagcccgaattcaagcagttccgaacctggcctatattctcagtcaaagacaccgataatacccgagaattttcacgcatcccacccaaaacaacacataccccttgcaggtaaaaattcagcaccacgaaaacctctaagagatgtttccccagctgtcatcaattccgctcat
>comp6639_c0_seq1
gctcagggttctaaaaggttgcagagctgctcattagaaaagataagtgatatgggagaatactcaagatatggctgttctcactgagtcctgatatttcgatggatggtgacagaacccgaaaatttgacatctagtgattaacctgcacctttagtacaacatctttggcggctaaaggccatggaatctttgacgcacacaaattcatcaatgaccttctcggccactacgcaaagaatctacgagacacgtttgcagccatttcatcaaatggccttgcacgtgaccgtgtcttctcttgcaatgctatgacacagtgatcgcgac
>comp7130_c0_seq1
acacaggcagtccggatttatcatttaccacattaattgtttttgcccaacatagatccatttcacatattccgagcgcccctcaaactgcgacgacttgaaccgttctgtacattgcagccggcgcgggtaagtggctccactccactcgtacatgtaaacgaccctatgtgctgaatagtccaactttccatctctattcgtgccaaatgtccaac
>comp6219_c0_seq1
ggacaaaaggccgcccaacattctgatggtcgtttcaaacacattgacgttgtaattgaacttgtaattgagctcgttcttgacccaatctttcgcctttgcaaactccgtcttgcagtccatgatccacaacgtgtccaaagtgtcaacaatgaaccatcccaaaggctttggtcccatgtttttgcctttcccgctgacggggtggaactcgtctttgccccacgcgctctcttcatatgagcgccatgactcgagaaaaacgtccctcacctcttgtttcgcttgtggccacg
>comp6979_c0_seq1
ggtgttgactatagggttgttagttgcacgcagcctgcagacaagtatctccagttcgattttggcgctaacacgatttcgatttcttacgcagatatgatcgtgcagaacgacgacggctcgtgccttttgggaatggcacatcaggacggctatcaacttttgggtagtgtgttcatgagaagtgcgtatgtatattttgatctcactgaccagacaatctcgcttggccaaggaaaacactcggactcgtcaaacattgtcagtgcatgatttttatagaattgtgaagcgtgttctcattattgtcttctgtaaacttttcatatttttatttgtctggcgttttttttcctgaaaatgcataaaggagcaggactattgatgttagtaggtatttgctcagaatcaacgtgaataatatggcgttagccagactggtcaaaggccgtcctgatcttcgtcatttgctcaaat
>comp7660_c0_seq1
gtcaaaaataatatatatgaactttgacattctggaaggtaccatttgaatagggagaaggaaaaaagatcgaggcaccttttgatctgaccatatgctaggatcttgctgcagtatgacccgccttttatgaggatatccgtattaaagtagtgttaaaatcacctgcacgaatgaagaaattgcagtattggtttttagatttcaggttgttcaattttttttttgaaaattgccatgtattctactaacaagttcgttttcaacaaatttagaatggactaagatattgatcttatgcttcaggctcgcgcacttaggattagaacctgctatgattttagtgaatcgcatctaccagtagcccttgggcgagaaatggtacgagaaggatggaaactctatacatatttgtaaacccg
>comp6429_c0_seq1
gccaaatatggtgccacggaacgtgcgtctaacactctcgattcctgattagtgaaaagtccttcatgtaaaaatatgacggactcttgaatattccaactctcggcgtttttttgtatgtgcggatccaagaatgttaaacattttagcagagtcagcatcgtttagctcactcaaaaaatcctggatggaatctcgaat
>comp6413_c0_seq1
ctcacactttcaacagttcagtcaagatgcttctccattctagactcgtaagacatttctcgggctagaattacgataatcggtgacgcattcacaaaagaaacacttgcagcttggtgttttgtctatctgaaactcaagaatgattggccgagagattggctttcgtcgagtttatcggcttatgatgtgcatatgtctcgggttttagcgggaagcccgcggaattttttctgacgcgaccttct
>comp7506_c0_seq1
atgaaaccaaagacatcacccgaatttcaaaactcggcggcctgtcaaatatggagaccagatcatgcaacccaggcccgaccgggtcttgaaagttccaaaaggcatctcatccattagctctcacgctctcatctccctgtccttatgaaaactcgtttctcaaagagaccattcttgttttcgtgaccctgttcatgcccttatacgacatgtaaaacgagccgcggccctgggtcatgg
>comp7291_c0_seq1
tggcagtgcttatggtgtgaagagatacgtctctatcgaagagactattctcgggattccagtagttcttcatcttcttcgtgccgatttgagacaatttgaaaatcttgtcaatggcagagtttgccaagctagatgcagcacgaagaagaactggtccattaggcggaagctttaccgaagtgtaaaatttgctacccgagacatgcaggtcattacctcctcttgtacc
>comp7915_c0_seq1
cgcattgccagtggaaagtcacttgaactacagcagccacgacgtgtttgtgcaggagatcgccgcaagaacgttccagggcaagcaggactgtattgactggatcacttacacgttgttctaccgccgcttgacacaaaaccctagtttttacggactcaaggatatcagccatcttggaatctcggaatacttgtctgagcttgtggaggacacattggaagacttggaaaacgctggtttgattgagattgacggcgatgaggatgacggcgaggaagaagaggac
>comp7473_c0_seq1
ccgctgattggctattctgacggcctctctgctgaagaaaagcacgctgtttacgaggaattctagatatgccgcaatgccaaagatctcgggtgaaatgcgtcggagaagtacctgattggacccaaacgtcacggccttcgtggccacctgtgacgccacgaggtatacaacctgtggaacatgcatagtcgaccagtg
>comp6351_c0_seq1
cctgcacaggcccgaaccccaccatatcaaagacagcgacacaatgtgtaaggacatgaacaccggcagcgacacgtctctcgcgctggccatttcgctgctgccgtcgctgtttctgtctgtttcgcccgcgcacgacctgccgatgttggcgctggcggcgttggggtttgaaaagcatgcctcgccccagaatttgcctgcgcacgccctgcgtttgtgtgccgactttaaccagtcgttgtctatgaactcgcccatttccatgctcccgaactatgcaattctgccctcgggcgacgagcacggtgactttttggtgattgacttgggcggtctgacgcttcgtgtcgccgtcatcactattggtaggcgcccgacttcc
>comp7469_c0_seq1
tgcgttcaaaatgcgccgcgcatccttggcgctgcgtgtgtccacgaaaagaaacttttcttggtcatgccacttcttcaagagcgctggtttcatgatagagagatcctttttgctgtataaaacaattttctgtttccgtgcaaggacccggtcgaaaagcacgtttgtcgtcagcacaggtgcccgcgagtcccggacctctagtatgaggtctatttgcggcgccaaatgcccaaacttggtgagtgccttctggtgatggcctttgaaactagcgagcgttagccgatagtcaggaaatgatgtccgtgcctggaatgtcatgtttgaagggcagcagagttgtgagaagtgtttgtagtcttcttttaggcgaattggtgctaaattatcgcgaggcttggaatgggt
>comp7903_c0_seq1
aagggatttttaccggcaattgaacttgtttgagtacggtctttttaggagagtttagctcatcgatcacagcatctagaacggccggctcacccgaaatcagaatttgcgagctgttatttgcacacgcaagcactttgcgggattttgcagtttcgtaaacaaacttgtacgcggctggtctaaacaccaagactcgcatttcgtattgtttgtctttcacaagttgttccatcaaaagcccacgttttcg
>comp6473_c0_seq1
agtcttgtataggtaatgtgtggcaatgacagcccagaaaatgtagagcataggggcaaagccaagggccacgagtattttccaagatgcgactacatcagttcctttgatcttaaccaccgaagatgccaacgcttctcttgccttctttctcgaaatctgctttgccacaatgaagacaggtgagaacatgaagaatcctggcaaggaaagacacaatgcaatggtacatttcaccaatctgacaagaaacgtgccgagcacggaaactcggttaagttttgtcaatgtctcgac
>comp6746_c0_seq1
atcgagtcgtggacgttaacgttctacaacgtgcttttcaccgtgttcccaccgttcatcatgggcgttttcgatcaattcgtcagtgcacgccttcttgacaggtacccgcaactttaccagttggggctccagcgcaagttctttaatgtcacgattttctggggttggattatcaatggcttcttccattcagcggtgatctttgtgtgcatgatggccattaataactactccaactatcttccacacgg
>comp7452_c0_seq1
cttcaacgtcattaaatcgaccatggggagatctagattccatgagatatccgagtctgcgcgtagaactcgcaaaagtttgacgaaaactgcttcaacgagatctgtttggtccattaacaaagcctggataagaaattgagggtgataaacaggaagcgggccattaaggattcgcaccaaatcggcaacagggtattttgcctcgtcattcttgtaccccactaataactgccttatggttgaatttatcagactgtttcctaaagcgtcagaatgtgcgccaaaatgaacccatttgtcgtcaatgaaaaactggttaccgctcgaaatgacaaggtacgagtcgtcaagccaaatcaggtcgccgatttcgtgtgacgaataatctgacacatcaattttcttgagggccgcaaacgtggcgactttgttcgtgtagtcgtaccggagctgtgtatacaagagcacgaatcgagaaaatc
>comp6347_c0_seq1
cgaggatgaatgtgcagatgtgatggtaactaaatcgttgcctgggtcgaagggtatgaggatgtctggagattttgaagaccttgacgcggtcagctcaaatgcgagcactaaaaggcgccggaggagaaaccgagcaaagaagtcgagcgccggctcgggcgtgcctcctgaatctcgtgaaacgacgccgcaggcggaactgctcaccgaagaggcacccaagctgaaatcaaaggcaaaaaagcgggcgtctacggagcccgaaacagaggacgaaacaagcctggagaagtatctttccgtcaaaatgcccaatggaataccca
>comp6763_c0_seq1
gactgccaaccatctgttagcgtttatagacggatggtaagcacgcatgtttttgtcgatccgacttctgttcaagtgacggaatctatcctcttgtccgtatgcgcgaatgatggagacaccattcaaactctcctggaagttggcataaatgggcgatcttgtagtggaatcaacacgacgcaactctctcgaagttttcaagtagtactgctgatagtaaacatacaagacacccaaaggtatagcaatcaatatgaactgccaggttgagaagcaaatcacgagaattgtaaacaaaactttgacggtgttgctgaaaaacattccaaacactctaccgaggacctcgtcgactttgtatacatcattagaaaatctgttcaagatacgaccaatgggtgttgtctcgaagaaagacatcggcg
>comp6902_c0_seq1
cttcagcagaaggaggctcaatccttgggttagggaagaaggaagtttcggtggggaagaatggcaaaggcacgtcctcctcagtctcctcggcctcctctttattctcctcggcctgctctttctgctcttcctccttcacctcaagccattcagggagcacattaaccggcttcaatgcctgtttctcgtcgacggtggcgacaaacttgtccaaaaccgcagctaataactcaaagtcgttaccattgccttgcaataacttgttgacaacaaagccgccaacctctggtaatgaggctctccagaaccctacctgggccaagaaatccgcagagaagcccttggtggagtcgctcacagcgtccaactcctccacaagagagaaggccaccacgaccaagttgaggtggcttgcagccaaagcgcgtct
>comp6313_c0_seq1
ccatggtttcatagtaggtcgggaatagcatgcacctgcacgagtgaaagcttgaaacaagtgaaagaatacaaataaaaaaagttgaatactagcaatagcgcttgtttcagggtgtatcttgttgtgacaggctgcaattcacccaacgcctggatggtctcagggtatgaactaccgcttctgaggcccaacttcttgcatctaattctctatcattctttgcagccgtt
>comp6161_c0_seq1
tgagtataataataggactattaagcggctcatatttacaggcgtttttcttcgctggcaaatgtatccactcaaaccataataaataatggcaacctagctttacataaggcaaggattcacacataaagtccaaaatttgcgtaaatgatactatcacacatccctaaaatgcgtacctcttccactcacagggtcggtgtatgtgtgtccaaatgcagtagtcacatgaccgtccgatacgaaggaaggcacgaccttagtgacgtatgcgatgtatgatttgtgctatatcatctttcaaacttgcccttttcattcaaataagtgcgaaacaata
>comp7509_c0_seq1
agagaattcacggctccggaaaacacgatttacgtgcccgaagaaatatacaccagaatcggctcggaaactgccacttgtgtcctagaatctctgctacccaaggccaccaccttacgtatacggccgtctcaattctacccacaagtcacgaactggaaatactatttagagtcttttttgagctcgcagtatacgaccctaacggaaaaccagcgttttggccatactgatctgatcaccggcgccgatgttgagatgatggttgagtcatcaaatgctccgacagtcgtggtggtggatacagatatatccttggatgtggcgcctttaaatgatatcatggcggcacaacagttggagcaggaattcatgatcctgaaattcgaaagcgtgcctgaacttagc
>comp7380_c0_seq1
cctcatacccttcgacccaggcaatgatttggttaccatcacgtctgcacattcatcctcggacagaaaatcgatcccatcgaggtctttcgtgatatctgaggaggccgatttccccagactaggcttcagtctttgcagcctctgtttcccctgttttccggaagaagttgcctgcgagcgtggcatacttgacggagcgcccgctccgtcaagctgcatgtgtgaaagacttgtggtcacctccgaaaaatgggcgctctggggcctgtttcgaagcgccgccgaaagtgatgatggtgtgggtttgagcagcattaattcctggggagtatgg
>comp7968_c0_seq1
cggcatccccgcgtatgtcatgtttgagtgtggcaaacgattcttgcaggcacagggcgtgtaccacgtgctgacgtatgtgttgatgtttgccgctccaacgaacttggccatgaacttgctttttgtgaaacatttcggctacttgggcgctcccattgctgtagccatcaattactggctcatgttcttggggcttcttgtgctgacggtgtatttcgtttctgccgagcagaccccgcataacatccacccgctcgaatgctggcacgggctcaacatcaaaaaggcgttccaaggatggagcaagttga
>comp7262_c0_seq1
cttgcatttgcaagctctctatttacagttccaaaattacggagtgctccgaaaacgcttgttcaaagcagatatcccgttcaagcgtgtccactatttacaaaaaccttgggatttcggtttcctcgtaggcctcaaccttatcgccttcctcgaacttctcccaattctggaaagaaagcccgcactcggaacccttggaggcctcgctgatgtcttgcttcacatgcttgagcgacgacaatgtccccgtataaacgatgtcctttcctctaacaacccgtacttttgaagatctcttcaaagtcccactgttgactctgcagcccgcgactttcgtgatgcttttgtttttccccgtgatgttgaacacactacgaagctcaatttccgcaagaacctttatctcgatatgtggcttcaatttagacgtgagctctgcggtgacctcttcgatcaagcgataaatgacattttgctcgtggatcctcacgcctaagccatccgccttcgactgaattgccttcggcaccttcacattgaagcaaagaatttgagcccccaaggcgtcagccatatccaagtcagactcggtaggcactccagcttcgtgcgaaatgacttgtgcgcggacctcattatttccg
>comp6642_c0_seq1
agcctattcccttctcggcgttacagcttgcgattcaccaaagttaaataccgatctgataggcgggagctgcgtgccgttgacggctatgctctcgtcctgctgctcaaaagacggttttttcattttctgcgtttctagtttgctgatcaagtgaaacgagttgatgcctttttcagaactgttttgtgggtttaaaggcggcgaatgagacggcgtctgcaaaggcgtttcgttcggcaggataatgaatgatgcagcctcgcggctgggcggctgtgtgagtgtcacgtgcgaaggagacgtcagattactcaggtccagcgtgttttgcgccatgtacaatctggtgggctgttgtgtgggcgagtttgggcgcagtttcttgacgggctgcacaaactccaaattcaactggctcagcgacacttgccgaggcacgcttgtttggctcggtgcttttagcggtgtcatgcgctggagttgtgatagagaatgtaacgacgtgagcaggccactggacagactcagttttagtttttgcaccgacccggaggaaggcacgcgtttctggaagtactcatggaggtttgtgaacagtggcggcacattccgtacattctgcacctctggcgaattggtt
>comp7071_c0_seq1
catatgctactgtgtcacttttggccactgtaaatgcaacgcttgtgcttcttttagaaagctggatctcgccccagcccatcaccagctacggccaagaattgggtgtttcgccctttgatagagccaatgtcttctcgcgcatttctttcaactggatggctccgttgatgaaaaaggggttttaccagtatatcagtgagattgaccttcccttcttgccgaaatctctcaagtccgagaatacgagcgcttcgttttatcattactggaacaaccagacctcgccttctttagtgatggcactttctaaagcctttggggcgccatttcttcttggtggagttttcaaggccttgcaagatctgttggcgtttgtgcagccgcaattactcaggttgttgatccgttttgtgaacgactactctcaatcggtaa
>comp7321_c0_seq1
caagacaggcacggtcgccggaaactatggctcgactgagctcggtcgcgatggatctacagacaccctcgacgatgtaggtggtacattacccgccgcccaattctacacattgatatcgagtatttatatggcgagtttcttggctgccttggacacaactgttgtcactaccttgttgaccgtcattgcatcagacctaaacgcagtggagaacataagttggatagcgacagcataccttttatcatgctctgcattccagccaatttatggaaagttatcagatatctttggccgtaagattttgttgttaatctgctgttttcttttcgctgttggctgttgcatatgtgtgactgattctctttggttgttggtga
>comp6518_c0_seq1
ctcgtttttttcgaattctatcaggatagcgttttgctcttcctgtagcatttcatcgaatcttccacatatcgaaacgaagcgcaaagcatcctgctatatgagcaattgtcccgggcattgcaggcagatcgatgcagtcaaacaaaaaagaaaattcagattggccactctttcaaatccccttttctgactatacccacgtatagatccacgatatcaggaactcaatgcttcaagactgagaagtatgtcttcactaatagcaagggcgtgcacaaacttatctgtcgccgaggcttccatatcgacatcatct
>comp7550_c0_seq1
aaaggccaggtgcagtcatacaaaaacttccctgtgctgtattatcaaatcaacacaaaattccgtgacgagaaacggcctcggagcgggctacttcggggtcgagaattcatcatgaaggacgcatatacgtttgactgtacccccgaaaaggcaatggaatcctaccacaacatggtcgctgcataccgcagagtgttcctgcaattaaaggtgccatatgtcatggcagatgccg
>comp6697_c0_seq1
cacacatggcctcggggttgtcgtggctgaatgatcacgacgaccagagcttagagataaggtcgaaaaggccgttttccgacgtctctatcaaatagataccgtacatcgaaacaaaagaccctagcgataacaacttgcaagcggccttgtgccagaacccgtataccctctcagggatgtaatcgataatacacgatttgatgccgcagtgtgcatggaat
>comp6388_c0_seq1
cgagaggaggatgatgatgtggtaattaatgaacgcccggaatcatactaccgagcaatttacaacgaagatcagcggcgaaagtttgaactggctgctttgtcatacgatcagatattaatggaagccaccgctacagctgtggacacgcatccatggaaagttataaatctagttgagcacaacacgaagatcgagcttgagcagaaacaaaagaggaacaggcgagaaggtaagagaaaaaggcaaaacaaaactatctgccgtgaaaggagagaagacagagagcgagaaatcaagcgtctcgaaagggagcagaaaaaacttcgatatagag
>comp7105_c0_seq1
ctgaaacggaataatttcaaaacatggatatttttctaaacgttcttgccaagtgtcttccctgtgcgcccaacctcctgcgccccacagttgccgtgaatgggcacaggtatcacgtgctccggcttcttggcgaaggcggcttttcgtacgtatatttggtgtcccaatcgggcgatgcgtcgctggtctatgccatgaagaagatccggtgtccttacggcagcgacgatgccacgttcagcaatgccgtgcgggaggtgaagagctactaccgttttggcgcgctaaactcgccatatatcgtcaaaaccatcgacgaggccgtggtcagcgaggccagcggcgcgaaaacgttttatatcttgctcccttacttcg
>comp7989_c0_seq1
cttcgtcataatgtctatttcttctatttacaagtctacttcacgcgacacaacaccatgccctccaagtccttctttgccgcttcctgaatctcgacgatctctttatctggcgttctcaaaaacatcacttctgcaggctgcaagggcttaacgaaacgcaccgggagaccagaagccaacgctttcacctcggtgctggtcatgttgaccttccgcccgggtttcagcaccatcagcatatcacggatcacaggcatgttctttctatacttcaatccgagccataa
>comp7316_c0_seq1
tttaccatgtcaggagaagcccctgcaatacttcgtaaaaggtaattgcgagccgatatgactcagaggcagtcacctgtaccgccttttgaaacacgtacagtgtgttattaacgatccctgtagcacgcaaaatctgaagaaatgttacccaagagaaatggagtagtgaagtcagcttcaattccaagacgtgttcctgtaaagccagttctttgagtaataacacataataaggactgacaggtcccgccgctttgtgggcatataacgggctttcaaggctggagggcagcatgccacaccctatgagaaccgcttgacatatcgccatgcaaagagggtataacacgtcatttaatgtggagtatgcccgagggaaagaaataagggctaagaccgtccccactaatactttgtttcgaaaggattcccgaggaactatgtaattagacatgactggacagtgcaatcagaatagaggagtatttggtataaatagttg
>comp6544_c0_seq1
ttcgcgctgttgaacgaaaagtacaaaaggcgccagaattcaaatttgaaaatcttgaatctagaagacatcatcgtgggcgagaaagatcggaaatatggtgagcgaagactacgaaaaagaccgattccgcgcaccacacgcgtgaaaaaggagcgagagagacgttcagtcaaaacggagcccgaaatcaaaaaagaatcggccccggaaatcaaacaggaggagaccgatctggtaaacaggcatttgtttgttgatgatgcgttcaacgataacgataa
>comp7881_c0_seq1
aaccatacgcagaacaatcaaatcgtcttcggccctgaccctgcccaaaaccctgcccaattctacttcaatccaccaaaaatcaggctgtttctgttcaccgcacgcggctggaccgatataaatgtacggattgtcaagaacacgaaactagcgtccactttggaggttacagaatcgtcacgtgatcaacaggcatgtggccgtctagtaatgcccttggcatacggaatgggattcgtcacgggaatgtacacaaatgaatggccagtcatacactctgccgtgggaatccaagaattttggagagcgggacaagtcaataacggctgctcgg
>comp7182_c0_seq1
acaagacacaaatcgaaacagctattcagttcgataaacgcaatctaaaattaataatccccaccaattcgaaacctgctaattttccacatttcaccaaactcataataatcgtcgcctcgcaccgaatcgcacctcatcacccatagacctcacccaggaatcacctaaaacacacccagaatggactattcagaccgagttaactcgaaaaagggcgctggtgccgttgcagacaagcacgagagtaatgtgcacacgaaaagac
>comp6038_c0_seq1
aaacctttgaaaaaacttccgagacccagcagcatccatgatgcacgagtcattcaattgaaaaaagtgaagcccgtcgagaaaatactcccgatacggaactcgcatcaaagcgcgggagacactgcccctaattaagtagatatttcaaacccaaaaggcgtgaattagctcaacacagattctaaggcaactaagaaagaagatttcaattcctttccaaagaacttcactcaaaacatgcaaattagtagaatgggagaggcggcagttaggcgaggattgctgagcacccgagtgggcaaaccaattgcct
>comp6885_c0_seq1
ggccccgtcctccctgcacgaccgctgcgttgctgagcgttggccatcgatatcgggaccacctgtaatgcgtccatgccgagttttgggttgaacatcttcatttttaccaacccgcagtcaacaacgtaccggattccgtctacggtaagcgatgtttcggcgatattcgtggccaccaccactttgcgccgcgccgcattttgttttgtgaaaatctttttctgcaaatcc
>comp7698_c0_seq1
tacatctagtatcccatctggcgcaaaagtcaccaacttatccaattcttcctcagaagtgttcaaagctttagctttcgccgctttttcacctttatcgttgactttgtctgcacatccgatcttcgctaaattctcttccgccctatagttttgctccacattaaaaaacaacttaaaggctaacaaatcagggcgatcttggctggattgttccaagaaatagcgcttcaagacattgtta
>comp6448_c0_seq1
cgccacggcaaaagctagagaattggcggcgaaagagaaagaaaagctactgcacgatcctcttgttgctcaaacatccgctgaaaatatcattcttcgtttgcttctcgtgaagggtgaaaaggcctacgtttgtaggagattggagcaaagagaaagattggcacatacactcgcaaccgagagattagcgaaggcagccgcagaaggatcgttctttaggtaattttgcatagcctgacacagtgttgtgagaatcggttttttttgtggtgttgcgcgtaggcgcgtaatcgtgtaagaaaatattctccgctttttcgtacttttatttgtcatgcgcacgac
>comp7663_c0_seq1
atttgacttgccaccaccggagctaatacaactgtctggcatttctccatcggtgcttcgccggcgcagaagcaaacacagcccggcacaccgtatcgcaatgatcgactgggactggttccgctctgcaggtatgctccaggaccctgacatggacgcagagctgaagacgattgtgctgaacttgcaactgctagtggaagtattgttggtgcgcaaggaaaagcggatgtcaattgaggctgtgcttgagctggacgactttgactggatcaaggcatgtgtcccgagccaatttttgagctgaccgataactgtttatgaaaaacgag
>comp7596_c0_seq1
cgtcacaaacttgctgacggtgattgtcacgattgttagtaatatcttcagaggagacgttttgggcatggataagccactaggaggcggcgtgtcttactatttcggctttttggtggtgttcaaacaactcattccagagcacaatgtggttttgtttcaaggattggtgaatttccgtgtcaaacacttaccctttgcgctgcttctatgtgtgtgtgcatggtcggcgtttatgcagaccctctaccctgtgctcccttcagtcatgtctttcttcgtggcgtatctctatttgaggttccatcagctgttttttgc
>comp7863_c0_seq1
ggaaaaagaggtggcaagtctaaaaagtcaactcatagcgacgatgacatgcccctttcttcagcgccatcagaaataatggatgatgcaaccatacttgacgaagaaaatgaagtttttactgacgaggatgccgtctcgacgatttctctcgtaaagacgtttgcaaagccaggaactcaaatgaagaaactacaaatcgacaataacttgatcatctcaaataaggtcttgggttatggatctcatggaacggttgtttatcaaggtacctttgagaataggccag
>comp6005_c0_seq1
tgggaagcggctttcgatgccaggcgcttgcatcatttattcggacacgcctcaccaagacatagtgtcgccaaacaccgtgccacgggtatatgccaagattattcgggagttcggatcgatcccctctttggtggtgttctgcagaatgagagtgctttcgattccgcttgtgcctatagaggagagggtcttggtgagtgcaacgaaggttccaggacacttcaagtgcgtggtacgctttgggttcatggagcaagtccgtatcgacaaggagattggcgaccatattctcaaggagttcataagcgtgaa
>comp6981_c0_seq1
ggaattttgcaaagtcgagcaaagcaaacaaaaagtcctcgtcaacttcgatagacatttcctgcaacaaaatcgtggcatacttgataaacaacacgccgtggctctcgtctttcaccttacataccgaagcactgaaagaagggtggttgttcatttccttgcccgatttgggcacaagcgtagggtaaacgatgatcgggaaaatacctccatagagttg
>comp6726_c0_seq1
gtgaccctacgcgtcatgagcgtcacgagcgtgacagaatatgtctggaaaagaccaataatttactttttgagtgtcatctagaaggaggtctaggatgaaagaaactagaaaaaaccgaatatgattctttgaccagccgtgtgattgcacttgcattacagtctccggattcatgattgattccgcgtcatgatccacatgtgtgatgacccgcgcccaacggttttttttgacgtcgtgcaagcctcgtcataaatggaaaaataaatatcatataataacaaatttatggaccaaaagtcattgtctcgatttgcacttaactagtaagtgccatggcagccgtatcaatcaa
>comp6279_c0_seq1
tttcacgtccaaatagagcccgcatgggctacgcattgttattcataacctctttggctatttggggcggtggtttgaaattccagatcggcgtcacgcgtgagaatgtgggcgacttggaacttattgatttcaagcataaacggtacattgggccgatgttcttgtacatgttttacggcgcgtacgatgctattttccaatcgtttatcttctggattttgggcacgttttccaacaacccaaagaaggttgcgctctatgcatctttttacaaatcattacagagcgcttttgctgcgattgcgtggcgtcttgatgcgattggagtggcctacatgtcaatgttcggcgcctcgtggg
>comp6656_c0_seq1
attaaaatcaccatcataggccgagtcggcgtctctgccgtcatctctcgcatagttcccgcctgtagtttccgcgctactgtctatagtctgttcgtcaatcaagaaattcgagcccaaattcgtcttgatgagccgcatcgacgagattcgagcctcttcaccctcttcatcactttcgccgcttttctcgtccccggcctcctccggcttgatgagtttcaat
>comp6393_c0_seq1
attttcactattctataacgtaccgtgctaagtggccaatttcagcgttagctggttactcagatcgcgataatactgaatatttgctcgaggcaaccaagcatctagatgaggagattcgtttagaccttgaaagacagggaagagagacagatgtaggtgatggcctctgtgattacgctcaagagcaacaaagcgagtgtcaagcactcaaattcggcaacggtctgtcgcagatttgagcatggctaactgatccagacaagagtattttgcaaccggcaatacacaatcttttacaggagtattatttggtccatatcccgaaattaaacac
>comp7586_c0_seq1
caagactcagaatgcgtctttggcagacaacgcagaaaacgagtggagtcacttttgtcaaagcttttcgaatgatatcaccaaaatccttcaaaaagccggtctgttagactccagtagcgagagcgacgattccgacggtgaagcgggattcgttagcatcgctcagatcaaaaatcagcttgacggcttgatgagcagccaattgcaaagcacgaattcgcacgagctaaagctgtttgtgttgcaggtgctcaatctcatcaacaacatcgtgttgcagaaaatcttgcgttgtgatgagatcacggagtaccagtctgaagagtttacccgatacttggaaggtctacaggttgtggaagccgaaatcctagccaaatttggggaagagccagctgtgcttgccacaactaacaagattatg
>comp7883_c0_seq1
acgtcttcactagctcgttctcctgcccattgttatcagttgtcggttgcccaaacccgcgctttgtctcagtgcacttattggttgtgtgagctttagaaaagcagttgaagcaaaattcataaggtttgaatcgcaaaagtgttgagtccatgtaacgactagctttatttggctccttgactttgctcatgtcaatgtataccctcattgtttggtaggttctggggacagccagaataagaggcttggacactatgaaatattcgtcaccactaagccacttattgaaatggc
>comp7702_c0_seq1
cagagtttcaggagattctcaagagtttaaaaaacgaacagaatgaagatcccgtggcgcgggctcgccatgttgcggccaacattcccgacctctgccttgatccaatcgaaaaacaagcattcattttcatggattctaataactttgtgcacgacaagtcaaattgggaagaacgtattaaaactgactttgactcaaactttactgagatggaacacgaagtgttttgtgaagcattctgccgttccc
>comp6712_c0_seq1
cgcctgttctcttgacgagcccgtcccgaaattgtatccggaaatgatgatgtcactggatttcgtcttattcctgaactcggaatcgtagttttccatgcagacctcggccattttctccttggggatgtcatcctggtacgtatactttccagggtaaatgccatcggtattgatgttatcggcatcacacaagatcaactcaccttcaatcagtttcgggaacccgtccaaaacctcaaccgccagctcggcgtcgcctgcaggctcggcctttgtgatttcaatcagc
>comp7721_c0_seq1
ccgggacctttactttcatggccctggtttatctgctgaagagccgcttcttgttcatctagttgatccttgatgggctggcggttagcgtcggaagctccgggatttttcgaaacatccttctttggactattgggatcgaaatcatgcaagacatttcctgtctgggcatccacgtagacaatgggagaagtctggagggtgcttgtgggaatccttggtcccaacactaggagaaagaaaagcacaagaaggacggacacccctccgatcaccttcttattttggtttcttggaagattaagcatcgg
>comp6386_c0_seq1
gagaccgtgcctgaactgagcgcttttttttctagcacttcatcgggggttagcttgactcctgggctggcgagtgcggcatcttttatttctcaggtcgcttcgtcgttcagctcaagcacgaagctgtctgtgtctgagtcaggaattttctttactacatcctcggaaccgtcttctagcaccagcgcgccactggaattgtcgcccgatattttttctagccccaccgcttcaagtgtgagccttccgagctcgagcaggctatcgagtctgtttctttcggccacactgtcggctgtaatcatctcggagagcccgacttctgcgcagaacagccattcgactacggatctgagtggagaatcgcctgccacgccgtcgagcgcgactgggagtgccatcaag
>comp6004_c0_seq1
gaaaaaaatgttagggaaaaatttatgaattgcctccacgattttgcagctaattctagcgtcttattcaccactattgttgctcctcgaatctagcttcccggcttacacccttacaattgtcacaatcaagtgaggcgtcttagcttcaaatctgggttttcatagaaagtgagtgatgcctttcggaagttttgaattgagaagttttcagatttatgcggccctggtgcgcgcccgtgtatcatgctgatcatggcaaaacgtatttatgtgtagtgttggcgccagcaagagaaatgcagcacttttc
>comp7391_c0_seq1
caatgtgattagataggacgagataaacatggaagtgtcaaacctacatatgaatatttacaacgttttcagacagggctaggtggtggcaaaaagtgacgattcaaaaacgtgaaacattacttggctcagtttctttttctcgtttgagcagccatccgaggcacgcgatagtggacttgttattttgagtgatccgaaatgatgaaagcaataaaagttgattgttatgggtcgttgaaactgaagattactcgagcattgaattttcaccagtaatcattccaatccagactttttatccaaaataacttttttagacacgttcacagcgtcgtcattccccgctgcgctcgagccgggcgcgccgaaagtgatggtttaaaaataggaggacctggaatggcctctacggtcaccagattcaggttttaaaacgtttctgatgaagcatttacggagcttatgctcagtttgactatttatatatacctttcttggtaactcacgtctgtccgcctcaatggcccgatgcccttacttgacataatagtatcctgcacgttgaagatt
>comp7188_c0_seq1
ctccgcgggttcttcggccgttggaggatgtggaatatgctgcactgcagttacatgtcctggatttgaattgacgttgggaggtgaatgttcgtgcatgggcggcgcctgcgactggtgagttgcagagctggtatcatctggtagagtatcatgtgcgtagaagccattccgtgcgctgggctcctgagagggatcataccctgtagtctctccgtttgagtagtac
>comp7059_c0_seq1
gtccaacacgcgccactcctcgctgacagtgcacagctgctccttggtggtcgtggcgggcccaatttgaagactggcgatgaggccagacggcatgatgatggtgtacagcccgtctgatggcgccaggcagtaccccgtgatttcaacgacgcgtggaacatcaactctggtcgtgttggagtttgtctccacctcgctcgataacccttccagcacaacttgcaagtctgaaacgtcagtgagcgtttcctcgctaacattgttgatctcgtcttttggcgca
>comp6215_c0_seq1
gtctgaactggaaccagttgcatcctccaacctgaacaattgcttctgacccaatacttgatgaatctgacccggggtagaatcagctcgcaatgttggtgcgcttgctttgtcttcttggatgtaattgagaatcaaagcactgatttctttgctcattacagtccaaaccgcattgaagtcatacagcggcatgactgcttccacaaccaggcctctctttgcataacctgagatttcatccgtggaacgaatgcttttg
>comp7422_c0_seq1
ctagtccattatcgccagaaaagccagggtacttatgagcctcccgaatggcccatttgccgttataaggcgacccgtcgatttttcgtgccagcgacggaacccagccagaagaggccaaatctggcgtgagaaattgctcgaaaaaggcagattctttaagcagactagagtctagcgggctatatacagcagtagcagc
>comp6475_c0_seq1
gtttttggccatccgcatgcttcgcgaatacagctcgacagaaagaatcaatttactattcatgaatcctatggcccaccatctacagcatacacagctcaagaatacaaagcatttggataattttaacacattggagctttcaattctttcaaagtcaaagaagttcttggtgcaacctgtcattgttggaattctagacagaatttacaatggagagctaatcatgaaggagaaaaaaaacacgaaatacacatagcctggtttctaagcccgagagctcaaagctaataccacgacataacgaggaatcatatctcacagccaagaattggctgcgcccggatcttgagagcggcgattctgacacgagggctctgaccgacccaggatctgtaaattatgacaacaatatcgtga
>comp7289_c0_seq1
cagccgtgcaattcgactgatacaaacctgtatccttttcatacatttctagcatgttgaggcgctttctcatactctcattgtgtgccctagcgtgggccaatacagaagcctatggattccagattcctaactactacgacattcccttgcacagatcgggcagttccctgagtaacgaggtcaaatttctcaacgagacctcacttattctcaaagatcatccaattctcacgcttgattcatacagtatagagaatctggtgctcacgataccgtacgactatctgataaaaccaaaccaacggttgtatgtgagattgaacaactacaataacagtatgtttgattcaaacgacctcatcagtgtgaaactatgctggccg
>comp6084_c0_seq1
cggattcccttcgctggatgcatatccatcatatacatcctcaggataacgccctaacgcagcgcccaaatgctgcttctgctctgatgcctttttgttaataggatacctgtttttcatatctgcaaccattgcagtaatcgtgttcaatatgtggctctcatctatgtcgaatgggatacaatcgtcaacacccacctccgtatcatgtgcatgtaaagaagcaagcaacacagctgcgtctaaaccagatctttcttgtcgaagagcaagcgaaggtgtttcaattatgtgcgcaactctgcgcgagtagaatccggtgctaggatctaagatgaattctttgagctccttgaaattag
>comp6493_c0_seq1
gcgagagtgggtgcagatttcgcttcgatttcagctctgtctactggaatctgagattgagcacagagcacgacagactcatctctcaatttaatccgggagaggttgtgggtgatgtgttcgctggtgttgggccttttgctgtccctgctggacgcaagaacgccctcgttttggcgaatgacttgaatcccgaatcttacaaataccttcaggagaacatcaaacttaacaatgtacaagactttgtgaagccattcaaccttgatggcagagagtttataagaagctcgcctttgagaatcttagaatgggcaaattctcagggaaaaattgagaagcagaaaacagtcaagcgccgcagagttgatgagcagacaaaacagcctacaacaataaaaacagtggaactcatcaacattgaagtgccaaggtatatctctaatta
>comp7445_c0_seq1
ccttgaaacagcttggttatgttttgtttccaatataaaccccactaagcacgcaatgcgtttttatcacaatttagctcgtaagatgggtctttacctattggaaaccgtttctgcgtgtcacattcgaggcactgaaacaccattatatctgctttgggcgaatttgctggatctttcagcgtattctcgacatttaccgtcattgttagccccggaattaaaac
>comp6521_c0_seq1
tttaatcaccctggtgttagccgtaaaacatcgagccggtcgacttcaacacggtcaagtccttgatggcagatgtgatcgtgaggttgcccgatttcttgcagtactgcaaatgggttcttctggtctcggggccctcgttgcggaaagagtggtcgtgcaacttgccattcacggcgaacttggtccatctcgactgcacgatcttgatgtcaacgcccagcacgtggctgtacttttccgtgaaatgcttcgccaagtgcgcg
>comp7442_c0_seq1
gccaacaaagggggacaagtagaatagacccactgtttgggccaggtacccgtaaccctccgcctgaaagatttcagccaaaacctctgaaatgactattagccacaccacagctagtgagtaaacaatggccccgtatagcacgggcgggtaacagtacaagaagagtggccgcaaggcaaccatccaccacttgtctgc
>comp6022_c0_seq1
gtaaaacccgtcgaaaaggtacccgcagactacttgaatattgtgacaattgatcccgagaagggccccactattgaaagcacaaacgactttaaggacggtttgagagggaagcagtaagatgccatattcaattactgctatgcataggtggatgcacagaaaccgcgctactggcggaagactattcttgtttcctagtagacaaaacga
>comp7246_c0_seq1
tctcgcgtccaagcagaatatcaaagacgaatacccgaacaactcacatttgaaagtcatgtcgaagtctcgcgttggattgtagaattcatttcgaaacaacatatccaagtcgctcaagtaagcatcattcccaatttctctcgaagcatttatgtatctcttttgatagccatcctggcatgcgaggcaaaccgcccggaacgccttcaaac
>comp6825_c0_seq1
gttaaagaaattcctgaattttgcccgaaaccataagtttttttttgattcactggtgtttcaaactctgatctaccgcataccttcatatttcctgaagaaagctaaagaaatatctttcatgagacttgcgaaaacttcatttcgcctcgaaaatactcaagaacaagacttcattcacaacctatgtctcagtctcatttatcctccgttttttcacacctggaaaaaaaaa
>comp7180_c0_seq1
ctttcaggaggcttttcagttgcatcaagcagtaaagtctcgagttttggaaataccgcatgcagagaccagtctggaagagtatgattactccacgaacatctctttggtacctatggtagactttgcgaatcactctcacgaaaataacgctgtttttgatgttgacgagtcaacaaacgacgttattcttcgcgttgtcaagaatattgattcgggtgaggaaatcaccataag
>comp7241_c0_seq1
gcattggtagtttgatgtcgcaatcgctagcatacgacgttctcgtgtttcatggtattcctgagaaaatccctgctgcatggggtggactcaacataatagtgtcgctcttctcacttcccgcagaagtaattgcgctcaaattgcagactaacgcgggccccaggtcataccgacatgcacaaatattcacaggctgctgctacttcttcg
>comp7774_c0_seq1
gtctctgatcatgattctggggattgttaatacaggcgacttccactataagcgaccccaagataaacaatatcgtgcaatgtgattcgctgcaaaactatttcctggatattcctgcaatctcacacaaatgcccgaatgcttttttctccaattcggctcgatgtagcaaaccttgttgcttatgaccagaatgagactctagatacataaatacagtaagacctgtttataagg
>comp6149_c0_seq1
gttagatgttttagtggtcaactccattattggaggtatgcttttcacatcaggcggaatgctacatgtcatgacacagtctgagtgcccccagattcttcaagaaaatccaggaattgtccatttattgcaaggtcttctatatcctattggattgttttacgttgttataatgggtgtggacttgttcaactcgaatatattattcttttccgtgggcgtcgcacggggtgcggtttcaatacttgatctttt
>comp6494_c0_seq1
cagcaatgtatttcagcctggaaagcctcgtgagaagctttgcgtgaacttgaatcttctttatccacaccaagacaacgaagaattctccattcaggagatcctcgccttgacacatatgcatgaaacgcctcagctgaaacaattgtctcgacaagaagacgagtatcgggagacagaacagacatttactattcccttgcgggacgacgatacattacacagaaccaaatccccaacaataacaatgatgtctcgaatgaccacaaacgaggtcctcgg
>comp6476_c0_seq1
gttgtagcccaggctgcgctggccatgacccccaccataggcaccataattgttgccagaattattgttgtaaccaccaccattgtagttattattgttgccagtgtttctcgtagatcccccattgtagtgatgaccgcctccatactgattcccgcctccatactgattcccactgccataatgggtgccattagcgtagtgattggtattgttgtaaccgttatatccctggttgtagccttgactct
>comp7527_c0_seq1
gtcttggtcttggtctgtgtcttggtctgtgtttgatggaagtaaggcgatgaacttacttgtgtattcggtctaccactgccacccacaggtttctgcgtcaacccatcgataccagtggttgccttttttctgtctctggctagagtggccaaaattttcttgaagtgaatgaagtgatcatgctgttcctttgtcacactgtctaacttggcaaaatctctcgcatttgtgggaagcttgatagccaactccttcatcaaacgatcgtttatgaaagctgcagctctaccataaccgagctcttgcagcttcaacgttctgaagtttcgcaactcggtgtatgccttctcaatatgctctctgttagaatcatttatttctccgccaaatgtatcttgttgcaagacaattcgactcggagctttctctatccgcataccttctctctcagaatcttcctggttccccacttct
>comp7112_c0_seq1
cccgattttagtaaaaatttgatcctcagaagcctcagcgtctcgctcatgtcttgctggtgacgatgagcggcccacggtcgaggaagggttgggtgtgggcaaatcgtgtctgccacgaggcatttctttacccttaaacgggtcatagtacggttctggcccgtcaagtacgggcgaagacggtgggaattggagcgacattagtgctaacgaagaaaggtaggggaaaataaaaaag
>comp6582_c0_seq1
atgccttcttgtgctttaactgtggcacatgatcgagaagccgtaaaaatgaggcagtgcatgtcaacgatgatttcacaccggagtcaagagaaaaggtcgacgtgccaatttaatcctcgacaagaagctatgactgctcgacttcttggctagtggcagaataagagcaagctgtcatggcacgtaccaactttgagagaatgaacagccctgtcctatggtcagtgttgctggtcatggtggtattgaccatattattggatatttgactacacaaagtattt
>comp6587_c0_seq1
gcggcgttcaacttttccactcagagaagactgggtcctttgtaaagtacaccgctttaccgcggcaggtcgcacaatgtcatcatgacgtcttaatgcagtacaccccatattgacagcttttgtccgcgcgggctcagaacgcattatatgccgtctcaaattgcacatcatagttggccacgagtggccttttgatgaagcattcgaggctcctttcttgttaccaacggtccaaaagcttgtggatcaccgttaagttagccattgtcaaagagcggaaaaagttattgttgagacattgacacaatgccttctttcttagaccgacaattcgtaccacctttaccaacagcgcccgaccctcttagccacccattgaatgtgacatcgcagtttgatgcttgagccagta
>comp6755_c0_seq1
cctgtctcctggtatctaagtgataaagctcaaacttgaccgcgcgcatttcaaggtccctcttcgtcgcttcactatccatgcttgtgatgaagtttgtatcagaagtggatctagcatgcgagttgcgacgagaaaccagttccataggcgatgtgaacggaagcggcggagtgacataggcctggccgttgacagatccttccagcacgggccgaggg
>comp6067_c0_seq1
gtcaagttcaccgctgcagcaacaacaatgacaaagtatgcttgcagcgacatgttagtgagctgcatgaagtcgccccaccaagtatcttgatcgatcctaaataatagaagcgataacccaactgcaaaaacaagattcatcaagaaaggtgtgtttttatgcatgggctcgcgatatggagggccggtgctgagcactaccgcgttcaagatatattgcatgtttgtgaataagaacaacgccgtgttatccgaggacttgacgtcactatcactgtcagatggaactggcttgatgtaccatggctggttttggacatatag
>comp6573_c0_seq1
ctcggattgaggatcccattgaccctggtccacaaatagttcgccagtttccatgctctggtcatgctttttctgctcggcgaattcaccgtcatgctcgaccatgattacatcctgagtcgcttcagtatgttgggtatcacgtgcttctgtcggtagatttccatcagtcatttggctcaaatcaggattgacatcttcgccttccttctcagcataaccaacacgatcctgtccattttccggatctcgtgaattacccgccagactatcgtgtgaaagtgatgcaaataagtttcctaccgcctgtgcaag
>comp6287_c0_seq1
aattcaggaatctcgtgaccattcttcgtgagtcagaaaaatacaaccatgactcgcccttcctgccctttgctcaacttactaattggtcaagcacgaagattgccatggttgactttgaaaaagctttcgactctgtctcacatgaatacattgaacacgtccttctacacatcaagctcccggtaggacttcgtactgcaatcctcaccattattcgctcgcaacatgcccgcttatggatgaaccggacaaaaagcgcaagatttcccatggctgttggaac
>comp6502_c0_seq1
gaagatcagctccaaaaggtgtcgaaatataaattaggtttcaagtatcatattctactgaaacaattgaacaaagtttcgacaacagggatcttgtgggaccttaaattttttcccggagtcttggagtctctggaaaaggcagccgaacattctttcatatcgacttggaaacaaaggtatcttgatgccgtcaacaagccgctcgagccacctttcatgtatataaaagacgagaacatcacgatcaccccgcgtccggttg
>comp7359_c0_seq1
atcagaggcaccgatgaccacctgcaaatgcgctttcggaatcgatcttgcgataaacgagctcaatctttccttgattagttgatccactgacgcaagctcactggccgcggaacttgtcacgctggaagaggaagaagcagtcgactcaatgtcattgtagtcatccaaggtgtcacgagaggagtcttgcaaaagattagggtcgtgattgagacgatccactgcgctttgagcggcgcgcgaggaccggccctttgtcacttgctttgcaagcgaaagaacgagccgattcttgcgcagcatgagaccgggacaccacatccagccacgaacactgacgagatagcccgcgctcccggttggagattcactggccgtgacttcacgcgtgtaggaaggaaaca
>comp7461_c0_seq1
agaatgcatagcgttcattgcaagaaaatgcaaggtcaacgtgaccaattactccgtcgacacgaatctcggcgccttaaggggctttgtgcgctccgacagagacgccgatagcttggctctgtggtccggcgtgcgttttgcaggcaacccgttgaaaatgagcaagctagccgccccaggatctaccggtgggtcaaaggcgggtggcgacgacacgatccagtcactcaaaacgttcttgtacacgagatataatgcagaaatgaaacttt
>comp6513_c0_seq1
ttctaaaatcaagaatcgcggagtactcagtttcaaaccgcagctttcggttgagcatcgccaagttcgttgtactgatcttttgattttcgaaattgagtcgcttcacttttgtagcaattttctccgcgaaggtgcgagaacaatttcgcttaacaaggtctgagtgaacgactttcgtggcattctccaaatactgatttcttatcttttc
>comp7310_c0_seq1
atctaagaggcacgaagcaaagagtcagtgaggtgccattttcctccgagagaaaatacatggccgtgtgtgtgcatagcggagatgtcaacaaatccgagacgcatgtgaaaggcgcaactgaagccgtgttaaaattgtgcagcaagtatttggacgagtctggcgtgattcagaacttgacgcaagatatctctcacaaaatcaacgaaaactcgactagccttgcctcagagggtttgagggttttggctttcgctaaaaacaaacaaatgctctcggacgaaaggcttgaaaatatcgcgttaccgtcggatttggtattctgtggtttagtgggtatgaaagaccccccgcgtcaaaacgtcggccatgcaatcactatgttgatgaaaggaggagtgcatgttatcatgatcacgggtgattctccctctacggctgcgaacattgccaagcagattggtattccttgcacaagtgaagcctccataatgacaggagatcaattggat
>comp7570_c0_seq1
gattggggagttgtcttccttgcagaagattataagggctcaggaagatcgtattgagcatttaacttcacaagtcaaactggaactggtattgcagaaagagattctggagtggaggcataagtatgaagacttggagctcgagttccagacctaccgcaatcttaatgcagaaatctatatcaccgatgatcaacatgatgaaaacgatgacagtggcttgaacggagacctgagagatatggagaatggagaaatggtttccaatggcggcaggaaaacgactgcatcgcaaatctctcataaattggaaagccttgtgaccttatggctgcaaaagcccttcagtgacaaccaccaaccacttacacacgacaccgatttgatggcta
>comp6246_c0_seq1
ctcgaatttcatattcacctctctgtcgagatggatggccaacgtggggattctcatcaagggctttctcaagtgaaccaaatgcggcacgtatttcccagaattctctttcacgtaaacccttccagcaacgctaaggtctctgtcaaaccaggaatgtgcaatgagaccaccatattgctccacgccgacctgaataaaaccttcggccgattttttcgagattggctttatccgcaacccgggggaatct
>comp6310_c0_seq1
aactcgacgatcccagacaatttgtgtcgtacattccagttcaccaggatggtacatgtaacgggcttcagcactatgcggcaatcggtggcgacatcgagggagcgaaacaggtcaacttgattccctctgatagaccacaggatgtgtacaagttcgttgccggtctcgtggaaaagaggttggaggccgaggcggccgaaggaaaagaagaagctattttcttgaagggaaagatctcgagaaaagtcgtcaagcaaacggtgatgactaacgtttacggtgtgacttttgttggcgccgtggctcagatcgaaaagcaattagccattctctttggcaaggatgactatgctgcagtgcagaaatacgcgcgttacctcaccagtttggtgtttgcatccattagagagttgtttgagggcgcacacttgatccaagattggttaggcgagtctgccaagcggatcaccaaatcggtcagactcgattatgaggatacgaacgcgaaaaaggccaagacgccaaaccacttgtcgtcggtgatctggaccactcccctcggcttgccatgtgttcagccatatagaggcaccaagaaccaggttgtcaccacaaatttgcaggacatctcgatttctgaccctttcaaggccacgcaagtcgactctaggaaacaaatgaccgcgttccctccaaatttcattcac
>comp7610_c0_seq1
attccccaaatatcgggactataattctcgggccatggcggaaactgttttccacgagtcctcacatctttccagtttccggctctagcataatccactactatttctgcagcttttttgtattttgcaatttcttcatcgctcaaaaaattccgcaccacagtaaacccattgtgtgcgatttcatcgtggtggaaatgtggcaaagtcgttttggtaggcatcttttgttattgtaaaatgttttgaaa
>comp6396_c0_seq1
ggagttgcaacggaatgaagtgcgatgtctatcaatcagagaacaagagtcacactccaaatttcgggccatttctcgaagtcatcaaacgaggaaaaagcgggtattccttgatgcattcgagagtaaaaaaacaggtgctttgggagccaaacagaattggcccgtgaacaaagactagaccactgttgatgaggcaacgagagccggtcaaacagataacaacaagcggcctcccttccaagagtctgaa
>comp7212_c0_seq1
attatcagattcagaaattcaatatgtgatcaccattaagctgaaaacttgcatgaaacgcccccttttcttccccaatacaacaaaccttgctcagtgatgcataattctggacggaagcgaagtctggacttgaccagggcagacttaaaagtgttcagcaagatatttgggtgctggagaatgccttcttcagtcagacgaatgctccggcaactatgttctggcttcgtataagcggaaatgatgaaaacaaaaccaaaagaaaacaaaaag
>comp6461_c0_seq1
tttggcccattcttcctgatcttttatagaccaaaattctctttgatcccaatcaagcgctgcatcttcaacgactcgtttgcaggtctgcaaaacaatttccgtggtttccaacagaattgggcccaattccttcgtatttggcgaaaagagagggtcaagaaggattccagatatatgagcggcgctgtaaaaacaagtcgctct
>comp6243_c0_seq1
ctcacatgcaccttgtgttgaatgaaccagtatactaatggtacaagagttccgaaaaatgccattgcagtgatagaccttccttttcgaagggtggattttcttggactcaatgcagagacggtaattgtccatggaattgtcaatattatgtagcctatcatcgagatgtcatgccagtcgtgatcgtctgttgaggtcacatagacccagc
>comp7352_c0_seq1
cgagaaagcaggatgaacgaaaagtataacgttgattgagccagaaatacttggcagcaaaaagccttctaaaatgcttatcataggcatatcttctcacgaccaactctaattctcacgtatagatctaatagatcggccgccctccctcgaagaggtcagggagcccaaattctggtatttagcatacttgtctttcatcgaaacgtcggcagctcttgcggaggacgcggacacagtttgtgacgtgggaacgtaagctgtcacggcgggcacgcgcagtgaatcgcgagaatagtgatccgagtccaatgcaggccttttgaaggcagcggagctcgcatatcgatccgggtgcggtctcttttggaatcttcccggggcggcaggcagctggtatggatttt
>comp7041_c0_seq1
tcaacgacttgtttttcaaccgattgttgagtgaaggaggcatgactgtgggccagtttctatacgttttacttggcctctcgggggttttatacggcgttgttcttattagctgggatagcgcatgcgaaaagtttgaacaatcgtctgaaggcgaccagtctcttctagaggccaagtttccgtacgggcaaaccgtcggggagaacaggcttctctcctacgaagaaaacgagttgatgagtctgttcagcgatgccagctgtaccattgagatcaatagcttatgagaatttgtaataaaa
>comp6652_c0_seq1
tttgacctcgggtcttctttcgggtgccattgtacgtgctttcgagaacgttggtggtcttgaagcctggcgctggatctttatcatcgatggcataatctctgttgccgtgggcatcattggtttctacatgctccccggtacacctaccgattgttacctgatttggctcacagacgacgagattagattattgcgtaaaaaattgaagcaaaaccatactgctggccgtccgcaagtgaacctcttcacgtcattggtgtcgaaggaaacgtggaaactgatcctcacctcgtgggagttctacgtcttggccttctggaatatgctttgctggaacaacagtaacggtggatctggagcgtacattttgtggcttaagtctttgaaccggttcgatgcaggaacattacaagactacacggccttgacgccaggcctcggtctcttgtggctattcgtcacgtgcatgtatgccgatttgttccagctgcgggggtcggcaatttggctcc
>comp7053_c0_seq1
tacagcgttagtggcaatatgcagcgctgcgttcaggttaccgaacgtcagcaatacggcggctatcaaaagccccaagccagcaatgcacgcggtggcccatttgatgcctgtttgcgctacagttttgccattcgaaaacgagctctggagacacgacaaaagctcacccgtcaggcgatcgtacaccagtactttcaccacggcgtcaatgtccggcacactgtaggcaattcccgggatctgcttcacgtacagctcggaaatgtactcgatcgactcg
>comp6847_c0_seq1
atttcctgctccttcaaattctgaagatactgcttggcgagccgccggcgcttgtctgcagcagactcctcgaaaaactcctcgtccgacgaaatgtcgccgtcttgccgctcgtatttcgcctcctgctcggaatttgcaccctcatcttcggacgcgctggagatttccgaatctcgcgccgctgacggcttttctcgacgcggctgaggcttgatttttgttggccttttac
>comp7486_c0_seq1
gcagtccactgcctggagaaatttgtgatgcggtacctttgcaacgttttcaaaatctggatattgaaacgcatctccgcataaatcccaattaaagcgggtaaaaatttaatttgcttctttgttctccgaaaccagttctttcttcacgttacgacatctagtgtcacgtgactcaccatgaaggtagagaaaagtccgctggctttcccaacaacaagccgcgaagctgcgtgggatgggaattttgttcttcgtgggacatatcctgtataattgcttcttgtccacctcctcttgcatgagtttgagctgtgcattgacttggcgaacttttgggcttatttctcgatgagcaacagtgtttttcccatgatttttctctagtttctgcccgc
>comp6655_c0_seq1
cttcgcttaaggaaactctgaaacatttcgccattcattttgcagatatggtaagcctcgcaccccacgcccttttcgggctaagcctgcttgccgctttcattcttttgctagcacccacattggctgaatttaagcctgtagccccaaacggcaacgctcttttcataaatggaacttccgaaagattctacattagaggcgtcgactaccagcctggtggttcctcaaaacttattgacccaattgcaaacgcagacaacttgaagcgtgacattgtttactttaaggagttgggaatcaacactgttagggtgtactccatcgacaataccgccgaccataaagagggcatgaagatgttgctggacgccggaatcggcttgattttggacgtgaatatccccaaggcgctgattgccagagatgacggcgccgagtgctcgtacaacacaatgtacttgaacgaggtgcttgcaaccgtcaagttgatgtcccagtatg
>comp6974_c0_seq1
aggctgctagctgcactgcagaatagctgctgtaattcggcgatttcaatggtgttgcgttgatttgctctgtcaactcgcgcaagtttttgatgttgccgttcaagcggaaaattccttcaacggacatatccttctgccgaagcgccaaaatgatatcttcgatcaacattgggattcggagttgagagggcccgacgccaagactcgtgtcaacaccatattttctcaccacttcctttaattcgaccccgaaaacattcgatgacttgcctttttcaccccc
>comp6832_c0_seq1
cccagatgaaatcccagcggatgcatcggctggaacgcctgctgaactgaccgatattcccgaggaggagacttcaggcaggacagaaacctaatgcaactaccatttcaccaatactaaagtatctattatgagagattggctgaccatataatgcctcatatgaaggggaacgaaccgaaaacgatcatcaacgatcaacagcagacagttttatcatgcgggctgtatcgatcatgtcctcataagccacacttgggtat
>comp7913_c0_seq1
caaggtctcagatatgccatacaacaccaaatttgtgacaatgatcgtgacaagcgagtttttcatgtaaagctccttgaacttggtcgtaagtttcgcaaggaaaaagcccaatgtccccacaatgcacacgtttaaaaaaggcacattgtgaatacgtgccgcgtttatggctcggtgaaactgtgatttccatgaagtgtacggggttgctcgagcaccctctatgtcgtcgggtagctgtatcatgagactatgttttgaggtggttgatatccttgctattctatatttg
>comp6146_c0_seq1
acatggttttccaccgtttggagcgaaaaaaccccgccgtaggaccagccccagatcgcgattctgttttcgtcaacatacgctttttgcgcccactgttttgccgccgaaatctggtccatgggctcgtacttgcccaactggtcacgcacacaaaacttgaaatttgcccccattttcgtatacgcattgttgaaacccgtgcctctaccatcaacagtcacaacaatcgtattgagctgggcggccaccacgtgactgaagccaacagcatactcttgagtgaccatctgcaggccgggcccgccgcacacgtaaaacaaaaccgggtactttttagactcgttgaaggatggaggatatatctcaactgtgttggctaatatgtcgccaccagaaacgtcgtctttgcccaagctgattgtctttatgtcctgtttgggcaactcatactctttgagacgggcacgtaaatcgttg
>comp6471_c0_seq1
atgaccttcggtaccagaacaacaccaggaagcgaaagtttgccgatcaagaggagcaaactttgaagaagcactacatgccaactgtctccaagggtaaggaaaaagcaccattgacggctgatgtgaatatgccgttgatggatacgtcgggaaagatggtagacgggttcgctcagctttccaacaaagatatcgtgcaaaaccgggacatcatcacgaaagccaatatggcaaacgcagatgccgcggccgctttgaa
>comp6917_c0_seq1
cacgttaaaaaagatgcgtctgccgttaaactcggccatggtcaagcgcaaggcctcctccaacacggcgcgttctgtgaacgtgacaaaggcaaacccctttggcttaccgctcatctggtccatgggcaatttgacgtcctcaacaatgccgtcagcctgcattttctcctcgaaaaaacgcgccaaagcgccctcgtcggcatcgtagggcaagttggccacccgggctttgtatggtggcgcgtccggcacagggtactcgactctgtcgggcctggtagagtcctggttgttgaaatccggacggtaggtggaaacaggcgctgcgctcgacggtaggtggaaacaggcgctg
>comp7678_c0_seq1
cggggacgagagcgagcccgtggtatttgtccacatgaaacgccctcgacatcaccgcctggaggaaacggccgaacaaatggaccagtctctggctcattctatgtctgttgagaagagatggaattggcaccaagtgctgcacggattccgcgaagcgcacacactcccagtacattcttatcgcctccttcgactcaagcatgcccaagatgtcacactcggtgttgcggagaggctctttcgccttgtcggcccagaaacacaagggcatgtgcgaatggtagaaatcgatcgattttaggtagtagaaccacggcgagcgagtaccttgagatagctcatagagtgttgtcaagatcaatgcaggcatcccggcttttagtccaacgtctgcgtttttgcattgatattccatgagtagaggatggatgaacgagtttgcaggtgacaaaatatttgatttcggcacgcgaagcatgagacggtcattgttttcatcatccttg
>comp6525_c0_seq1
taatttcacaaagatgaacgggaagaggctcgccattcttttggctcttcaagatggcttctgttctttgggctaggaaacctcgccaggaaagccctctagcaactgctcttctaagcacggctctcacctttttcttcgtcgctgcattagatagaggtggtacatcgtgattgtgctccgaattccaagtaatgacga
>comp7210_c0_seq1
gctgaacgtttctgggtcctcgagccgctccggctgcgctgcatagtgctcgtatgcctgcaataattgctggtacaatgcatcaatcaattgagggttgtcgatatcgcgcgtctcgcgcaagatcaggcacacgcagtccgtggcgctgtcgaaagtgtcgtcacgagccaaggactcgaagatgagcgctgccaacgagtcgatgcgtaagacgtcctcgatggcacattctttgatccagctgttcaagcagtcgagcaccaatcccctagggaactcgccgccgtcgctgccgccgtctatcaacagctgga
>comp6384_c0_seq1
caaaaattaatagtcttaagctttagtagaagggtagaacagctcggcgtgttgtccatgcaccaatgcaagaatgaattcatacagactgacgaaacttagaatgacattggacgacttacccgatattcatctaagctttcagacatccgaaaaacattccgatacaggaaacaaatttccttcatctcgattctgagtttccttacgccagagtattttttttttt
>comp7839_c0_seq1
atcagctggacccggtggaatacgatgccgacgcgggagacgcgttgtcggacaagatcaccgcggcgctcgggctcttgaacaccatgatcaccgttttgctttcgtttgaaaactcaaaagcagtgtgcatccagctcgaggaaacgtttctgcctgcgatcgcatacgtgttggaacacggcatggacgacttcattgccgaggtgggcgagttgattgagaactcgatcttcctcttgcgcgcggtgtcgccgttgatgtggacgcatttcgcgcgcttggccgattctttcacccagggcgtggccctcatgtacgccgaggatatggtgccgtgcctcaagaactacgctgtgtttggcgccgcgcatttggccgaaaaccacgcatacacagagaaatacgtgcagattgtgagtttcgtgctcactggcgatgacgagcccgactatagcgatatcacacttgcgtgcgaa
>comp6593_c0_seq1
tcgaaatgtactaaaaaagcagccagttctcaacctcagccaatacaaactcaagttcatgtatcctaaagtgattatagaatactgcgccaagtgcaaatggcacaaccgcgctgtgtggtatcttcaggagatcttgcaaaccttcagtgatcccgagaagaatctagttgcagaagtggctcttcggccctcctatgatagtccaggcacgttcgttgtgagagtcgctacagaagaagggcaaagcaaaattgtatattgccgaaggatgaagaagtcgactcggccgcaaaccgagctgtaccattacgacggctttccagactcaaaattgttgaaaaatctcatacgtaacgaactttttccagaacacggactcgggcatctggacggccaggcaaacattttggcagactgcttaccgtgtcgggaaattgaatagctaatcgatatgtcaatc
>comp6409_c0_seq1
tgaataagataagggcaacgcgggagattctaggctggcaaggcttgcaacagactcttcttcggcgttgagagaattgtcatccgcaaaaagctgccagcgcatttcacaagacgatttgagtgcatgcaaatgctccatcaatgagttcgtcgcctccacaatctcacagtaggctgcatactcggactctcggcccaccaaatataattcaaactttgcctcttcaagaatttttgtgggctgcgccgaatgcctgggtagtaaagcaaagat
>comp6207_c0_seq1
cttcaggaaaatgtgagggaaaaaacgaggtcattgctatcgctggcaaaacactcatcctgacgcgctgtcggtcgcccgacaatagtaagataagaagtttgaacctttgcaaaaagatggtgtggagcgacttacaatggtcttccagccaaacttttgtttttgtccgattgtcttagaaatgcatcgatttttgtctgaagtactgcagaccctgctgcgtgcgctagtaaccatggactcttccatcaatttcgtttgcattgtccatgtgacttatggtagcttggcaaacttctttttcttcaa
>comp6165_c0_seq1
gaatcacccacctgtatcgctggacctgaagggggagttggtgagggaagaattgatgcgtttgcttcccgaacggttcaacaaaaagtatgacatgaaactcacgcttcgagagatcgagaaaaacaagcctgaaaacccgatcttgcgctttgacgcggcggtgaaaggcttacaaggctacaggcaaaaggaatacaccaacatccgcaggacgtacagtgaggtgagtaaattcaacaaatacttgctggtgtcgaatctcgaagtcttcgttcctgttttgccgctggcccac
>comp6543_c0_seq1
acatcttgaggggagattacaagagcggttgctcgaatgttgagcagaacggtggacgaaacgatggccaagacaggctggggcagggggttctagtcaaagcagaaagtggttgtgctgcggtgtaagcatatcctaagcgtaacagcaggttcaaatggtggcgggctggtctccactcatgagtgaggcatacttcaaacgtggagcatgtcaaggcggcgagatttcgacgcgggaagcaggaaagatagcaaatgacagatgggggaaagaacagacgagcgcaaaaccggcacagatacaccacgccagaatattatgcccgaaaaacgggggggtgcttcttcgcgggcttttgcacagcatgctgcaacggcatcaacgctcgaatcggcaggaacgattatggggagggcacaaaacggaagatctctgggcggccatatttgccgaaatcgttcatgtatcgtcttttgcacgtctgcgcggcctaaagcggcacgcaatacaatggctgacaattaaacgagccctttttttcttggaagaatttctgcattcgctgcaaacttcgagccgctgctgccacgaacttcccgactgaaaatcatggtgtgcataagcgacgctgccatgcacgcggctgctaacaagtgcatgaggagatttgtggtcgggcaaattgcgcacaacagcgctcggcaccgctagaataacattatttttat
>comp7133_c0_seq1
gtggacgaacccagtatgcgctgagattaaaccttcgcggttgtcccagtgttgctgtggggaacctgctagcagatcggcgctcgtgaagcaagtttaatgtctgacgcctcaggttcttgacatggtagtccttcagtggacagcggcttttatcgttttaacgcaatacattgtgagactggtcccctcaggggttgagcggtctcgtgctgttttgccagatattggccgcgccctgttttgagccagcgtcagcg
>comp6879_c0_seq1
aaaaggcttttccgtagcgcccacatcataggccgattcctcttctttgttcgtgataagtggagataagtagtatatcgagcacgtgacgttacgggctggctttccgagagtggtgtctaggatatgacacgtgattggatcaacggacatgctgctatagttttggttgtgattttttgatgttttgaattggtttaagcaaattg
>comp6863_c0_seq1
ccccagttctgactgtttgacgctcttcaaaaacatacctaaaccattacgtgagatgtcgcaggagccggtagaagacccttacgtctacgacgaggaggacgcgcacagcatcacgcccgaggactgctggacggtgattctgtcgtttttccaggaaaaaggccttgtctcacagcagttggactcgttcgacgagttcatcgagtcaaacatctagg
>comp7554_c0_seq1
ctagtgttgagagtattgagtcggtggtctgcacaggctcaccttcagaatccttatatatctcgagcttttggagcatggtacgtgcgctgggaaatatgagtttcaggtacccgattgcgcccttggaaacaaaattcacgtgattgggtccgctgaccccacgtttattgctaacaaacacaaacaagtcctcagtgttgaggttctgcaagtcttgtaacatgttggcgagaatatcgctctgtaaaatgacctcgaactgtag
>comp7573_c0_seq1
agggacagcgttgtattactttctttgttcgtcttgtgcactcaaaaccttgcgttcttttctgtggggaacacaaatctgttggcaaccattgacctttctaatgcatacaacgggatcctgaaatacaacatagcggcggtgggaactttaacatttgtgtccaattatgctgttgcaatttattgggcgatctcagcaactgagatcatcg
>comp7612_c0_seq1
ccagctcacgtttaggcgtgaaaagaggatcctcctcagcgaaacctggttctgtgacaaacccgagctttccgaatcgcgcctcaatcacgtgctttggcgaccgcttatcacacaagttctggccaatcgtttctctcatgttttctacaatgacggggtgcttatctgcaggacggagcccgtcccatgtgtagtaacatgtccaacacagtcgttgcaatggggagacata
>comp7593_c0_seq1
atagaactcctttttctcgtcgttcaagttgtcacaccctgcacagaacaagccgaagatcgtacatatctgagccggactgccgggctcaatgtagtattcaaatatctccgtcatttctgtgatgagatcctgcaccaacatcgacaggcggggcaacaaaagcacacggcgatagagattgaggagtcccatatcgtaatatagtttgtt
>comp6815_c0_seq1
tttttcgatttagtaataccaagactcgccccgcctgcttcttgcctcgacgttcttgtatcctcgattatcgaggacacagctcagctaaactttgttcttctgactctttacacgcaaataagacacaaattgatattggcgaacttcacatatagtttcgagatagacattcacgtgaatgcgcaattgaactttcagctttgtgattatcaaatcttttatccttggaaggaaaatgtgccaagtgccctcaggagatgcaacatgaccggcgtgcagacactgccttctcatatcacaaaaactgtggataactccgcttcgatggggtatcataccagcgcagctgttgcggtcggcggtacattcgatcatttacatgatgg
>comp7444_c0_seq1
tcgtatggcctctgttcgtgatagtttgccagacttatttgcaaagatcgcacactcgttgtaaaccatcaagaattctctgttattagcgagcttgaacatgcccataggcacagcatgagcgatgagttttttcaaaacatcggtagattgtaccactttcttcttgctgtagccatctaatttctttgaagactgttccgaagctgggagctctggtacacttctgggcgaaagcttttgaagatccaaaacctcgaatcctctttgcgtgtgca
>comp7161_c0_seq1
ccttgttcttgttggtgtggaccaatatattgctggtgtgattattgctttcaacatatgagtattggtcgaacacgccatcgaatgtcgagatcttcactgagattgcatcctcgctgagattgcccttttcctcctcgatcgtcttgcagttgaactctgtctcggcaataaagtccgactcagagcctttgttgaaaacacagtcatgtccagcgatgtgcctctggtgagggatcttcacgctcttcttttttgtg
>comp6635_c0_seq1
gttgatttgtatgatgatggattagttgactcgcgaaaaatttgagatcgcagtagtgcgactatcggacctcgcaccatgtaggaaagtgattggcttcccagaccgaagaagtttggagaatcaaacaaacacaaatactaatatcaaaggagttgaaagtgctctcatctctccaggtaatttatcggaaatcattgtcatctttcaactggttgtggcgcgcggtcaatctcaagatatagcgctttcctcctctccagcgtagatggttt
>comp6029_c0_seq1
cgatgggcaagatattcaagccatatcgggagaaatggcaacggtgtcttcagctgacttgaatgaaaatgtaattcttcttcagggaatacgcagaaccgtcaccaaaaccttcacattcacctcggctggtttgatattttactggacatgccttcttatattgccagccacgaggacacttgagttcgcttcgagcacattgccattaattttactcttaacctcgctcttcacaactttcaggaaaggaacatcattgggacagcatcgggtgaactcgacattgaagagaattctcgttggcagaatcaactctgccaccatgagaacaaacgacattttactttccgatagtttgacctcatactctaaagttatcaatgacctggtgtccttcttatgggccacattcatccccgcgagtgcatcgtataatcacaaagtggaagcgttcgttttatcttacccagcgctcatcagagtgaaacagggttgg
>comp6535_c0_seq1
cacatctgctggggaacgaaaagcatcgttgttgacctgaacatgatcttcgtcgtccatcagaaagacgtcctcggacttcctgctctgaggtacaaatacctcttgtatgacttgtgcctgcaagtctctatttacagaggtggatccgacactgaagttcaggctatcattatggtctggtgactgcgtaggatacaattcaggagaaagcgcagaatcatctatcgaagatgtgttgggggcgctgctggaaaattgtttccataaaaggtcggggatcatatggcgattgtcatcgagagacacttcagggggaagatcatcactcccggactttgcgctactatggaatgatatgcaccgtttgagcggttttggctggggatgggcgtgtgatttc
>comp6045_c0_seq1
ccacgtcaaagtctttatcatttcttagctcatcttgttgctgaagccaaagctctgcttcttcaatttcggctgatgcaacttgggatgaaacctgatcgaggaagtcaaaatccatcgttctggtgaccaaatcctcctcatcatataagacacttgtcgcaacactcaatgagaagccgatgagttttgtaagtcctattacaaaagcccgaagaaccttattcacaagctgagagttcgtgtcttttgttattgcgtatccctctgggtgtaagcgtggttcaataaagctagatagcttcacctgtcgacaccaacggtaactctggaggaaatcaagcacata
>comp6437_c0_seq1
cggctatttgcacaataacatacgcgcttcctgatctgattttcgacgatacggatgaagtcgctagctgaatcaagctgtcgcgtataaatgctttcgtttcttgtgcaatgggtggtccaacaaacagctgaaaccccatggaccaaaacattggtaccaagcgcctgaggtgaagcaagcaagactgttttacatcgacggggaggggactttcgtgggaagtggactgcataagctcataagcaattcttgaaggatccgctgctgcaatattcttgaaacttgattcggcatccgcccttacatgattatccgagctattttgattgacgactagatcaatgagtgtcccgcgtgaatccatatttgcgctgat
>comp7270_c0_seq1
tgaaacaagcgtcgcccataggtttgataagagaattttaataagctttgacttttcggaaaatgacattgaagttttcacaaacggaattaacttcaccataccgaaaatcaccgaggcgttcagctcattctcgtctaccttcttccagcaaaattctggataggcaagaagaacacttttcaaggaagtggtatcgatctgtg
>comp6869_c0_seq1
ctcaagcgcgctacgaggccgcaagaactttaagcgatttaagaagaatggctcaaagcaggatagcatcacaagaactttcatcgaacttgtggataatggaaatgatgttcgtttccaaggtctgaccacctccttgaacaaaagcgaaaaacttgtagatgattttgctacggaaatggaagacgttcgtgggtttcagccagatccttcccaactttttgtaaacgaggcttccgatagcgatgcggagaacaaggaggaaagttttcaatttctgtcaaataatagaaatcaacccctggcgacgcggagcagttcgtcgactagtgcgctcactcataatttgcggaaggaccaaatcctggatgacgaaaacgacgacgacgacgacggcgacgacgaggtgagattcagattctcaag
>comp6048_c0_seq1
gcctcatcgtccttgcggtagtcggcgaatttttggcacaacttgatcaacatgcggtcgatccagcgcaacacatcggcaccgtcgtcctgctcagacttgtgaagcgtcacgcgcgccattaacactgcggcagcttcctggtcaaaagattgtgcaagcacttgctcgtctccagttaaaatgttcagcaccgtggtgacccgcaagcggtacgtacccagtgagtgctggtagtgcgtgataaactggatatacagctgggcattaggcggcaagggcgtggtgttggcaacatcgaaaaagatcgcgtaagagtgttgtggcgagagcgaacacacacggtactgcgtagtgccaccaacac
>comp7434_c0_seq1
tctggcttccatgcaaatgttgttgcgcattctgctcctactgctgaagcccctttgagaacggtgttcttggtgaaatttcacgagtctttgttcaccagagaagagatccgcttcaactagaccttcagccgagaatacgagttttggattcgagtacttgtgtctgagtcgcctcggccaacgaggtatatcaaccgagatgaaactgatccagcaaagagccgaatatcacaggtcggtagttattcagaacataatgcaacagcgctacacatctactgggaaccggctgtgaaaatccaacgtctgtcgcccgcggacggatccaagagcgtgccgttgactgtctttaattgcaaagaaacgattccattctcgtatcggctttctacaattga
>comp7794_c0_seq1
ggtaaaacggccacagatgattcacaaggtcgtttgtctcgaagtacgagctgcgtttgggcgggattccctcgggccattcggtcttttgcgtacctctgaaagtgagggatatctgcttgattttgttcggtttgaggatccgcacaacaagcaggccgcgtagtaagcttggtggccgggtttcatactccgccggcttgaacccttgcacgaaaaggtgtttttcggcgggtactatatacacttg
>comp7174_c0_seq1
ggatgatagcaagtgcttctagccatattgaaaatgaccacgtaatctccctcaagctgtacgcatgggtgaagatcaagcataataatccagccgccgcacacaagtatttcacagggaaggtgtcggtagcttcccgaattcttttggggtacttatgcgtcatcaaatataccgtgtaggcggacgtggcaataaagaacactttcataagtgtgttgtaaagtgagacaaacttgtagaatagatcgacatagcgaagcgcaaaaacaacaacatatagcacctgtgtctttagcgacaatccatcaactgacctgttggcttcaatggagtacaacaagatgccgcagctaaacatgtgc
>comp7266_c0_seq1
ccaaaaccattttctcaaattcctctttcgaaatcacctcatgatcttgcaacatagcgtgctttgtcaagtagtctagagatggtgcttcacatagctctttgaattttgtcaattgtgcaagctcatcagaagagataacgcaatgattgagagcttctgcgtgcttagcgatgtatcctagacttggattcttgtgagcggtctgaacctctttgaattctcg
>comp7298_c0_seq1
cttacataacggtaaacgtgggaagtcaaggcgatccggccaatactcgaactccaatctctgttcggttcgagtcaatctgtaccacggaaatcaatgggaggatatacaagcttcccaagaaagatgcacagccatttgtccatgagttcgatgaagaagaccttttgttcaaagtcaatgccaacaagtcggataagatcaaaatcaatctcaaatgggtccctgtcgtggt
>comp7282_c0_seq1
aattccggcattttcaagattgtgctgcgcacatcccgagtcagataatcctctttcaagcaaaagttcaatctgaactaagttttcctcaattcttccgcagataacccgtataagtccttttacacctctttttcttgcccttctagacgctcatgtccggaacgtgttgaggaactggcggccgagcggacggaccgggctagtggaccgcaccgcagcatcttccagcagccgaatatcgtcaatggccacctccgcctcgtcttcatccgcacgccccgtgctttcctcggtagcgacaggcagcggctctatatctacactatttagc
>comp6892_c0_seq1
aacgtgcctgccgcgtctgaggccaaggcagagcccacgcagaccgattccagcgaagctaccactgaaaccatcgaaacacccgtggctcctgagccagagacttctgctgagcccgagaaacctgccgcacccgcggtgcctgcgcagaaacccacatgggccaatttggctgcgattggcccaaagaccacgtctaaaactgccgcagtcgtatctccagctgctgtaaagagcgtcccagccgtcagtgcgcccgttctggctgcaaaaaagatggcatcacctagccaggcccca
>comp7926_c0_seq1
agtagataattgccggcgaagtgacggttttacccgtgccgggtggaccctggatcaacagcaaggggcggcgtacagcggactgcacggctttctgctgcgacgcgttcaacacggtcaaaccgggcacggcaaagtttttcggtacgctggagttaaattccacgttcaccacctcgtggcccaagattgtatggtacaagtgcgcactgacagacttctcgtcggtggcgaagcgcttgacggcagtcaacatgcg
>comp7450_c0_seq1
ctacaagcaaaacttccccccggaaaggatcttatccgagggccaaggcacagtgattgctgcggaaacgagacattttgctgcgcctgcacagagacaagagctccaaatggcgaagcgtgcatggagtctgcagaaaaagagagaggacaccaacgaccgcagggcccagaaattcatcaataaccaaccccacttcagagacccacttttgcagtaattgtgttgatgggttttggtgtgtgttttttaggcgtg
>comp6130_c0_seq1
ctagcagagagttgtccgtgatctggttctcatccctcggtaccctatcagcctcttccacagattgaggttcatccgtaataacacccgtgtccgaaagcttgcgtcgctttgaacgttgtgagtcattgtcagatgtacctacaccacgcttcacaccgggagtccagtcattagagcgcaaggctttgggtatcacagcgtgaactaggcaaccaaaagtatgaaactcgggtcgctttctttcttcttcatgccacacatcctctggggttttccaaccaaggcttcgagatggagtcc
>comp6691_c0_seq1
ctccgtcaggattaatctagagctcaattgaatcttgaacctcgcctcacgtttaatagtgaccatcccgtcacccgttattttcgcgatgatcttctttttgagctcttcaaatggaacacaaggtaccgaaatggtgacaggaaaagatgctacagcatcgtacaatatatcacagagtatgaaaatcacttttttgtcgctcaagctcaaaagtgatgtgtgaagcaattcccagagagttgattggagaccgagaccaacggccaattca
>comp7633_c0_seq1
tttacgaattcggtcgtcatcgtggtctccccactctctttgttgcaaagaagaagactaccggcacaacaagcttcaaggtctacatcttggagctagacaacaacggcatcttcagtatattcacggtgacgaggagattctctattcaagcagagtgtcacggaatctctgtattcaactcatctattgcagtgcacacgcaaagaggattcgaagttttggatcttcaaaagctttcg
>comp6684_c0_seq1
gacataacaccgtgcgccaacgagtatctgctcactggcatgacatcaaagatgatcttgctcaaatttgcctcctgaggagaagcgaaattgacatagagacgcatcggtatttctttcgattctgagatcaagtaaggctgtgaaaaaaaaacagacctagaactgtgtattcaatattggtccatgccaagtcaagccaattcgataagcaattcaaggtcacaattgattgggctttataagaaac
>comp6111_c0_seq1
gatctttggactttattgagttgtcatataagtttttaaagaaaacaattgtcttcaaaagctggaatcgatatgcggcacatttatcgagtgactttgatgatattaacttgagatgcgagagtacttccaggtgcaattcgcaaaagtaatcagcttcttcgctggtatgttctccccgcgaggaaaacggttcttgtgtcttcagctttagttcgaggctct
>comp6451_c0_seq1
cgaagatccatctggccgaatctcgggtaccagaacaacgccttgttatcgttccgtttccccgtgagccagaattcctcaaaagtcttcattgtgttccggagctgcagcggccatatgattccaacttcgccatccgtcttcgcaaactccttgtggtcacgtgtcatcagtttcggccattccgacaaattacagatcttgagctcgagctcagccacagataacgtgttttccagcacgtgccgtttccattccagcgtcaattcggcagacagggtgacatctttctt
>comp6436_c0_seq1
cattaaagctgcttggcgtgcttccctttttcgaagaatttttgcccaacctcgtggacagcgaaactgtttaccagctactcttaaagctaggcttcagaccaaaaaaccttccgccacaggacagcgggcaaaatctactagcactcatgaaactcttgcacatggccgtttatcgcgtgaacaaaattcggtttcgcctcgacgattttcgcctggtcaacgacgttcttgcggcgctaaggaccgctaggaaagttttggtcatcacaggggcaggaatttccaccagtttgggtatccccgactttagaagcaccgagggtttctattcgaaaatgaccgcgcttgg
>comp7317_c0_seq1
aaaaaacttgaactccagagaatcttttgacctatccattcgctcattcaccatgtctcgctacgaagatttgctcaaggccctcaacgaagttttacaagactccgatatcgccaacaaagttgagctccgggaggcgttgcgtgcccaaataagtaagccaaagtccgccatctcgtatgatgagaactattttgactcgcacgcagagaagtacattgactttacctatgagaaccccaccatctaccatgtggtggaccatttctccaaaactttagaaggcgcgggcttcacg
>comp6714_c0_seq1
attgactcacaacgaaagggatgtttcccatgagaagtattcctgacaatgccatcacagagactgacttgtgaagccggaacgaaagggccaaaaaaaaagaaaaaatcatgctagaacttcaaagcccagcattaacttttctttgaaacgcaaataacccatttttaagagcctcaaggcaatgagtgtcttcaggcagatatactcagaaagaaccaacatcagcaagccctcacaggcatttctagccccaaaaaaagccttctatgtagaaaatcaaagacattaaatcaagagcgcagcagcagcggcaatgac
>comp7792_c0_seq1
aatggattgaagatggttccaaaattagacttgggctccacatgccccctgaggagattcagtggttgcgcagtattctggattcaggtatgtgtcaggaagttcaaattgaaaatgccgctgcttcttacaatttccttgttggagtcgacctgacggataaggaacaccccaggattctgttgaaacttctcgaactaaacgaagaaatgtatccaacgatcaaacttattactgagtcctcacataagacaaactggtgttcctccatctgaagtccaaaagg
>comp6773_c0_seq1
cggaaaatgttgcaggacttttttcatgaaaattgtttcatttttgtggatttgcccgtatcttacgtgatctgcatgctgaggctgaagttttgacttacattgtggaactttttgagtacatggagcttttggtcaaaaattaaggccctgctggctggttttcgcaaagatttgtcttggttttgagatgtacccagattcgaatgttgaagttaatgatccctcggctagattcatcgcaaacaggtcagactgagcttcttcgagtgactgtcctttgaaacaaatgtggttaggagaaatatgagtatgaataacctcgagaaatggagaaagaaacttgaggaaatggtgctacggctgtcttgagcttatctcggccatcaagagcctcgtctgaatcattactggtatgcttcaacacgtttgaagcgatctcatcggcccctcttctggccggctcatttacggtgaagggcctatttcactcttcacgaatatgaaggatgtatgactcgagtaaaccacaagtttgtattggggtttgactatgaatgtgcattttcggctcgcaagtcaaaacatgtgctcgagaaacgaattaaaaaaacggttgttggatcacttattag
>comp6229_c0_seq1
ccgcaaatccgcaatcatattgtttttgttggataattcataggagtttgtttcattttcagacacaagagctttgtttgcttcggaacaattgtctaacctttgttgcaactgctcatactttctgagttgcacttgggacatctgctcatgattgagcttatagaatgagagttcagattgtagacccagaaatgtttttgcacgctgagccaccttcgccacaaagtcatccccacacagtaagagcgttgaaacctcgacatcgagaaaagccgccgcattgtcggcttctttaggattggagccatttcgttctgggttgtagcgttggagggggccgccagtattcgcaaaagtatcgtttgcagtggcatcatatgcatcctcctccccccctt
>comp7886_c0_seq1
gcttacgcaatgcttatcgtcagtacaattgaatctgtgaaattatgtgctgattgtgagttctcgttgaagtatggtccatcgggtatcatcacacagggataaacatctattgcaaagaatcatgacaatggcacgcgtgtgaactgagctaaaacctgagcaaatctctcgaacttccgcgagagagcatgactatttatttgtggtgaatgttcttggacaggtcatggtgactaggcacatctacaattcgcgag
>comp7030_c0_seq1
cttttttatctttcttatcctttttggccttcttttcctttttttcgcccgtggtctgtttgttggccttcaggctaccctttgacttatcattctttaaatcgtccagagtctgttccaaatccttagtcttattgttgttctttttggacgcactattggatttcccagatgagagcttcgaggaaattttatccttcaaagacttatgctcaaattcgatccatccatgactctgag
>comp7605_c0_seq1
ttcctatcgactttctcgtcggactagcaaaatctcagaccccaaagccactattaaaccgagatcactctcaaaatttgaaagagtctcactctcccgcaactttcaaagatttgtagaagttctgcacttcttgagacacgattatacgctgatggtcaaagttgtacacctctagttgttccttattggtggctcgagagagcgcgacatagatttgacccttttcaaaa
>comp6651_c0_seq1
gtaacctcaacacgaatcagttcttgaattatatcaagctagaccagcagctcggcgcgcttgaaaaggatacgcagaaaatggtcgcggctaagactgaagtggctctgcttcttgctgatttgggccatattgagaagcaagtcgatgcgttggtggcagttgtgggagaactcgacgcctggtgctcggaattggagtcaacgtaaattgatgaagcaaggtttgttgtaggttgcatcaataatgactaacagagatgtaagcgcgttcgaaatgactgtggtgttttactttctgtcgtcgttccctactcttatccttcaatgcttaagtctcaggctagagaatcgttttatt
>comp6220_c0_seq1
gactcgagcctggtaccacaaatgaaggctgtcatcaagatcactgatgcaagaatcgtgttgaagatggccatcgagtctgtcgcacggatattggagttagcgcctgcaaagtcgcccgagctttccctcgaaattttggagatgttggtcttggatttcggcgggctttatgtgggaggaggcctcgaggttgcttatgacagggctagacaagaactcatgggcgtcgcgcagacacaggacccaaacttcgactacttgaagattttcaatctcacgagcgaggtcttgttgctcttatcgtcttgcatcaagaaaatcattttaccctgca
>comp6818_c0_seq1
gccgccggcggcaggcgctgctcggccgctcaatgtggtcaaatacttcaaaaaatgtatcgtgaaacagatccataacgtctaccatacgtcgattttggtctacgaggcccacactaacggcaaccgcgcaacgcagaacttacaggcgttgatcgaccagaaccctcacatctctgcgacatcgtcgattacggcgtgtgtgcgctcgtttttcgccacgccagccttcaaatacatcgccacaaaaaccgc
>comp6816_c0_seq1
cgtgtcatcagctgttcgagtaaaagatccttgttatcctcgccaccacccaatcggagcattctttcaactggtgatgacgtgtcctgggtgtttgcgaggtcggactccgtttcgtcagcaaaaccttcaaaaggggtacctgaactttctggtcccaccaaacgcttttcagcacttgttgcatccgcagaatcctccatctcgtcatcttctaacgcctcgagctttgcgatagttttgccttttttcgttggccctaaaagctggccatttttctttggcaagaagctcaggttgatatcaccaatacctacgaaaaagtcgtacggcacgactttgatcaagttcagctcccattgccacacgtcacccctatcgtcgataatcaccaccatcagttgatccaccggaaaaagccgcttcaagttcttgtgcgtgagcagcccactttcgtcacggctgagaatacgatcaccaaaatacttgccacaagggtcgatgatgtgtgcaattgcgagggcgtagttacgtgtggccatcgtgtaaatgtgcaactcgtaaatctccagcacccgcgcgagaaactgctccaaccctggccgcaacttcacgtagtaccaacacttgttgggcggtggttttggccctgcccagtttggcgggagcacagcctc
>comp6899_c0_seq1
tgtattcctagacaagcatcatgaatgtcggttatccaccagcagcgtatacctacagtcatcaggagaccccgcgtcatctcatattcggtttgaacacaatcacgtctataaggattatggctgagcatcgctatttgcgatgtttttttggatttttcctgcttttccgggaaattggtcgtgggcaagaaatggacatacg
>comp7996_c0_seq1
gcccgaaaaggctagctatgatttgtcggaaatgagaaccattgtggacggatacattcgcagaaacgatgaggaaatcactcaaatggaacaggaaagaaggcccggcagacccatgactaatagacatcaaatcatgatagaaaagcgtaaacacgacagacacttgttcaagactggctttcgcacgcccgaccttgccgatgtggacacggtgagaagactcaagaactggaacggcaccagtggctctagttctgcgtggaaatttactttggtcacagaggaagaggagtccaacccggacgcaatgaactaagtcattttttaaggtaagcaaat
>comp7341_c0_seq1
cggctctcgaaagcttactatgggactatgagttcgaaaacgacgactttccgcaagactctattacaaacctctattctgacgcatcttcgcaagtcacgctcgcgcttttgaagttcaaggaccacaaaaatgccaaaaggtttgtgaggaattttcatggccgccgatgggaaaaagtcacgaagcgcaaggaaaaacctctttacgagccaatcttatgcgaaatcgctgattaggc
>comp7082_c0_seq1
ctttgatctcgagagaatgaaggcaattctttccgtcatttacaggaacgagtcgctgacgctttcccgagacaatcgcgagtacttcaacctatacctggaacttagtgagcgggatctcgcgaaaaaggaaaacgaatttaatacatttactttgaacaaaagtgtggacataaatacgcagattgcgaccttggaaggattgggcttgattgtgcgcacgtactccaag
>comp6600_c0_seq1
gcgagcaaagaaagccgtgtgatgtcccttatcaagctaagcggggtcaagatacatgcctgtaaggcgatgaaccatagaatgtgcaaatcggccgtttcatatgaggacacattgacgacaaatgcacggaggttttcggcagtgaaaacaatgtacgtggcgacaaatccaacctgcgaaagtacgatcgagaataaaatcaactgctggaagaatggcccatagcataagcggcccatttccgaaaaccccgatacttttgctcggagtttcgcatacaccaacactacgtagcaccaataggaaagaagcccgaacagaaacaacatggctgcagagaagacgaggcccc
>comp6053_c0_seq1
tttcccttgattttacacacgtctaattaaaagtaaaccttcgctgcgaggaaacacaggtaattgcatgtgaaggggtcctaagtaaggtaatggtatcatggagctagtgatgttccagggttgcatcacatggtaactttcctgcaaatgagattccagtaagagctccatcacacagaggagtatccgcctagattgacacggaaatttgtaagagccctcaaattcgggattgaccaatttcgtcttcgagccgctatgggtgcaatttgactaacggttgcgaaaaatgatttcgcgcgggccagccccacagttagcaatgtgcattgtgcaggacaagtggttttaacgtgccactttcttgtcatgttttg
>comp7954_c0_seq1
cttggtcgtgagcgtcggaaacaatctgacccacatcataccggtcctacaggggaaaggcatactcactaactcaaagcgcattgaatggggcggagagcagcaactgcaattcttgcaaaaggccttggcactcaaatacccctactttccgacacgactcaccaacgatcacactagaaacatcattcaagaccatggatatgtagcaaaagattatgcttctgaattatccacgattttggacatggaagttttggaaaaaaaggatgtcgtaatccaggttcctgtagaaattgcgccaaaaagggcagagaagtcggaggaagagcttgctaggcaagcagaaaaacgcaaagaacagggcaagcgacttcaggagcaggcccagaagaaaagagttgagaatctcattcagaaagaaaaagagcgcgagtattacacgagtctcagggagacaattacgaccttgagtaagagcgaagccgagaggcgcgttctcgccgaagatttcgaaagcgtggcggagttacataagtacattgccagcttggaaaggtccataaagcggtcgagatccctggaaactgaagagcccgaggaggaagtcgaccctgcctcagcttggcccttggccgaggttcccgactctgacttgaacgacgaggaaataaaggagaagcgcaaacaaaaac
>comp7978_c0_seq1
ccagccttcatcatttttgaaactcaagagccttgatttcgacttgcgtttcttactgcgaacaacctcaaacgcgccttcttcggcaatagcactatcactttcgttgatggccgaagaatcgccatttttccggtccgtatccatcgcagcatctcctcgaggctttgaattggagatggccaatttttgtacctcggcaagaatgtcgccgttgcccttactagacattctgcgtgacgtcagtttcctc
>comp7097_c0_seq1
cacaagctttacgactccttgtggcattctatgagcattgatcttgtcaccaagtgcgaggcaagctcctgtcgtttgaggctaaagcaaagtattcaccacgtcattgatgtcgttcgactgcttcgccgtgatcaggagggtggtattccaaaacccatcccggccgaaaacttgagatgcgacaaagaaacgaaaaagtacgacgcttggacttgctttcccttggcggactcgatcgagttggaatgcgatcttcaaagcttgtttggacgcgaaattcgaggtgcgggttttgacgattctgaatctg
>comp7545_c0_seq1
ggaaatcatccgttttcacgctgcatagtccttttaacgacatctacaaaaccacaactttatcacttgtttttccccgcttttgaccatgtccatgagcgaagaagaaaagcaccagatcgatgaattggtgacccaatggcttgccgtggatatcgatgaggagctgaggcacgagatcgaaaacttgcagaaatggggcgactaccgtgtgctaag
>comp6516_c0_seq1
aaactctttgtgtcgcaaaacaacacggcgctttctgcagccattaaggccaaggtgctcctcgtggaccggttcaccatgccgatcatttccatgagcttctcacagctgcaattgctccagaaagacgtgattttgatcgaaatgctcgacaatgtgcacgacctctccgtcatgaaacacttgaactgcgtgatttacgtgaagccgcatcgcacgtcgatagcacaggtgtgtgccgagttggcgctgccccattatagccac
>comp6196_c0_seq1
ccttccacgcatgtattcacattcacctatattctctgctgttagtatcctcatgctacgccaagctctcccacacaatagaaacggaacgggcccctttgcagtcgtcttcaaagtcgatcgaattgtcggcacagagaaaaaactccctcttgccatggaatgataacgctttccgatgatcccacgattccaatgacgtgagggaaaatccggcatgaggcctataaaatgtcgaaagccggccgtctgcacatatgctcaagaatttatgagtattgaacaacgcaatggttccatttttgtcaaggtcaaatatcgggcgtctctcacgcacaaccaaatggtcgttttggagataaagaactctccttgtgtcttctccttcaatcctcgaaatgacaaacattcccaaggtcttgtcctcactagcaacagctgtgcagagaataatccatatcatgagcaatttcattgtgtgtcctggtgtcgtttccttcaactcttccttttctgttagttttgccttcggaaatttcaataaaatcgacaatcaaagcgtcggggcccctatatgttcgcaagctcgacatttactgtttcataattccattattt
>comp7634_c0_seq1
cagttcagacgatacctcaaaagagttgaaggcaattctcgatgaaatgtttcctggctttctgctcaattcacgaagaacaacgctcaaagaacagatcaaaaactcaccatacattgcgacagagcagttcagcacaatgatcgatgtgttagttcctagaaatttattcaacatgcgaatcatactggagtttttcctcatctatgtcgctggagcgaacagtctctttgctgactttgagaagacgcgaggccaggccaca
>comp6192_c0_seq1
cggcatatacaaaagagttcttcggagtttaagttgaatttgggtgctgcactgaacttcttgtattgtttggcgatatcctccagccgctcggcctcctcaaactccattttgggccgttttggctcatgctcgccgaatacagatggagacctggatttccgcttgaggatctcactctccgtatcgtttctggagtccatgggaacttcgataatatatctgag
>comp7478_c0_seq1
cgatgaatggaagaccgcgcgactacacctcttactacggtgcagacgtcgatggaaacgatgcgttttgggtcatggccgatgcggttagagggccttttatcacaaaccgccaagtctcgaagctataccccattccacacccattcgagacgtccctggccactgccgtggctgttttgaagaccgctcgtatattcatgtacggagactcgctgggcaatatttggggagcgaaaatggagcccaagtgctcgaaatgtgccctggaggaagttcgcaaga
>comp7349_c0_seq1
caaaccagacaagagcttgcatttgaaagcttatcagaggaagaccaggccattctcaccgaggagcgggccgcagacaacgtggacgtgtgtatcgtcggcggaggcccagcggggctagcaactgcgatcaagttgaagcagttggataacgaatctggaaatggagacttgcgcgtggtgttgttggagaaagctgcaga
>comp6631_c0_seq1
ggactttttggtcaacgcggatctttcagtcaaattattggaagtaaactcgtaccctgatttcaaacaaaccggaggtgagcttaaatctgtcattgatgacttgttcaaagccgtggccgagctgattgttgcacccaaattcctagaaatggatactgctaccgatagtgctcatttgctccatcaagtattatgatggggtacaccgagcgccacaccaactatatataatcataaaagggaaa
>comp6280_c0_seq1
cctcagcctcaaacatgacgagaaagtccagcgagataacgacaaaaaatttcagtcaacctcagcgtcgcgtgtcatatcctaaaaatatcgggctaaagcgctcctcgattgtgccaaatggcacctcactcctgacgccgttggaacgttctgtgtccttctacactgacgatcggcgaatctctgacatgcctgatacgaacgaggcagggccaaaagcgaaaagcaaacagattttgggaaagctccagttttggaaaaagaataaacaaaa
>comp7081_c0_seq1
tccatcttcgatccgcttcttttttacctgctccccagatttgtttgcggctttccgaacatcacctttttgaggtgaaacaacactaaaacaaaaatttgtcattttcagaagcaaattttccttatcacacagacccaaagctaccatgactccaggttcacccactgaaccacctcaggtggaactgtacggtgccttcactggacaataccggtatatagagttcaagtacctatattttcagatccagcagcacatcaacaaagacgtcatattaagtttccgctacgagcagctcaagacacccgagctccgggtctctttgataaagcccctcgtaacgaagatagtggagcttagcaacacccaatcactaatcgctgcttttagcaaccaacttgctactaccccgggactggtggcatttgagaccccacaatttggccctgttgggtatggaacgcatatttcagccgatcagtcacctgga
>comp6579_c0_seq1
ttagattgtatgcttttcccttttcggactgcacatgggtgctcccaaagacttgaatgacgtcaatgtggccaccttttcttgtaagctgcctaggtatttgtctagtaaagtactgttggctgttctagacgcctaatttcgctgtaaagaatggatattattttggtgacgttattctgattgtccttgaaaactgaaactagtgcgtgagatatcatgctgctgagactcagaccagatacatcaaaacgatcaatttgtaagagcattcttctgggatttggtttgattgctagtctcagg
>comp6865_c0_seq1
ctgctgagattgtgagagatccagtggtggagacgtctcaaaccgattcctcatggttctcgttcggcaagaagcaaaaggtagagcctgaggcgaagaagaatcctggcggtgaatttaatgggttgtgggtatactgctttccatcaaacggtatcaattgttattctccagcatggtattcaattcgtgtcttgcccttaggaccaagtgagacggttttgcagtacgacatatacaccaagaaggggttgcccaaatcagaagcaaaagagttcattgacttcttgcagttggtcgagttagaagact
>comp7017_c0_seq1
atcagatacacagttaaaaaacggcaaacatagaaaaaaaaacaatgtttttcaaaaaagacaagcaagcaagcacggtgccggtcaacgaggaggtcacgtacacgccatttgagctgcccagcactgactgcaaaacccccacgcagacggaattgagcgatgaagaaaagaaaaaatacggcaaagtttacgcccatttcatcaatgaaaagttggtgattgcacccagcgaggacgcgctcaagcatgacaacaaagacacgtatacgccgctcagtgttgacgagaaagcgtggctctcgagaga
>comp7888_c0_seq1
gaaattggtcgtgggcaagaaatgaacatacgcgtttattacagttctcgggtcttcatacaataccggggcattttcacgtgtttacactttcgtcaaacaccaaaaatgtttgagactcaatgattcgccaaaatttcgacagaatcctctacaaaagatctcgtttttttttccccctggaacgcatgatccgtccatgtctgatgtcccgaatggttcttctgattgaggcgattgaggcgcgcacgcacgcgcggtaggaggccgggctcatatgatgagaaccctaccaaccattaaccga
>comp7672_c0_seq1
tgagacctgagaaacagattttagaggacatcgtcaaatacaaatctattgtacaagatctaggtgatgcgggcgatattcccacgcggcgcaacaagtcccgcaaacaaatacgtcaacccaaaggcaaaaagcggaaatgtacaacgagaagaggtacagggcagtcagcagcaggtctgaaattgaaagccttggaaac
>comp6105_c0_seq1
gttccatataataaaaaagctccaaatttcgcacggtggaaaacatttccccggcgttggcacctgcagtttgtatctcttttatttcggcaaatcgctggacattctgagcctcaatatacttgtcgtgaagtacattttcggcagaggcgacatcgatgaactttgattcgggcttgagatcgtgatactgtagttcaaactgttcccacaagccatccaaaagttcctccatgtaattgtcgaagccttcatcaattatgttgactatgtgcaagtcgttgcgttcacatcgcgagcagtagcacttcgagttttgcgtccacagggggtcgtggctggaac
>comp6531_c0_seq1
[truncated: 5,068,071 more chars]
