# Supplementary material for: De-novo assembly and characterization of the transcriptome of Metschnikowia fructicola reveals differences in gene expression following interaction with Penicillium digitatum and grapefruit peel
Source: BMC Genomics. 2013 Mar 12;14:168. doi: 10.1186/1471-2164-14-168 (PMC3608080; doi:10.1186/1471-2164-14-168)
Supplement: Additional file 2 — Annotation of all Metschnikowia fructicola unigenes: the gene description, go terms associated and proscan analysis of every transcript. [file 1471-2164-14-168-S2.xlsx]

## Sheet: annotation_of_unigene_sequences
Seq. Name	Seq. Description	Seq. Length	#Hits	min. eValue	mean Similarity	#GOs	GOs	Enzyme Codes	InterProScan
comp0_c0_seq1	white colony protein whs11	341	10	1.57259e-28	0.737	1	P:response to stress	-	seg (SEG)
comp1_c0_seq1	heat shock protein 70 2	2013	10	0	0.924	1	F:ATP binding	-	IPR001023; IPR013126; IPR018181; coil (COIL), G3DSA:1.20.1270.10 (GENE3D), G3DSA:2.60.34.10 (GENE3D), G3DSA:3.30.30.30 (GENE3D), G3DSA:3.30.420.40 (GENE3D), G3DSA:3.90.640.10 (GENE3D), seg (SEG), SSF100920 (SUPERFAMILY), SSF100934 (SUPERFAMILY), SSF53067 (SUPERFAMILY)
comp10_c0_seq1	---NA---	201	0			0	-		no IPS match
comp100_c0_seq1	adjacent to hxt4	654	10	5.71936e-22	0.862	0	-		IPR019783; G3DSA:3.30.1250.10 (GENE3D)
comp10000_c0_seq1	trna pseudouridine synthase d	213	10	7.17485e-21	0.784	0	-		no IPS match
comp10001_c0_seq1	replication factor atpase	219	10	8.35621e-18	0.808	3	P:DNA repair; P:DNA recombination; F:four-way junction helicase activity	-	IPR008824; G3DSA:3.40.50.300 (GENE3D), PTHR13779 (PANTHER), SSF52540 (SUPERFAMILY)
comp10002_c0_seq1	---NA---	211	0			0	-		no IPS match
comp10003_c0_seq1	cym1_debha ame: full=mitochondrial presequence protease flags: precursor	460	10	7.11338e-48	0.697	3	P:proteolysis; F:metallopeptidase activity; F:zinc ion binding	-	IPR011249; IPR013578; coil (COIL)
comp10005_c0_seq1	dna repair protein rad5	210	10	4.43586e-17	0.788	0	-		PTHR10799 (PANTHER), PTHR10799:SF152 (PANTHER)
comp10006_c0_seq1	---NA---	272	0			0	-		seg (SEG)
comp10007_c0_seq1	huge dynein-related aaa-type atpase forms extended pre-60s particle with the rix1 complex	326	10	2.84015e-52	0.895	0	-		PTHR22908 (PANTHER), PTHR22908:SF14 (PANTHER), SSF53300 (SUPERFAMILY)
comp10008_c0_seq1	---NA---	292	0			0	-		seg (SEG)
comp10009_c0_seq1	s-adenosylmethionine-dependent methyltransferase of the seven beta-strand family	211	10	1.96673e-08	0.673	0	-		no IPS match
comp1001_c0_seq1	hypothetical protein CLUG_03989 [Clavispora lusitaniae ATCC 42720]	683	10	1.2499e-93	0.867	2	F:zinc ion binding; F:protein binding	-	IPR001841; IPR011016; IPR013083; PTHR12389 (PANTHER), PF13639 (PFAM), SSF57850 (SUPERFAMILY)
comp10010_c0_seq1	---NA---	280	0			0	-		seg (SEG)
comp10011_c0_seq1	---NA---	293	0			0	-		coil (COIL), seg (SEG)
comp10012_c0_seq1	potential esterase lipase thioesterase phosphatase	209	10	1.43425e-24	0.727	0	-		G3DSA:3.40.50.1820 (GENE3D), PTHR10992 (PANTHER), PTHR10992:SF131 (PANTHER), PF12697 (PFAM), SSF53474 (SUPERFAMILY)
comp10013_c0_seq1	---NA---	220	0			0	-		no IPS match
comp10014_c0_seq1	cu zn superoxide dismutase	221	10	5.30148e-15	0.606	3	P:superoxide metabolic process; F:metal ion binding; P:oxidation-reduction process	-	IPR001424; SignalP-NN(euk) (SIGNALP), tmhmm (TMHMM)
comp10015_c0_seq1	phosphatidylinositol kinase	251	10	5.31461e-27	0.783	1	F:protein serine/threonine kinase activity	EC:2.7.11.0	IPR000403; IPR011009; IPR015519; IPR018936; PTHR11139 (PANTHER)
comp10016_c0_seq1	hypothetical protein CLUG_05423 [Clavispora lusitaniae ATCC 42720]	286	9	9.14173e-10	0.541111	0	-		seg (SEG), tmhmm (TMHMM)
comp10017_c0_seq1	pq loop repeat protein	285	10	7.89331e-14	0.651	0	-		no IPS match
comp10018_c0_seq1	protein gcd14	251	10	7.01175e-34	0.808	2	F:tRNA (adenine-N1-)-methyltransferase activity; P:tRNA methylation	EC:2.1.1.36	IPR014816; G3DSA:3.10.330.20 (GENE3D), PTHR12133 (PANTHER), SSF53335 (SUPERFAMILY)
comp1002_c0_seq1	leucyl aminopeptidase precursor	1195	10	1.1024e-179	0.751	2	P:proteolysis; F:peptidase activity	-	IPR007484; G3DSA:3.40.630.10 (GENE3D), PTHR12147 (PANTHER), seg (SEG), SignalP-NN(euk) (SIGNALP), SSF53187 (SUPERFAMILY)
comp10020_c0_seq1	hypothetical protein CLUG_01872 [Clavispora lusitaniae ATCC 42720]	213	1	1.10643e-05	0.48	0	-		seg (SEG)
comp10021_c0_seq1	chromosome transmission fidelity	337	10	5.25971e-18	0.568	0	-		no IPS match
comp10022_c0_seq1	---NA---	220	0			0	-		seg (SEG)
comp10023_c0_seq1	hypothetical protein PGUG_03555 [Meyerozyma guilliermondii ATCC 6260]	205	10	2.05748e-10	0.682	0	-		PTHR24702 (PANTHER), seg (SEG)
comp10024_c0_seq1	---NA---	286	0			0	-		seg (SEG)
comp10025_c0_seq1	potential endocytic membrane recycling protein	234	10	1.07076e-22	0.763	0	-		no IPS match
comp10026_c0_seq1	---NA---	369	0			0	-		seg (SEG)
comp10027_c0_seq1	hypothetical protein CLUG_02743 [Clavispora lusitaniae ATCC 42720]	382	10	1.23117e-12	0.478	0	-		no IPS match
comp10028_c0_seq1	g2-specific serine threonine protein kinase	226	10	1.95175e-40	0.94	3	F:ATP binding; P:protein phosphorylation; F:protein serine/threonine kinase activity	EC:2.7.11.0	IPR000719; IPR008271; IPR011009; G3DSA:1.10.510.10 (GENE3D), PTHR24362 (PANTHER)
comp10029_c0_seq1	---NA---	222	0			0	-		seg (SEG)
comp1003_c0_seq1	meiotic chromosome segregation protein	585	10	2.31013e-124	0.827	1	P:meiotic chromosome segregation	-	IPR018959; SignalP-NN(euk) (SIGNALP)
comp10030_c0_seq1	yhr204wp-like protein	204	10	1.95026e-13	0.667	2	F:calcium ion binding; C:membrane	-	IPR001382; PTHR11742:SF9 (PANTHER)
comp10031_c0_seq1	---NA---	220	0			0	-		no IPS match
comp10032_c0_seq1	hypothetical protein PICST_64516 [Scheffersomyces stipitis CBS 6054]	217	10	1.45529e-21	0.735	0	-		tmhmm (TMHMM)
comp10033_c0_seq1	component of the polarisome	204	2	8.70461e-05	0.585	0	-		no IPS match
comp10034_c0_seq1	---NA---	226	0			0	-		no IPS match
comp10035_c0_seq1	---NA---	397	0			0	-		no IPS match
comp10036_c0_seq1	hypothetical protein CLUG_05580 [Clavispora lusitaniae ATCC 42720]	203	3	1.02417e-07	0.693333	0	-		no IPS match
comp10037_c0_seq1	---NA---	223	0			0	-		seg (SEG)
comp10039_c0_seq1	fen1_clal4 ame: full=flap endonuclease 1 short=fen-1 ame: full=flap structure-specific endonuclease 1	216	10	6.39288e-33	0.867	2	F:nuclease activity; P:DNA repair	-	IPR006084; IPR006086; IPR019974; G3DSA:3.40.50.1010 (GENE3D), PTHR11081:SF9 (PANTHER), SSF88723 (SUPERFAMILY)
comp1004_c0_seq1	potential fatty acid elongase	1157	10	1.52663e-170	0.758	1	C:integral to membrane	-	IPR002076; PTHR11157:SF4 (PANTHER), tmhmm (TMHMM)
comp10040_c0_seq1	aim24_debha ame: full=altered inheritance of mitochondria protein mitochondrial flags: precursor	371	4	1.25611e-05	0.555	0	-		no IPS match
comp10041_c0_seq1	hypothetical protein CLUG_04264 [Clavispora lusitaniae ATCC 42720]	249	10	2.58228e-18	0.637	1	F:nucleotide binding	-	IPR009036; IPR016040; PTHR10953 (PANTHER), PTHR10953:SF29 (PANTHER)
comp10042_c0_seq1	potential nuclear cohesin complex smc atpase	208	10	1.08642e-18	0.832	4	F:protein binding; F:ATP binding; C:chromosome; P:chromosome organization	-	IPR010935
comp10043_c0_seq1	hypothetical protein CLUG_03793 [Clavispora lusitaniae ATCC 42720]	297	10	1.3976e-31	0.588	0	-		no IPS match
comp10044_c0_seq1	---NA---	203	0			0	-		no IPS match
comp10045_c0_seq1	hypothetical protein CLUG_02872 [Clavispora lusitaniae ATCC 42720]	216	5	8.93488e-14	0.77	0	-		no IPS match
comp10046_c0_seq1	---NA---	262	0			0	-		no IPS match
comp10047_c0_seq1	o-phosphoserine phosphoserine	285	10	6.61668e-43	0.855	0	-		IPR023214; PTHR10000 (PANTHER), tmhmm (TMHMM)
comp10049_c0_seq1	---NA---	220	0			0	-		no IPS match
comp1005_c0_seq1	ca2+-transporting p-type atpase	2273	10	0	0.766	4	F:ATP binding; P:cation transport; C:membrane; F:metal ion binding	-	IPR001757; IPR004014; IPR008250; IPR018303; IPR023298; IPR023299; IPR023300; IPR023306; PTHR24093 (PANTHER), PTHR24093:SF72 (PANTHER), PF13246 (PFAM), seg (SEG), tmhmm (TMHMM), SSF81653 (SUPERFAMILY), SSF81665 (SUPERFAMILY)
comp10050_c0_seq1	pantothenate transporter fen2 (fenpropimorph resistance protein 2)	348	10	5.52435e-62	0.819	0	-		IPR016196; IPR020846; G3DSA:1.20.1250.20 (GENE3D), PTHR11662 (PANTHER), PTHR11662:SF5 (PANTHER), tmhmm (TMHMM)
comp10051_c0_seq1	cytoplasmic dynein heavy chain	260	9	4.79281e-09	0.53	0	-		no IPS match
comp10052_c0_seq1	mitochondrial mrs2-like protein	229	10	9.44671e-31	0.838	0	-		PTHR13890 (PANTHER), PTHR13890:SF3 (PANTHER), SignalP-NN(euk) (SIGNALP), tmhmm (TMHMM)
comp10053_c0_seq1	g2 mitotic-specific cyclin cyb1	209	10	6.08053e-27	0.858	3	P:regulation of cyclin-dependent protein kinase activity; P:regulation of G2/M transition of mitotic cell cycle; F:protein kinase binding	-	IPR006671; IPR013763; IPR015454; PTHR10177 (PANTHER)
comp10054_c0_seq1	---NA---	214	0			0	-		no IPS match
comp10056_c0_seq1	putaative nucleolar protein required for 60s ribosome biogenesis	263	10	2.82055e-29	0.637	0	-		no IPS match
comp10057_c0_seq1	hypothetical protein CLUG_03646 [Clavispora lusitaniae ATCC 42720]	319	1	0.000257866	0.58	0	-		no IPS match
comp10058_c0_seq1	---NA---	205	0			0	-		seg (SEG)
comp10059_c0_seq1	---NA---	248	0			0	-		seg (SEG), SignalP-NN(euk) (SIGNALP), tmhmm (TMHMM)
comp1006_c0_seq1	translation machinery-associated protein 22	977	10	8.47257e-76	0.88	3	C:ribosome; P:translational initiation; F:translation initiation factor activity	-	seg (SEG), SignalP-NN(euk) (SIGNALP), tmhmm (TMHMM)
comp10060_c0_seq1	dinucleoside triphosphate	202	10	5.43251e-27	0.785	0	-		no IPS match
comp10062_c0_seq1	---NA---	261	0			0	-		no IPS match
comp10063_c0_seq1	---NA---	203	0			0	-		SignalP-NN(euk) (SIGNALP), tmhmm (TMHMM)
comp10064_c0_seq1	---NA---	217	0			0	-		no IPS match
comp10065_c0_seq1	---NA---	214	0			0	-		SignalP-NN(euk) (SIGNALP)
comp10066_c0_seq1	vps10_clal4 ame: full=vacuolar protein sorting targeting protein 10 ame: full=carboxypeptidase y receptor short=cpy receptor ame: full=sortilin vps10 ame: full=vacuolar carboxypeptidase sorting receptor vps10 flags: precursor	331	10	5.59954e-13	0.593	0	-		no IPS match
comp10067_c0_seq1	---NA---	281	0			0	-		seg (SEG)
comp10068_c0_seq1	---NA---	220	0			0	-		no IPS match
comp1007_c0_seq1	bifunctional 6-phosphofructo-2-kinase fructose- -bisphosphate 2-phosphatase	890	10	3.84646e-151	0.787	4	F:fructose-2,6-bisphosphate 2-phosphatase activity; F:6-phosphofructo-2-kinase activity; P:fructose 2,6-bisphosphate metabolic process; F:ATP binding	EC:3.1.3.46; EC:2.7.1.105	IPR003094; IPR013079; G3DSA:3.40.50.300 (GENE3D), PTHR10606:SF4 (PANTHER), tmhmm (TMHMM), SSF52540 (SUPERFAMILY)
comp10070_c0_seq1	---NA---	250	0			0	-		no IPS match
comp10071_c0_seq1	hypothetical protein CLUG_02623 [Clavispora lusitaniae ATCC 42720]	256	10	1.28736e-22	0.868	0	-		seg (SEG)
comp10072_c0_seq1	subtilisin-like proprotein convertase	279	10	2.25807e-33	0.818	0	-		SignalP-NN(euk) (SIGNALP)
comp10073_c0_seq1	---NA---	251	0			0	-		no IPS match
comp10074_c0_seq1	bud emergence mediator	205	10	2.12957e-13	0.68	0	-		no IPS match
comp10075_c0_seq1	diphthamide biosynthesis protein 2	223	10	7.96988e-27	0.792	2	C:cytoplasm; P:peptidyl-diphthamide biosynthetic process from peptidyl-histidine	-	IPR002728; IPR010014
comp10076_c0_seq1	cellular morphogenesis member of the dopey family of cellular morphogenesis regulators morphogenesis filamentation dopey	275	10	2.84742e-26	0.708	0	-		seg (SEG), tmhmm (TMHMM)
comp10078_c0_seq1	possible mannosyltransferase	344	10	2.49834e-18	0.603	0	-		no IPS match
comp10079_c0_seq1	gpi14_debha ame: full=gpi mannosyltransferase 1 ame: full=gpi mannosyltransferase i short=gpi-mt-i ame: full=glycosylphosphatidylinositol-anchor biosynthesis protein 14	217	10	9.08519e-21	0.8	3	C:endoplasmic reticulum membrane; P:GPI anchor biosynthetic process; C:integral to membrane	-	IPR007704; SignalP-NN(euk) (SIGNALP), tmhmm (TMHMM)
comp1008_c0_seq1	hypothetical protein PGUG_00937 [Meyerozyma guilliermondii ATCC 6260]	1091	10	6.27234e-90	0.748	0	-		seg (SEG), tmhmm (TMHMM)
comp10081_c0_seq1	potential autophagy related protein atg11	316	10	3.80485e-09	0.577	0	-		no IPS match
comp10082_c0_seq1	bst1_debha ame: full=gpi inositol-deacylase	220	8	6.74965e-17	0.75625	0	-		tmhmm (TMHMM)
comp10083_c0_seq1	---NA---	414	0			0	-		no IPS match
comp10084_c0_seq1	---NA---	282	0			0	-		seg (SEG), tmhmm (TMHMM)
comp10085_c0_seq1	---NA---	207	0			0	-		no IPS match
comp10087_c0_seq1	---NA---	216	0			0	-		no IPS match
comp10088_c0_seq1	exocyst complex subunit	272	10	1.88195e-25	0.665	0	-		no IPS match
comp10089_c0_seq1	hypothetical protein CLUG_04201 [Clavispora lusitaniae ATCC 42720]	234	1	5.10077e-06	0.65	0	-		no IPS match
comp1009_c0_seq1	rtc5_clal4 ame: full=restriction of telomere capping protein 5	860	10	3.22394e-89	0.777	0	-		IPR006571; coil (COIL), seg (SEG)
comp10090_c0_seq1	potential rna pol ii ctd phosphatase component	298	10	3.52211e-38	0.87	0	-		IPR023214; PTHR23081 (PANTHER), seg (SEG)
comp10091_c0_seq1	glucose repression mediator protein	217	10	1.58343e-41	0.97	1	F:protein binding	-	IPR011990; IPR013026; IPR019734; PTHR14017 (PANTHER), PTHR14017:SF1 (PANTHER), PF13414 (PFAM), SSF48452 (SUPERFAMILY)
comp10092_c0_seq1	hypothetical protein CLUG_01190 [Clavispora lusitaniae ATCC 42720]	292	10	6.54726e-11	0.589	0	-		seg (SEG)
comp10093_c0_seq1	ring finger	218	10	3.45838e-12	0.668	0	-		tmhmm (TMHMM)
comp10095_c0_seq1	adenylate guanylate cyclase	230	10	4.66087e-24	0.736	1	F:protein binding	-	IPR000253; IPR008984
comp10096_c0_seq1	nuclear migration	210	4	2.25278e-05	0.58	0	-		no IPS match
comp10097_c0_seq1	gtpase activating protein for rho	216	10	1.40553e-18	0.753	0	-		no IPS match
comp10098_c0_seq1	---NA---	281	0			0	-		seg (SEG)
comp10099_c0_seq1	---NA---	283	0			0	-		no IPS match
comp101_c0_seq1	---NA---	253	0			0	-		no IPS match
comp1010_c0_seq1	---NA---	1137	0			0	-		seg (SEG)
comp10100_c0_seq1	potential mitochondrial protein fmp29	282	10	2.76273e-29	0.672	4	F:cytokine receptor binding; C:extracellular region; P:immune response; F:growth factor activity	-	IPR018049
comp10101_c0_seq1	---NA---	226	0			0	-		no IPS match
comp10102_c0_seq1	beach-domain-containing protein	226	3	4.35611e-06	0.56	0	-		no IPS match
comp10103_c0_seq1	nuclear pore	324	10	5.84e-37	0.808	0	-		IPR021827; tmhmm (TMHMM)
comp10104_c0_seq1	mitochondrial malate dehydrogenase	258	10	6.10987e-21	0.815	0	-		seg (SEG)
comp10105_c0_seq1	u2 snrnp component prp10	237	10	2.13154e-32	0.852	0	-		PTHR12097 (PANTHER)
comp10106_c0_seq1	---NA---	227	0			0	-		seg (SEG), SignalP-NN(euk) (SIGNALP)
comp10107_c0_seq1	potential assimilatory sulfite reductase subunit	261	10	6.4526e-10	0.676	0	-		seg (SEG)
comp10108_c0_seq1	---NA---	253	0			0	-		seg (SEG), SignalP-NN(euk) (SIGNALP)
comp10109_c0_seq1	---NA---	208	0			0	-		SignalP-NN(euk) (SIGNALP)
comp1011_c0_seq1	hypothetical protein CLUG_02380 [Clavispora lusitaniae ATCC 42720]	482	10	2.93289e-66	0.709	0	-		no IPS match
comp10111_c0_seq1	potential h+-pantothenate symporter	209	10	1.98594e-34	0.799	0	-		PTHR11662 (PANTHER), PTHR11662:SF5 (PANTHER), tmhmm (TMHMM)
comp10112_c0_seq1	---NA---	251	0			0	-		seg (SEG)
comp10113_c0_seq1	---NA---	203	0			0	-		seg (SEG), SignalP-NN(euk) (SIGNALP), tmhmm (TMHMM)
comp10114_c0_seq1	rna polymerase i subunit a135	219	10	3.33905e-34	0.913	2	F:DNA-directed RNA polymerase activity; F:ribonucleoside binding	EC:2.7.7.6	IPR015712; PTHR20856:SF5 (PANTHER)
comp10115_c0_seq1	---NA---	256	0			0	-		no IPS match
comp10116_c0_seq1	phosphatidylinositol transfer pleiotropic drug resistance sec14 homolog	223	10	1.01528e-29	0.81	0	-		SignalP-NN(euk) (SIGNALP), tmhmm (TMHMM)
comp10117_c0_seq1	---NA---	214	0			0	-		no IPS match
comp10118_c0_seq1	hypothetical protein CLUG_00934 [Clavispora lusitaniae ATCC 42720]	207	10	8.65072e-24	0.771	0	-		SignalP-NN(euk) (SIGNALP), tmhmm (TMHMM)
comp10119_c0_seq1	meiosis-specific transcription	209	10	1.22386e-16	0.704	2	F:sequence-specific DNA binding transcription factor activity; F:DNA binding	-	IPR008967; IPR024061
comp1012_c0_seq1	chromosome region maintenance	1696	10	0	0.923	3	P:intracellular protein transport; F:binding; F:protein transporter activity	-	IPR011989; IPR014877; IPR016024; PTHR11223 (PANTHER), PTHR11223:SF2 (PANTHER), seg (SEG)
comp10120_c0_seq1	vacuolar sorting	217	10	4.22526e-21	0.677	0	-		PTHR16166 (PANTHER), PTHR16166:SF11 (PANTHER)
comp10122_c0_seq1	sho1_clal4 ame: full=high osmolarity signaling protein sho1 ame: full=osmosensor sho1	209	10	3.23605e-10	0.802	0	-		seg (SEG), SignalP-NN(euk) (SIGNALP), tmhmm (TMHMM)
comp10124_c0_seq1	hypothetical protein CLUG_05392 [Clavispora lusitaniae ATCC 42720]	265	1	2.05523e-12	0.64	0	-		no IPS match
comp10125_c0_seq1	---NA---	229	0			0	-		no IPS match
comp10126_c0_seq1	glycosylphosphatidylinositol synthesis n-acetylglucosaminyltransferase subunit pig-q gpi1	245	5	6.99387e-05	0.512	0	-		no IPS match
comp10128_c0_seq1	DEHA2G03322p [Debaryomyces hansenii CBS767]	208	5	1.46865e-09	0.582	0	-		no IPS match
comp10129_c0_seq1	triglyceride lipase-cholesterol esterase	240	2	1.55723e-05	0.61	0	-		seg (SEG), SignalP-NN(euk) (SIGNALP)
comp10130_c0_seq1	mitochondrial 2-enoyl thioester reductase	237	10	3.64239e-10	0.566	0	-		no IPS match
comp10131_c0_seq1	---NA---	203	0			0	-		no IPS match
comp10132_c0_seq1	allantoate permease	243	10	7.26091e-28	0.759	0	-		PTHR11662 (PANTHER), PTHR11662:SF96 (PANTHER), tmhmm (TMHMM)
comp10133_c0_seq1	hypothetical protein CLUG_00654 [Clavispora lusitaniae ATCC 42720]	203	3	3.23231e-06	0.553333	0	-		no IPS match
comp10134_c0_seq1	---NA---	262	0			0	-		SignalP-NN(euk) (SIGNALP)
comp10135_c0_seq1	---NA---	227	0			0	-		SignalP-NN(euk) (SIGNALP), tmhmm (TMHMM)
comp10136_c0_seq1	---NA---	232	0			0	-		no IPS match
comp10137_c0_seq1	bud site selection polarity n-	205	10	1.15233e-14	0.724	0	-		no IPS match
comp10138_c0_seq1	hypothetical protein CLUG_05691 [Clavispora lusitaniae ATCC 42720]	254	1	9.81842e-14	0.67	0	-		no IPS match
comp1014_c0_seq1	potential protein kinase sat4	1078	10	7.34536e-36	0.505	0	-		seg (SEG)
comp10140_c0_seq1	---NA---	228	0			0	-		seg (SEG)
comp10141_c0_seq1	hypothetical protein CLUG_02150 [Clavispora lusitaniae ATCC 42720]	219	10	1.89201e-15	0.643	0	-		no IPS match
comp10142_c0_seq1	---NA---	215	0			1	P:protein glycosylation	-	IPR022751; seg (SEG)
comp10143_c0_seq1	---NA---	285	0			0	-		no IPS match
comp10146_c0_seq1	possible kinase with calcium binding	298	10	5.8637e-23	0.619	1	F:protein binding	-	IPR015943; IPR017986; PTHR17583 (PANTHER), SignalP-NN(euk) (SIGNALP)
comp10147_c0_seq1	potential neutral amino acid transporter	227	10	2.4124e-22	0.807	0	-		PTHR22950 (PANTHER), PTHR22950:SF8 (PANTHER), seg (SEG), SignalP-NN(euk) (SIGNALP), tmhmm (TMHMM)
comp10148_c0_seq1	---NA---	474	0			0	-		seg (SEG), SignalP-NN(euk) (SIGNALP)
comp10149_c0_seq1	hypothetical protein CLUG_01522 [Clavispora lusitaniae ATCC 42720]	275	10	2.69082e-25	0.667	0	-		no IPS match
comp1015_c0_seq1	periplasmic binding ii	1083	10	1.25401e-154	0.756	0	-		IPR015168; G3DSA:3.40.190.10 (GENE3D), SSF53850 (SUPERFAMILY)
comp10150_c0_seq1	potential carnitine acylcarnitine translocase	331	10	2.38082e-39	0.773	0	-		IPR018108; IPR023395; PTHR24089 (PANTHER), PTHR24089:SF81 (PANTHER)
comp10151_c0_seq1	---NA---	215	0			0	-		seg (SEG)
comp10152_c0_seq1	alpha-aminoadipate reductase	201	10	3.6248e-24	0.777	0	-		no IPS match
comp10153_c0_seq1	DEHA2C17468p [Debaryomyces hansenii CBS767]	204	10	2.14412e-13	0.717	1	F:binding	-	IPR011990; IPR015374; SSF48452 (SUPERFAMILY)
comp10155_c0_seq1	glutamine synthetase glutamine amidotransferase	262	10	2.75297e-12	0.581	0	-		no IPS match
comp10156_c0_seq1	---NA---	249	0			0	-		seg (SEG), SignalP-NN(euk) (SIGNALP)
comp10157_c0_seq1	yil128wp-like protein	230	10	8.53447e-18	0.638	0	-		PTHR12891 (PANTHER)
comp10158_c0_seq1	potential rna pol ii transcriptional activator	253	10	6.03971e-15	0.661	0	-		no IPS match
comp10159_c0_seq1	myosin v myosin-2 (class v unconventional myosin myo2) type v myosin heavy chain	208	10	7.63735e-35	0.982	3	F:motor activity; F:ATP binding; C:myosin complex	-	IPR001609; PTHR13140 (PANTHER), PTHR13140:SF168 (PANTHER), SSF52540 (SUPERFAMILY)
comp1016_c0_seq1	mfs efflux transmembrane	870	10	1.21229e-72	0.803	2	C:integral to membrane; P:transmembrane transport	-	IPR011701; IPR016196; IPR020846; G3DSA:1.20.1250.20 (GENE3D), PTHR24003 (PANTHER), PTHR24003:SF335 (PANTHER), seg (SEG), SignalP-NN(euk) (SIGNALP), tmhmm (TMHMM)
comp10160_c0_seq1	vacuolar sorting protein	253	10	9.06329e-19	0.738	0	-		seg (SEG), SignalP-NN(euk) (SIGNALP)
comp10161_c0_seq1	---NA---	240	0			0	-		no IPS match
comp10162_c0_seq1	---NA---	237	0			0	-		no IPS match
comp10163_c0_seq1	hub1_debha ame: full=ubiquitin-like modifier hub1	211	10	5.63935e-37	0.922	0	-		G3DSA:3.10.20.90 (GENE3D), PTHR13042 (PANTHER), SSF54236 (SUPERFAMILY)
comp10164_c0_seq1	---NA---	209	0			0	-		no IPS match
comp10165_c0_seq1	conserved hypthetical protein	244	10	1.15593e-32	0.766	0	-		PTHR11662 (PANTHER), PTHR11662:SF4 (PANTHER), tmhmm (TMHMM)
comp10166_c0_seq1	bleomycin resistance proteasome	202	10	5.64928e-12	0.663	0	-		no IPS match
comp10168_c0_seq1	acetyl- c- peroxisomal	202	10	2.48707e-22	0.797	2	P:metabolic process; F:catalytic activity	-	IPR002155; IPR016038; IPR016039; IPR020616; PTHR18919:SF15 (PANTHER)
comp1017_c0_seq1	cyclin-like protein	1096	10	1.41467e-88	0.573	2	P:regulation of cyclin-dependent protein kinase activity; F:protein kinase binding	-	IPR013922; PTHR15615 (PANTHER)
comp10171_c0_seq1	---NA---	295	0			0	-		no IPS match
comp10173_c0_seq1	---NA---	228	0			0	-		SignalP-NN(euk) (SIGNALP)
comp10175_c0_seq1	Piso0_001686 [Millerozyma farinosa CBS 7064]	246	10	8.98448e-39	0.929	0	-		PTHR16453 (PANTHER), PTHR16453:SF12 (PANTHER)
comp10176_c0_seq1	hypothetical protein PGUG_00590 [Meyerozyma guilliermondii ATCC 6260]	207	10	3.75621e-13	0.751	0	-		no IPS match
comp10177_c0_seq1	---NA---	245	0			0	-		no IPS match
comp10178_c0_seq1	---NA---	234	0			0	-		no IPS match
comp10179_c0_seq1	hypothetical protein PICST_32396 [Scheffersomyces stipitis CBS 6054]	259	10	1.23365e-32	0.843	0	-		PTHR16193 (PANTHER)
comp1018_c0_seq1	hypothetical protein CLUG_00823 [Clavispora lusitaniae ATCC 42720]	1315	10	3.03661e-60	0.728	0	-		SignalP-NN(euk) (SIGNALP)
comp10180_c0_seq1	kontroller of growth	215	10	8.61384e-29	0.988	1	F:protein binding	-	IPR004083; IPR015943; PTHR12848:SF8 (PANTHER), seg (SEG)
comp10181_c0_seq1	---NA---	216	0			0	-		seg (SEG), SignalP-NN(euk) (SIGNALP)
comp10182_c0_seq1	---NA---	279	0			0	-		no IPS match
comp10184_c0_seq1	---NA---	219	0			0	-		no IPS match
comp10185_c0_seq1	protein required for mother cell-specific ho expression	234	10	2.63055e-09	0.626	0	-		seg (SEG)
comp10186_c0_seq1	atp-dependent bile acid permease	295	10	2.23567e-19	0.602	0	-		tmhmm (TMHMM)
comp10187_c0_seq1	---NA---	260	0			0	-		seg (SEG)
comp10188_c0_seq1	---NA---	204	0			0	-		no IPS match
comp10189_c0_seq1	---NA---	206	0			0	-		seg (SEG)
comp1019_c0_seq1	hypothetical protein CLUG_04535 [Clavispora lusitaniae ATCC 42720]	657	3	2.99935e-13	0.443333	0	-		seg (SEG)
comp10190_c0_seq1	---NA---	297	0			0	-		SignalP-NN(euk) (SIGNALP), tmhmm (TMHMM)
comp10191_c0_seq1	---NA---	237	0			0	-		seg (SEG)
comp10192_c0_seq1	---NA---	265	0			0	-		SignalP-NN(euk) (SIGNALP), tmhmm (TMHMM)
comp10193_c0_seq1	mitochondrial aldehyde dehydrogenase succinate semialdehyde dehydrogenase	212	10	1.12831e-15	0.678	2	F:oxidoreductase activity; P:oxidation-reduction process	-	IPR015590; IPR016161; IPR016162; PTHR11699 (PANTHER), PTHR11699:SF31 (PANTHER)
comp10194_c0_seq1	---NA---	268	0			0	-		no IPS match
comp10195_c0_seq1	---NA---	210	0			0	-		no IPS match
comp10197_c0_seq1	---NA---	258	0			0	-		no IPS match
comp10198_c0_seq1	membrane-bound alpha- - mannosyltransferase initiation-specific	282	10	4.78635e-54	0.908	0	-		IPR007577; SignalP-NN(euk) (SIGNALP)
comp10199_c0_seq1	hypothetical protein CLUG_00726 [Clavispora lusitaniae ATCC 42720]	227	10	4.53264e-16	0.648	0	-		IPR024790
comp102_c0_seq1	likely mitochondrial matrix dihydrolipoamide dehydrogenase lpd1p	1624	10	0	0.882	0	-		no IPS match
comp1020_c0_seq1	26s proteasome regulatory subunit rpn11	965	10	5.09857e-172	0.887	1	F:protein binding	-	IPR000555; IPR024969; G3DSA:3.40.140.10 (GENE3D), PTHR10410 (PANTHER), PTHR10410:SF5 (PANTHER), seg (SEG), SSF102712 (SUPERFAMILY)
comp10200_c0_seq1	---NA---	229	0			0	-		seg (SEG)
comp10201_c0_seq1	hypothetical protein CLUG_04471 [Clavispora lusitaniae ATCC 42720]	254	1	7.87195e-08	0.57	0	-		seg (SEG)
comp10203_c0_seq1	---NA---	233	0			0	-		coil (COIL)
comp10204_c0_seq1	hypothetical protein CLUG_04432 [Clavispora lusitaniae ATCC 42720]	306	5	2.67096e-09	0.58	0	-		seg (SEG)
comp10205_c0_seq1	histone acetyltransferase saga complex member	223	7	3.19831e-11	0.731429	0	-		seg (SEG)
comp10206_c0_seq1	---NA---	328	0			0	-		no IPS match
comp10207_c0_seq1	---NA---	223	0			0	-		seg (SEG)
comp10208_c0_seq1	calcium mangenease p-type atpase	225	10	2.4605e-26	0.924	0	-		IPR004014; PTHR24093 (PANTHER), PTHR24093:SF88 (PANTHER), seg (SEG), tmhmm (TMHMM), SSF81665 (SUPERFAMILY)
comp1021_c0_seq1	likely protein kinase	1151	10	7.99604e-110	0.689	3	F:ATP binding; P:protein phosphorylation; F:protein serine/threonine kinase activity	EC:2.7.11.0	IPR000719; IPR002290; IPR008271; IPR011009; IPR020636; G3DSA:1.10.510.10 (GENE3D), PTHR24347:SF40 (PANTHER), seg (SEG)
comp10210_c0_seq1	platinum sensitivity protein	234	10	1.31614e-12	0.575	0	-		no IPS match
comp10211_c0_seq1	cell wall	213	10	6.81134e-11	0.606	0	-		PTHR23124 (PANTHER), PTHR23124:SF39 (PANTHER)
comp10213_c0_seq1	---NA---	203	0			0	-		no IPS match
comp10214_c0_seq1	hypothetical protein CLUG_03746 [Clavispora lusitaniae ATCC 42720]	297	8	3.75796e-08	0.6675	0	-		seg (SEG)
comp10215_c0_seq1	---NA---	276	0			0	-		seg (SEG)
comp10216_c0_seq1	---NA---	227	0			0	-		seg (SEG)
comp10217_c0_seq1	subunit of the rna polymerase ii mediator	222	10	3.22366e-25	0.754	0	-		tmhmm (TMHMM)
comp10218_c0_seq1	nucleotide-binding protein 1	219	10	1.98288e-21	0.902	0	-		IPR002586; G3DSA:3.40.50.300 (GENE3D), PTHR23264 (PANTHER), seg (SEG), SSF52540 (SUPERFAMILY)
comp10219_c0_seq1	potential nuclear condensin complex smc atpase	210	10	1.36508e-32	0.901	0	-		SignalP-NN(euk) (SIGNALP)
comp1022_c0_seq1	likely protein kinase	3102	10	0	0.68	0	-		seg (SEG)
comp10220_c0_seq1	---NA---	212	0			0	-		no IPS match
comp10223_c0_seq1	gdp-gtp exchange factor for guanine nucleotide exchange factor cdc24	256	10	1.83812e-33	0.827	0	-		no IPS match
comp10224_c0_seq1	possible golgi-localized spindle checkpoint protein	242	10	1.77769e-09	0.559	0	-		no IPS match
comp10225_c0_seq1	hypothetical protein CLUG_04527 [Clavispora lusitaniae ATCC 42720]	219	5	3.62141e-14	0.652	0	-		no IPS match
comp10226_c0_seq1	---NA---	215	0			0	-		no IPS match
comp10227_c0_seq1	bna7_debha ame: full=probable kynurenine formamidase ame: full=biosynthesis of nicotinic acid protein 7 ame: full=probable n-formylkynurenine formamidase	205	8	1.56257e-08	0.6025	0	-		no IPS match
comp10228_c0_seq1	8-oxoguanine dna glycosylase	247	10	7.34836e-26	0.726	3	F:damaged DNA binding; P:nucleotide-excision repair; F:oxidized purine nucleobase lesion DNA N-glycosylase activity	EC:3.2.2.23	IPR012904; G3DSA:3.30.310.40 (GENE3D), PTHR10242 (PANTHER), SSF55945 (SUPERFAMILY)
comp1023_c0_seq1	oca5_canal ame: full=oxidant-induced cell-cycle arrest protein 5	1121	10	0	0.65	3	F:Rab GTPase activator activity; C:intracellular; P:regulation of Rab GTPase activity	-	IPR000195; coil (COIL), seg (SEG), SignalP-NN(euk) (SIGNALP)
comp10230_c0_seq1	hypothetical protein CLUG_02672 [Clavispora lusitaniae ATCC 42720]	204	1	1.65799e-11	0.7	0	-		seg (SEG)
comp10231_c0_seq1	---NA---	212	0			0	-		no IPS match
comp10232_c0_seq1	---NA---	237	0			0	-		seg (SEG)
comp10233_c0_seq1	glutamate synthase	205	10	2.79016e-33	0.903	0	-		tmhmm (TMHMM)
comp10234_c0_seq1	adenine nucleotide alpha hydrolase	214	10	1.26976e-14	0.698	0	-		IPR006175; IPR013813; PTHR12196 (PANTHER)
comp10235_c0_seq1	---NA---	226	0			0	-		no IPS match
comp10236_c0_seq1	---NA---	275	0			0	-		coil (COIL), seg (SEG)
comp10237_c0_seq1	potential nuclear migration facilitating protein pac1	201	10	7.65016e-19	0.725	1	F:protein binding	-	IPR001680; IPR015943; IPR017986; IPR019775; PTHR22847 (PANTHER), PTHR22847:SF104 (PANTHER)
comp10238_c0_seq1	---NA---	337	0			0	-		no IPS match
comp1024_c0_seq1	cystathionine beta-lyase	1021	10	9.21177e-134	0.92	3	F:pyridoxal phosphate binding; F:cystathionine beta-lyase activity; P:'de novo' L-methionine biosynthetic process	EC:4.4.1.8	IPR000277; IPR006238; IPR015421; IPR015422; IPR015424; seg (SEG)
comp10240_c0_seq1	DEHA2D03146p [Debaryomyces hansenii CBS767]	202	2	1.10674e-09	0.615	0	-		tmhmm (TMHMM)
comp10241_c0_seq1	---NA---	278	0			0	-		no IPS match
comp10242_c0_seq1	precocious dissociation of sisters sister chromatid cohesion	237	10	1.82929e-20	0.637	0	-		no IPS match
comp10244_c0_seq1	---NA---	224	0			0	-		no IPS match
comp10246_c0_seq1	potential translation initiation factor subunit	239	10	4.03804e-10	0.591	0	-		no IPS match
comp10247_c0_seq1	rna polymerase ii elongator	224	10	3.96607e-21	0.688	0	-		PTHR13729 (PANTHER), SignalP-NN(euk) (SIGNALP)
comp10248_c0_seq1	lipoate ligase	203	10	3.79748e-23	0.878	2	F:catalytic activity; P:cellular protein modification process	-	IPR004143; G3DSA:3.90.1550.10 (GENE3D), PTHR12561 (PANTHER), seg (SEG), SSF55681 (SUPERFAMILY)
comp10249_c0_seq1	---NA---	285	0			0	-		no IPS match
comp1025_c0_seq1	cytochrome p450 61	926	10	0	0.886	4	F:heme binding; F:electron carrier activity; F:aromatase activity; P:oxidation-reduction process	EC:1.14.14.1	IPR001128; IPR002403; IPR017972; PTHR24286 (PANTHER), PTHR24286:SF14 (PANTHER)
comp10250_c0_seq1	chloride possibly voltage gated	409	10	3.24927e-43	0.702	4	F:voltage-gated chloride channel activity; P:chloride transport; C:membrane; P:transmembrane transport	-	IPR001807; IPR014743; PTHR11689:SF24 (PANTHER), tmhmm (TMHMM)
comp10251_c0_seq1	atp-dependent dna repair and recombination mitochondrial	212	10	2.77015e-24	0.78	0	-		IPR010285; PTHR23274 (PANTHER)
comp10252_c0_seq1	sdhl_yeas6 ame: full=l-serine dehydratase ame: full=l-serine deaminase	207	10	3.12767e-16	0.72	3	F:catalytic activity; P:metabolic process; F:pyridoxal phosphate binding	-	IPR001926; G3DSA:3.40.50.1100 (GENE3D), PTHR10314 (PANTHER), PTHR10314:SF10 (PANTHER)
comp10253_c0_seq1	hypothetical protein CLUG_02805 [Clavispora lusitaniae ATCC 42720]	230	10	1.89059e-27	0.811	0	-		SignalP-NN(euk) (SIGNALP), tmhmm (TMHMM)
comp10254_c0_seq1	chitin synthase 2	261	10	5.0276e-38	0.858	0	-		no IPS match
comp10255_c0_seq1	class ii aars and biotin synthetase	215	10	9.00285e-27	0.848	4	F:lysine-tRNA ligase activity; F:ATP binding; P:lysyl-tRNA aminoacylation; C:cytoplasm	EC:6.1.1.6	IPR002313; IPR004364; IPR018150; G3DSA:3.30.930.10 (GENE3D), SSF55681 (SUPERFAMILY)
comp10256_c0_seq1	tata binding protein-associated transcription initiation factor tfiid	226	10	9.22122e-10	0.729	0	-		PTHR15137 (PANTHER), seg (SEG)
comp10257_c0_seq1	mitochondrial translation optimization	262	10	1.91272e-31	0.739	0	-		PTHR11806 (PANTHER)
comp10258_c0_seq1	DEHA2F04642p [Debaryomyces hansenii CBS767]	227	3	1.01043e-06	0.526667	0	-		no IPS match
comp10259_c0_seq1	---NA---	231	0			0	-		tmhmm (TMHMM)
comp1026_c0_seq1	mitochondrial import inner membrane translocase subunit tim22	320	10	2.3054e-38	0.943	5	C:mitochondrial inner membrane; P:transmembrane transport; F:protein transporter activity; C:integral to membrane; P:protein transport	-	SignalP-NN(euk) (SIGNALP)
comp10260_c0_seq1	potential vacuolar protein sorting kinase vps15p fragment	298	10	3.10211e-38	0.846	0	-		PTHR17583 (PANTHER), seg (SEG)
comp10261_c0_seq1	potential ssn2p-like rna pol ii transcription factor	203	10	6.43815e-15	0.682	0	-		no IPS match
comp10262_c0_seq1	---NA---	201	0			0	-		no IPS match
comp10263_c0_seq1	protein required for cell viability	238	6	1.23701e-09	0.611667	0	-		no IPS match
comp10264_c0_seq1	4-aminobutyrate aminotransferase (gaba transaminase)	308	10	2.02629e-49	0.879	3	F:4-aminobutyrate transaminase activity; P:gamma-aminobutyric acid metabolic process; F:pyridoxal phosphate binding	EC:2.6.1.19	IPR004631; IPR005814; IPR015422; IPR015424
comp10265_c0_seq1	indigoidine synthase a-like	267	10	1.4296e-25	0.693	0	-		no IPS match
comp10266_c0_seq1	---NA---	216	0			0	-		no IPS match
comp10267_c0_seq1	probable ubiquitin ligase tom1p fragment	229	9	3.32856e-06	0.683333	0	-		seg (SEG), SignalP-NN(euk) (SIGNALP)
comp10268_c0_seq1	---NA---	261	0			0	-		seg (SEG)
comp1027_c0_seq1	likely 26s proteasome regulatory particle subunit rpn3p	819	10	4.91354e-103	0.77	5	P:regulation of protein catabolic process; C:proteasome complex; F:binding; P:regulation of catalytic activity; F:enzyme regulator activity	-	IPR013143; PTHR10758 (PANTHER), PTHR10758:SF2 (PANTHER), seg (SEG)
comp10270_c0_seq1	---NA---	219	0			0	-		no IPS match
comp10272_c0_seq1	---NA---	212	0			0	-		no IPS match
comp10273_c0_seq1	---NA---	201	0			0	-		no IPS match
comp10274_c0_seq1	abc transporter	221	10	8.03765e-10	0.631	0	-		G3DSA:3.40.50.300 (GENE3D), PTHR24223 (PANTHER), PTHR24223:SF56 (PANTHER), SSF52540 (SUPERFAMILY)
comp10276_c0_seq1	---NA---	227	0			0	-		no IPS match
comp10277_c0_seq1	---NA---	233	0			0	-		no IPS match
comp10278_c0_seq1	---NA---	207	0			0	-		no IPS match
comp10279_c0_seq1	dna replication licensing factor mcm2	211	10	6.49177e-23	0.779	3	F:DNA binding; F:ATP binding; P:DNA replication	-	IPR001208; PTHR11630 (PANTHER), PTHR11630:SF44 (PANTHER)
comp1028_c0_seq1	major cell wall mannoprotein with possible lipase temperature shock-inducible protein	517	10	6.63743e-17	0.725	1	P:response to stress	-	IPR000992; seg (SEG), SignalP-NN(euk) (SIGNALP)
comp10280_c0_seq1	---NA---	315	0			0	-		no IPS match
comp10281_c0_seq1	---NA---	203	0			0	-		no IPS match
comp10283_c0_seq1	---NA---	206	0			0	-		no IPS match
comp10284_c0_seq1	uncharacterized membrane protein yol073c	205	10	3.08796e-11	0.661	0	-		SignalP-NN(euk) (SIGNALP)
comp10286_c0_seq1	---NA---	301	0			0	-		no IPS match
comp10287_c0_seq1	---NA---	221	0			0	-		no IPS match
comp10288_c0_seq1	potential histone acetyl transferase component	209	10	8.36152e-25	0.773	0	-		PTHR13793 (PANTHER), PF13771 (PFAM)
comp10289_c0_seq1	potential cytokinesis protein cyk3p fragment	207	10	1.51871e-29	0.761	0	-		no IPS match
comp1029_c0_seq1	rna annealing protein	633	10	4.48027e-30	0.841	2	F:nucleic acid binding; F:nucleotide binding	-	coil (COIL), PTHR19965 (PANTHER), PTHR19965:SF8 (PANTHER), seg (SEG)
comp10290_c0_seq1	nadh dehydrogenase subunit 1	229	10	6.25018e-34	0.963	2	C:membrane; P:oxidation-reduction process	-	IPR001694; IPR018086; SignalP-NN(euk) (SIGNALP), tmhmm (TMHMM)
comp10293_c0_seq1	dna ligase mitochondrial precursor	204	10	8.21744e-27	0.918	4	F:DNA binding; F:DNA ligase (ATP) activity; P:DNA repair; P:DNA recombination	EC:6.5.1.1	IPR012308; PTHR10459 (PANTHER)
comp10294_c0_seq1	---NA---	225	0			0	-		no IPS match
comp10295_c0_seq1	---NA---	228	0			0	-		SignalP-NN(euk) (SIGNALP)
comp10296_c0_seq1	endo- -beta-glucanase	326	10	2.20157e-37	0.734	1	P:cell wall macromolecule catabolic process	-	IPR005200
comp10297_c0_seq1	---NA---	215	0			0	-		SignalP-NN(euk) (SIGNALP)
comp10298_c0_seq1	---NA---	302	0			0	-		no IPS match
comp10299_c0_seq1	atp dependent rna helicase and u5 mrna splicing factor	205	10	2.06442e-26	0.777	0	-		G3DSA:3.30.70.870 (GENE3D), PTHR23115 (PANTHER), PTHR23115:SF5 (PANTHER)
comp103_c0_seq1	cytochrome c oxidase subunit via	562	10	1.2132e-83	0.797	0	-		seg (SEG), SignalP-NN(euk) (SIGNALP)
comp1030_c0_seq1	ubiquitin-conjugating enzyme variant mms2	353	10	5.16845e-50	0.906	1	F:acid-amino acid ligase activity	EC:6.3.2.0	IPR000608; IPR016135; PTHR24067 (PANTHER), PTHR24067:SF8 (PANTHER), seg (SEG)
comp10300_c0_seq1	predicted protein [Clavispora lusitaniae ATCC 42720]	285	10	7.00125e-15	0.569	0	-		G3DSA:3.80.10.10 (GENE3D)
comp10301_c0_seq1	conserved zinc finger protein required for cell viability	203	10	7.33346e-30	0.845	2	C:nucleus; F:zinc ion binding	-	IPR014891
comp10302_c0_seq1	---NA---	258	0			0	-		no IPS match
comp10303_c0_seq1	hypothetical protein CLUG_01122 [Clavispora lusitaniae ATCC 42720]	222	1	7.75242e-08	0.64	0	-		no IPS match
comp10304_c0_seq1	Piso0_001449 [Millerozyma farinosa CBS 7064]	284	1	0.000787506	0.46	0	-		no IPS match
comp10307_c0_seq1	gtpase activating transport	226	10	7.65394e-29	0.853	0	-		IPR007123; PTHR11141 (PANTHER), SSF82754 (SUPERFAMILY)
comp10308_c0_seq1	---NA---	236	0			0	-		seg (SEG)
comp10309_c0_seq1	pre-mrna 3 -end processing factor cf ii mrna cleavage and polyadenylation factor ii subunit cft1 (cpsf subunit) rna processing and modification	203	10	6.05269e-17	0.728	0	-		PTHR10644 (PANTHER), PTHR10644:SF2 (PANTHER)
comp1031_c0_seq1	potential enoyl- hydratase isomerase	425	10	2.29363e-57	0.728	2	F:catalytic activity; P:metabolic process	-	IPR001753; G3DSA:3.90.226.10 (GENE3D), PTHR11941 (PANTHER), SSF52096 (SUPERFAMILY)
comp10310_c0_seq1	acyl- n-acyltransferase	206	10	1.69722e-29	0.864	0	-		no IPS match
comp10311_c0_seq1	---NA---	212	0			0	-		seg (SEG)
comp10312_c0_seq1	pex6_debha ame: full=peroxisomal biogenesis factor 6 ame: full=peroxin-6	210	2	1.15195e-10	0.555	0	-		no IPS match
comp10313_c0_seq1	---NA---	301	0			0	-		seg (SEG)
comp10314_c0_seq1	bul1-like protein	299	10	2.94175e-13	0.678	0	-		IPR007519
comp10316_c0_seq1	---NA---	203	0			0	-		no IPS match
comp10317_c0_seq1	---NA---	217	0			0	-		seg (SEG), SignalP-NN(euk) (SIGNALP)
comp10318_c0_seq1	---NA---	229	0			0	-		no IPS match
comp10319_c0_seq1	---NA---	209	0			0	-		seg (SEG)
comp1032_c0_seq1	essential protein with similarity to which are g-protein regulators	867	10	2.58342e-104	0.79	0	-		IPR012336; IPR024253; coil (COIL), PTHR21148 (PANTHER), PTHR21148:SF1 (PANTHER), seg (SEG)
comp10320_c0_seq1	azole resistance transporter	208	10	1.53772e-12	0.769	0	-		seg (SEG)
comp10321_c0_seq1	predicted protein [Clavispora lusitaniae ATCC 42720]	227	1	9.15402e-12	0.67	0	-		no IPS match
comp10322_c0_seq1	cell wall-associated hydrolase	201	10	8.75654e-25	0.761	0	-		no IPS match
comp10323_c0_seq1	---NA---	213	0			0	-		seg (SEG)
comp10324_c0_seq1	hypothetical protein CLUG_01258 [Clavispora lusitaniae ATCC 42720]	201	1	9.13164e-05	0.61	0	-		no IPS match
comp10325_c0_seq1	sit4 protein phosphatase-associated protein	263	10	2.77225e-23	0.74	0	-		SignalP-NN(euk) (SIGNALP)
comp10326_c0_seq1	hypothetical protein CLUG_00536 [Clavispora lusitaniae ATCC 42720]	248	1	6.12064e-07	0.61	0	-		no IPS match
comp10327_c0_seq1	likely initiator-specific trna phosphoribosyl transferase	271	10	1.30563e-26	0.646	0	-		no IPS match
comp10328_c0_seq1	DEHA2F05786p [Debaryomyces hansenii CBS767]	213	10	1.78116e-29	0.806	3	F:nucleoside transmembrane transporter activity; P:transport; C:integral to membrane	-	IPR002259; PTHR10332:SF1 (PANTHER), SignalP-NN(euk) (SIGNALP)
comp10329_c0_seq1	alpha-aminoadipate reductase	217	10	5.91474e-22	0.789	0	-		tmhmm (TMHMM)
comp1033_c0_seq1	mitochondrial outer membrane protein involved in mitochondrial shape	1284	10	3.76186e-170	0.727	2	C:integral to membrane; C:mitochondrial outer membrane	-	IPR019411
comp10330_c0_seq1	os9_debha ame: full=protein os-9 homolog flags: precursor	277	4	1.59224e-08	0.5	0	-		no IPS match
comp10331_c0_seq1	alpha beta-hydrolase	209	10	2.37851e-22	0.66	0	-		SignalP-NN(euk) (SIGNALP), tmhmm (TMHMM)
comp10332_c0_seq1	---NA---	271	0			0	-		no IPS match
comp10333_c0_seq1	u2 small nuclear	223	10	9.87011e-13	0.665	0	-		no IPS match
comp10334_c0_seq1	---NA---	259	0			0	-		no IPS match
comp10335_c0_seq1	---NA---	201	0			0	-		no IPS match
comp10336_c0_seq1	---NA---	278	0			0	-		no IPS match
comp10337_c0_seq1	---NA---	257	0			0	-		no IPS match
comp10338_c0_seq1	leucine rich repeat protein	207	9	1.12053e-05	0.58	0	-		no IPS match
comp10339_c0_seq1	chromatin assembly subunit 3	203	10	4.51817e-24	0.696	0	-		no IPS match
comp1034_c0_seq1	alpha-ketoisocaproate reductase or hydroxyisocaproate dehydrogenase	655	10	8.83019e-89	0.713	2	F:NAD binding; P:oxidation-reduction process	-	IPR006139; IPR006140; IPR016040; PTHR10996 (PANTHER), PTHR10996:SF21 (PANTHER), SignalP-NN(euk) (SIGNALP), SSF51735 (SUPERFAMILY), SSF52283 (SUPERFAMILY)
comp10340_c0_seq1	atp-dependent rna	214	10	1.03643e-15	0.735	0	-		no IPS match
comp10341_c0_seq1	sister chromatid cohesion protein	239	8	9.47529e-08	0.5475	0	-		PTHR21704 (PANTHER), PTHR21704:SF2 (PANTHER)
comp10342_c0_seq1	protein involved in silencing suppressor of exocyst mutations	240	10	3.32932e-18	0.673	0	-		IPR022617; G3DSA:3.10.20.90 (GENE3D), SSF54236 (SUPERFAMILY)
comp10343_c0_seq1	---NA---	271	0			0	-		coil (COIL)
comp10344_c0_seq1	---NA---	264	0			0	-		PS51257 (PROFILE)
comp10345_c0_seq1	hypothetical protein CLUG_03501 [Clavispora lusitaniae ATCC 42720]	243	10	2.81511e-21	0.676	0	-		no IPS match
comp10346_c0_seq1	aaa atpase	247	10	1.42823e-08	0.575	0	-		no IPS match
comp10347_c0_seq1	potential endocytic membrane recycling protein	218	10	8.27083e-20	0.766	0	-		no IPS match
comp10348_c0_seq1	---NA---	212	0			0	-		no IPS match
comp10349_c0_seq1	---NA---	222	0			0	-		no IPS match
comp1035_c0_seq1	pentafunctional polypeptide arom	2518	10	0	0.77	11	F:3-dehydroquinate dehydratase activity; F:shikimate kinase activity; P:oxidation-reduction process; F:shikimate 3-dehydrogenase (NADP+) activity; F:3-phosphoshikimate 1-carboxyvinyltransferase activity; F:metal ion binding; F:ATP binding; P:phosphorylation; F:3-dehydroquinate synthase activity; C:cytoplasm; P:aromatic amino acid family biosynthetic process	EC:4.2.1.10; EC:2.7.1.71; EC:1.1.1.25; EC:2.5.1.19; EC:4.2.3.4	IPR000623; IPR001381; IPR001986; IPR006151; IPR010110; IPR013708; IPR013785; IPR013792; IPR016037; IPR016040; IPR023000; IPR023193; G3DSA:3.40.192.10 (GENE3D), G3DSA:3.40.50.300 (GENE3D), PTHR21090 (PANTHER), seg (SEG), SSF51569 (SUPERFAMILY), SSF51735 (SUPERFAMILY), SSF52540 (SUPERFAMILY), SSF53223 (SUPERFAMILY)
comp10350_c0_seq1	hypothetical protein CLUG_03869 [Clavispora lusitaniae ATCC 42720]	209	1	8.41036e-12	0.65	0	-		no IPS match
comp10351_c0_seq1	---NA---	232	0			0	-		no IPS match
comp10352_c0_seq1	---NA---	287	0			0	-		seg (SEG), tmhmm (TMHMM)
comp10353_c0_seq1	metal homeostasis metal ion	256	10	3.56365e-12	0.64	0	-		SignalP-NN(euk) (SIGNALP)
comp10354_c0_seq1	small nuclear ribonucleoprotein	201	10	1.34034e-23	0.865	1	F:binding	-	IPR011989; PTHR12097 (PANTHER)
comp10355_c0_seq1	---NA---	259	0			0	-		no IPS match
comp10356_c0_seq1	d-tyrosyl-trna deacylase	228	10	8.63109e-36	0.81	2	C:cytoplasm; P:D-amino acid catabolic process	-	IPR003732; IPR023509
comp10357_c0_seq1	clathrin assembly complex ap-3 adaptin partial	204	7	5.0213e-11	0.68	0	-		seg (SEG)
comp10359_c0_seq1	hypothetical protein CLUG_03949 [Clavispora lusitaniae ATCC 42720]	220	10	1.04241e-24	0.67	0	-		PTHR11662 (PANTHER), PTHR11662:SF3 (PANTHER), SignalP-NN(euk) (SIGNALP), tmhmm (TMHMM)
comp1036_c0_seq1	highly conserved oxidoreductase	525	10	3.42733e-40	0.891	2	F:D-amino-acid dehydrogenase activity; P:oxidation-reduction process	EC:1.4.99.1	IPR006076; G3DSA:3.50.50.60 (GENE3D), PTHR13847 (PANTHER), PTHR13847:SF7 (PANTHER), seg (SEG), tmhmm (TMHMM), SSF51905 (SUPERFAMILY)
comp10360_c0_seq1	---NA---	216	0			0	-		no IPS match
comp10361_c0_seq1	---NA---	221	0			0	-		seg (SEG), SignalP-NN(euk) (SIGNALP), tmhmm (TMHMM)
comp10362_c0_seq1	hypothetical protein CLUG_00797 [Clavispora lusitaniae ATCC 42720]	211	1	0.000548501	0.47	0	-		no IPS match
comp10364_c0_seq1	---NA---	214	0			0	-		no IPS match
comp10365_c0_seq1	---NA---	211	0			0	-		no IPS match
comp10366_c0_seq1	potential oxidoreductase	203	10	1.44147e-11	0.833	1	F:nucleotide binding	-	IPR016040; PTHR10366 (PANTHER), PTHR10366:SF10 (PANTHER), PF13460 (PFAM), SSF51735 (SUPERFAMILY)
comp10367_c0_seq1	---NA---	301	0			0	-		no IPS match
comp10368_c0_seq1	---NA---	222	0			0	-		seg (SEG)
comp10369_c0_seq1	lipid biosynthesis and multidrug resistance	311	10	2.46363e-65	0.948	0	-		IPR001251; PTHR10174 (PANTHER), PTHR10174:SF5 (PANTHER)
comp1037_c0_seq1	potential peroxisomal fatty acid abc transporter subunit	688	10	1.05901e-130	0.928	5	P:transmembrane transport; C:integral to membrane; F:ATPase activity, coupled to transmembrane movement of substances; P:ATP catabolic process; F:ATP binding	-	IPR010509; PTHR11384 (PANTHER), PTHR11384:SF6 (PANTHER), tmhmm (TMHMM)
comp10370_c0_seq1	inositol- -triphosphate 5-phosphatase	226	10	8.2543e-24	0.914	1	F:phosphoric ester hydrolase activity	-	IPR002013; PTHR11200 (PANTHER), PTHR11200:SF46 (PANTHER)
comp10371_c0_seq1	potential ssn2p-like rna pol ii transcription factor	215	8	1.14073e-06	0.7025	0	-		no IPS match
comp10372_c0_seq1	---NA---	323	0			0	-		no IPS match
comp10373_c0_seq1	---NA---	245	0			0	-		seg (SEG)
comp10374_c0_seq1	subunit of the cop9 signalosome	216	10	2.90743e-24	0.734	0	-		no IPS match
comp10375_c0_seq1	potential endocytic membrane recycling protein	203	10	9.01992e-13	0.654	0	-		no IPS match
comp10376_c0_seq1	serine threonine protein phosphatase 2a	389	10	4.85066e-52	0.724	0	-		G3DSA:3.60.21.10 (GENE3D)
comp10378_c0_seq1	---NA---	217	0			0	-		no IPS match
comp10379_c0_seq1	---NA---	250	0			0	-		no IPS match
comp1038_c0_seq1	phosphoglycerate mutase 1	844	10	1.68695e-148	0.925	2	P:glycolysis; F:2,3-bisphosphoglycerate-dependent phosphoglycerate mutase activity	-	IPR001345; IPR005952; IPR013078; G3DSA:3.40.50.1240 (GENE3D), seg (SEG), SSF53254 (SUPERFAMILY)
comp10380_c0_seq1	prp18-domain-containing protein	235	10	1.78883e-18	0.586	2	C:spliceosomal complex; P:RNA splicing	-	IPR004098
comp10381_c0_seq1	hypothetical protein CPAR2_103020 [Candida parapsilosis]	366	10	2.89253e-12	0.591	0	-		PTHR12658 (PANTHER), seg (SEG), SignalP-NN(euk) (SIGNALP)
comp10382_c0_seq1	potential tor protein phosphatidylinositol kinase fragment	257	10	2.33525e-34	0.806	1	F:binding	-	IPR011989; PTHR11139 (PANTHER), PTHR11139:SF9 (PANTHER)
comp10383_c0_seq1	---NA---	207	0			0	-		no IPS match
comp10384_c0_seq1	isoprenylcysteine carboxyl methyltransferase	207	10	8.21133e-26	0.762	0	-		no IPS match
comp10385_c0_seq1	---NA---	264	0			0	-		seg (SEG), SignalP-NN(euk) (SIGNALP)
comp10386_c0_seq1	---NA---	204	0			0	-		coil (COIL), seg (SEG)
comp10387_c0_seq1	---NA---	206	0			0	-		coil (COIL), seg (SEG)
comp10388_c0_seq1	PREDICTED: uncharacterized protein LOC100819147 [Glycine max]	204	10	1.55722e-05	0.56	0	-		no IPS match
comp1039_c0_seq1	glucosamine 6-phosphate n-acetyltransferase	744	10	2.5353e-60	0.759	2	F:N-acetyltransferase activity; P:metabolic process	-	IPR000182; IPR016181; PTHR13355 (PANTHER)
comp10390_c0_seq1	likely cleavage and polyadenylation specificity factor subunit fragment	212	10	7.78708e-18	0.779	0	-		PTHR10644 (PANTHER), PTHR10644:SF2 (PANTHER)
comp10391_c0_seq1	bud emergence mediator	208	10	3.08707e-21	0.765	0	-		seg (SEG), SignalP-NN(euk) (SIGNALP)
comp10392_c0_seq1	---NA---	204	0			0	-		no IPS match
comp10393_c0_seq1	conserved protein	210	10	7.87273e-25	0.711	0	-		seg (SEG)
comp10394_c0_seq1	constitutive acid phosphatase	234	10	1.89134e-23	0.658	0	-		G3DSA:3.40.50.1240 (GENE3D), PTHR20963 (PANTHER), PTHR20963:SF9 (PANTHER)
comp10395_c0_seq1	sin3p-rpd3p histone-deacetylase dna binding	212	6	4.33794e-14	0.745	0	-		no IPS match
comp10396_c0_seq1	gtpase-activating protein of the rho rac family	209	10	3.42879e-11	0.593	0	-		no IPS match
comp10397_c0_seq1	hypothetical protein CLUG_04854 [Clavispora lusitaniae ATCC 42720]	279	10	4.49706e-41	0.829	0	-		no IPS match
comp10398_c0_seq1	dna-directed rna polymerase iii 130 kda polypeptide	202	10	1.2883e-31	0.938	2	F:DNA-directed RNA polymerase activity; F:ribonucleoside binding	EC:2.7.7.6	IPR015712; PTHR20856:SF8 (PANTHER)
comp10399_c0_seq1	---NA---	217	0			0	-		SignalP-NN(euk) (SIGNALP)
comp104_c0_seq1	hypothetical protein CLUG_00163 [Clavispora lusitaniae ATCC 42720]	1112	10	2.51022e-44	0.8	0	-		seg (SEG)
comp1040_c0_seq1	vacuolar atpase v1 domain subunit g	583	10	3.88416e-43	0.802	0	-		SignalP-NN(euk) (SIGNALP), tmhmm (TMHMM)
comp10400_c0_seq1	---NA---	281	0			0	-		SignalP-NN(euk) (SIGNALP), tmhmm (TMHMM)
comp10401_c0_seq1	potential dna binding component of sbf	213	10	6.95139e-21	0.829	1	F:protein binding	-	IPR002110; IPR020683; PF13637 (PFAM), seg (SEG), SignalP-NN(euk) (SIGNALP)
comp10404_c0_seq1	hypothetical protein CLUG_01739 [Clavispora lusitaniae ATCC 42720]	209	1	1.48107e-12	0.65	0	-		no IPS match
comp10405_c0_seq1	dolichyl-phosphate-mannose-protein mannosyltransferase	202	10	1.09171e-24	0.695	1	C:membrane	-	IPR003608; IPR016093; G3DSA:2.80.10.50 (GENE3D), PTHR10050 (PANTHER), PTHR10050:SF12 (PANTHER)
comp10407_c0_seq1	---NA---	219	0			0	-		seg (SEG), tmhmm (TMHMM)
comp10408_c0_seq1	allantoate permease	251	10	6.35261e-31	0.778	0	-		PTHR11662 (PANTHER), PTHR11662:SF4 (PANTHER), SignalP-NN(euk) (SIGNALP), tmhmm (TMHMM)
comp10409_c0_seq1	phosphatidylinositol-4- kinase involved in protein kinase c pathway	213	10	4.84762e-37	0.963	2	P:phosphatidylinositol phosphorylation; P:phosphatidylinositol-mediated signaling	-	IPR000403; IPR011009; IPR015433; PTHR10048:SF15 (PANTHER)
comp1041_c0_seq1	proteasome component c11	929	10	9.02973e-112	0.901	5	C:cytoplasm; C:proteasome core complex; C:nucleus; F:threonine-type endopeptidase activity; P:proteolysis involved in cellular protein catabolic process	EC:3.4.25.0	IPR001353; IPR016050; IPR023333; G3DSA:3.60.20.10 (GENE3D), PTHR11599 (PANTHER), PTHR11599:SF6 (PANTHER), SSF56235 (SUPERFAMILY)
comp10410_c0_seq1	---NA---	234	0			0	-		no IPS match
comp10411_c0_seq1	pab1 binding protein	245	10	6.76682e-20	0.903	0	-		PTHR10288 (PANTHER), PTHR10288:SF30 (PANTHER), seg (SEG), tmhmm (TMHMM)
comp10412_c0_seq1	---NA---	223	0			3	F:RNA polymerase II transcription cofactor activity; P:regulation of transcription from RNA polymerase II promoter; C:mediator complex	-	IPR019313; seg (SEG)
comp10413_c0_seq1	---NA---	235	0			0	-		no IPS match
comp10414_c0_seq1	ribosomal protein s6 kinase and related proteins	230	10	4.37041e-27	0.877	0	-		seg (SEG), SignalP-NN(euk) (SIGNALP), tmhmm (TMHMM)
comp10416_c0_seq1	---NA---	211	0			0	-		no IPS match
comp10417_c0_seq1	---NA---	260	0			0	-		no IPS match
comp10418_c0_seq1	---NA---	212	0			0	-		SignalP-NN(euk) (SIGNALP), tmhmm (TMHMM)
comp10419_c0_seq1	nucleoporin nup189	226	10	3.2889e-08	0.537	0	-		IPR025574
comp1042_c0_seq1	potential transmembrane protein	765	10	6.85251e-29	0.514	0	-		seg (SEG), SignalP-NN(euk) (SIGNALP), tmhmm (TMHMM)
comp10420_c0_seq1	mitochondrial inner membrane protease subunit 2	219	10	1.75795e-28	0.802	0	-		IPR011056; IPR015927; IPR019759; PTHR12383 (PANTHER), PTHR12383:SF3 (PANTHER)
comp10421_c0_seq1	---NA---	230	0			0	-		SignalP-NN(euk) (SIGNALP)
comp10422_c0_seq1	hypothetical protein CLUG_05691 [Clavispora lusitaniae ATCC 42720]	233	8	4.20305e-22	0.5775	0	-		no IPS match
comp10423_c0_seq1	hypothetical protein CLUG_01258 [Clavispora lusitaniae ATCC 42720]	281	2	1.32476e-08	0.595	0	-		no IPS match
comp10424_c0_seq1	---NA---	212	0			0	-		no IPS match
comp10427_c0_seq1	mitochondrial translation optimization	205	10	2.66082e-34	0.951	2	P:tRNA processing; F:flavin adenine dinucleotide binding	-	IPR002218; G3DSA:3.50.50.60 (GENE3D), PTHR11806 (PANTHER), SSF51905 (SUPERFAMILY)
comp10428_c0_seq1	---NA---	254	0			0	-		no IPS match
comp1043_c0_seq1	hypothetical protein CLUG_05420 [Clavispora lusitaniae ATCC 42720]	1137	10	4.07578e-149	0.724	0	-		no IPS match
comp10431_c0_seq1	potential transmembrane protein	202	10	9.25713e-11	0.666	0	-		PTHR13018 (PANTHER), PTHR13018:SF5 (PANTHER)
comp10433_c0_seq1	---NA---	231	0			0	-		no IPS match
comp10435_c0_seq1	mitochondrial outer membrane protein with similarity to tom70p	236	10	2.97882e-14	0.6	0	-		SignalP-NN(euk) (SIGNALP)
comp10436_c0_seq1	---NA---	251	0			0	-		no IPS match
comp10437_c0_seq1	---NA---	251	0			0	-		no IPS match
comp10438_c0_seq1	---NA---	290	0			0	-		no IPS match
comp10439_c0_seq1	---NA---	207	0			0	-		seg (SEG)
comp1044_c0_seq1	hypothetical protein CLUG_01055 [Clavispora lusitaniae ATCC 42720]	545	10	1.08386e-24	0.541	0	-		no IPS match
comp10440_c0_seq1	---NA---	203	0			0	-		no IPS match
comp10442_c0_seq1	ypl083cp-like protein	207	7	7.10446e-10	0.558571	0	-		no IPS match
comp10443_c0_seq1	---NA---	210	0			0	-		no IPS match
comp1045_c0_seq1	26s protease regulatory subunit 6a	1025	10	8.71541e-31	0.973	0	-		IPR007834; seg (SEG)
comp1046_c0_seq1	inosine-5 -monophosphate dehydrogenase	1663	10	0	0.919	0	-		tmhmm (TMHMM)
comp1047_c0_seq1	---NA---	593	0			0	-		seg (SEG)
comp1048_c0_seq1	u3 snorna associated protein	1819	10	0	0.675	1	F:protein binding	-	IPR001680; IPR015943; IPR017986; PTHR18359 (PANTHER), seg (SEG)
comp1049_c0_seq1	rna polymerase ii transcription initiation factor tfiif middle subunit	570	10	2.34736e-47	0.689	4	F:ATP binding; C:transcription factor TFIIF complex; P:transcription initiation from RNA polymerase II promoter; F:catalytic activity	-	IPR003196; IPR011039; seg (SEG)
comp105_c0_seq1	cytochrome c	444	10	1.48835e-72	0.964	6	C:respiratory chain; F:electron carrier activity; C:mitochondrial matrix; F:heme binding; P:transport; P:electron transport chain	-	IPR002327; IPR003088; IPR009056
comp1050_c0_seq1	---NA---	275	0			0	-		no IPS match
comp1051_c0_seq1	predicted protein [Clavispora lusitaniae ATCC 42720]	844	1	2.76063e-09	0.59	0	-		seg (SEG), SignalP-NN(euk) (SIGNALP)
comp1052_c0_seq1	---NA---	1068	0			0	-		SignalP-NN(euk) (SIGNALP)
comp1053_c0_seq1	u6 snrnp-associated protein lsm5	642	10	1.66903e-18	0.742	0	-		IPR001163; IPR006649; IPR010920; G3DSA:2.30.30.100 (GENE3D), PTHR20971 (PANTHER), seg (SEG)
comp1054_c0_seq1	hypothetical protein CLUG_04221 [Clavispora lusitaniae ATCC 42720]	689	10	9.15585e-81	0.649	0	-		IPR007751
comp1055_c0_seq1	predicted protein [Meyerozyma guilliermondii ATCC 6260]	800	1	5.29566e-16	0.5	0	-		seg (SEG), SignalP-NN(euk) (SIGNALP), tmhmm (TMHMM)
comp1056_c0_seq1	---NA---	358	0			0	-		SignalP-NN(euk) (SIGNALP)
comp1057_c0_seq1	er-derived vesicles	644	10	2.01849e-115	0.826	1	C:integral to membrane	-	IPR002995; PTHR23427 (PANTHER), PTHR23427:SF1 (PANTHER), tmhmm (TMHMM)
comp1058_c0_seq1	---NA---	604	0			0	-		no IPS match
comp1059_c0_seq1	aaa+-type atpase	764	10	1.38437e-135	0.86	8	F:zinc ion binding; C:integral to membrane; P:ATP catabolic process; F:metalloendopeptidase activity; P:proteolysis; F:ATP binding; F:ATPase activity; P:protein catabolic process	EC:3.4.24.0; EC:3.6.1.3	IPR003959; G3DSA:3.40.50.300 (GENE3D), PTHR23076 (PANTHER), PTHR23076:SF11 (PANTHER), seg (SEG), tmhmm (TMHMM), SSF52540 (SUPERFAMILY)
comp106_c0_seq1	protein	572	10	1.45684e-13	0.597	1	C:outer membrane		seg (SEG)
comp1060_c0_seq1	mannose-1-phosphate guanyltransferase	884	10	4.36236e-173	0.948	2	F:mannose-1-phosphate guanylyltransferase activity; P:biosynthetic process	EC:2.7.7.13	IPR001451; IPR005835; G3DSA:2.160.10.10 (GENE3D), G3DSA:3.90.550.10 (GENE3D), PTHR22572 (PANTHER), seg (SEG), SSF53448 (SUPERFAMILY)
comp1061_c0_seq1	hypothetical protein CLUG_04645 [Clavispora lusitaniae ATCC 42720]	1613	10	1.27831e-62	0.613	4	F:DNA binding; F:sequence-specific DNA binding transcription factor activity; F:copper ion binding; C:nucleus	-	IPR001083; coil (COIL), SM01090 (SMART), seg (SEG)
comp1062_c0_seq1	nuclear polyadenylated rna-binding protein	433	10	4.36183e-47	0.646	4	F:scavenger receptor activity; P:metabolic process; C:membrane; F:catalytic activity		PTHR14738 (PANTHER), PTHR14738:SF13 (PANTHER), seg (SEG)
comp1063_c0_seq1	eukaryotic translation initiation factor	1631	10	5.35224e-68	0.996	5	F:translation initiation factor activity; P:translational initiation; P:GTP catabolic process; F:GTPase activity; F:GTP binding	-	IPR000795; IPR005225; IPR015760; coil (COIL), G3DSA:3.40.50.300 (GENE3D), PTHR23115 (PANTHER), seg (SEG), SSF52540 (SUPERFAMILY)
comp1064_c0_seq1	vacuolar atp synthase subunit d	537	10	5.62764e-103	0.892	4	P:ATP hydrolysis coupled proton transport; C:proton-transporting V-type ATPase, V0 domain; F:hydrolase activity; F:hydrogen ion transmembrane transporter activity	-	IPR002843; IPR016727
comp1065_c0_seq1	cysteinyl-trna synthetase	761	10	1.239e-118	0.793	4	C:cytoplasm; P:cysteinyl-tRNA aminoacylation; F:ATP binding; F:cysteine-tRNA ligase activity	EC:6.1.1.16	IPR014729; IPR024909; PTHR10890:SF3 (PANTHER), SSF52374 (SUPERFAMILY)
comp1066_c0_seq1	pan3_canal ame: full=pab-dependent poly -specific ribonuclease subunit pan3 ame: full=pab1p-dependent poly -nuclease	827	10	2.5133e-37	0.462	2	F:nucleic acid binding; F:zinc ion binding	-	IPR000571; PTHR12272 (PANTHER), PTHR12272:SF5 (PANTHER), seg (SEG)
comp1067_c0_seq1	chaperone of small nucleolar ribonucleoprotein particles	265	10	2.57957e-24	0.952	2	C:ribosome; F:nucleic acid binding	-	IPR007718; PTHR12618 (PANTHER), PTHR12618:SF1 (PANTHER)
comp1068_c0_seq1	possible protein phosphatase	660	10	1.8982e-60	0.725	4	P:M phase of mitotic cell cycle; F:protein tyrosine phosphatase activity; C:intracellular; P:protein dephosphorylation	EC:3.1.3.48	IPR000751; IPR001763; PTHR10828:SF18 (PANTHER), seg (SEG)
comp107_c0_seq1	subunit vi of cytochrome c oxidase	565	10	2.80783e-56	0.781	2	F:cytochrome-c oxidase activity; P:oxidation-reduction process	EC:1.9.3.1	no IPS match
comp1070_c0_seq1	potential fungal zinc cluster transcription factor	1480	10	8.6859e-15	0.662	3	F:sequence-specific DNA binding RNA polymerase II transcription factor activity; C:nucleus; F:zinc ion binding	-	IPR001138; seg (SEG)
comp1071_c0_seq1	hypothetical protein CLUG_01806 [Clavispora lusitaniae ATCC 42720]	2413	10	0	0.738	0	-		IPR018946; PTHR10351 (PANTHER), PTHR10351:SF25 (PANTHER)
comp1072_c0_seq1	ribose-phosphate pyrophosphokinase 1	507	10	4.12881e-78	0.929	6	F:kinase activity; P:phosphorylation; P:ribonucleoside monophosphate biosynthetic process; F:ribose phosphate diphosphokinase activity; F:magnesium ion binding; P:nucleoside metabolic process	EC:2.7.6.1	IPR005946; G3DSA:3.40.50.2020 (GENE3D), PTHR10210 (PANTHER), PF13793 (PFAM), tmhmm (TMHMM), SSF53271 (SUPERFAMILY)
comp1073_c0_seq1	minor isoform of binds to and stabilizes actin cables and filaments	580	10	2.91867e-89	0.922	0	-		IPR000533; coil (COIL), G3DSA:1.20.5.340 (GENE3D), PTHR19269 (PANTHER), PTHR19269:SF3 (PANTHER)
comp1074_c0_seq1	cytochrome c heme lyase	716	10	4.696e-120	0.806	2	F:holocytochrome-c synthase activity; C:mitochondrion	EC:4.4.1.17	IPR000511
comp1075_c0_seq1	likely snornp-associated pseudouridylate synthase	972	10	0	0.951	5	F:RNA binding; P:pseudouridine synthesis; F:pseudouridylate synthase activity; P:RNA processing; F:pseudouridine synthase activity	EC:4.2.1.70; EC:5.4.99.12	IPR002478; IPR004521; IPR004802; IPR015947; IPR020103; coil (COIL), G3DSA:2.30.130.10 (GENE3D), seg (SEG)
comp1076_c0_seq1	c-4 methylsterol oxidase	1586	10	0	0.888	4	F:iron ion binding; P:fatty acid biosynthetic process; F:oxidoreductase activity; P:oxidation-reduction process	-	IPR006694; PTHR11863 (PANTHER), PTHR11863:SF12 (PANTHER), seg (SEG), SignalP-NN(euk) (SIGNALP), tmhmm (TMHMM)
comp1077_c0_seq1	subunit of tfiif (transcription factor ii) transcription initiation factor iif subunit	1849	10	1.27222e-157	0.735	4	F:DNA binding; C:nucleus; F:catalytic activity; P:transcription initiation from RNA polymerase II promoter	-	IPR008851; IPR011039; coil (COIL), PTHR13011 (PANTHER), seg (SEG)
comp1078_c0_seq1	potential mitochondrial chaperonin	906	10	1.20631e-137	0.81	0	-		IPR004147; PTHR10566 (PANTHER), PTHR10566:SF22 (PANTHER)
comp1079_c0_seq1	hypothetical protein PICST_79930 [Scheffersomyces stipitis CBS 6054]	739	10	9.26801e-108	0.839	0	-		seg (SEG)
comp108_c0_seq1	hypothetical protein CLUG_01225 [Clavispora lusitaniae ATCC 42720]	1659	10	1.09191e-62	0.48	0	-		seg (SEG)
comp1080_c0_seq1	5 -p- -4-tetraphosphate phosphorylase ii (diadenosine 5 - -tetraphosphate phosphorylase) (ap-4-a phosphorylase) ( phosphorylase) (atp adenylyltransferase)	1514	10	1.218e-120	0.665	2	F:ATP adenylyltransferase activity; F:ATP binding	EC:2.7.7.53	IPR009163; IPR011146; IPR011151; IPR019200
comp1081_c0_seq1	phosphofructokinase beta-subunit	1013	10	0	0.892	5	P:phosphorylation; F:6-phosphofructokinase activity; C:6-phosphofructokinase complex; F:ATP binding; P:glycolysis	EC:2.7.1.11	IPR000023; IPR015912; IPR022953; G3DSA:3.40.50.450 (GENE3D), PTHR13697 (PANTHER), seg (SEG)
comp1082_c0_seq1	dihydrolipoamide dehydrogenase -binding protein of the mitochondrial pyruvate dehydrogenase	590	10	4.28262e-22	0.619	1	F:transferase activity	-	no IPS match
comp1083_c0_seq1	sqs1_debha ame: full=protein sqs1	716	10	5.07268e-98	0.682	2	F:nucleic acid binding; C:intracellular	-	G3DSA:3.30.1370.50 (GENE3D), PTHR12813 (PANTHER), PTHR12813:SF5 (PANTHER), seg (SEG)
comp1084_c0_seq1	---NA---	606	0			0	-		no IPS match
comp1085_c0_seq1	DEHA2G24068p [Debaryomyces hansenii CBS767]	1085	10	5.36411e-66	0.502	0	-		IPR024382; SignalP-NN(euk) (SIGNALP), tmhmm (TMHMM)
comp1086_c0_seq1	sam50-like protein	877	10	1.33796e-85	0.615	1	C:outer membrane		no IPS match
comp1087_c0_seq1	DEHA2F24992p [Debaryomyces hansenii CBS767]	1089	10	6.30313e-51	0.535	0	-		IPR005607; PTHR16019 (PANTHER), PTHR16019:SF4 (PANTHER), seg (SEG), SSF140383 (SUPERFAMILY)
comp1088_c0_seq1	s-adenosylmethionine-dependent trna wybutosine-synthesizing	1042	10	4.50173e-100	0.621	1	F:transferase activity	-	IPR003402; G3DSA:3.40.50.150 (GENE3D), PTHR23245 (PANTHER), SSF53335 (SUPERFAMILY)
comp1089_c0_seq1	mrna export	604	10	4.16647e-23	0.571	0	-		seg (SEG), SignalP-NN(euk) (SIGNALP)
comp109_c0_seq1	cell wall protein cwp1	719	4	1.88888e-16	0.5125	0	-		seg (SEG), SignalP-NN(euk) (SIGNALP)
comp1090_c0_seq1	histone-fold-containing protein	570	10	9.6899e-75	0.918	2	C:intracellular; F:sequence-specific DNA binding	-	IPR003958; IPR009072; coil (COIL), PTHR11064 (PANTHER), PTHR11064:SF8 (PANTHER), seg (SEG)
comp1091_c0_seq1	DEHA2B06072p [Debaryomyces hansenii CBS767]	983	10	9.67669e-88	0.608	0	-		seg (SEG)
comp1092_c0_seq1	---NA---	363	0			0	-		no IPS match
comp1093_c0_seq1	endocytosis and membrane growth and polarity	816	10	8.04013e-170	0.95	0	-		IPR004000; IPR020902; G3DSA:3.30.420.40 (GENE3D), G3DSA:3.90.640.10 (GENE3D), PTHR11937:SF37 (PANTHER), seg (SEG), SSF53067 (SUPERFAMILY)
comp1094_c0_seq1	cas specific exportin for srp1p required for accurate mitotic chromosome segregation	3060	10	0	0.767	3	P:intracellular protein transport; F:protein transporter activity; F:protein binding	-	IPR001494; IPR005043; IPR011989; IPR013713; IPR016024; PTHR10997 (PANTHER), PTHR10997:SF8 (PANTHER), seg (SEG)
comp1095_c0_seq1	cytosine deaminase	703	10	1.86725e-84	0.852	2	F:zinc ion binding; F:hydrolase activity	-	IPR002125; IPR016193; G3DSA:3.40.140.10 (GENE3D), PTHR11079 (PANTHER), PTHR11079:SF19 (PANTHER)
comp1096_c0_seq1	---NA---	737	0			0	-		seg (SEG), SignalP-NN(euk) (SIGNALP), tmhmm (TMHMM)
comp1097_c0_seq1	diphosphoinositol polyphosphate phosphohydrolase ddp1	611	10	4.60455e-96	0.791	1	F:hydrolase activity	-	IPR000086; IPR015797; PTHR12629 (PANTHER)
comp1098_c0_seq1	recessive suppressor of secretory defect	1508	10	0	0.779	1	F:phosphoric ester hydrolase activity	-	IPR002013; PTHR11200 (PANTHER)
comp1099_c0_seq1	protein phosphatase pp2a regulatory subunit b	991	10	2.37877e-129	0.872	5	C:protein phosphatase type 2A complex; P:signal transduction; P:cell division; F:protein phosphatase type 2A regulator activity; F:protein binding	-	IPR000009; IPR015943; IPR017986
comp11_c0_seq1	tma10_yeast ame: full=translation machinery-associated protein 10	340	10	1.49941e-24	0.773	2	C:ribosome; C:nucleus	-	SignalP-NN(euk) (SIGNALP)
comp110_c0_seq1	phosphatidyl synthase	862	10	2.82015e-142	0.809	0	-		IPR023214; PTHR14269 (PANTHER), PTHR14269:SF4 (PANTHER), PF13242 (PFAM), seg (SEG)
comp1100_c0_seq1	---NA---	1039	0			0	-		seg (SEG)
comp1101_c0_seq1	imidazoleglycerol-phosphate dehydratase	571	10	2.37205e-12	0.731	0	-		no IPS match
comp1102_c0_seq1	zinc finger protein	1272	10	2.01808e-30	0.533	4	F:nucleic acid binding; F:zinc ion binding; C:intracellular; C:nucleus		no IPS match
comp1103_c0_seq1	---NA---	642	0			0	-		no IPS match
comp1104_c0_seq1	likely rna polymerase ii core subunit rpb9	541	10	7.99436e-77	0.929	5	F:DNA-directed RNA polymerase activity; P:transcription, DNA-dependent; F:transcription regulator activity; F:DNA binding; F:zinc ion binding	EC:2.7.7.6	IPR001222; IPR001529; IPR012164; IPR019761; G3DSA:2.20.25.10 (GENE3D), PTHR11239 (PANTHER), PTHR11239:SF1 (PANTHER), SSF57783 (SUPERFAMILY)
comp1105_c0_seq1	protein tyrosine serine phosphatase	985	10	2.55856e-111	0.859	4	F:protein tyrosine phosphatase activity; C:cytoplasm; P:response to stress; P:peptidyl-tyrosine dephosphorylation	EC:3.1.3.48	SignalP-NN(euk) (SIGNALP)
comp1106_c0_seq1	likely 26s proteasome regulatory particle subunit rpn6p	1117	10	1.9131e-176	0.828	1	F:protein binding	-	IPR000717; IPR011991; IPR013143; PTHR10678 (PANTHER), PTHR10678:SF2 (PANTHER), seg (SEG), SSF46785 (SUPERFAMILY)
comp1107_c0_seq1	potential peroxisomal membrane protein pex30	675	10	2.51532e-82	0.723	1	C:integral to membrane	-	IPR006614; IPR010482
comp1108_c0_seq1	possible ambient ph signal transduction pathway sensor	975	10	1.64184e-58	0.549	3	C:integral to membrane; C:membrane; C:plasma membrane		IPR009571; seg (SEG), SignalP-NN(euk) (SIGNALP), tmhmm (TMHMM)
comp1109_c0_seq1	structural constituent of cytoskeleton	3189	10	0	0.742	2	F:actin binding; F:phospholipid binding	-	IPR002558; IPR008942; IPR011417; IPR013809; coil (COIL), G3DSA:1.20.1410.10 (GENE3D), PTHR10407 (PANTHER), PTHR10407:SF2 (PANTHER), seg (SEG), SSF109885 (SUPERFAMILY)
comp111_c0_seq1	hypothetical protein CLUG_00589 [Clavispora lusitaniae ATCC 42720]	597	10	1.52682e-60	0.663	0	-		no IPS match
comp1110_c0_seq1	potential cell wall integrity factor	1882	10	2.91156e-18	0.751	1	C:membrane		IPR002889; IPR013994; seg (SEG), SignalP-NN(euk) (SIGNALP), tmhmm (TMHMM)
comp1111_c0_seq1	t-complex protein 1 subunit delta	1331	10	0	0.934	3	F:ATP binding; P:protein folding; F:unfolded protein binding	-	IPR002194; IPR002423; IPR012717; IPR017998; G3DSA:1.10.560.10 (GENE3D), G3DSA:3.30.260.10 (GENE3D), G3DSA:3.50.7.10 (GENE3D), SSF52029 (SUPERFAMILY), SSF54849 (SUPERFAMILY)
comp1112_c0_seq1	eukaryotic translation initiation	964	10	2.16966e-70	0.74	0	-		seg (SEG), SignalP-NN(euk) (SIGNALP), tmhmm (TMHMM)
comp1113_c0_seq1	hypothetical protein PICST_35114 [Scheffersomyces stipitis CBS 6054]	1130	10	9.13007e-40	0.608	1	F:nucleotide binding	-	IPR012677; seg (SEG)
comp1114_c0_seq1	hypothetical protein CANTEDRAFT_115026 [Candida tenuis ATCC 10573]	229	10	2.0582e-25	0.882	0	-		PTHR10388 (PANTHER), PTHR10388:SF4 (PANTHER)
comp1115_c0_seq1	dna polymerase epsilon subunit	1244	10	1.05767e-41	0.693	3	F:DNA binding; C:intracellular; F:nucleotidyltransferase activity	EC:2.7.7.0	IPR009072; PTHR11064 (PANTHER), PTHR11064:SF7 (PANTHER), seg (SEG)
comp1116_c0_seq1	hypothetical protein CLUG_00617 [Clavispora lusitaniae ATCC 42720]	948	10	1.67928e-86	0.509	0	-		no IPS match
comp1118_c0_seq1	protein mitochondrial precursor	867	10	1.49141e-83	0.906	0	-		IPR005556; seg (SEG), SignalP-NN(euk) (SIGNALP)
comp1119_c0_seq1	40s ribosomal protein s27-b	236	10	2.63312e-47	0.974	4	C:ribosome; F:metal ion binding; F:structural constituent of ribosome; P:translation	-	IPR000592; IPR011332; IPR023407
comp112_c0_seq1	acetyl-coenzyme a synthetase 1	1714	10	0	0.892	3	P:metabolic process; F:acetate-CoA ligase activity; F:AMP binding	EC:6.2.1.1	IPR000873; IPR011904; IPR020845; IPR024597; G3DSA:3.40.50.980 (GENE3D), PTHR24095 (PANTHER), SSF56801 (SUPERFAMILY)
comp1120_c0_seq1	predicted protein [Clavispora lusitaniae ATCC 42720]	487	2	1.50333e-12	0.58	1	C:integral to membrane	-	IPR000612; seg (SEG), SignalP-NN(euk) (SIGNALP), tmhmm (TMHMM)
comp1121_c0_seq1	hypothetical protein CLUG_05414 [Clavispora lusitaniae ATCC 42720]	662	10	2.59095e-38	0.779	0	-		PTHR12791 (PANTHER), PTHR12791:SF12 (PANTHER), seg (SEG), tmhmm (TMHMM)
comp1122_c0_seq1	long-chain fatty-acid elongation enoyl	879	10	1.17906e-101	0.754	3	C:cytoplasm; P:lipid metabolic process; C:integral to membrane	-	IPR001104; PTHR10556 (PANTHER), PTHR10556:SF28 (PANTHER), SignalP-NN(euk) (SIGNALP), tmhmm (TMHMM)
comp1123_c0_seq1	---NA---	434	0			0	-		seg (SEG)
comp1124_c0_seq1	ribulose-phosphate 3-epimerase	438	10	5.14302e-73	0.876	2	F:ribulose-phosphate 3-epimerase activity; P:carbohydrate metabolic process	EC:5.1.3.1	IPR000056; IPR011060; IPR013785; seg (SEG)
comp1125_c0_seq1	ribose-5-phosphate isomerase	431	10	2.98632e-56	0.85	3	C:cytoplasm; P:pentose-phosphate shunt, non-oxidative branch; F:ribose-5-phosphate isomerase activity	EC:5.3.1.6	no IPS match
comp1126_c0_seq1	rho-type gtpase-activating protein	773	10	5.84307e-102	0.731	2	C:intracellular; P:signal transduction	-	IPR000198; IPR008936; PTHR23178 (PANTHER), PTHR23178:SF8 (PANTHER)
comp1127_c0_seq1	potential purine-cytosine permease	1571	10	0	0.778	3	C:membrane; P:nucleobase transport; F:nucleobase transmembrane transporter activity	-	IPR001248; seg (SEG), tmhmm (TMHMM)
comp1128_c0_seq1	abc1 family protein	1499	10	0	0.852	3	F:ATP binding; P:protein phosphorylation; F:protein kinase activity	-	IPR004147; IPR011009; PTHR10566 (PANTHER), PTHR10566:SF23 (PANTHER), seg (SEG), SignalP-NN(euk) (SIGNALP), tmhmm (TMHMM)
comp1129_c0_seq1	oxysterol binding protein obpa	1224	10	0	0.763	0	-		IPR000648; IPR018494; PTHR10972:SF27 (PANTHER), SSF144000 (SUPERFAMILY)
comp113_c0_seq1	hypothetical protein CLUG_03700 [Clavispora lusitaniae ATCC 42720]	1411	10	3.19132e-47	0.706	2	F:zinc ion binding; C:intracellular	-	tmhmm (TMHMM)
comp1130_c0_seq1	viral a-type inclusion protein	2171	10	4.99912e-28	0.461	5	P:vesicle fusion with Golgi apparatus; F:binding; C:cytoplasm; P:intracellular protein transport; C:Golgi membrane		IPR009053; coil (COIL), seg (SEG), tmhmm (TMHMM)
comp1131_c0_seq1	subunit of arp2 3	389	10	3.62894e-53	0.808	2	C:cytoskeleton; P:regulation of actin filament polymerization	-	IPR006789
comp1132_c0_seq1	quinone oxidoreductase	590	10	8.20666e-74	0.698	3	F:zinc ion binding; F:oxidoreductase activity; P:oxidation-reduction process	-	IPR002085; IPR011032; G3DSA:3.90.180.10 (GENE3D), PTHR11695:SF5 (PANTHER)
comp1133_c0_seq1	potential oxidoreductase	1070	10	6.34948e-73	0.567	3	F:oxidoreductase activity; F:flavin adenine dinucleotide binding; P:oxidation-reduction process	-	IPR001327; IPR013027; coil (COIL), G3DSA:3.50.50.60 (GENE3D), PTHR22915 (PANTHER), PTHR22915:SF5 (PANTHER), seg (SEG), SSF51905 (SUPERFAMILY)
comp1134_c0_seq1	sfk1p suppressor of four kinase	655	10	3.17302e-71	0.806	0	-		IPR019402; PS51257 (PROFILE), seg (SEG), SignalP-NN(euk) (SIGNALP), tmhmm (TMHMM)
comp1135_c0_seq1	potential copii-coated vesicle integral membrane protein	1224	10	3.49812e-87	0.589	1	C:membrane	-	IPR005052; IPR008985; IPR013320; PTHR12223:SF1 (PANTHER), seg (SEG), tmhmm (TMHMM)
comp1136_c0_seq1	spermidine synthase	1048	10	0	0.904	1	F:catalytic activity	-	IPR001045; G3DSA:2.30.140.10 (GENE3D), G3DSA:3.40.50.150 (GENE3D), PTHR11558:SF11 (PANTHER), SSF53335 (SUPERFAMILY)
comp1137_c0_seq1	---NA---	305	0			0	-		no IPS match
comp1138_c0_seq1	---NA---	439	0			0	-		seg (SEG), tmhmm (TMHMM)
comp1139_c0_seq1	---NA---	642	0			0	-		no IPS match
comp114_c0_seq1	dnaj class heat shock protein	2442	10	0	0.889	7	C:cytoplasm; F:metal ion binding; P:protein folding; F:heat shock protein binding; F:ATP binding; F:unfolded protein binding; P:response to heat	-	IPR001305; IPR001623; IPR002939; IPR003095; IPR008971; IPR012724; IPR018253; G3DSA:2.60.260.20 (GENE3D), PTHR24076 (PANTHER), PTHR24076:SF81 (PANTHER), seg (SEG)
comp1140_c0_seq1	general amino acid permease	1104	10	0	0.853	3	P:amino acid transmembrane transport; F:amino acid transmembrane transporter activity; C:integral to membrane	-	IPR002293; IPR004840; IPR004841; PTHR11785:SF80 (PANTHER), seg (SEG), tmhmm (TMHMM)
comp1141_c0_seq1	proline specific permease	1499	10	3.57981e-169	0.777	3	C:integral to membrane; F:amino acid transmembrane transporter activity; P:amino acid transmembrane transport	-	IPR002293; IPR004840; IPR004841; PTHR11785:SF80 (PANTHER), seg (SEG), tmhmm (TMHMM)
comp1142_c0_seq1	coatomer beta subunit	3643	10	0	0.836	0	-		seg (SEG)
comp1143_c0_seq1	glycine cleavage system protein h	2751	2	2.79963e-06	0.5	0	-		seg (SEG), SignalP-NN(euk) (SIGNALP), tmhmm (TMHMM)
comp1144_c0_seq1	mitochondrial ribosomal protein of the large subunit	473	10	2.45977e-51	0.752	0	-		IPR016340
comp1145_c0_seq1	casp of yeast	1672	10	0	0.681	2	P:intra-Golgi vesicle-mediated transport; C:integral to Golgi membrane	-	IPR012955; coil (COIL), PTHR14043 (PANTHER), PTHR14043:SF2 (PANTHER), seg (SEG)
comp1146_c0_seq1	positive regulator of cytochrome c genes cyc1 and cyc7	1617	10	9.30039e-179	0.624	1	F:binding	-	seg (SEG)
comp1147_c0_seq1	potential multidrug resistance transporter	1192	10	1.96185e-120	0.672	2	C:integral to membrane; P:transmembrane transport	-	IPR011701; IPR016196; G3DSA:1.20.1250.20 (GENE3D), PTHR24004 (PANTHER), PTHR24004:SF23 (PANTHER), seg (SEG), SignalP-NN(euk) (SIGNALP), tmhmm (TMHMM)
comp1148_c0_seq1	---NA---	527	0			0	-		no IPS match
comp1149_c0_seq1	potential golgi-vesicle protein	837	10	9.76618e-110	0.735	0	-		IPR018859; seg (SEG), SSF103657 (SUPERFAMILY)
comp115_c0_seq1	utp-glucose-1-phosphate uridylyltransferase	1426	10	0	0.92	2	F:UTP:glucose-1-phosphate uridylyltransferase activity; P:intein-mediated protein splicing	EC:2.7.7.9	IPR002618; IPR016267; G3DSA:3.90.550.10 (GENE3D), seg (SEG), SSF53448 (SUPERFAMILY)
comp1150_c0_seq1	coronin-like cortical actin cytoskeletal component	362	10	3.49099e-57	0.853	0	-		IPR015049; IPR015505; PTHR10856:SF0 (PANTHER)
comp1151_c0_seq1	protein kinase wis1	1059	10	3.61197e-117	0.613	3	F:protein kinase activity; F:ATP binding; P:protein phosphorylation	-	IPR000719; IPR011009; IPR017441; G3DSA:3.30.200.20 (GENE3D), PTHR24360 (PANTHER), PTHR24360:SF42 (PANTHER), seg (SEG)
comp1152_c0_seq1	signal recognition particle 54 kda protein	2363	10	0	0.86	5	F:GTP binding; P:SRP-dependent cotranslational protein targeting to membrane; F:nucleoside-triphosphatase activity; F:7S RNA binding; C:signal recognition particle	EC:3.6.1.15	IPR000897; IPR003593; IPR004125; IPR006325; IPR013822; coil (COIL), G3DSA:3.40.50.300 (GENE3D), PTHR11564 (PANTHER), PTHR11564:SF5 (PANTHER), seg (SEG), SSF52540 (SUPERFAMILY)
comp1153_c0_seq1	acetate non-utilizing protein mitochondrial precursor	377	10	4.49495e-60	0.834	2	P:gluconeogenesis; C:mitochondrial intermembrane space	-	IPR008011; IPR008381; PTHR13137:SF6 (PANTHER)
comp1154_c0_seq1	translation initiation factor subunit a (eif-3a)	1523	10	0	0.862	1	F:protein binding	-	IPR000717; coil (COIL), PTHR14005 (PANTHER), seg (SEG)
comp1155_c0_seq1	actin-related protein	1333	10	0	0.941	4	F:actin binding; F:ATP binding; C:cytoskeleton; P:regulation of actin filament polymerization	-	IPR004000; IPR015623; IPR020902; coil (COIL), G3DSA:3.30.420.40 (GENE3D), G3DSA:3.90.640.10 (GENE3D), seg (SEG), SSF53067 (SUPERFAMILY)
comp1156_c0_seq1	hydroxyacylglutathione hydrolase	936	10	7.95801e-138	0.799	0	-		no IPS match
comp1157_c0_seq1	vesicular-fusion protein sec18	868	10	4.53885e-133	0.666	2	F:ATP binding; F:nucleoside-triphosphatase activity	EC:3.6.1.15	IPR003338; IPR009010; G3DSA:3.10.330.10 (GENE3D), PTHR23078 (PANTHER), SSF54585 (SUPERFAMILY)
comp1158_c0_seq1	rna processing protein	3181	10	2.22854e-157	0.593	0	-		seg (SEG)
comp116_c0_seq1	---NA---	772	0			0	-		SignalP-NN(euk) (SIGNALP)
comp116_c1_seq1	---NA---	1595	0			0	-		seg (SEG)
comp1160_c0_seq1	dna-3-methyladenine glycosidase	835	10	2.56406e-49	0.658	0	-		coil (COIL), PTHR12983 (PANTHER), PTHR12983:SF7 (PANTHER), seg (SEG)
comp1161_c0_seq1	likely glycogen debranching enzyme	2123	10	0	0.766	4	F:amylo-alpha-1,6-glucosidase activity; P:glycogen biosynthetic process; F:cation binding; F:4-alpha-glucanotransferase activity	EC:3.2.1.33; EC:2.4.1.25	IPR010401; IPR013781; IPR017853; seg (SEG)
comp1162_c0_seq1	transcription initiation factor tfiid subunit 14	644	10	1.94747e-72	0.769	1	C:nucleus	-	IPR005033; IPR016665; seg (SEG)
comp1163_c0_seq1	protoplast secreted protein 2 precursor	588	10	1.09745e-83	0.823	3	F:FMN binding; F:oxidoreductase activity; P:oxidation-reduction process	-	IPR005025; IPR008254; IPR010089; G3DSA:3.40.50.360 (GENE3D), SSF52218 (SUPERFAMILY)
comp1164_c0_seq1	transcriptional repressor of filamentous growth	965	10	2.86386e-170	0.918	1	F:protein binding	-	IPR001632; IPR001680; IPR015943; IPR017986; IPR019775; IPR020472; PTHR22847 (PANTHER), PTHR22847:SF69 (PANTHER), seg (SEG)
comp1165_c0_seq1	arginine alanine aminopeptidase	1389	10	0	0.761	3	F:metallopeptidase activity; P:proteolysis; F:zinc ion binding	-	IPR001930; IPR014782; PTHR11533:SF34 (PANTHER), seg (SEG), SSF55486 (SUPERFAMILY), SSF63737 (SUPERFAMILY)
comp1166_c0_seq1	proteasome component c1	855	10	4.77115e-154	0.927	4	C:proteasome core complex, alpha-subunit complex; P:ubiquitin-dependent protein catabolic process; C:nucleus; F:threonine-type endopeptidase activity	EC:3.4.25.0	IPR000426; IPR001353; IPR023332; G3DSA:3.60.20.10 (GENE3D), PTHR11599 (PANTHER), PTHR11599:SF10 (PANTHER), seg (SEG), SSF56235 (SUPERFAMILY)
comp1167_c0_seq1	mitochondrial ribosomal small	347	10	1.79626e-31	0.677	1	C:ribosome		no IPS match
comp1168_c0_seq1	glycoside hydrolase	648	10	3.39142e-51	0.665	2	F:hydrolase activity, acting on glycosyl bonds; P:metabolic process	-	no IPS match
comp1169_c0_seq1	mitochondrial outer membrane protein	903	10	9.7155e-16	0.678	1	C:mitochondrial outer membrane	-	IPR013262; coil (COIL), seg (SEG), tmhmm (TMHMM)
comp117_c0_seq1	---NA---	408	0			0	-		tmhmm (TMHMM)
comp1170_c0_seq1	potential n-acetyl tranferase (gnat family)	1314	10	3.95837e-153	0.584	2	F:N-acetyltransferase activity; P:metabolic process	-	seg (SEG)
comp1171_c0_seq1	proteasome component pre3 precursor	1043	10	8.64215e-129	0.908	5	C:cytoplasm; C:proteasome core complex; C:nucleus; F:threonine-type endopeptidase activity; P:proteolysis involved in cellular protein catabolic process	EC:3.4.25.0	no IPS match
comp1172_c0_seq1	potential rna pol ii ctd phosphatase component	1170	10	1.74003e-98	0.669	1	C:intracellular	-	IPR001357; coil (COIL), G3DSA:3.40.50.10190 (GENE3D), PTHR23081 (PANTHER), seg (SEG)
comp1173_c0_seq1	---NA---	834	0			0	-		no IPS match
comp1174_c0_seq1	---NA---	797	0			0	-		no IPS match
comp1175_c0_seq1	---NA---	823	0			0	-		seg (SEG)
comp1176_c0_seq1	potential acyltransferase	1628	10	1.25275e-83	0.668	2	F:transferase activity; P:metabolic process	-	IPR002123; PTHR10983 (PANTHER), PTHR10983:SF1 (PANTHER), seg (SEG), SignalP-NN(euk) (SIGNALP), tmhmm (TMHMM), SSF69593 (SUPERFAMILY)
comp1177_c0_seq1	---NA---	208	0			0	-		no IPS match
comp1178_c0_seq1	potential regulator of cell polarity	838	10	1.80566e-71	0.723	0	-		IPR013941; seg (SEG)
comp1179_c0_seq1	---NA---	232	0			0	-		SignalP-NN(euk) (SIGNALP)
comp118_c0_seq1	---NA---	756	0			0	-		no IPS match
comp1180_c0_seq1	---NA---	290	0			0	-		seg (SEG)
comp1181_c0_seq1	protein required for assembly of ubiquinol cytochrome-c reductase complex (cytochrome bc1 complex)	385	10	2.8213e-75	0.911	0	-		IPR007129; IPR021150
comp1182_c0_seq1	protein tyrosine phosphatase	446	10	1.62791e-25	0.602	2	P:protein dephosphorylation; F:phosphoprotein phosphatase activity	EC:3.1.3.16	no IPS match
comp1183_c0_seq1	---NA---	465	0			0	-		coil (COIL), seg (SEG), SignalP-NN(euk) (SIGNALP), tmhmm (TMHMM)
comp1184_c0_seq1	transcription factor of the mads box family	661	10	4.99982e-75	0.746	5	F:sequence-specific DNA binding transcription factor activity; F:sequence-specific DNA binding; C:nucleus; P:regulation of transcription, DNA-dependent; F:protein dimerization activity	-	IPR002100; PTHR11945 (PANTHER), PTHR11945:SF32 (PANTHER), seg (SEG)
comp1185_c0_seq1	sed5-binding protein 2 (sec24-related protein 2) component of copii coat of er- golgi vesicles	2764	10	0	0.878	4	P:intracellular protein transport; P:ER to Golgi vesicle-mediated transport; F:zinc ion binding; C:COPII vesicle coat	-	IPR006895; IPR006896; IPR006900; IPR012990; G3DSA:3.40.50.410 (GENE3D), PTHR13803 (PANTHER), seg (SEG), SSF53300 (SUPERFAMILY), SSF81995 (SUPERFAMILY), SSF82754 (SUPERFAMILY)
comp1186_c0_seq1	glycerol-3-phosphate acyltransferase	1408	10	4.08431e-108	0.591	3	; P:metabolic process; F:transferase activity		seg (SEG)
comp1187_c0_seq1	tsr3_yeast ame: full=ribosome biogenesis protein tsr3 ame: full=20s rrna accumulation protein 3	532	10	1.85944e-50	0.717	4	C:cytoplasm; F:identical protein binding; P:maturation of SSU-rRNA; C:nucleus	-	IPR007177; IPR022968; seg (SEG)
comp1188_c0_seq1	glutamine sno family protein	502	10	4.81555e-22	0.717	0	-		IPR002161; IPR021196; G3DSA:3.40.50.880 (GENE3D), SSF52317 (SUPERFAMILY)
comp1189_c0_seq1	antioxidant and copper iron homeostasis protein	488	10	7.85163e-30	0.739	2	P:metal ion transport; F:metal ion binding	-	IPR006121; G3DSA:3.30.70.100 (GENE3D), PTHR22814 (PANTHER)
comp119_c0_seq1	mo25-like protein	1517	10	3.93778e-166	0.787	1	F:binding	-	IPR013878; IPR016024; PTHR10182:SF3 (PANTHER)
comp1190_c0_seq1	potential peroxisomal protein pmp4	1501	10	5.37131e-111	0.808	0	-		IPR003397; IPR019531; PTHR15460 (PANTHER), PTHR15460:SF3 (PANTHER), tmhmm (TMHMM)
comp1191_c0_seq1	cell division control protein 12	1284	10	0	0.887	3	F:GTP binding; P:cell cycle; C:septin complex	-	IPR000038; IPR016491; coil (COIL), G3DSA:3.40.50.300 (GENE3D), PTHR18884:SF14 (PANTHER), seg (SEG), SSF52540 (SUPERFAMILY)
comp1192_c0_seq1	vesicle coat complex ap-3	834	10	2.02881e-61	0.706	2	F:DNA binding; C:nucleus	-	IPR017923
comp1193_c0_seq1	phosphate permease	928	10	1.15974e-139	0.871	4	C:membrane; P:sodium ion transport; P:transmembrane transport; F:transporter activity	-	IPR001898; PTHR10283 (PANTHER), PTHR10283:SF37 (PANTHER), seg (SEG), SignalP-NN(euk) (SIGNALP), tmhmm (TMHMM)
comp1194_c0_seq1	dehydrogenase protein	587	10	2.75324e-69	0.743	3	P:metabolic process; F:oxidoreductase activity; F:nucleotide binding	-	IPR002198; IPR016040; PTHR24320 (PANTHER), PTHR24320:SF108 (PANTHER), seg (SEG), SSF51735 (SUPERFAMILY)
comp1195_c0_seq1	a chain crystal structure of schizosaccharomyces pombe riboflavin kinase reveals a novel atp and riboflavin binding fold	488	10	2.16875e-14	0.758	2	F:riboflavin kinase activity; P:riboflavin biosynthetic process	EC:2.7.1.26	IPR015865; IPR023465; IPR023468
comp1196_c0_seq1	hypothetical protein CLUG_03939 [Clavispora lusitaniae ATCC 42720]	1348	10	1.48715e-146	0.584	3	F:DNA binding; C:nuclear origin of replication recognition complex; P:DNA replication	-	IPR008721; IPR016811
comp1197_c0_seq1	conserved hypothetical protein [Candida tropicalis MYA-3404]	370	1	0.000477085	0.7	0	-		coil (COIL), seg (SEG), SignalP-NN(euk) (SIGNALP), tmhmm (TMHMM)
comp1198_c0_seq1	phosphomutase-like protein	1520	10	5.59829e-151	0.678	0	-		IPR013078; coil (COIL), G3DSA:3.40.50.1240 (GENE3D), seg (SEG), SignalP-NN(euk) (SIGNALP), tmhmm (TMHMM), SSF53254 (SUPERFAMILY)
comp1199_c0_seq1	frataxin mitochondrial precursor contains: frataxin homolog intermediate form	524	10	6.34211e-49	0.757	2	F:ferroxidase activity; P:oxidation-reduction process	EC:1.16.3.1	IPR002908; IPR017789; IPR020895; SignalP-NN(euk) (SIGNALP)
comp12_c0_seq1	glyceraldehyde-3-phosphate dehydrogenase	1177	10	0	0.931	6	C:cytoplasm; F:NAD binding; P:glycolysis; F:glyceraldehyde-3-phosphate dehydrogenase (NAD+) (phosphorylating) activity; P:oxidation-reduction process; F:NADP binding	EC:1.2.1.12	IPR006424; IPR016040; IPR020828; IPR020829; IPR020830; IPR020831; G3DSA:3.30.360.10 (GENE3D), SSF51735 (SUPERFAMILY), SSF55347 (SUPERFAMILY)
comp120_c0_seq1	extracellular matrix protein 4	310	10	3.37647e-37	0.867	0	-		no IPS match
comp1200_c0_seq1	---NA---	443	0			0	-		no IPS match
comp1201_c0_seq1	---NA---	276	0			0	-		no IPS match
comp1202_c0_seq1	proteasome-domain-containing protein	898	10	7.75961e-150	0.909	4	C:proteasome core complex, alpha-subunit complex; P:ubiquitin-dependent protein catabolic process; C:nucleus; F:threonine-type endopeptidase activity	EC:3.4.25.0	IPR000426; IPR001353; IPR023332; G3DSA:3.60.20.10 (GENE3D), PTHR11599 (PANTHER), PTHR11599:SF16 (PANTHER), SSF56235 (SUPERFAMILY)
comp1203_c0_seq1	---NA---	986	0			0	-		seg (SEG), SignalP-NN(euk) (SIGNALP)
comp1204_c0_seq1	potential cytosolic chaperonin cct ring complex subunit cct5	1430	10	0	0.932	4	P:protein folding; C:cytoplasm; F:unfolded protein binding; F:ATP binding	-	IPR002194; IPR002423; IPR012718; IPR017998; G3DSA:1.10.560.10 (GENE3D), G3DSA:3.30.260.10 (GENE3D), G3DSA:3.50.7.10 (GENE3D), seg (SEG), SSF52029 (SUPERFAMILY), SSF54849 (SUPERFAMILY)
comp1205_c0_seq1	aluminum resistance divalent cation transporter	2068	10	0	0.715	4	P:metal ion transport; C:membrane; F:metal ion transmembrane transporter activity; P:transmembrane transport	-	IPR002523; G3DSA:1.20.58.340 (GENE3D), G3DSA:3.30.460.20 (GENE3D), PTHR21535 (PANTHER), PTHR21535:SF1 (PANTHER), seg (SEG), tmhmm (TMHMM), SSF143865 (SUPERFAMILY), SSF144083 (SUPERFAMILY)
comp1206_c0_seq1	---NA---	580	0			0	-		no IPS match
comp1207_c0_seq1	succinate-semialdehyde dehydrogenase	764	10	2.98185e-143	0.87	5	F:succinate-semialdehyde dehydrogenase (NAD+) activity; P:oxidation-reduction process; F:succinate-semialdehyde dehydrogenase [NAD(P)+] activity; F:glyceraldehyde-3-phosphate dehydrogenase (NADP+) (non-phosphorylating) activity; F:aldehyde dehydrogenase (NAD) activity	EC:1.2.1.24; EC:1.2.1.16; EC:1.2.1.9; EC:1.2.1.3	IPR015590; IPR016160; IPR016161; IPR016162; IPR016163; PTHR11699 (PANTHER), PTHR11699:SF49 (PANTHER)
comp1208_c0_seq1	homocitrate mitochondrial precursor	1013	10	0	0.953	2	F:transferase activity, transferring acyl groups, acyl groups converted into alkyl on transfer; P:carboxylic acid metabolic process	EC:2.3.3.0	seg (SEG)
comp1209_c0_seq1	potential peroxisomal peripheral membrane protein pex14	701	10	2.91054e-101	0.782	4	F:transcription corepressor activity; F:protein binding; C:peroxisomal membrane; P:protein import into peroxisome matrix	-	IPR006785; IPR025655; coil (COIL), seg (SEG)
comp121_c0_seq1	---NA---	679	0			0	-		seg (SEG)
comp1210_c0_seq1	3-phosphoserine transaminase	650	10	5.77784e-113	0.826	3	P:L-serine biosynthetic process; F:catalytic activity; F:pyridoxal phosphate binding	-	IPR000192; IPR003248; IPR015421; IPR015422; IPR015424; IPR020578; PTHR21152 (PANTHER)
comp1211_c0_seq1	magnesium-dependent phosphatase-1	1367	10	4.59964e-38	0.722	1	F:phosphatase activity	EC:3.1.3.0	IPR010033; IPR010036; IPR023214; IPR024734
comp1212_c0_seq1	ubiquitin-specific protease that interacts with bre5p	2246	10	0	0.596	0	-		IPR005545; IPR011008; G3DSA:3.30.70.1060 (GENE3D)
comp1213_c0_seq1	protein	1489	8	1.55722e-07	0.4325	0	-		seg (SEG)
comp1214_c0_seq1	26s proteasome regulatory subunit rpn10	873	10	3.33257e-113	0.867	1	F:protein binding	-	IPR002035; IPR003903; coil (COIL), G3DSA:3.40.50.410 (GENE3D), PTHR10223 (PANTHER), PF13519 (PFAM), seg (SEG), SSF53300 (SUPERFAMILY)
comp1215_c0_seq1	microtubule-associated protein	797	10	3.26692e-122	0.779	0	-		G3DSA:3.80.10.10 (GENE3D), SSF52047 (SUPERFAMILY)
comp1216_c0_seq1	hypothetical protein CLUG_02330 [Clavispora lusitaniae ATCC 42720]	805	10	1.23084e-54	0.635	0	-		seg (SEG)
comp1217_c0_seq1	aspartate transcarbamylase	3677	10	0	0.943	9	F:amino acid binding; F:ATP binding; F:carbamoyl-phosphate synthase (glutamine-hydrolyzing) activity; P:pyrimidine nucleotide biosynthetic process; P:'de novo' pyrimidine nucleobase biosynthetic process; F:aspartate carbamoyltransferase activity; P:glutamine catabolic process; P:carbamoyl phosphate biosynthetic process; F:metal ion binding	EC:6.3.5.5; EC:2.1.3.2	IPR002474; IPR005479; IPR005480; IPR005481; IPR005483; IPR006274; IPR006275; IPR011761; IPR013815; IPR013816; IPR016185; IPR017926; PR00096 (PRINTS), PR00097 (PRINTS), PR00099 (PRINTS), G3DSA:3.40.50.880 (GENE3D), PTHR11405 (PANTHER), PTHR11405:SF3 (PANTHER), seg (SEG), SSF52317 (SUPERFAMILY), SSF56059 (SUPERFAMILY)
comp1218_c0_seq1	transcription factor that binds to cre motif	1380	10	9.25815e-49	0.613	0	-		no IPS match
comp1219_c0_seq1	Piso0_002966 [Millerozyma farinosa CBS 7064]	601	10	1.51715e-60	0.692	0	-		seg (SEG)
comp122_c0_seq1	---NA---	631	0			0	-		coil (COIL), seg (SEG), tmhmm (TMHMM)
comp1220_c0_seq1	---NA---	449	0			0	-		no IPS match
comp1221_c0_seq1	potential vacuolar triglyceride lipase atg15	2134	10	0	0.78	7	C:Golgi membrane; C:endoplasmic reticulum membrane; C:multivesicular body membrane; P:lipid catabolic process; C:integral to membrane; F:triglyceride lipase activity; P:autophagy	EC:3.1.1.3	no IPS match
comp1222_c0_seq1	---NA---	1312	0			0	-		seg (SEG), SignalP-NN(euk) (SIGNALP), tmhmm (TMHMM)
comp1223_c0_seq1	hypothetical protein [Kluyveromyces lactis NRRL Y-1140]	1083	4	3.17986e-08	0.4725	0	-		SignalP-NN(euk) (SIGNALP)
comp1224_c0_seq1	tvp18_picgu ame: full=golgi apparatus membrane protein tvp18	633	10	1.29796e-77	0.844	2	C:Golgi membrane; C:integral to membrane	-	IPR019365; seg (SEG), SignalP-NN(euk) (SIGNALP), tmhmm (TMHMM)
comp1225_c0_seq1	potential eif-4e-binding repressor of cap-dependent translation	601	10	2.00254e-85	0.754	0	-		no IPS match
comp1226_c0_seq1	coatomer alpha subunit	1105	10	0	0.912	5	F:protein binding; F:structural molecule activity; P:intracellular protein transport; P:vesicle-mediated transport; C:membrane coat	-	IPR001680; IPR006692; IPR015943; IPR017986; IPR019775; PTHR19876 (PANTHER), PTHR19876:SF1 (PANTHER), SSF101908 (SUPERFAMILY)
comp1227_c0_seq1	associated with histones spt16 pob3	339	4	2.29307e-07	0.4975	0	-		no IPS match
comp1228_c0_seq1	drug resistance protein 1	1851	10	0	0.86	0	-		no IPS match
comp1229_c0_seq1	hypothetical protein CLUG_00742 [Clavispora lusitaniae ATCC 42720]	416	10	3.86317e-70	0.797	0	-		IPR005578; SignalP-NN(euk) (SIGNALP), tmhmm (TMHMM)
comp123_c0_seq1	yp010_debha ame: full=upf0495 protein deha2c16280g	368	10	2.82046e-21	0.746	0	-		seg (SEG), SignalP-NN(euk) (SIGNALP)
comp1230_c0_seq1	mtnb_clal4 ame: full=methylthioribulose-1-phosphate dehydratase short=mtru-1-p dehydratase	891	10	6.29032e-131	0.84	4	C:cytoplasm; F:methylthioribulose 1-phosphate dehydratase activity; F:metal ion binding; P:L-methionine salvage	EC:4.2.1.109	IPR001303; IPR017714; seg (SEG)
comp1231_c0_seq1	eukaryotic translation initiation factor 2 beta subunit	919	10	4.90363e-112	0.875	0	-		seg (SEG), SignalP-NN(euk) (SIGNALP)
comp1232_c0_seq1	potential mitochondrial glutaredoxin	496	10	5.15776e-71	0.877	3	P:cell redox homeostasis; F:electron carrier activity; F:protein disulfide oxidoreductase activity	-	IPR002109; IPR004480; IPR012336
comp1233_c0_seq1	n-acetylglucosamine-inducible general amino acid permease	802	10	4.85855e-80	0.778	3	C:integral to membrane; F:amino acid transmembrane transporter activity; P:amino acid transmembrane transport	-	IPR002293; IPR004840; IPR004841; PTHR11785:SF80 (PANTHER), seg (SEG), tmhmm (TMHMM)
comp1234_c0_seq1	---NA---	477	0			0	-		no IPS match
comp1235_c0_seq1	karyopherin forms a dimeric complex with srp1p	2181	10	0	0.765	3	P:intracellular protein transport; F:protein transporter activity; F:binding	-	IPR001494; IPR011989; IPR016024; PTHR10527 (PANTHER), PTHR10527:SF1 (PANTHER), PF13513 (PFAM), seg (SEG)
comp1236_c0_seq1	potential general amino acid permease	1219	10	0	0.853	3	P:amino acid transmembrane transport; F:amino acid transmembrane transporter activity; C:membrane	-	IPR002293; IPR004841; PTHR11785:SF80 (PANTHER), seg (SEG), SignalP-NN(euk) (SIGNALP), tmhmm (TMHMM)
comp1237_c0_seq1	potential peroxisomal protein import protein	800	10	5.28095e-39	0.73	0	-		coil (COIL), PF14308 (PFAM), seg (SEG)
comp1238_c0_seq1	carboxypeptidase y precursor	1599	10	0	0.817	3	C:vacuole; F:serine-type carboxypeptidase activity; P:proteolysis	EC:3.4.16.0	IPR001563; IPR008442; IPR018202; G3DSA:1.10.287.410 (GENE3D), G3DSA:3.40.50.1820 (GENE3D), PTHR11802:SF6 (PANTHER), SSF53474 (SUPERFAMILY)
comp1239_c0_seq1	isoleucyl-trna synthetase	2273	10	0	0.88	5	C:cytoplasm; P:isoleucyl-tRNA aminoacylation; F:ATP binding; F:isoleucine-tRNA ligase activity; F:zinc ion binding	EC:6.1.1.5	IPR002300; IPR002301; IPR009008; IPR009080; IPR013155; IPR014729; G3DSA:1.10.730.10 (GENE3D), PTHR11946 (PANTHER), PTHR11946:SF11 (PANTHER), seg (SEG), SSF52374 (SUPERFAMILY)
comp124_c0_seq1	hypothetical protein CLUG_03104 [Clavispora lusitaniae ATCC 42720]	735	10	8.65879e-29	0.501	0	-		IPR024368
comp1240_c0_seq1	proteasome component c5	832	10	6.69682e-155	0.916	5	C:cytoplasm; C:proteasome core complex; C:nucleus; F:threonine-type endopeptidase activity; P:proteolysis involved in cellular protein catabolic process	EC:3.4.25.0	IPR001353; IPR016050; IPR023333; G3DSA:3.60.20.10 (GENE3D), PTHR11599 (PANTHER), PTHR11599:SF8 (PANTHER), SSF56235 (SUPERFAMILY)
comp1241_c0_seq1	hypothetical protein CLUG_03987 [Clavispora lusitaniae ATCC 42720]	1695	10	1.86755e-78	0.429	4	P:DNA repair; F:nuclease activity; F:catalytic activity; F:DNA binding		no IPS match
comp1242_c0_seq1	mitochondrial intermediate peptidase involved in protein import	617	10	3.24497e-98	0.78	4	F:metal ion binding; F:metalloendopeptidase activity; C:mitochondrial matrix; P:proteolysis	EC:3.4.24.0	IPR001567; IPR024079; PTHR11804 (PANTHER), PTHR11804:SF5 (PANTHER), SSF55486 (SUPERFAMILY)
comp1243_c0_seq1	likely oxysterol-binding protein	644	10	8.10421e-101	0.82	0	-		IPR000648; coil (COIL), seg (SEG), SSF144000 (SUPERFAMILY)
comp1244_c0_seq1	---NA---	278	0			0	-		seg (SEG)
comp1245_c0_seq1	sip1p-gal83p family protein	1361	10	1.68152e-118	0.559	1	F:protein binding	-	IPR006828; PTHR10343 (PANTHER), PTHR10343:SF10 (PANTHER), seg (SEG)
comp1246_c0_seq1	dna-directed rna polymerase i 190 kda polypeptide	1517	10	0	0.887	5	F:DNA-directed RNA polymerase activity; P:transcription, DNA-dependent; F:DNA binding; C:nucleus; F:zinc ion binding	EC:2.7.7.6	IPR007066; IPR007081; IPR007083; IPR015699; PTHR19376 (PANTHER), SSF64484 (SUPERFAMILY)
comp1247_c0_seq1	3 (2 )5 -bisphosphate nucleotidase	837	10	1.57402e-151	0.857	4	P:sulfur compound metabolic process; F:inositol or phosphatidylinositol phosphatase activity; F:3'(2'),5'-bisphosphate nucleotidase activity; P:phosphatidylinositol phosphorylation	EC:3.1.3.7	IPR000760; IPR006239; IPR020550; IPR020583; G3DSA:3.30.540.10 (GENE3D), G3DSA:3.40.190.80 (GENE3D), PTHR20854:SF3 (PANTHER), SSF56655 (SUPERFAMILY)
comp1248_c0_seq1	protein required for normal cln1 and cln2 g1 cyclin expression	3058	10	0	0.733	1	F:protein binding	-	IPR001440; IPR011990; IPR013026; IPR013105; IPR019734; coil (COIL), PTHR14027 (PANTHER), PTHR14027:SF1 (PANTHER), PF13181 (PFAM), seg (SEG), SignalP-NN(euk) (SIGNALP), SSF48439 (SUPERFAMILY), SSF48452 (SUPERFAMILY)
comp1249_c0_seq1	arginine permease	602	10	2.10407e-112	0.844	3	P:amino acid transmembrane transport; F:amino acid transmembrane transporter activity; C:integral to membrane	-	IPR002293; IPR004840; IPR004841; PTHR11785:SF80 (PANTHER), SignalP-NN(euk) (SIGNALP), tmhmm (TMHMM)
comp125_c0_seq1	cation transport-related protein	359	10	2.42095e-27	0.914	1	C:integral to membrane	-	IPR000612; SignalP-NN(euk) (SIGNALP), tmhmm (TMHMM)
comp1250_c0_seq1	ribosome-biogenesis translation elongation	724	10	7.24425e-105	0.872	1	F:GTP binding	-	IPR000640; IPR009022; IPR014721; IPR020568; PTHR23115 (PANTHER), PTHR23115:SF3 (PANTHER), seg (SEG)
comp1251_c0_seq1	4-aminobutyrate aminotransferase	1429	10	0	0.826	3	F:4-aminobutyrate transaminase activity; P:gamma-aminobutyric acid metabolic process; F:pyridoxal phosphate binding	EC:2.6.1.19	IPR004631; IPR005814; IPR015421; IPR015422; IPR015424; coil (COIL)
comp1252_c0_seq1	ubiquitination pathway protein	998	10	3.94065e-74	0.62	0	-		SignalP-NN(euk) (SIGNALP), tmhmm (TMHMM)
comp1253_c0_seq1	subunit of guanine nucleotide-binding	1046	10	2.0049e-91	0.506	0	-		no IPS match
comp1254_c0_seq1	kex1_clal4 ame: full=pheromone-processing carboxypeptidase kex1 ame: full=carboxypeptidase d flags: precursor	872	10	6.083e-98	0.744	2	F:serine-type carboxypeptidase activity; P:proteolysis	EC:3.4.16.0	IPR001563; IPR018202; G3DSA:3.40.50.1820 (GENE3D), PTHR11802:SF6 (PANTHER), SignalP-NN(euk) (SIGNALP), SSF53474 (SUPERFAMILY)
comp1255_c0_seq1	---NA---	270	0			0	-		no IPS match
comp1256_c0_seq1	ap-3 complex subunit sigma	1137	10	2.31226e-88	0.89	0	-		IPR012420; coil (COIL), SignalP-NN(euk) (SIGNALP), tmhmm (TMHMM)
comp1257_c0_seq1	protein ecm15	541	10	1.36359e-52	0.859	3	C:cytoplasm; C:nucleus; P:fungal-type cell wall organization	-	IPR002767; IPR016198; SignalP-NN(euk) (SIGNALP)
comp1258_c0_seq1	hypothetical protein CLUG_02593 [Clavispora lusitaniae ATCC 42720]	956	10	8.67527e-71	0.541	1	F:protein binding	-	IPR001810; G3DSA:3.80.10.10 (GENE3D), SignalP-NN(euk) (SIGNALP)
comp1259_c0_seq1	proteasome component pup2	283	10	1.94316e-40	0.95	3	P:ubiquitin-dependent protein catabolic process; F:threonine-type endopeptidase activity; C:proteasome core complex	EC:3.4.25.0	IPR000426; IPR001353; IPR023332; G3DSA:3.60.20.10 (GENE3D), PTHR11599 (PANTHER), PTHR11599:SF14 (PANTHER), seg (SEG), SSF56235 (SUPERFAMILY)
comp126_c0_seq1	---NA---	577	0			0	-		no IPS match
comp1260_c0_seq1	potential mitochondrial carrier family protein	1935	10	6.36396e-160	0.648	0	-		IPR018108; IPR023395; PTHR24089 (PANTHER), PTHR24089:SF80 (PANTHER), tmhmm (TMHMM)
comp1261_c0_seq1	hypothetical protein CLUG_04372 [Clavispora lusitaniae ATCC 42720]	462	10	5.24934e-61	0.693	0	-		IPR002733; IPR023473; G3DSA:3.30.1490.150 (GENE3D), G3DSA:3.30.700.20 (GENE3D), SSF143447 (SUPERFAMILY)
comp1262_c0_seq1	nonsense-mediated decay protein 4	867	10	4.38227e-46	0.501	0	-		PD112888 (PRODOM), seg (SEG)
comp1263_c0_seq1	potential pip2-like fungal zinc cluster transcription factor	740	10	2.83782e-51	0.532	0	-		seg (SEG), SignalP-NN(euk) (SIGNALP)
comp1264_c0_seq1	biotin: apoprotein	929	10	4.55932e-151	0.803	2	P:cellular protein modification process; F:biotin-[acetyl-CoA-carboxylase] ligase activity	EC:6.3.4.15	IPR003142; IPR004143; IPR004408; G3DSA:3.30.930.10 (GENE3D), PTHR12835:SF4 (PANTHER), SSF55681 (SUPERFAMILY)
comp1265_c0_seq1	beta-glucosidase	1244	10	0	0.777	1	P:carbohydrate metabolic process	-	IPR001764; IPR002772; IPR017853; IPR019800; seg (SEG)
comp1266_c0_seq1	potential 26s proteasome regulatory particle subunit rpn13p	514	10	1.08819e-53	0.752	2	C:nucleus; C:cytoplasm	-	IPR006773; seg (SEG)
comp1268_c0_seq1	hypothetical protein CLUG_03632 [Clavispora lusitaniae ATCC 42720]	542	10	6.3562e-52	0.58	0	-		IPR004345; tmhmm (TMHMM)
comp1269_c0_seq1	kynureninase (l-kynurenine hydrolase)	1006	10	7.7219e-148	0.795	5	C:cytoplasm; P:tryptophan catabolic process; P:NAD biosynthetic process; F:pyridoxal phosphate binding; F:kynureninase activity	EC:3.7.1.3	IPR000192; IPR010111; IPR015421; IPR015424
comp127_c0_seq1	hypothetical protein CLUG_01954 [Clavispora lusitaniae ATCC 42720]	467	10	9.89752e-44	0.826	0	-		seg (SEG), SignalP-NN(euk) (SIGNALP), tmhmm (TMHMM)
comp1270_c0_seq1	cystathionine beta-synthase	1508	10	0	0.924	6	C:cytoplasm; P:cysteine biosynthetic process via cystathionine; F:pyridoxal phosphate binding; F:cystathionine beta-synthase activity; P:cysteine biosynthetic process from serine; F:protein binding	EC:4.2.1.22	IPR000644; IPR001216; IPR001926; IPR005857; G3DSA:3.10.580.10 (GENE3D), G3DSA:3.40.50.1100 (GENE3D), PTHR10314 (PANTHER), PTHR10314:SF18 (PANTHER), seg (SEG), SSF54631 (SUPERFAMILY)
comp1271_c0_seq1	hypothetical protein CLUG_00212 [Clavispora lusitaniae ATCC 42720]	1163	10	1.24968e-78	0.618	0	-		IPR009571; seg (SEG), tmhmm (TMHMM)
comp1272_c0_seq1	---NA---	527	0			0	-		no IPS match
comp1273_c0_seq1	mitochondrial atp-dependent	1217	10	3.3982e-150	0.753	4	C:peroxisome; F:nucleoside-triphosphatase activity; F:serine-type peptidase activity; F:ATP binding	EC:3.6.1.15	IPR003593; IPR003959; G3DSA:1.10.8.60 (GENE3D), G3DSA:3.40.50.300 (GENE3D), PTHR10046 (PANTHER), PTHR10046:SF24 (PANTHER), seg (SEG), SSF52540 (SUPERFAMILY)
comp1274_c0_seq1	cell division control protein 68	1358	10	0	0.725	4	P:DNA metabolic process; P:transcription, DNA-dependent; C:intracellular organelle; P:response to DNA damage stimulus	-	IPR000994; G3DSA:3.40.350.10 (GENE3D), PTHR13980 (PANTHER), PTHR13980:SF11 (PANTHER), seg (SEG)
comp1275_c0_seq1	mfs general substrate transporter	2059	10	0	0.744	3	P:transmembrane transport; C:integral to membrane; F:transporter activity	-	no IPS match
comp1276_c0_seq1	---NA---	416	0			0	-		no IPS match
comp1277_c0_seq1	esterase d	1112	10	1.73445e-157	0.796	3	C:cytoplasmic membrane-bounded vesicle; F:S-formylglutathione hydrolase activity; F:carboxylesterase activity	EC:3.1.2.12; EC:3.1.1.1	IPR000801; IPR014186; G3DSA:3.40.50.1820 (GENE3D), seg (SEG), SSF53474 (SUPERFAMILY)
comp1278_c0_seq1	nadh-cytochrome b-5 reductase	1211	10	1.8635e-180	0.817	2	F:oxidoreductase activity; P:oxidation-reduction process	-	IPR001433; IPR001709; IPR001834; IPR008333; IPR017927; IPR017938; G3DSA:2.40.30.10 (GENE3D), G3DSA:3.40.50.80 (GENE3D), PTHR19370 (PANTHER), PTHR19370:SF8 (PANTHER), tmhmm (TMHMM), SSF52343 (SUPERFAMILY)
comp1279_c0_seq1	serine threonine-protein phosphatase 2b catalytic subunit	926	10	2.88599e-146	0.798	1	F:phosphoprotein phosphatase activity	EC:3.1.3.16	IPR004843; IPR006186; G3DSA:3.60.21.10 (GENE3D), PTHR11668 (PANTHER), PTHR11668:SF15 (PANTHER), SSF56300 (SUPERFAMILY)
comp128_c0_seq1	peptide-n4-(n-acetyl-beta-glucosaminyl)asparagineamidase a	2305	10	0	0.558	0	-		IPR021102; seg (SEG), tmhmm (TMHMM)
comp1280_c0_seq1	potential fatty-acyl coenzyme a oxidase	1643	10	0	0.763	4	P:fatty acid metabolic process; P:oxidation-reduction process; F:acyl-CoA dehydrogenase activity; F:flavin adenine dinucleotide binding	EC:1.3.99.3	IPR006090; IPR006091; IPR009075; IPR009100; IPR013786; coil (COIL), PTHR10909 (PANTHER), PTHR10909:SF94 (PANTHER), seg (SEG)
comp1281_c0_seq1	hypothetical protein CLUG_03999 [Clavispora lusitaniae ATCC 42720]	488	10	9.94445e-52	0.688	3	P:biosynthetic process; F:transferase activity, transferring nitrogenous groups; F:pyridoxal phosphate binding	-	IPR004839; IPR015421; IPR015424; PTHR11751 (PANTHER), PTHR11751:SF25 (PANTHER)
comp1282_c0_seq1	hypothetical protein CLUG_05834 [Clavispora lusitaniae ATCC 42720]	1192	10	4.61083e-121	0.759	0	-		IPR012879; coil (COIL), seg (SEG), tmhmm (TMHMM)
comp1283_c0_seq1	subunit of the rna polymerase ii-associated paf1	950	10	1.17279e-151	0.726	4	F:DNA binding; P:histone modification; P:DNA-dependent transcription, initiation; C:nucleus	-	IPR004343; IPR018144; coil (COIL), PTHR13115 (PANTHER), PTHR13115:SF8 (PANTHER), seg (SEG)
comp1284_c0_seq1	potential kynurenine 3-monooxygenase	625	10	1.97402e-71	0.77	4	F:kynurenine 3-monooxygenase activity; P:pyridine nucleotide biosynthetic process; C:mitochondrion; P:oxidation-reduction process	EC:1.14.13.9	IPR002938; IPR003042; G3DSA:3.50.50.60 (GENE3D), PTHR13789 (PANTHER), PTHR13789:SF3 (PANTHER), PS51257 (PROFILE), seg (SEG), tmhmm (TMHMM), SSF51905 (SUPERFAMILY)
comp1285_c0_seq1	pyridoxamine 5 -phosphate oxidase ylr456w (ec (pnp pmp oxidase ylr456w) (pnpox ylr456w) pyridoxamine 5 -phosphate	315	10	1.24263e-35	0.718	3	F:pyridoxamine-phosphate oxidase activity; F:FMN binding; P:oxidation-reduction process	EC:1.4.3.5	IPR009002; IPR011576; IPR012349
comp1286_c0_seq1	potential delta - or delta -desaturase	396	10	1.06781e-79	0.927	0	-		no IPS match
comp1287_c0_seq1	---NA---	553	0			0	-		coil (COIL)
comp1288_c0_seq1	inorganic phosphate transporter pho84	1176	10	0	0.868	4	C:integral to membrane; F:inorganic phosphate transmembrane transporter activity; P:phosphate ion transport; P:transmembrane transport	-	IPR005828; IPR016196; IPR020846; G3DSA:1.20.1250.20 (GENE3D), PTHR24064 (PANTHER), PTHR24064:SF16 (PANTHER), SignalP-NN(euk) (SIGNALP), tmhmm (TMHMM)
comp1289_c0_seq1	general amino acid permease agp1	1368	10	0	0.761	3	C:integral to membrane; F:amino acid transmembrane transporter activity; P:amino acid transmembrane transport	-	IPR002293; IPR004841; PTHR11785:SF80 (PANTHER), seg (SEG), tmhmm (TMHMM)
comp129_c0_seq1	ornithine aminotransferase	713	10	6.20704e-115	0.936	3	P:metabolic process; F:ornithine-oxo-acid transaminase activity; F:pyridoxal phosphate binding	EC:2.6.1.13	IPR005814; IPR010164; IPR015421; IPR015422; IPR015424
comp1290_c0_seq1	transcription initiation factor tfiia large subunit	1336	10	1.37097e-70	0.65	4	F:binding; P:regulation of cellular process; C:transcription factor TFIIA complex; P:transcription initiation from RNA polymerase II promoter	-	IPR004855; IPR009083; IPR009088; IPR013028; PTHR12694:SF1 (PANTHER), seg (SEG)
comp1291_c0_seq1	potential glutaredoxin	803	10	1.1033e-105	0.783	3	P:cell redox homeostasis; F:electron carrier activity; F:protein disulfide oxidoreductase activity	-	seg (SEG), tmhmm (TMHMM)
comp1292_c0_seq1	coatomer gamma non-clathrin coat protein involved in transport between er and golgi	2077	10	0	0.852	5	P:intracellular protein transport; P:vesicle-mediated transport; F:binding; F:structural molecule activity; C:COPI vesicle coat	-	IPR002553; IPR009028; IPR011989; IPR013040; IPR013041; IPR014863; IPR015873; IPR016024; IPR017106; PTHR10261:SF0 (PANTHER), seg (SEG)
comp1293_c0_seq1	hypothetical protein CLUG_00621 [Clavispora lusitaniae ATCC 42720]	1368	10	1.09228e-72	0.554	2	F:protein binding; F:zinc ion binding	-	IPR001841; IPR013083; IPR024766; PTHR12477 (PANTHER), seg (SEG), SignalP-NN(euk) (SIGNALP), SSF57850 (SUPERFAMILY)
comp1294_c0_seq1	DEHA2D08118p [Debaryomyces hansenii CBS767]	534	2	2.06316e-10	0.58	0	-		tmhmm (TMHMM)
comp1295_c0_seq1	---NA---	515	0			0	-		no IPS match
comp1296_c0_seq1	thioredoxin reductase	534	10	6.43207e-88	0.875	5	C:cytoplasm; F:flavin adenine dinucleotide binding; F:thioredoxin-disulfide reductase activity; P:removal of superoxide radicals; P:oxidation-reduction process	EC:1.8.1.9	IPR000103; IPR001327; IPR013027; IPR023753; G3DSA:3.50.50.60 (GENE3D), PTHR22912 (PANTHER), PTHR22912:SF51 (PANTHER), SSF51905 (SUPERFAMILY), SSF51971 (SUPERFAMILY)
comp1297_c0_seq1	isopentenyl-diphosphate delta-isomerase	927	10	9.76871e-147	0.809	3	F:hydrolase activity; F:isopentenyl-diphosphate delta-isomerase activity; P:isoprenoid biosynthetic process	EC:5.3.3.2	IPR000086; IPR011876; IPR015797; PTHR10885:SF0 (PANTHER)
comp1298_c0_seq1	---NA---	338	0			0	-		no IPS match
comp1299_c0_seq1	hypothetical protein CLUG_03493 [Clavispora lusitaniae ATCC 42720]	300	4	1.32034e-12	0.535	0	-		seg (SEG)
comp13_c0_seq1	heat shock protein 104	751	10	1.77469e-116	0.883	1	F:ATP binding	-	IPR001270; IPR013093; IPR019489; G3DSA:1.10.8.60 (GENE3D), G3DSA:3.40.50.300 (GENE3D), PTHR11638 (PANTHER), PTHR11638:SF16 (PANTHER), SSF52540 (SUPERFAMILY)
comp130_c0_seq1	likely calmodulin	782	10	2.85988e-92	0.956	0	-		SignalP-NN(euk) (SIGNALP)
comp1300_c0_seq1	---NA---	410	0			0	-		SignalP-NN(euk) (SIGNALP)
comp1301_c0_seq1	t-complex protein 1 subunit beta	713	10	1.89856e-111	0.921	3	F:ATP binding; P:protein folding; F:unfolded protein binding	-	IPR002423; IPR012716; IPR017998; coil (COIL), G3DSA:1.10.560.10 (GENE3D), G3DSA:3.50.7.10 (GENE3D), seg (SEG), SSF52029 (SUPERFAMILY)
comp1302_c0_seq1	extracellular matrix protein 14 precursor	1072	10	4.08918e-177	0.82	0	-		no IPS match
comp1303_c0_seq1	high affinity xylose transporter	1868	10	0	0.791	3	F:substrate-specific transmembrane transporter activity; C:integral to membrane; P:transmembrane transport	-	no IPS match
comp1304_c0_seq1	likely protein kinase	437	10	4.80729e-51	0.82	4	P:cell cycle; F:ATP binding; P:protein phosphorylation; F:cyclin-dependent protein kinase activity	EC:2.7.11.22	IPR000719; IPR011009; G3DSA:1.10.510.10 (GENE3D), PTHR24056 (PANTHER), PTHR24056:SF110 (PANTHER)
comp1305_c0_seq1	60s acidic ribosomal protein p0	957	10	2.64979e-156	0.935	4	C:ribosome; F:structural constituent of ribosome; P:ribosome biogenesis; P:translational elongation	-	seg (SEG), SignalP-NN(euk) (SIGNALP)
comp1306_c0_seq1	ribosome biogenesis protein nop10	327	10	2.7617e-32	0.942	5	C:nucleolus; F:nucleic acid binding; P:rRNA processing; F:lanosterol synthase activity; C:ribonucleoprotein complex	EC:5.4.99.7	no IPS match
comp1307_c0_seq1	---NA---	246	0			0	-		no IPS match
comp1308_c0_seq1	mg101_debha ame: full=mitochondrial genome maintenance protein mgm101 flags: precursor	580	10	2.49993e-46	0.737	3	C:mitochondrial chromosome; P:response to DNA damage stimulus; P:mitochondrial genome maintenance	-	IPR009446; seg (SEG)
comp1309_c0_seq1	regulator of chromosome condensation	1610	10	0	0.775	0	-		IPR000408; IPR009091; PTHR22870 (PANTHER), PTHR22870:SF17 (PANTHER), PF13540 (PFAM), seg (SEG)
comp131_c0_seq1	eukaryotic translation initiation factor 5a	614	10	8.07296e-101	0.966	6	F:translation elongation factor activity; P:translational frameshifting; P:peptidyl-lysine modification to hypusine; F:ribosome binding; P:positive regulation of translational elongation; P:positive regulation of translational termination	-	IPR001884; IPR005824; IPR008991; IPR012340; IPR014722; IPR016027; IPR019769; IPR020189; seg (SEG), SignalP-NN(euk) (SIGNALP)
comp1310_c0_seq1	ammonium transporter	1801	10	0	0.696	3	F:ammonium transmembrane transporter activity; C:membrane; P:ammonium transmembrane transport	-	IPR001905; IPR018047; IPR024041; PTHR11730:SF4 (PANTHER), seg (SEG), SignalP-NN(euk) (SIGNALP), tmhmm (TMHMM)
comp1311_c0_seq1	hypothetical serine-rich protein	554	10	1.44063e-34	0.536	0	-		seg (SEG)
comp1312_c0_seq1	mitochondrial phosphate carrier protein 2 (phosphate transport protein 2) (ptp 2) (mpic 2) (pi carrier isoform 2)	718	10	7.78855e-132	0.892	0	-		IPR018108; IPR023395; PTHR24089 (PANTHER), PTHR24089:SF22 (PANTHER), seg (SEG)
comp1313_c0_seq1	hypothetical protein CLUG_05555 [Clavispora lusitaniae ATCC 42720]	805	10	5.13388e-94	0.731	1	F:binding	-	IPR011990; tmhmm (TMHMM)
comp1314_c0_seq1	negative growth regulatory protein	1155	10	5.37026e-148	0.701	2	F:nucleic acid binding; F:nucleotide binding	-	IPR000504; IPR012677; PTHR24012 (PANTHER), PTHR24012:SF268 (PANTHER), seg (SEG), SSF54928 (SUPERFAMILY)
comp1315_c0_seq1	protein involved in bud site selection	627	10	1.22721e-71	0.682	2	F:pyridoxal kinase activity; P:pyridoxal 5'-phosphate salvage	EC:2.7.1.35	IPR004625; IPR013749; G3DSA:3.40.1190.20 (GENE3D), SSF53613 (SUPERFAMILY)
comp1316_c0_seq1	---NA---	642	0			0	-		seg (SEG)
comp1317_c0_seq1	hypothetical protein CLUG_01997 [Clavispora lusitaniae ATCC 42720]	501	10	2.05903e-51	0.661	0	-		IPR018786
comp1318_c0_seq1	atp synthase subunit h family protein	322	10	2.01253e-25	0.902	4	P:ATP hydrolysis coupled proton transport; C:proton-transporting V-type ATPase, V0 domain; F:hydrolase activity; F:hydrogen ion transmembrane transporter activity	-	IPR008389; seg (SEG), SignalP-NN(euk) (SIGNALP), tmhmm (TMHMM)
comp1319_c0_seq1	gpx2_yeast ame: full=glutathione peroxidase 2	648	10	2.4778e-54	0.68	3	F:glutathione peroxidase activity; P:response to oxidative stress; P:oxidation-reduction process	EC:1.11.1.9	IPR000889; IPR012336
comp132_c0_seq1	protease b	427	10	2.16497e-15	0.645	3	F:serine-type endopeptidase activity; F:identical protein binding; P:negative regulation of catalytic activity	EC:3.4.21.0	IPR009020; IPR010259; G3DSA:3.30.70.80 (GENE3D)
comp1320_c0_seq1	gamma glutamyl- gamma glutamyltransferase	660	10	3.40704e-31	0.728	1	F:gamma-glutamyltransferase activity	EC:2.3.2.2	IPR000101; SignalP-NN(euk) (SIGNALP), SSF56235 (SUPERFAMILY)
comp1321_c0_seq1	protein phosphatase pp2a regulatory subunit a	1630	10	2.20882e-144	0.773	1	F:binding	-	IPR011989; IPR016024; IPR021133; PTHR10648 (PANTHER), PTHR10648:SF4 (PANTHER), PF13646 (PFAM), seg (SEG)
comp1322_c0_seq1	hypothetical protein CLUG_01318 [Clavispora lusitaniae ATCC 42720]	557	10	1.13e-19	0.647	0	-		tmhmm (TMHMM)
comp1323_c0_seq1	---NA---	868	0			0	-		seg (SEG)
comp1324_c0_seq1	---NA---	206	0			0	-		SignalP-NN(euk) (SIGNALP)
comp1325_c0_seq1	3-ketosphinganine reductase	810	10	3.099e-27	0.729	4	C:endoplasmic reticulum; P:metabolic process; C:membrane part; F:oxidoreductase activity, acting on the CH-OH group of donors, NAD or NADP as acceptor	EC:1.1.1.0	no IPS match
comp1326_c0_seq1	mg2+-dependent phosphatidate phosphatidic acid phosphohydrolase lipin	1127	10	1.01152e-124	0.712	1	F:hydrolase activity		IPR013209; IPR023214; PTHR12181 (PANTHER), PTHR12181:SF5 (PANTHER), seg (SEG)
comp1327_c0_seq1	dolichyl-phosphate-mannose-protein mannosyltransferase 2	729	10	4.47466e-104	0.829	0	-		PTHR10050 (PANTHER), PTHR10050:SF16 (PANTHER), seg (SEG), tmhmm (TMHMM)
comp1328_c0_seq1	snf1p protein-interacting protein	1422	10	4.04713e-44	0.487	0	-		SignalP-NN(euk) (SIGNALP), tmhmm (TMHMM)
comp1329_c0_seq1	chitin synthase regulatory factor	2434	10	5.31063e-170	0.633	1	F:binding	-	IPR006597; IPR011990; PTHR11102 (PANTHER), PTHR11102:SF12 (PANTHER), seg (SEG), SSF81901 (SUPERFAMILY)
comp133_c0_seq1	inorganic pyrophosphatase	946	10	1.23446e-173	0.934	4	F:magnesium ion binding; F:inorganic diphosphatase activity; C:cytoplasm; P:phosphate-containing compound metabolic process	EC:3.6.1.1	IPR008162; PTHR10286:SF0 (PANTHER), seg (SEG)
comp1330_c0_seq1	hypothetical protein CLUG_03833 [Clavispora lusitaniae ATCC 42720]	254	10	1.19798e-39	0.733	0	-		no IPS match
comp1331_c0_seq1	protein erp3 precursor	472	10	4.96925e-69	0.746	2	P:transport; C:integral to membrane	-	IPR009038; PTHR22811 (PANTHER), PTHR22811:SF10 (PANTHER), SignalP-NN(euk) (SIGNALP), tmhmm (TMHMM)
comp1332_c0_seq1	ferric nadh nadph oxidase transmembrane component (8 domains)	1036	10	1.59377e-113	0.608	6	P:oxidation-reduction process; F:oxidoreductase activity; F:electron carrier activity; C:integral to membrane; F:iron ion binding; F:flavin adenine dinucleotide binding		seg (SEG), tmhmm (TMHMM)
comp1333_c0_seq1	60s acidic ribosomal protein p2-a	354	10	6.05046e-22	0.908	0	-		seg (SEG)
comp1334_c0_seq1	conserved hypothetical protein [Lodderomyces elongisporus NRRL YB-4239]	723	10	3.63786e-118	0.926	2	F:nucleic acid binding; F:nucleotide binding	-	IPR000504; IPR012677; PTHR14089 (PANTHER), PTHR14089:SF8 (PANTHER), PF13893 (PFAM), PF14259 (PFAM), SSF54928 (SUPERFAMILY)
comp1335_c0_seq1	cortical rho gtpase activating protein	1983	10	0	0.747	0	-		no IPS match
comp1336_c0_seq1	alanyl-trna cytoplasmic (alanine--trna ligase)	2526	10	0	0.885	5	C:cytoplasm; F:ATP binding; F:alanine-tRNA ligase activity; P:alanyl-tRNA aminoacylation; F:nucleic acid binding	EC:6.1.1.7	IPR002318; IPR012947; IPR018162; IPR018163; IPR018164; IPR018165; coil (COIL), G3DSA:3.30.930.10 (GENE3D), PTHR11777 (PANTHER), SSF55681 (SUPERFAMILY)
comp1337_c0_seq1	sterol-4-alpha-carboxylate 3-dehydrogenase	764	10	2.58409e-107	0.82	4	P:steroid biosynthetic process; P:oxidation-reduction process; F:3-beta-hydroxy-delta5-steroid dehydrogenase activity; F:nucleotide binding	EC:1.1.1.145	IPR002225; IPR016040; PTHR10366 (PANTHER), PTHR10366:SF20 (PANTHER), seg (SEG), SignalP-NN(euk) (SIGNALP), SSF51735 (SUPERFAMILY)
comp1338_c0_seq1	proteasome component y13	865	10	5.659e-114	0.905	0	-		seg (SEG)
comp1339_c0_seq1	methylenetetrahydrofolate reductase-like protein	1872	10	0	0.805	3	P:methionine metabolic process; F:methylenetetrahydrofolate reductase (NADPH) activity; P:oxidation-reduction process	EC:1.5.1.20	IPR003171; IPR004621; G3DSA:3.20.20.220 (GENE3D), PTHR21091 (PANTHER), PTHR21091:SF1 (PANTHER), SSF51730 (SUPERFAMILY)
comp134_c0_seq1	likely hsp90 system cochaperone	1561	10	5.2065e-144	0.738	0	-		no IPS match
comp1340_c0_seq1	hypothetical protein CLUG_02887 [Clavispora lusitaniae ATCC 42720]	1189	7	1.42662e-72	0.525714	0	-		seg (SEG)
comp1341_c0_seq1	gtpase activating gtpase-activating protein	755	10	2.50666e-114	0.829	0	-		IPR003590; G3DSA:3.80.10.10 (GENE3D), PTHR25480 (PANTHER), PTHR25480:SF8 (PANTHER), PF13516 (PFAM), SSF52047 (SUPERFAMILY)
comp1342_c0_seq1	---NA---	293	0			0	-		seg (SEG), SignalP-NN(euk) (SIGNALP), tmhmm (TMHMM)
comp1343_c0_seq1	c3hc4 zinc-binding integral peroxisomal membrane protein ring finger peroxisomal membrane peroxisome assembly	811	10	1.78435e-76	0.632	4	F:protein binding; C:integral to peroxisomal membrane; F:zinc ion binding; P:protein import into peroxisome matrix	-	IPR006845; IPR025654; seg (SEG), tmhmm (TMHMM)
comp1344_c0_seq1	potential mitochondrial protein fmp40	1574	10	0	0.738	0	-		IPR003846; PTHR12153:SF1 (PANTHER)
comp1345_c0_seq1	adenylosuccinate lyase	851	10	0	0.959	2	P:purine ribonucleotide biosynthetic process; F:catalytic activity	-	IPR000362; IPR004769; IPR008948; IPR020557; IPR022761; IPR024083; G3DSA:1.20.200.10 (GENE3D), PTHR11444 (PANTHER)
comp1346_c0_seq1	esterase d	745	10	4.44901e-91	0.764	3	F:carboxylesterase activity; C:cytoplasmic membrane-bounded vesicle; F:S-formylglutathione hydrolase activity	EC:3.1.1.1; EC:3.1.2.12	IPR000801; IPR014186; G3DSA:3.40.50.1820 (GENE3D), seg (SEG), SSF53474 (SUPERFAMILY)
comp1347_c0_seq1	potential amino acyl-trna synthetase complex component	1166	10	9.42856e-106	0.897	2	F:methionine-tRNA ligase activity; F:tRNA binding	EC:6.1.1.10	IPR002547; IPR010987; IPR012340; IPR016027; coil (COIL), PTHR11946 (PANTHER), PTHR11946:SF24 (PANTHER), seg (SEG)
comp1348_c0_seq1	glutamine trna synthetase	1201	10	0	0.856	4	C:cytoplasm; F:glutamine-tRNA ligase activity; P:glutaminyl-tRNA aminoacylation; F:ATP binding	EC:6.1.1.18	IPR000924; IPR004514; IPR011035; IPR014729; IPR020056; IPR020058; IPR020059; IPR020061; G3DSA:3.90.800.10 (GENE3D), PTHR10119:SF15 (PANTHER), SSF52374 (SUPERFAMILY)
comp1349_c0_seq1	hypothetical protein CLUG_03539 [Clavispora lusitaniae ATCC 42720]	718	10	3.69303e-63	0.674	0	-		no IPS match
comp135_c0_seq1	malate mitochondrial precursor	479	10	2.54856e-77	0.857	4	P:malate metabolic process; F:L-malate dehydrogenase activity; P:oxidation-reduction process; P:carbohydrate metabolic process	EC:1.1.1.37	IPR010097; IPR015955; IPR022383; PTHR11540 (PANTHER)
comp1350_c0_seq1	long-chain-fatty-acid-- ligase	941	10	7.80143e-90	0.641	2	F:catalytic activity; P:metabolic process	-	IPR000873; G3DSA:3.40.50.980 (GENE3D), PTHR24096 (PANTHER), SSF56801 (SUPERFAMILY)
comp1351_c0_seq1	methylenetetrahydrofolate dehydrogenase	529	10	1.47951e-101	0.886	4	F:nucleotide binding; F:methylenetetrahydrofolate dehydrogenase (NADP+) activity; P:folic acid-containing compound biosynthetic process; P:oxidation-reduction process	EC:1.5.1.5	IPR016040; IPR020630; IPR020631; G3DSA:3.40.192.10 (GENE3D), PTHR10025 (PANTHER), PTHR10025:SF2 (PANTHER), SSF51735 (SUPERFAMILY), SSF53223 (SUPERFAMILY)
comp1352_c0_seq1	homoserine dehydrogenase	403	10	5.01476e-58	0.897	6	P:threonine biosynthetic process; F:NADP binding; P:methionine biosynthetic process; P:isoleucine biosynthetic process; P:oxidation-reduction process; F:homoserine dehydrogenase activity	EC:1.1.1.3	SignalP-NN(euk) (SIGNALP)
comp1353_c0_seq1	3-isopropylmalate dehydratase	1976	10	0	0.884	5	F:3-isopropylmalate dehydratase activity; C:3-isopropylmalate dehydratase complex; F:4 iron, 4 sulfur cluster binding; F:isomerase activity; P:leucine biosynthetic process	EC:4.2.1.33	IPR000573; IPR001030; IPR004430; IPR004431; IPR015928; IPR015931; IPR015932; IPR015936; IPR015937; IPR018136; seg (SEG)
comp1354_c0_seq1	hypothetical protein PICST_33983 [Scheffersomyces stipitis CBS 6054]	772	2	6.88923e-09	0.72	0	-		no IPS match
comp1355_c0_seq1	enhancer of polycomb-like protein	2880	10	0	0.721	4	P:transcription, DNA-dependent; P:response to DNA damage stimulus; C:Piccolo NuA4 histone acetyltransferase complex; C:NuA4 histone acetyltransferase complex	-	IPR019542; IPR024943; seg (SEG)
comp1356_c0_seq1	Piso0_002078 [Millerozyma farinosa CBS 7064]	301	5	5.74462e-22	0.748	0	-		no IPS match
comp1357_c0_seq1	mitochondrial c1- tetrahydrofolate synthase precursor	952	10	1.03723e-169	0.906	7	P:folic acid-containing compound biosynthetic process; F:methylenetetrahydrofolate dehydrogenase (NADP+) activity; F:formate-tetrahydrofolate ligase activity; F:methenyltetrahydrofolate cyclohydrolase activity; P:one-carbon metabolic process; F:ATP binding; P:oxidation-reduction process	EC:1.5.1.5; EC:6.3.4.3; EC:3.5.4.9	IPR000559; G3DSA:3.10.410.10 (GENE3D), G3DSA:3.40.50.300 (GENE3D), PTHR10025 (PANTHER), PTHR10025:SF10 (PANTHER), seg (SEG), SSF52540 (SUPERFAMILY)
comp1358_c0_seq1	copper chaperone involved in lysine biosynthesis and oxidative stress protection	879	10	2.3935e-114	0.776	4	P:superoxide metabolic process; F:metal ion binding; P:oxidation-reduction process; P:metal ion transport	-	IPR001424; IPR006121; IPR017969; IPR024134; IPR024142; G3DSA:3.30.70.100 (GENE3D)
comp1359_c0_seq1	---NA---	537	0			0	-		no IPS match
comp136_c0_seq1	---NA---	363	0			0	-		no IPS match
comp1360_c0_seq1	second and third steps of methylation pathway for phosphatidylcholine biosynthesis	752	10	7.43742e-116	0.841	4	F:N-methyltransferase activity; P:methylation; F:methylene-fatty-acyl-phospholipid synthase activity; P:phospholipid metabolic process	EC:2.1.1.16	IPR007318; IPR024960; PTHR15458:SF3 (PANTHER), tmhmm (TMHMM)
comp1361_c0_seq1	role in phospholipid translocation across the plasma membrane	566	10	1.87462e-81	0.801	1	C:membrane	-	IPR005045; PTHR10926:SF4 (PANTHER), seg (SEG), tmhmm (TMHMM)
comp1362_c0_seq1	d-3-phosphoglycerate dehydrogenase 1	797	10	1.31428e-138	0.932	3	P:oxidation-reduction process; F:phosphoglycerate dehydrogenase activity; F:NAD binding	EC:1.1.1.95	IPR006139; IPR006140; IPR016040; PTHR10996 (PANTHER), PTHR10996:SF18 (PANTHER), SSF51735 (SUPERFAMILY), SSF52283 (SUPERFAMILY)
comp1363_c0_seq1	coproporphyrinogen iii oxidase	726	10	2.00503e-122	0.876	3	F:coproporphyrinogen oxidase activity; P:porphyrin-containing compound biosynthetic process; P:oxidation-reduction process	EC:1.3.3.3	seg (SEG)
comp1364_c0_seq1	transporter or flippase transmembrane protein	407	10	1.41349e-35	0.748	2	P:response to stress; C:integral to membrane	-	IPR007568; seg (SEG), tmhmm (TMHMM)
comp1365_c0_seq1	aspartate aminotransferase glutamic oxaloacetic transaminase aat2 got1	1486	10	0	0.68	4	F:transaminase activity; P:cellular amino acid metabolic process; P:biosynthetic process; F:pyridoxal phosphate binding	EC:2.6.1.0	IPR000796; IPR004839; IPR015421; IPR015422; IPR015424
comp1366_c0_seq1	xpa-binding protein 1	761	10	3.92302e-48	0.951	1	F:nucleotide binding	-	SignalP-NN(euk) (SIGNALP), tmhmm (TMHMM)
comp1367_c0_seq1	hypothetical protein CLUG_03345 [Clavispora lusitaniae ATCC 42720]	1102	10	5.09745e-43	0.512	0	-		seg (SEG), SignalP-NN(euk) (SIGNALP)
comp1368_c0_seq1	DEHA2E01452p [Debaryomyces hansenii CBS767]	625	10	7.37762e-44	0.684	2	F:phosphatidylinositol binding; P:cell communication		IPR024554; seg (SEG)
comp1369_c0_seq1	zinc finger-containing regulatory	564	10	1.21463e-43	0.803	0	-		seg (SEG)
comp137_c0_seq1	---NA---	660	0			0	-		no IPS match
comp1370_c0_seq1	---NA---	270	0			0	-		no IPS match
comp1371_c0_seq1	protein sso2	921	10	2.02951e-118	0.799	4	F:SNAP receptor activity; P:intracellular protein transport; C:membrane; P:vesicle-mediated transport	-	IPR000727; IPR006012; IPR010989; coil (COIL), G3DSA:1.20.58.70 (GENE3D), PTHR19957 (PANTHER), PTHR19957:SF37 (PANTHER), seg (SEG), tmhmm (TMHMM)
comp1372_c0_seq1	endosomal p24b protein precursor	420	10	1.07753e-67	0.892	2	P:transport; C:integral to membrane	-	IPR009038; PTHR22811 (PANTHER), PTHR22811:SF11 (PANTHER), tmhmm (TMHMM)
comp1373_c0_seq1	vacuolar atpase v1 domain subunit d	272	10	1.29667e-25	1	1	P:ATP hydrolysis coupled proton transport	-	IPR002699; coil (COIL), seg (SEG)
comp1374_c0_seq1	hypothetical protein CLUG_04198 [Clavispora lusitaniae ATCC 42720]	499	9	9.41678e-12	0.471111	0	-		no IPS match
comp1375_c0_seq1	mitochondrial protein phosphatase type	1556	10	3.50768e-115	0.713	1	F:catalytic activity	-	IPR001932; PTHR12320 (PANTHER), seg (SEG), SignalP-NN(euk) (SIGNALP), tmhmm (TMHMM)
comp1376_c0_seq1	eukaryotic translation initiation factor 5	664	10	1.29532e-103	0.835	3	P:RNA metabolic process; P:translational initiation; F:translation initiation factor activity	-	IPR002735; IPR016189; IPR016190; PTHR23001 (PANTHER), PTHR23001:SF1 (PANTHER), seg (SEG)
comp1377_c0_seq1	---NA---	624	0			0	-		SignalP-NN(euk) (SIGNALP), tmhmm (TMHMM)
comp1378_c0_seq1	---NA---	387	0			0	-		no IPS match
comp1379_c0_seq1	hypothetical protein CLUG_01278 [Clavispora lusitaniae ATCC 42720]	832	10	1.14855e-58	0.588	0	-		seg (SEG)
comp138_c0_seq1	histone h3	391	10	5.99084e-63	0.996	3	C:nucleosome; F:DNA binding; P:nucleosome assembly	-	IPR000164; IPR007125; IPR009072
comp1380_c0_seq1	h aca small nucleolar rnp component gar1	600	10	1.7165e-55	0.959	0	-		seg (SEG)
comp1381_c0_seq1	cysteine proteinase	473	10	1.14869e-25	0.594	0	-		IPR001763
comp1382_c0_seq1	protein rer1	773	10	7.72758e-85	0.786	1	C:integral to membrane	-	IPR004932; SignalP-NN(euk) (SIGNALP), tmhmm (TMHMM)
comp1383_c0_seq1	regulator of cell zinc finger	1034	10	3.12214e-60	0.543	3	F:metal ion binding; F:binding; F:zinc ion binding		seg (SEG), SignalP-NN(euk) (SIGNALP)
comp1384_c0_seq1	ribosome biogenesis protein rlp24	660	10	3.97655e-89	0.945	4	C:ribosome; F:structural constituent of ribosome; P:translation; P:ribosome biogenesis	-	IPR000988; IPR011017; IPR023441; IPR024546; coil (COIL), seg (SEG), SSF57716 (SUPERFAMILY)
comp1385_c0_seq1	potential histidine triad superfamily protein	824	10	1.9733e-65	0.547	1	F:catalytic activity	-	IPR011146; IPR011151; PTHR12486 (PANTHER), PTHR12486:SF2 (PANTHER), PF11969 (PFAM), seg (SEG)
comp1386_c0_seq1	mvp1_canal ame: full=sorting nexin mvp1	1722	10	2.67852e-151	0.759	3	F:protein binding; P:cell communication; F:phosphatidylinositol binding	-	IPR001683; PTHR10555 (PANTHER), PTHR10555:SF17 (PANTHER), seg (SEG)
comp1387_c0_seq1	pre-mrna-splicing factor syf2	472	10	1.70662e-26	0.526	4	C:spliceosomal complex; P:RNA splicing; P:mRNA processing; C:nucleus		IPR013260; PTHR13264:SF5 (PANTHER)
comp1388_c0_seq1	likely ser thr protein kinase	736	10	3.56933e-92	0.632	3	F:protein serine/threonine kinase activity; F:ATP binding; P:protein phosphorylation	EC:2.7.11.0	IPR000719; IPR002290; IPR008271; IPR011009; G3DSA:1.10.510.10 (GENE3D), PTHR24361 (PANTHER), PTHR24361:SF97 (PANTHER)
comp1389_c0_seq1	phenylalanyl-trna synthetase beta chain	1074	10	0	0.875	6	C:cytoplasm; F:phenylalanine-tRNA ligase activity; F:RNA binding; F:ATP binding; F:magnesium ion binding; P:phenylalanyl-tRNA aminoacylation	EC:6.1.1.20	IPR004531; IPR005146; IPR005147; IPR009061; G3DSA:3.30.930.10 (GENE3D), PTHR10947 (PANTHER), seg (SEG), SSF55681 (SUPERFAMILY)
comp139_c0_seq1	10 kda heat shock mitochondrial	367	10	3.86099e-54	0.925	4	P:protein folding; C:cytoplasm; F:ATP binding; P:response to stress	-	IPR011032; IPR018369; IPR020818
comp1390_c0_seq1	fkbp3_debha ame: full=fk506-binding protein 3 ame: full=peptidyl-prolyl cis-trans isomerase short=ppiase ame: full=rotamase	549	10	1.29479e-20	0.689	2	P:cellular protein metabolic process; F:isomerase activity	-	coil (COIL), seg (SEG)
comp1391_c0_seq1	mdr transporter	892	10	4.31697e-100	0.782	3	F:transporter activity; P:transmembrane transport; C:integral to membrane	-	IPR005829; IPR011701; IPR016196; IPR020846; G3DSA:1.20.1250.20 (GENE3D), PTHR24003 (PANTHER), PTHR24003:SF57 (PANTHER), seg (SEG), tmhmm (TMHMM)
comp1392_c0_seq1	6- alpha subunit	2626	10	0	0.814	5	P:phosphorylation; F:6-phosphofructokinase activity; C:6-phosphofructokinase complex; F:ATP binding; P:glycolysis	EC:2.7.1.11	IPR000023; IPR009161; IPR015912; IPR022953; G3DSA:3.40.50.450 (GENE3D), PTHR13697 (PANTHER), seg (SEG)
comp1393_c0_seq1	snare protein sed5 syntaxin 5	792	10	3.4558e-53	0.759	4	F:SNAP receptor activity; P:intracellular protein transport; C:membrane; P:vesicle-mediated transport	-	IPR000727; IPR006012; IPR010989; G3DSA:1.20.5.110 (GENE3D), PTHR19957 (PANTHER), PTHR19957:SF3 (PANTHER), seg (SEG), tmhmm (TMHMM)
comp1394_c0_seq1	coatomer beta subunit	1421	10	0	0.856	5	F:protein binding; F:structural molecule activity; P:intracellular protein transport; P:vesicle-mediated transport; C:membrane coat	-	IPR001680; IPR006692; IPR015943; IPR017986; PTHR19876 (PANTHER), PTHR19876:SF2 (PANTHER), seg (SEG)
comp1395_c0_seq1	clavaminate synthase-like protein	877	10	2.31906e-132	0.8	2	F:oxidoreductase activity; P:oxidation-reduction process	-	IPR005123; G3DSA:2.60.120.330 (GENE3D), PTHR10209 (PANTHER), PTHR10209:SF54 (PANTHER), PF14226 (PFAM), seg (SEG), SSF51197 (SUPERFAMILY)
comp1396_c0_seq1	hypothetical protein CLUG_03650 [Clavispora lusitaniae ATCC 42720]	850	10	8.81983e-68	0.56	0	-		IPR019448; seg (SEG)
comp1397_c0_seq1	tubulin alpha chain	1493	10	0	0.971	7	F:GTP binding; C:microtubule; F:structural molecule activity; P:microtubule-based movement; P:protein polymerization; F:GTPase activity; P:GTP catabolic process	-	IPR000217; IPR002452; IPR003008; IPR008280; IPR017975; IPR018316; IPR023123; coil (COIL), seg (SEG)
comp1398_c0_seq1	nhp2 l7ae family protein	511	10	2.59621e-65	0.963	8	C:nucleolus; P:RNA splicing; C:spliceosomal complex; F:RNA binding; P:mRNA processing; P:rRNA processing; F:structural molecule activity; C:vesicle membrane	-	IPR018493; seg (SEG)
comp1399_c0_seq1	potential nucleic acid binding protein	1388	10	3.12493e-71	0.474	1	F:nucleic acid binding	-	IPR000467; PTHR23329 (PANTHER), PTHR23329:SF1 (PANTHER)
comp14_c0_seq1	zinc finger transcription factor	2608	10	3.03377e-161	0.645	3	F:sequence-specific DNA binding RNA polymerase II transcription factor activity; C:nucleus; F:zinc ion binding	-	IPR001138; seg (SEG)
comp14_c1_seq1	protein	291	10	4.90018e-11	0.609	0	-		no IPS match
comp140_c0_seq1	long-chain-fatty-acid-- ligase 1	3490	10	0	0.797	2	F:asparaginase activity; P:asparagine metabolic process	EC:3.5.1.1	IPR004550; IPR006034; IPR020827; G3DSA:3.40.50.1170 (GENE3D), G3DSA:3.40.50.40 (GENE3D), PTHR11707:SF4 (PANTHER)
comp1400_c0_seq1	hypothetical protein CLUG_01423 [Clavispora lusitaniae ATCC 42720]	287	4	2.75755e-06	0.715	0	-		tmhmm (TMHMM)
comp1401_c0_seq1	likely protein kinase	1171	10	5.49523e-86	0.69	0	-		seg (SEG)
comp1402_c0_seq1	---NA---	457	0			0	-		seg (SEG), tmhmm (TMHMM)
comp1403_c0_seq1	26s proteasome regulatory subunit rpn7	780	10	9.15383e-108	0.749	0	-		IPR019585; coil (COIL), PTHR14145 (PANTHER), PTHR14145:SF1 (PANTHER), seg (SEG)
comp1404_c0_seq1	potential peroxisomal membrane protein pex17 fragment	459	10	2.70079e-21	0.639	0	-		seg (SEG), SignalP-NN(euk) (SIGNALP), tmhmm (TMHMM)
comp1405_c0_seq1	metalloendopeptidase activity	780	10	1.77363e-83	0.772	3	F:metalloendopeptidase activity; P:proteolysis; C:membrane	EC:3.4.24.0	IPR001915; PTHR22726 (PANTHER), tmhmm (TMHMM)
comp1406_c0_seq1	5 -3 exoribonuclease 1	2977	10	0	0.719	0	-		PTHR12341 (PANTHER), PTHR12341:SF7 (PANTHER), seg (SEG)
comp1407_c0_seq1	ribosomal protein l41	796	10	1.29165e-50	0.916	5	P:response to cycloheximide; C:ribosome; F:structural constituent of ribosome; P:translation; P:response to antibiotic	-	IPR000552; IPR011332; seg (SEG)
comp1408_c0_seq1	---NA---	440	0			0	-		tmhmm (TMHMM)
comp1409_c0_seq1	chorismate synthase	753	10	5.55503e-143	0.927	2	P:aromatic amino acid family biosynthetic process; F:chorismate synthase activity	EC:4.2.3.5	IPR000453; IPR020541; seg (SEG)
comp141_c0_seq1	fumarate mitochondrial precursor	1570	10	0	0.914	4	C:tricarboxylic acid cycle enzyme complex; P:fumarate metabolic process; P:tricarboxylic acid cycle; F:fumarate hydratase activity	EC:4.2.1.2	IPR000362; IPR003031; IPR005677; IPR008948; IPR018951; IPR020557; IPR022761; IPR024083; G3DSA:1.10.40.30 (GENE3D), G3DSA:1.20.200.10 (GENE3D), PTHR11444 (PANTHER), PTHR11444:SF1 (PANTHER), SignalP-NN(euk) (SIGNALP)
comp1410_c0_seq1	deoxyhypusine synthase	1212	10	0	0.906	3	F:deoxyhypusine synthase activity; P:peptidyl-lysine modification to hypusine; P:deoxyhypusine biosynthetic process from spermidine	EC:2.5.1.46	IPR002773; seg (SEG), SSF52467 (SUPERFAMILY)
comp1412_c0_seq1	sphingolipid delta 4 desaturase	1108	10	0	0.846	3	P:fatty acid biosynthetic process; C:integral to membrane; P:oxidation-reduction process	-	IPR005804; IPR013866; PTHR12879 (PANTHER), tmhmm (TMHMM)
comp1413_c0_seq1	enoph_clal4 ame: full=enolase-phosphatase e1 ame: full= -diketo-5-methylthio-1-phosphopentane phosphatase	1179	10	4.60644e-44	0.68	7	P:methionine biosynthetic process; F:phosphatase activity; F:protein binding; C:nucleus; P:nucleotide-excision repair; F:damaged DNA binding; P:proteasomal ubiquitin-dependent protein catabolic process	EC:3.1.3.0	IPR000449; IPR004806; IPR009060; IPR015360; IPR015940; G3DSA:1.10.8.10 (GENE3D), PTHR10621 (PANTHER), PTHR10621:SF0 (PANTHER), seg (SEG)
comp1415_c0_seq1	hypothetical protein CLUG_00727 [Clavispora lusitaniae ATCC 42720]	689	1	6.42545e-14	0.54	2	C:intracellular; P:signal transduction	-	IPR000198; IPR008936; seg (SEG)
comp1416_c0_seq1	---NA---	1014	0			0	-		no IPS match
comp1417_c0_seq1	likely phosphatidylinositol transfer protein	1010	10	9.60802e-180	0.869	3	C:intracellular; P:transport; F:transporter activity	-	IPR001071; IPR001251; IPR011074; PTHR23324 (PANTHER), PTHR23324:SF18 (PANTHER)
comp1418_c0_seq1	nuclear-encoded mitochondrial protein member of the heat shock protein 70 family	1027	10	2.9363e-168	0.822	1	F:ATP binding	-	IPR001023; IPR013126; IPR018181; G3DSA:3.30.30.30 (GENE3D), G3DSA:3.30.420.40 (GENE3D), G3DSA:3.90.640.10 (GENE3D), PTHR19375:SF1 (PANTHER), SignalP-NN(euk) (SIGNALP), SSF53067 (SUPERFAMILY)
comp1419_c0_seq1	---NA---	213	0			0	-		no IPS match
comp142_c0_seq1	porin voltage-dependent anion-selective channel protein	1014	10	0	0.932	4	C:mitochondrial outer membrane; F:voltage-gated anion channel activity; P:regulation of anion transport; P:transmembrane transport	-	IPR001925; PTHR11743 (PANTHER), PTHR11743:SF6 (PANTHER)
comp1420_c0_seq1	nadp(+)-dependent dehydrogenase acts on l-allo- and other 3-hydroxy acids	423	10	1.47923e-71	0.851	3	P:oxidation-reduction process; F:binding; F:ribitol 2-dehydrogenase activity	EC:1.1.1.56	SignalP-NN(euk) (SIGNALP)
comp1421_c0_seq1	hypothetical protein CLUG_00896 [Clavispora lusitaniae ATCC 42720]	342	10	2.96005e-36	0.786	0	-		IPR006683; G3DSA:3.10.129.10 (GENE3D), SSF54637 (SUPERFAMILY)
comp1422_c0_seq1	mannose-p-dolichol utilization defect 1 protein	794	10	2.5102e-80	0.662	0	-		IPR016817; PTHR12226:SF2 (PANTHER), PF04193 (PFAM), SignalP-NN(euk) (SIGNALP), tmhmm (TMHMM)
comp1423_c0_seq1	gly-x carboxypeptidase	1081	10	2.66912e-140	0.749	2	P:metabolic process; F:hydrolase activity	-	IPR002933; IPR011650; G3DSA:3.40.630.10 (GENE3D), PTHR11014 (PANTHER), PTHR11014:SF9 (PANTHER), SSF53187 (SUPERFAMILY)
comp1424_c0_seq1	pex24p integral peroxisomal membrane peroxin	861	10	1.84879e-88	0.697	0	-		IPR010482; tmhmm (TMHMM)
comp1425_c0_seq1	lipoic acid mitochondrial precursor	1256	10	3.57745e-144	0.891	5	F:metal ion binding; F:lipoate synthase activity; F:4 iron, 4 sulfur cluster binding; C:mitochondrion; P:lipoate biosynthetic process	EC:2.8.1.8	IPR003698
comp1426_c0_seq1	oxidative stress response regulator protein	2136	10	2.8035e-146	0.559	2	F:two-component response regulator activity; P:two-component signal transduction system (phosphorelay)	-	IPR001789; IPR011006; G3DSA:3.40.50.2300 (GENE3D), PTHR26402 (PANTHER), PTHR26402:SF274 (PANTHER), seg (SEG)
comp1427_c0_seq1	gmp synthase	1074	10	0	0.941	3	F:GMP synthase (glutamine-hydrolyzing) activity; F:ATP binding; P:GMP biosynthetic process	EC:6.3.5.2	IPR004739; IPR014729; IPR017926; IPR022310; PR00096 (PRINTS), PR00097 (PRINTS), G3DSA:3.40.50.880 (GENE3D), PTHR11922 (PANTHER), PTHR11922:SF2 (PANTHER), SSF52317 (SUPERFAMILY), SSF52402 (SUPERFAMILY)
comp1428_c0_seq1	mitochondrial import inner membrane translocase subunit tim17	237	10	6.81004e-45	0.954	4	F:P-P-bond-hydrolysis-driven protein transmembrane transporter activity; C:mitochondrial inner membrane presequence translocase complex; P:intracellular protein transport; C:integral to membrane	-	no IPS match
comp1429_c0_seq1	hypothetical protein CLUG_02260 [Clavispora lusitaniae ATCC 42720]	1457	10	1.03471e-11	0.762	0	-		seg (SEG), tmhmm (TMHMM)
comp143_c0_seq1	protoplast secreted protein 2 precursor	717	10	7.32495e-122	0.871	2	F:FMN binding; F:oxidoreductase activity	-	IPR005025; IPR008254; IPR010089; G3DSA:3.40.50.360 (GENE3D), SignalP-NN(euk) (SIGNALP), SSF52218 (SUPERFAMILY)
comp1430_c0_seq1	protein disulfide-isomerase	1130	10	8.26109e-58	0.595	1	F:transferase activity	-	IPR001451; IPR011004; G3DSA:2.160.10.10 (GENE3D), PTHR13061 (PANTHER)
comp1431_c0_seq1	hypothetical protein CLUG_04606 [Clavispora lusitaniae ATCC 42720]	1752	10	0	0.722	1	F:binding		IPR006994; seg (SEG)
comp1432_c0_seq1	calcofluor partial	1861	10	4.54406e-128	0.602	0	-		no IPS match
comp1433_c0_seq1	---NA---	215	0			0	-		no IPS match
comp1434_c0_seq1	hypothetical protein PGUG_05542 [Meyerozyma guilliermondii ATCC 6260]	369	10	2.98733e-22	0.753	0	-		no IPS match
comp1435_c0_seq1	hypothetical protein CLUG_04771 [Clavispora lusitaniae ATCC 42720]	1423	10	2.4351e-159	0.714	0	-		no IPS match
comp1436_c0_seq1	cs111_canal ame: full=f-box protein cos111	727	8	7.37923e-06	0.63	0	-		no IPS match
comp1437_c0_seq1	30s ribosomal protein s18	403	10	3.81386e-29	0.619	3	F:structural constituent of ribosome; C:ribosome; P:translation	-	IPR001648; PTHR13479:SF20 (PANTHER)
comp1438_c0_seq1	low-affinity phosphate transporter	1363	10	0	0.921	4	C:membrane; P:sodium ion transport; P:transmembrane transport; F:transporter activity	-	IPR001898; PTHR10283 (PANTHER), PTHR10283:SF37 (PANTHER), SignalP-NN(euk) (SIGNALP), tmhmm (TMHMM)
comp1439_c0_seq1	protein fyv10	1899	10	7.0931e-119	0.624	2	C:cytoplasm; C:nucleus		IPR024964; coil (COIL), PTHR12170 (PANTHER), PTHR12170:SF2 (PANTHER), seg (SEG)
comp144_c0_seq1	histone h4	466	10	4.79595e-48	0.982	4	C:nucleosome; F:DNA binding; P:nucleosome assembly; C:nucleus	-	IPR001951; IPR004823; IPR007125; IPR009072; IPR019809; seg (SEG)
comp1440_c0_seq1	hypothetical protein CLUG_01639 [Clavispora lusitaniae ATCC 42720]	908	10	2.4037e-30	0.472	0	-		tmhmm (TMHMM)
comp1441_c0_seq1	hypothetical protein CLUG_05070 [Clavispora lusitaniae ATCC 42720]	2300	10	5.73656e-90	0.486	0	-		seg (SEG), tmhmm (TMHMM)
comp1442_c0_seq1	likely 26s proteasome regulatory particle subunit rpn8p	1187	10	6.60863e-113	0.911	2	C:proteasome complex; F:protein binding	-	IPR000555; IPR024969; PTHR10540 (PANTHER), PTHR10540:SF7 (PANTHER), seg (SEG)
comp1443_c0_seq1	---NA---	721	0			0	-		no IPS match
comp1444_c0_seq1	arabinanase levansucrase invertase	1196	10	5.15551e-155	0.729	0	-		seg (SEG), SignalP-NN(euk) (SIGNALP), tmhmm (TMHMM)
comp1445_c0_seq1	proteasome component pre4	411	10	8.83859e-22	0.768	5	C:cytoplasm; C:proteasome core complex; C:nucleus; F:threonine-type endopeptidase activity; P:proteolysis involved in cellular protein catabolic process	EC:3.4.25.0	no IPS match
comp1446_c0_seq1	ubc-like protein	782	10	2.84041e-60	0.683	1	F:acid-amino acid ligase activity	EC:6.3.2.0	IPR000608; IPR016135; IPR023313; PTHR24067 (PANTHER), PTHR24067:SF16 (PANTHER), SM00212 (SMART)
comp1447_c0_seq1	dna-directed rna polymerases i	323	10	2.10004e-45	0.932	3	F:DNA-directed RNA polymerase activity; F:DNA binding; P:transcription, DNA-dependent	EC:2.7.7.6	no IPS match
comp1448_c0_seq1	casein kinase i	984	10	1.18211e-166	0.971	3	F:ATP binding; P:protein phosphorylation; F:protein serine/threonine kinase activity	EC:2.7.11.0	IPR000719; IPR002290; IPR008271; IPR011009; coil (COIL), G3DSA:1.10.510.10 (GENE3D), G3DSA:3.30.200.20 (GENE3D), PTHR11909 (PANTHER), PTHR11909:SF18 (PANTHER), seg (SEG)
comp1449_c0_seq1	ribosomal protein l7ae	496	10	2.33927e-60	0.922	4	F:RNA binding; C:nucleolus; C:ribonucleoprotein complex; P:ribosome biogenesis	-	IPR002415; IPR004037; IPR004038; IPR018492; G3DSA:3.30.1330.30 (GENE3D), PTHR23105 (PANTHER), PTHR23105:SF12 (PANTHER), seg (SEG), SSF55315 (SUPERFAMILY)
comp145_c0_seq1	protein with similarity to aldo-keto reductases	754	10	2.19305e-94	0.775	2	F:oxidoreductase activity; P:oxidation-reduction process	-	IPR001395; IPR020471; IPR023210; PTHR11732:SF74 (PANTHER)
comp1450_c0_seq1	---NA---	577	0			0	-		no IPS match
comp1451_c0_seq1	hypothetical protein CLUG_05801 [Clavispora lusitaniae ATCC 42720]	733	10	5.87661e-119	0.874	0	-		IPR007364
comp1452_c0_seq1	---NA---	1071	0			0	-		no IPS match
comp1453_c0_seq1	conserved hypothetical protein [Candida tropicalis MYA-3404]	614	10	7.54933e-28	0.768	0	-		IPR018618; PTHR14534 (PANTHER), PTHR14534:SF2 (PANTHER)
comp1454_c0_seq1	hypothetical protein CLUG_04327 [Clavispora lusitaniae ATCC 42720]	686	10	1.13976e-56	0.644	0	-		IPR019180; PTHR11698 (PANTHER), seg (SEG)
comp1455_c0_seq1	mitochondrial 60s ribosomal protein l38	476	10	3.48513e-79	0.907	3	F:structural constituent of ribosome; C:large ribosomal subunit; P:translation	-	IPR000218; IPR005745; IPR019972; IPR023571; SignalP-NN(euk) (SIGNALP)
comp1456_c0_seq1	nuclear pore	1023	10	1.44752e-78	0.632	0	-		IPR021827
comp1457_c0_seq1	tyrosyl-trna synthetase	1512	10	0	0.846	4	C:cytoplasm; P:tyrosyl-tRNA aminoacylation; F:tyrosine-tRNA ligase activity; F:ATP binding	EC:6.1.1.1	no IPS match
comp1458_c0_seq1	mitochondrial ribosomal large	248	10	1.61681e-34	0.837	3	F:structural constituent of ribosome; C:ribosome; P:translation	-	IPR011332; PTHR15238 (PANTHER), PTHR15238:SF1 (PANTHER)
comp1459_c0_seq1	likely rab family gtp-binding protein	710	10	1.38837e-140	0.953	8	F:GTP binding; P:small GTPase mediated signal transduction; F:GTPase activity; P:GTP catabolic process; P:intracellular protein transport; P:nucleocytoplasmic transport; C:intracellular; C:membrane	-	IPR001806; IPR002041; IPR003578; IPR003579; IPR005225; IPR020849; G3DSA:3.40.50.300 (GENE3D), PTHR24073 (PANTHER), PTHR24073:SF213 (PANTHER), PS51419 (PROFILE), SSF52540 (SUPERFAMILY)
comp146_c0_seq1	---NA---	578	0			0	-		seg (SEG)
comp1460_c0_seq1	rna polymerase ii fourth largest subunit fragment	959	10	3.92091e-95	0.857	3	F:DNA-directed RNA polymerase activity; F:nucleotide binding; P:cellular metabolic process	EC:2.7.7.6	IPR005574; IPR006590; IPR010997; coil (COIL), PTHR21297 (PANTHER), seg (SEG)
comp1461_c0_seq1	chaperonin tcp-1	569	10	3.12154e-86	0.93	3	F:ATP binding; P:protein folding; F:unfolded protein binding	-	IPR002194; IPR002423; IPR012715; IPR017998; G3DSA:1.10.560.10 (GENE3D), seg (SEG)
comp1462_c0_seq1	nad kinase associated with ferric reductase	911	10	1.79804e-156	0.82	2	F:NAD+ kinase activity; P:metabolic process	EC:2.7.1.23	IPR002504; IPR016064; IPR017437; IPR017438; tmhmm (TMHMM)
comp1463_c0_seq1	---NA---	774	0			0	-		tmhmm (TMHMM)
comp1464_c0_seq1	nadp-dependent alcohol	395	10	4.52636e-49	0.812	4	F:alcohol dehydrogenase (NADP+) activity; P:oxidation-reduction process; F:cofactor binding; F:zinc ion binding	EC:1.1.1.2	seg (SEG)
comp1465_c0_seq1	hypothetical protein CLUG_01159 [Clavispora lusitaniae ATCC 42720]	2257	10	5.97263e-97	0.439	0	-		seg (SEG)
comp1466_c0_seq1	bola-like protein	466	10	8.75152e-42	0.88	0	-		seg (SEG), SignalP-NN(euk) (SIGNALP)
comp1467_c0_seq1	serine threonine protein	3489	10	0	0.603	4	F:ATP binding; P:protein phosphorylation; F:protein serine/threonine kinase activity; F:protein tyrosine kinase activity	EC:2.7.11.0; EC:2.7.10.0	IPR000719; IPR002290; IPR008271; IPR011009; IPR017441; IPR020635; G3DSA:1.10.510.10 (GENE3D), G3DSA:3.30.200.20 (GENE3D), PTHR24352 (PANTHER), PTHR24352:SF93 (PANTHER), seg (SEG)
comp1468_c0_seq1	atp-dependent rna helicase ded1	575	10	1.33573e-86	0.888	5	C:cytoplasm; P:translational initiation; F:ATP-dependent helicase activity; F:ATP binding; F:translation initiation factor activity	-	IPR011545; IPR014001; IPR014014; G3DSA:3.40.50.300 (GENE3D), PTHR24031 (PANTHER), PTHR24031:SF56 (PANTHER), seg (SEG), SSF52540 (SUPERFAMILY)
comp1469_c0_seq1	sterol uptake control protein 2	2246	10	0	0.748	4	C:nucleus; F:zinc ion binding; P:regulation of transcription, DNA-dependent; F:sequence-specific DNA binding RNA polymerase II transcription factor activity	-	IPR001138; IPR021858; seg (SEG)
comp147_c0_seq1	histone h3	405	10	4.06541e-67	0.989	3	C:nucleosome; F:DNA binding; P:nucleosome assembly	-	IPR000164; IPR007125; IPR009072
comp1470_c0_seq1	alpha subunit of casein kinase ii	851	10	1.00303e-157	0.903	4	F:ATP binding; P:protein phosphorylation; F:protein serine/threonine kinase activity; F:protein tyrosine kinase activity	EC:2.7.11.0; EC:2.7.10.0	IPR000719; IPR002290; IPR008271; IPR011009; IPR017441; IPR020635; G3DSA:1.10.510.10 (GENE3D), G3DSA:3.30.200.20 (GENE3D), PTHR24054 (PANTHER), PTHR24054:SF37 (PANTHER), seg (SEG)
comp1471_c0_seq1	arginase deacetylase	714	10	1.18142e-49	0.858	2	F:metal ion binding; F:agmatinase activity	EC:3.5.3.11	no IPS match
comp1472_c0_seq1	1-acylglycerol-3-phosphate o	1008	10	1.20614e-132	0.767	0	-		no IPS match
comp1473_c0_seq1	hypothetical protein CLUG_02545 [Clavispora lusitaniae ATCC 42720]	617	10	3.15277e-68	0.652	0	-		IPR019388; PTHR23129 (PANTHER), seg (SEG), tmhmm (TMHMM)
comp1474_c0_seq1	---NA---	410	0			0	-		SignalP-NN(euk) (SIGNALP), tmhmm (TMHMM)
comp1475_c0_seq1	transcription factor rbf1 (rpg-box-binding factor) (repressor-activator protein 1)	802	10	1.56929e-58	0.667	0	-		seg (SEG)
comp1476_c0_seq1	lysyl-trna synthetase	639	10	6.08515e-130	0.965	6	C:cytoplasm; F:nucleic acid binding; F:lysine-tRNA ligase activity; P:lysyl-tRNA aminoacylation; F:ATP binding; F:magnesium ion binding	EC:6.1.1.6	IPR002313; IPR004364; IPR006195; IPR018150; G3DSA:3.30.930.10 (GENE3D), SSF55681 (SUPERFAMILY)
comp1477_c0_seq1	hypothetical protein CLUG_02662 [Clavispora lusitaniae ATCC 42720]	1411	10	4.85032e-134	0.722	0	-		no IPS match
comp1478_c0_seq1	threonyl-trna synthetase	2306	10	0	0.887	4	F:ATP binding; C:cytoplasm; F:threonine-tRNA ligase activity; P:threonyl-tRNA aminoacylation	EC:6.1.1.3	IPR002314; IPR002320; IPR004095; IPR004154; IPR006195; IPR012675; IPR012676; IPR012947; IPR018163; coil (COIL), G3DSA:3.30.54.20 (GENE3D), G3DSA:3.30.930.10 (GENE3D), G3DSA:3.30.980.10 (GENE3D), PTHR11451 (PANTHER), PTHR11451:SF5 (PANTHER), seg (SEG), SSF55681 (SUPERFAMILY)
comp1479_c0_seq1	---NA---	432	0			0	-		seg (SEG)
comp148_c0_seq1	phosphoglycerate kinase	1378	10	0	0.918	0	-		seg (SEG)
comp1480_c0_seq1	hypothetical protein CPAR2_108430 [Candida parapsilosis]	472	10	6.17681e-84	0.86	1	F:hydrolase activity	-	IPR002925; G3DSA:3.40.50.1820 (GENE3D), PTHR17630 (PANTHER), PTHR17630:SF21 (PANTHER), SSF53474 (SUPERFAMILY)
comp1481_c0_seq1	uroporphyrinogen decarboxylase	1128	10	0	0.917	2	F:uroporphyrinogen decarboxylase activity; P:porphyrin-containing compound biosynthetic process	EC:4.1.1.37	IPR000257; IPR006361; G3DSA:3.20.20.210 (GENE3D), PTHR21091 (PANTHER), SSF51726 (SUPERFAMILY)
comp1482_c0_seq1	s-adenosylmethionine synthetase 2	838	10	3.10036e-171	0.945	3	F:methionine adenosyltransferase activity; F:ATP binding; P:S-adenosylmethionine biosynthetic process	EC:2.5.1.6	IPR002133; IPR022628; IPR022629; IPR022630; IPR022631; IPR022636; G3DSA:3.30.300.10 (GENE3D)
comp1483_c0_seq1	antiviral protein ski8 dsrna virus inhibition mrna degradation	1340	10	0	0.749	0	-		no IPS match
comp1484_c0_seq1	ran binding protein	2346	10	0	0.795	1	F:binding	-	IPR011989; IPR016024; IPR021133; coil (COIL), PTHR10527 (PANTHER), PTHR10527:SF6 (PANTHER), PF13513 (PFAM), seg (SEG), SignalP-NN(euk) (SIGNALP)
comp1485_c0_seq1	---NA---	211	0			0	-		no IPS match
comp1486_c0_seq1	ras family gtpase involved in hyphal growth	1034	10	2.36471e-90	0.855	8	F:GTP binding; P:small GTPase mediated signal transduction; F:GTPase activity; P:GTP catabolic process; P:intracellular protein transport; P:nucleocytoplasmic transport; C:intracellular; C:membrane	-	IPR001806; IPR002041; IPR003578; IPR003579; IPR005225; IPR020849; G3DSA:3.40.50.300 (GENE3D), PTHR24070:SF357 (PANTHER), seg (SEG), SSF52540 (SUPERFAMILY)
comp1487_c0_seq1	potential mitochondrial biogenesis factor	911	10	7.47465e-151	0.786	2	P:mitochondrion organization; C:mitochondrial inner membrane	-	IPR012571
comp1488_c0_seq1	nuclear polyadenylated rna-binding protein 4	2024	10	3.15743e-124	0.82	2	F:nucleic acid binding; F:nucleotide binding	-	IPR000504; IPR012677; PTHR24012 (PANTHER), PTHR24012:SF211 (PANTHER), seg (SEG), SSF54928 (SUPERFAMILY)
comp1489_c0_seq1	potential peroxisome-related protein	811	10	1.59446e-131	0.705	1	C:integral to membrane	-	IPR007248; PTHR11266:SF4 (PANTHER), tmhmm (TMHMM)
comp149_c0_seq1	isocitrate dehydrogenase peroxisomal	901	10	0	0.917	5	F:NAD binding; F:isocitrate dehydrogenase (NADP+) activity; F:magnesium ion binding; P:tricarboxylic acid cycle; P:isocitrate metabolic process	EC:1.1.1.42	IPR004790; IPR019818; IPR024084; SSF53659 (SUPERFAMILY)
comp1490_c0_seq1	ribosomal protein l54 l37-like protein	568	10	2.48261e-35	0.756	0	-		seg (SEG), SignalP-NN(euk) (SIGNALP), tmhmm (TMHMM)
comp1491_c0_seq1	acyl- -binding protein diazepam binding inhibitor endozepine	1327	10	6.05071e-125	0.651	2	F:binding; F:fatty-acyl-CoA binding		SignalP-NN(euk) (SIGNALP)
comp1492_c0_seq1	tata-box binding protein	1502	10	2.05747e-138	0.876	0	-		IPR005579; coil (COIL), seg (SEG)
comp1493_c0_seq1	multistep-phosphorelay osmosensor	755	10	6.38623e-70	0.733	2	P:two-component signal transduction system (phosphorelay); F:signal transducer activity	-	no IPS match
comp1494_c0_seq1	repressor of rna polymerase iii transcription maf1	1231	10	6.39563e-135	0.693	2	C:nucleus; P:negative regulation of transcription from RNA polymerase III promoter	-	IPR015257; IPR017152; seg (SEG)
comp1496_c0_seq1	---NA---	573	0			0	-		seg (SEG)
comp1497_c0_seq1	d-arabinono- -lactone oxidase	679	10	3.59831e-114	0.844	6	F:flavin adenine dinucleotide binding; P:biosynthetic process; F:D-arabinono-1,4-lactone oxidase activity; C:mitochondrial membrane; P:oxidation-reduction process; F:UDP-N-acetylmuramate dehydrogenase activity	EC:1.1.3.37; EC:1.1.1.158	IPR006094; IPR016166; IPR016167; IPR016168; PTHR13878 (PANTHER), PTHR13878:SF7 (PANTHER), SignalP-NN(euk) (SIGNALP)
comp1499_c0_seq1	delta subunit of the coatomer	662	10	6.76661e-52	0.749	4	C:clathrin adaptor complex; P:vesicle-mediated transport; P:intracellular protein transport; F:protein binding	-	IPR008968; PTHR10121 (PANTHER), seg (SEG)
comp15_c0_seq1	hypothetical protein CLUG_05272 [Clavispora lusitaniae ATCC 42720]	632	10	3.66966e-35	0.531	2	F:binding; C:proteasome complex		no IPS match
comp15_c1_seq1	ubiquitin	348	10	2.67234e-40	0.925	3	C:ribosome; F:structural constituent of ribosome; P:translation	-	seg (SEG), SignalP-NN(euk) (SIGNALP)
comp150_c0_seq1	plp-dependent transferase	992	10	7.15597e-148	0.897	3	P:metabolic process; F:catalytic activity; F:pyridoxal phosphate binding	-	IPR000192; IPR015421; IPR015422; IPR015424; IPR020578; PTHR21152 (PANTHER), PTHR21152:SF7 (PANTHER), seg (SEG), SignalP-NN(euk) (SIGNALP)
comp1500_c0_seq1	secretion lowering protein	1927	10	5.26818e-139	0.558	1	F:protein binding	-	IPR001012; coil (COIL), G3DSA:3.10.20.90 (GENE3D), PTHR23322 (PANTHER), PTHR23322:SF1 (PANTHER), seg (SEG), SSF54236 (SUPERFAMILY)
comp1501_c0_seq1	potential serine o-trans-acetylase	2243	10	0	0.835	0	-		IPR007277; SignalP-NN(euk) (SIGNALP), tmhmm (TMHMM)
comp1502_c0_seq1	mating-type transcriptional regulator	2558	10	3.1263e-94	0.509	3	F:metal ion binding; F:zinc ion binding; F:ligase activity		IPR003827; coil (COIL), PTHR23245 (PANTHER), PTHR23245:SF26 (PANTHER), seg (SEG)
comp1503_c0_seq1	likely mitochondrial ribosomal protein l51	504	10	2.81695e-51	0.695	0	-		SignalP-NN(euk) (SIGNALP)
comp1504_c0_seq1	g-alpha-domain-containing protein	1507	10	0	0.718	3	F:signal transducer activity; P:G-protein coupled receptor signaling pathway; F:GTP binding	-	IPR001019; IPR002975; IPR011025; G3DSA:3.40.50.300 (GENE3D), PTHR10218:SF49 (PANTHER), seg (SEG), SSF52540 (SUPERFAMILY)
comp1505_c0_seq1	ctu2_debha ame: full=cytoplasmic trna 2-thiolation protein 2	1022	10	3.00827e-95	0.62	2	C:cytoplasm; P:tRNA modification	-	IPR019407; PTHR20882 (PANTHER), PTHR20882:SF3 (PANTHER), seg (SEG)
comp1506_c0_seq1	hypothetical protein CLUG_03560 [Clavispora lusitaniae ATCC 42720]	1049	10	1.85444e-43	0.695	0	-		IPR019008; seg (SEG), tmhmm (TMHMM)
comp1507_c0_seq1	dna-directed rna polymerase ii subunit l	402	10	1.99131e-42	0.966	4	F:DNA-directed RNA polymerase activity; F:DNA binding; F:zinc ion binding; P:transcription, DNA-dependent	EC:2.7.7.6	SignalP-NN(euk) (SIGNALP)
comp1508_c0_seq1	hypothetical protein CLUG_01642 [Clavispora lusitaniae ATCC 42720]	809	10	1.06584e-91	0.705	1	F:protein binding	-	IPR006575; IPR016135; coil (COIL), PTHR12292 (PANTHER), seg (SEG)
comp1509_c0_seq1	nuclear protein localization factor and er translocation component	751	10	8.66063e-70	0.742	0	-		IPR007717; PTHR12710 (PANTHER)
comp151_c1_seq1	possible ribitol kinase or glycerol kinase	851	10	5.49109e-125	0.875	4	F:kinase activity; P:phosphorylation; F:phosphotransferase activity, alcohol group as acceptor; P:carbohydrate metabolic process	EC:2.7.1.0	IPR000577; IPR018484; G3DSA:3.30.420.40 (GENE3D), PTHR10196:SF8 (PANTHER), SSF53067 (SUPERFAMILY)
comp1510_c0_seq1	succinate-semialdehyde dehydrogenase	630	10	1.05397e-59	0.703	2	F:oxidoreductase activity; P:oxidation-reduction process	-	IPR015590; IPR016161; IPR016162; PTHR11699 (PANTHER), PTHR11699:SF49 (PANTHER)
comp1511_c0_seq1	translation machinery-associated	228	10	8.96609e-07	0.872	0	-		seg (SEG)
comp1512_c0_seq1	wd-repeat domain protein	932	10	1.10074e-126	0.693	1	F:protein binding	-	IPR001680; IPR015943; IPR017986; IPR019775; PTHR19919 (PANTHER), seg (SEG)
comp1513_c0_seq1	atp-dependent rna helicase dbp4 (helicase ca4) (helicase uf1)	1580	10	0	0.877	3	F:nucleic acid binding; F:ATP binding; F:ATP-dependent helicase activity	-	IPR000629; IPR001650; IPR011545; IPR014001; IPR025313; G3DSA:3.40.50.300 (GENE3D), PTHR24031 (PANTHER), PTHR24031:SF24 (PANTHER), seg (SEG), SignalP-NN(euk) (SIGNALP), SSF52540 (SUPERFAMILY)
comp1514_c0_seq1	conserved hypothetical protein [Candida tropicalis MYA-3404]	602	10	5.46579e-16	0.587	0	-		coil (COIL), SignalP-NN(euk) (SIGNALP), tmhmm (TMHMM)
comp1515_c0_seq1	translation machinery-associated	717	10	7.89167e-107	0.865	1	F:RNA binding	-	IPR002478; IPR004521; IPR015947; IPR016437; G3DSA:2.30.130.10 (GENE3D)
comp1516_c0_seq1	rna maturation rna-binding	756	10	6.31789e-48	0.839	2	F:nucleic acid binding; F:nucleotide binding	-	IPR006569; IPR008942; PTHR23189 (PANTHER), PTHR23189:SF16 (PANTHER)
comp1517_c0_seq1	hypothetical protein CLUG_02875 [Clavispora lusitaniae ATCC 42720]	1303	10	5.80378e-128	0.805	1	F:ATP binding	-	IPR004130; G3DSA:3.40.50.300 (GENE3D), PTHR21231 (PANTHER), PTHR21231:SF3 (PANTHER), seg (SEG), tmhmm (TMHMM), SSF52540 (SUPERFAMILY)
comp1518_c0_seq1	---NA---	692	0			0	-		no IPS match
comp1519_c0_seq1	protein transport protein sec9 plasma membrane t-snare	1647	10	1.50535e-156	0.663	1	F:protein binding	-	IPR000727; coil (COIL), G3DSA:1.20.5.110 (GENE3D), PTHR19305 (PANTHER), seg (SEG)
comp152_c0_seq1	cytochrome c oxidase polypeptide vib	873	10	4.09196e-53	0.914	0	-		coil (COIL)
comp1520_c0_seq1	kinesin-domain-containing protein	714	10	7.97991e-81	0.667	3	F:microtubule motor activity; F:ATP binding; P:microtubule-based movement	-	IPR001752; PTHR24115 (PANTHER), PTHR24115:SF170 (PANTHER), SSF52540 (SUPERFAMILY)
comp1521_c0_seq1	importin-beta like gene	2175	10	0	0.773	3	P:intracellular protein transport; F:binding; F:protein transporter activity	-	IPR011989; IPR013713; IPR016024; coil (COIL), PTHR10997 (PANTHER), PTHR10997:SF18 (PANTHER), seg (SEG)
comp1522_c0_seq1	---NA---	451	0			0	-		SignalP-NN(euk) (SIGNALP)
comp1523_c0_seq1	chitinase	797	10	8.22163e-57	0.77	3	F:catalytic activity; P:carbohydrate metabolic process; F:cation binding	-	IPR013781; IPR017853; SignalP-NN(euk) (SIGNALP)
comp1524_c0_seq1	hypothetical protein PGUG_03188 [Meyerozyma guilliermondii ATCC 6260]	570	4	8.90061e-12	0.61	0	-		seg (SEG)
comp1525_c0_seq1	---NA---	243	0			0	-		no IPS match
comp1526_c0_seq1	hypothetical protein CLUG_01105 [Clavispora lusitaniae ATCC 42720]	2136	10	0	0.624	0	-		seg (SEG)
comp1527_c0_seq1	protein required for assembly of ubiquinol cytochrome-c reductase complex (cytochrome bc1 complex)	286	10	2.30227e-33	0.681	0	-		no IPS match
comp1528_c0_seq1	DEHA2B13926p [Debaryomyces hansenii CBS767]	1107	10	6.65411e-36	0.53	0	-		coil (COIL)
comp1529_c0_seq1	protein involved in co-translational pathway of protein transport	1046	10	1.48576e-119	0.642	3	P:protein transport; F:P-P-bond-hydrolysis-driven protein transmembrane transporter activity; C:membrane	-	IPR002208; IPR023201; PTHR10906:SF1 (PANTHER), seg (SEG), tmhmm (TMHMM)
comp153_c0_seq1	aminopeptidase 2	1402	10	5.65171e-112	0.765	0	-		no IPS match
comp1530_c0_seq1	t-snare t-snare syntaxin vesicular late golgi	817	10	7.13388e-76	0.719	4	P:Golgi vesicle transport; C:membrane; F:SNAP receptor activity; P:intracellular protein transport	-	seg (SEG), SignalP-NN(euk) (SIGNALP)
comp1531_c0_seq1	protein serine threonine kinase activity	1492	10	1.80425e-128	0.65	1	F:kinase activity	-	IPR002575; IPR011009; IPR015897; G3DSA:3.90.1200.10 (GENE3D), PTHR24757 (PANTHER), PTHR24757:SF2 (PANTHER), seg (SEG)
comp1532_c0_seq1	---NA---	570	0			0	-		no IPS match
comp1533_c0_seq1	hypothetical protein CLUG_01023 [Clavispora lusitaniae ATCC 42720]	699	1	3.47317e-09	0.62	0	-		coil (COIL)
comp1534_c0_seq1	potential zinc finger transcription factor	2334	10	6.85619e-145	0.562	3	C:intracellular; F:zinc ion binding; F:nucleic acid binding	-	IPR007087; IPR013087; IPR015880; PTHR11389 (PANTHER), PF13465 (PFAM), seg (SEG), SSF57667 (SUPERFAMILY)
comp1535_c0_seq1	vhr1-domain-containing protein	1122	10	2.5119e-100	0.601	0	-		IPR007147; PD936484 (PRODOM), seg (SEG)
comp1536_c0_seq1	---NA---	527	0			0	-		no IPS match
comp1537_c0_seq1	---NA---	303	0			0	-		no IPS match
comp1538_c0_seq1	potential epsin-like clathrin-binding protein	862	10	3.94961e-87	0.765	0	-		IPR001026; IPR003903; IPR008942; IPR013809; coil (COIL), PTHR12276 (PANTHER), PTHR12276:SF11 (PANTHER), seg (SEG)
comp1539_c0_seq1	ubiquitin-conjugating enzyme e2-24 kda	427	10	1.20244e-64	0.878	2	F:acid-amino acid ligase activity; P:post-translational protein modification	EC:6.3.2.0	coil (COIL), seg (SEG)
comp154_c0_seq1	atp synthase gamma mitochondrial precursor	873	10	1.76421e-129	0.88	4	C:proton-transporting ATP synthase complex, catalytic core F(1); F:hydrogen ion transporting ATP synthase activity, rotational mechanism; P:ATP synthesis coupled proton transport; F:proton-transporting ATPase activity, rotational mechanism	-	IPR000131; IPR023632; IPR023633; G3DSA:1.10.287.80 (GENE3D), G3DSA:3.40.1380.10 (GENE3D), PTHR11693:SF6 (PANTHER)
comp1540_c0_seq1	---NA---	721	0			0	-		no IPS match
comp1541_c0_seq1	---NA---	343	0			0	-		seg (SEG), SignalP-NN(euk) (SIGNALP), tmhmm (TMHMM)
comp1542_c0_seq1	elongation of fatty acids protein 3	656	10	7.25376e-106	0.873	1	C:integral to membrane	-	IPR002076; PTHR11157:SF4 (PANTHER), seg (SEG), tmhmm (TMHMM)
comp1543_c0_seq1	hypothetical protein CLUG_02958 [Clavispora lusitaniae ATCC 42720]	665	10	4.049e-79	0.76	0	-		tmhmm (TMHMM)
comp1544_c0_seq1	delta(24(24 ))-sterol reductase	1052	10	0	0.821	2	C:membrane; P:oxidation-reduction process	-	IPR001171; IPR018083; PTHR21257 (PANTHER), PTHR21257:SF4 (PANTHER), seg (SEG), SignalP-NN(euk) (SIGNALP), tmhmm (TMHMM)
comp1545_c0_seq1	potential lactate pyruvate transporter	1086	10	7.80502e-179	0.742	3	P:transmembrane transport; C:integral to membrane; F:transmembrane transporter activity	-	IPR005828; IPR016196; IPR020846; G3DSA:1.20.1250.20 (GENE3D), PTHR24063 (PANTHER), PTHR24063:SF18 (PANTHER), tmhmm (TMHMM)
comp1546_c0_seq1	---NA---	318	0			0	-		seg (SEG)
comp1547_c0_seq1	mitochondrial dynamin-like gtpase	1468	10	0	0.848	0	-		IPR020850; PTHR11566 (PANTHER), PTHR11566:SF11 (PANTHER), seg (SEG)
comp1548_c0_seq1	potential mitochondrial carrier family protein yhm2	1205	10	6.00223e-109	0.917	2	P:transport; C:integral to membrane	-	IPR018108; IPR023395; PTHR24089 (PANTHER), PTHR24089:SF82 (PANTHER), seg (SEG), tmhmm (TMHMM)
comp1549_c0_seq1	---NA---	346	0			0	-		no IPS match
comp155_c0_seq1	camp-dependent protein kinase regulatory subunit	1962	10	0	0.744	5	P:regulation of protein phosphorylation; P:signal transduction; F:cAMP-dependent protein kinase regulator activity; F:nucleotide binding; C:cAMP-dependent protein kinase complex	-	seg (SEG)
comp1550_c0_seq1	predicted protein [Scheffersomyces stipitis CBS 6054]	500	10	4.45603e-24	0.632	0	-		no IPS match
comp1551_c0_seq1	protein transport protein sec61 gamma subunit	294	10	1.62391e-20	0.892	3	F:P-P-bond-hydrolysis-driven protein transmembrane transporter activity; C:membrane; P:protein targeting	-	no IPS match
comp1552_c0_seq1	---NA---	234	0			0	-		no IPS match
comp1553_c0_seq1	2-dehydropantoate 2-reductase (ketopantoate reductase) (kpa reductase)	707	10	1.17585e-79	0.65	5	C:cytoplasm; P:pantothenate biosynthetic process; P:oxidation-reduction process; F:2-dehydropantoate 2-reductase activity; F:NADP binding	EC:1.1.1.169	IPR003710; IPR008927; IPR013328; IPR013332; IPR013752; IPR016040; PTHR21708 (PANTHER)
comp1554_c0_seq1	polyadenylate-binding protein	2101	10	0	0.861	7	C:cytoplasm; F:RNA binding; P:mRNA transport; P:mRNA processing; P:regulation of translation; C:nucleus; F:nucleotide binding	-	seg (SEG), SignalP-NN(euk) (SIGNALP)
comp1555_c0_seq1	phosphatidylserine decarboxylase	3519	10	0	0.663	3	F:protein binding; F:phosphatidylserine decarboxylase activity; P:phospholipid biosynthetic process	EC:4.1.1.65	IPR000008; IPR003817; IPR005221; IPR008973; IPR018029; G3DSA:2.60.40.150 (GENE3D), seg (SEG)
comp1556_c0_seq1	peptidyl-prolyl isomerase cwc27	729	10	5.28023e-29	0.487	2	F:peptidyl-prolyl cis-trans isomerase activity; P:protein folding	EC:5.2.1.8	IPR002130; PTHR11071 (PANTHER), PTHR11071:SF36 (PANTHER)
comp1557_c0_seq1	signal recognition particle sec65 subunit	472	10	1.30266e-49	0.785	3	P:SRP-dependent cotranslational protein targeting to membrane; C:signal recognition particle; F:7S RNA binding	-	no IPS match
comp1558_c0_seq1	natb n-terminal acetyltransferase non-catalytic	571	10	1.49307e-30	0.508	2	F:binding; F:transferase activity		IPR019183; seg (SEG)
comp1559_c0_seq1	general amino acid permease	962	10	1.78208e-138	0.838	3	P:amino acid transmembrane transport; F:amino acid transmembrane transporter activity; C:membrane	-	IPR002293; IPR004841; PTHR11785:SF80 (PANTHER), seg (SEG), SignalP-NN(euk) (SIGNALP), tmhmm (TMHMM)
comp156_c0_seq1	nadh-cytochrome b-5 reductase	581	10	2.89059e-106	0.799	4	F:cytochrome-b5 reductase activity; C:integral to membrane; C:mitochondrial outer membrane; P:oxidation-reduction process	EC:1.6.2.2	IPR001834; IPR008333; IPR017927; IPR017938; G3DSA:2.40.30.10 (GENE3D), G3DSA:3.40.50.80 (GENE3D), PTHR19370 (PANTHER), PTHR19370:SF11 (PANTHER), SignalP-NN(euk) (SIGNALP), tmhmm (TMHMM), SSF52343 (SUPERFAMILY)
comp1560_c0_seq1	hypothetical protein CLUG_04433 [Clavispora lusitaniae ATCC 42720]	599	10	5.24694e-28	0.798	5	F:sequence-specific DNA binding transcription factor activity; F:sequence-specific DNA binding; F:protein dimerization activity; C:nucleus; P:regulation of transcription, DNA-dependent	-	IPR004827; IPR011700; coil (COIL), G3DSA:1.20.5.170 (GENE3D), PTHR13044 (PANTHER), PTHR13044:SF7 (PANTHER), seg (SEG)
comp1561_c0_seq1	protein kinase	1182	10	1.37801e-119	0.639	3	F:ATP binding; P:protein phosphorylation; F:protein serine/threonine kinase activity	EC:2.7.11.0	IPR000719; IPR002290; IPR008271; IPR011009; coil (COIL), G3DSA:1.10.510.10 (GENE3D), G3DSA:3.30.200.20 (GENE3D), PTHR24343 (PANTHER), PTHR24343:SF95 (PANTHER)
comp1562_c0_seq1	---NA---	1457	0			0	-		seg (SEG), SignalP-NN(euk) (SIGNALP)
comp1563_c0_seq1	DEHA2A06512p [Debaryomyces hansenii CBS767]	2456	10	2.15275e-90	0.474	2	F:nucleic acid binding; F:nucleotide binding	-	IPR000504; IPR012677; PTHR13968 (PANTHER), PTHR13968:SF1 (PANTHER), seg (SEG), SSF54928 (SUPERFAMILY)
comp1564_c0_seq1	---NA---	291	0			0	-		IPR013177; seg (SEG)
comp1565_c0_seq1	sodium potassium calcium exchanger 1	545	10	1.82647e-11	0.508	1	F:binding		no IPS match
comp1566_c0_seq1	eukaryotic translation initiation factor	863	10	6.15165e-149	0.82	0	-		PTHR10410 (PANTHER), PTHR10410:SF3 (PANTHER), seg (SEG)
comp1567_c0_seq1	translation initiation factor eif-2b alpha subunit	1928	10	1.41959e-173	0.88	0	-		IPR002882; G3DSA:3.40.50.10680 (GENE3D), seg (SEG), SSF142338 (SUPERFAMILY)
comp1568_c0_seq1	general rna polymerase ii transcription factor	467	10	6.06012e-45	0.7	0	-		coil (COIL), PTHR12802 (PANTHER), PTHR12802:SF5 (PANTHER)
comp1569_c0_seq1	er chaperone er translocation nucleotide exchange	1184	10	1.3333e-84	0.581	1	F:binding	-	IPR011989; IPR016024; PTHR19316 (PANTHER), PTHR19316:SF7 (PANTHER), seg (SEG), SignalP-NN(euk) (SIGNALP)
comp157_c0_seq1	nad-specific glutamate dehydrogenase	1602	10	0	0.899	4	P:glutamate catabolic process to 2-oxoglutarate; F:glutamate dehydrogenase (NAD+) activity; P:oxidation-reduction process; F:nucleotide binding	EC:1.4.1.2	IPR006095; IPR006096; IPR016040; coil (COIL), G3DSA:3.40.192.10 (GENE3D), PTHR11606 (PANTHER), PTHR11606:SF1 (PANTHER), seg (SEG), SSF51735 (SUPERFAMILY), SSF53223 (SUPERFAMILY)
comp1570_c0_seq1	hypothetical protein CLUG_00103 [Clavispora lusitaniae ATCC 42720]	667	10	8.62554e-19	0.567	4	C:endoplasmic reticulum membrane; C:oligosaccharyltransferase complex; P:protein N-linked glycosylation via asparagine; F:dolichyl-diphosphooligosaccharide-protein glycotransferase activity		seg (SEG), tmhmm (TMHMM)
comp1571_c0_seq1	bud polarization	1896	10	0	0.794	1	F:protein binding	-	IPR000008; IPR008973; IPR018029; G3DSA:2.60.40.150 (GENE3D), PTHR10774 (PANTHER), PTHR10774:SF15 (PANTHER), seg (SEG), SignalP-NN(euk) (SIGNALP), tmhmm (TMHMM)
comp1572_c0_seq1	hypothetical protein CLUG_05749 [Clavispora lusitaniae ATCC 42720]	780	10	2.32319e-65	0.646	0	-		seg (SEG), tmhmm (TMHMM)
comp1573_c0_seq1	cytochrome b5	606	10	4.44516e-41	0.788	1	F:heme binding	-	IPR001199; IPR018506; PTHR19359 (PANTHER), seg (SEG), tmhmm (TMHMM)
comp1575_c0_seq1	peptide methionine sulfoxide reductase	310	10	9.54623e-49	0.86	3	F:peptide-methionine-(S)-S-oxide reductase activity; P:oxidation-reduction process; P:cellular protein modification process	EC:1.8.4.11	IPR002569; PTHR10173 (PANTHER), PTHR10173:SF4 (PANTHER)
comp1576_c0_seq1	hypothetical protein CLUG_02624 [Clavispora lusitaniae ATCC 42720]	846	8	1.27065e-21	0.5225	0	-		seg (SEG)
comp1577_c0_seq1	potential ultradian oscillation regulator	1219	10	5.19439e-127	0.671	3	F:ARF GTPase activator activity; F:zinc ion binding; P:regulation of ARF GTPase activity	-	IPR001164; PTHR23180 (PANTHER), PTHR23180:SF23 (PANTHER), seg (SEG)
comp1578_c0_seq1	mitochondrial c- methyltransferase	520	10	5.83312e-100	0.892	2	F:methyltransferase activity; P:methylation	EC:2.1.1.0	no IPS match
comp1579_c0_seq1	tbp-associated transcription initiation factor tfiid subunit	1225	10	2.19163e-138	0.647	3	F:general RNA polymerase II transcription factor activity; C:transcription factor TFIID complex; P:transcription initiation from RNA polymerase II promoter	-	IPR006751; coil (COIL), PTHR12228 (PANTHER), seg (SEG)
comp158_c0_seq1	succinate dehydrogenase iron-sulfur mitochondrial precursor	845	10	1.24014e-168	0.938	4	P:tricarboxylic acid cycle; F:electron carrier activity; F:succinate dehydrogenase (ubiquinone) activity; F:iron-sulfur cluster binding	EC:1.3.5.1	IPR001041; IPR004489; IPR006058; IPR009051; IPR012285; IPR012675; IPR017896; IPR017900; IPR025192; PTHR11921 (PANTHER), PF13534 (PFAM)
comp1580_c0_seq1	---NA---	340	0			0	-		no IPS match
comp1581_c0_seq1	3 -cyclic-nucleotide phosphodiesterase	660	1	0.000357245	0.47	0	-		no IPS match
comp1582_c0_seq1	---NA---	492	0			0	-		SignalP-NN(euk) (SIGNALP)
comp1583_c0_seq1	fungal zn2cys6 cluster domain	603	10	8.16289e-17	0.465	0	-		no IPS match
comp1584_c0_seq1	---NA---	1235	0			0	-		no IPS match
comp1585_c0_seq1	---NA---	883	0			0	-		no IPS match
comp1586_c0_seq1	---NA---	411	0			0	-		no IPS match
comp1587_c0_seq1	gtp-binding protein ryh1	1143	10	9.04866e-104	0.847	8	F:GTP binding; P:small GTPase mediated signal transduction; F:GTPase activity; P:GTP catabolic process; P:intracellular protein transport; P:nucleocytoplasmic transport; C:intracellular; C:membrane	-	IPR001806; IPR002041; IPR003578; IPR003579; IPR005225; IPR020849; G3DSA:3.40.50.300 (GENE3D), PTHR24073 (PANTHER), PTHR24073:SF256 (PANTHER), PS51419 (PROFILE), SSF52540 (SUPERFAMILY)
comp1588_c0_seq1	clathrin-mediated transport effector	417	10	5.92361e-46	0.819	0	-		IPR010920; IPR025609; PTHR13586 (PANTHER)
comp1589_c0_seq1	potential multicopper ferro-o2-oxidoreductase	2104	10	0	0.812	3	F:oxidoreductase activity; P:oxidation-reduction process; F:copper ion binding	-	seg (SEG)
comp159_c0_seq1	potential peptide transporter	994	10	1.759e-147	0.868	3	C:integral to membrane; P:oligopeptide transport; F:transporter activity	-	IPR000109; IPR016196; IPR018456; G3DSA:1.20.1250.20 (GENE3D), PTHR11654 (PANTHER), PTHR11654:SF7 (PANTHER), seg (SEG), tmhmm (TMHMM)
comp1590_c0_seq1	duf605-domain-containing protein	1077	10	2.18697e-80	0.59	0	-		IPR006745; IPR023175; seg (SEG)
comp1591_c0_seq1	hypothetical protein CLUG_04062 [Clavispora lusitaniae ATCC 42720]	1041	10	1.56311e-38	0.536	0	-		no IPS match
comp1592_c0_seq1	hypothetical protein CLUG_05894 [Clavispora lusitaniae ATCC 42720]	1000	10	0	0.844	0	-		IPR003226; seg (SEG)
comp1593_c0_seq1	DEHA2G01980p [Debaryomyces hansenii CBS767]	504	9	9.03696e-20	0.781111	0	-		seg (SEG), tmhmm (TMHMM)
comp1594_c0_seq1	def1_clal4 ame: full=rna polymerase ii degradation factor 1	869	1	1.29377e-15	0.63	0	-		seg (SEG)
comp1595_c0_seq1	likely glutamate synthase	1613	10	0	0.925	9	P:glutamate biosynthetic process; F:flavin adenine dinucleotide binding; P:intein-mediated protein splicing; F:endonuclease activity; F:iron-sulfur cluster binding; F:iron ion binding; F:FMN binding; F:glutamate synthase (NADPH) activity; P:oxidation-reduction process	EC:1.4.1.13	IPR006005; IPR009051; IPR012285; IPR023753; PR00419 (PRINTS), G3DSA:3.50.50.60 (GENE3D), PTHR11938 (PANTHER), PTHR11938:SF1 (PANTHER), SSF51971 (SUPERFAMILY)
comp1596_c0_seq1	ubiquitin-conjugating enzyme e2 13	220	10	1.34199e-39	0.933	1	F:acid-amino acid ligase activity	EC:6.3.2.0	IPR000608; IPR016135; PTHR24067 (PANTHER), PTHR24067:SF30 (PANTHER)
comp1597_c0_seq1	cytochrome b5-like protein	491	10	5.08259e-14	0.757	1	F:heme binding	-	SignalP-NN(euk) (SIGNALP), tmhmm (TMHMM)
comp1598_c0_seq1	centromere-binding kinetochore protein	916	10	2.1583e-68	0.847	0	-		IPR011598; coil (COIL), PTHR12565 (PANTHER), PTHR12565:SF21 (PANTHER), seg (SEG)
comp1599_c0_seq1	---NA---	605	0			0	-		no IPS match
comp16_c0_seq1	protein	526	10	9.94241e-16	0.813	0	-		seg (SEG), SignalP-NN(euk) (SIGNALP)
comp160_c0_seq1	mitochondrial atpase iatp family protein	490	10	1.29447e-14	0.611	3	F:enzyme inhibitor activity; C:mitochondrion; P:negative regulation of nucleotide metabolic process	-	IPR007648; coil (COIL), G3DSA:1.20.5.500 (GENE3D)
comp1600_c0_seq1	ruvb-like protein	874	10	0	0.964	6	P:chromatin modification; F:DNA helicase activity; P:DNA repair; P:regulation of transcription, DNA-dependent; F:ATP binding; C:nucleus	-	IPR010339; IPR016027; G3DSA:3.40.50.300 (GENE3D), PTHR11093 (PANTHER), SSF52540 (SUPERFAMILY)
comp1601_c0_seq1	potential mitochondrial ribosomal small subunit protein	318	10	8.68969e-34	0.7	1	C:ribosome		no IPS match
comp1602_c0_seq1	proline-trna ligase	998	10	0	0.902	4	C:cytoplasm; F:proline-tRNA ligase activity; P:prolyl-tRNA aminoacylation; F:ATP binding	EC:6.1.1.15	IPR002314; IPR002316; IPR004154; IPR004499; IPR006195; G3DSA:3.30.930.10 (GENE3D), PTHR11451 (PANTHER), SSF55681 (SUPERFAMILY)
comp1603_c0_seq1	universal stress protein family protein possible involvement in nucleo-mitochondrial control of galactose and raffinose utilization	1768	10	0	0.82	1	P:response to stress	-	IPR006015; IPR006016; IPR014729; seg (SEG), SSF52402 (SUPERFAMILY)
comp1604_c0_seq1	60s ribosomal protein mitochondrial precursor	388	10	4.1087e-56	0.831	3	F:structural constituent of ribosome; C:ribosome; P:translation	-	IPR005822; IPR023564; coil (COIL)
comp1605_c0_seq1	ty3 transposition effector	650	10	5.16963e-86	0.746	0	-		IPR002791; PTHR12260 (PANTHER), seg (SEG)
comp1606_c0_seq1	---NA---	791	0			0	-		no IPS match
comp1607_c0_seq1	supressor of snf1 mutation	1394	10	0	0.765	1	F:binding	-	IPR013598; IPR016024; PTHR11223 (PANTHER), PTHR11223:SF4 (PANTHER)
comp1608_c0_seq1	tubulin beta chain	592	10	1.02281e-117	0.961	7	F:GTP binding; C:microtubule; F:structural molecule activity; P:microtubule-based movement; F:GTPase activity; P:GTP catabolic process; P:protein polymerization	-	IPR000217; IPR002453; IPR008280; IPR018316; IPR023123; coil (COIL)
comp1609_c0_seq1	peroxisomal - dienoyl- reductase	486	10	2.60189e-56	0.859	3	P:oxidation-reduction process; F:3-oxoacyl-[acyl-carrier-protein] reductase (NADPH) activity; F:nucleotide binding	EC:1.1.1.100	IPR002347; IPR016040; PTHR24316 (PANTHER), PTHR24316:SF82 (PANTHER), PF13561 (PFAM), SSF51735 (SUPERFAMILY)
comp161_c0_seq1	protein bmh2	1044	10	5.46369e-154	0.98	1	F:protein domain specific binding	-	seg (SEG)
comp1610_c0_seq1	mitochondrial import receptor subunit tom40	656	10	3.44979e-123	0.888	5	F:receptor activity; F:voltage-gated anion channel activity; P:transmembrane transport; P:regulation of anion transport; C:mitochondrial outer membrane	-	IPR001925; PTHR10802 (PANTHER)
comp1611_c0_seq1	transcription factor (snd1 p100)	1244	10	3.80835e-173	0.761	1	F:nucleic acid binding	-	IPR002999; IPR006021; IPR016071; G3DSA:2.30.30.140 (GENE3D), PTHR12302 (PANTHER), SSF63748 (SUPERFAMILY)
comp1612_c0_seq1	probable valyl-trna synthetase	1743	10	0	0.899	4	C:cytoplasm; P:valyl-tRNA aminoacylation; F:ATP binding; F:valine-tRNA ligase activity	EC:6.1.1.9	IPR002300; IPR002303; IPR009008; IPR009080; IPR013155; IPR014729; G3DSA:1.10.730.10 (GENE3D), PTHR11946 (PANTHER), SSF52374 (SUPERFAMILY)
comp1613_c0_seq1	---NA---	408	0			0	-		no IPS match
comp1614_c0_seq1	potential histone deacetylase complex component sin3p	2695	10	0	0.78	2	C:nucleus; P:regulation of transcription, DNA-dependent	-	seg (SEG), SignalP-NN(euk) (SIGNALP), tmhmm (TMHMM)
comp1615_c0_seq1	dna-directed rna polymerase ii regulator	859	10	8.24115e-97	0.648	0	-		IPR007133; coil (COIL), PTHR23188:SF4 (PANTHER), seg (SEG)
comp1616_c0_seq1	---NA---	819	0			0	-		no IPS match
comp1617_c0_seq1	hypothetical protein CLUG_01567 [Clavispora lusitaniae ATCC 42720]	896	10	4.31721e-159	0.77	1	F:hydrolase activity	-	G3DSA:3.40.50.1820 (GENE3D), PTHR10992 (PANTHER), PTHR10992:SF282 (PANTHER), PF12697 (PFAM), SSF53474 (SUPERFAMILY)
comp1618_c0_seq1	---NA---	506	0			0	-		no IPS match
comp1619_c0_seq1	maintenance of ploidy protein mob1	1737	10	4.11606e-143	0.837	2	F:kinase activity; P:phosphorylation	-	IPR005301; PTHR22599:SF7 (PANTHER), seg (SEG)
comp162_c0_seq1	superoxide dismutase (cu-zn)	783	10	2.11276e-86	0.874	0	-		no IPS match
comp1620_c0_seq1	likely protein kinase	1131	10	8.18894e-48	0.5	0	-		G3DSA:1.10.510.10 (GENE3D), seg (SEG)
comp1621_c0_seq1	hypothetical protein CLUG_05183 [Clavispora lusitaniae ATCC 42720]	405	10	2.67605e-34	0.668	0	-		coil (COIL), seg (SEG), tmhmm (TMHMM)
comp1622_c0_seq1	likely mitochondrial ribosomal protein s7	915	10	1.28517e-122	0.757	4	C:ribosome; F:structural constituent of ribosome; F:RNA binding; P:translation	-	IPR000235; IPR023798; PTHR11205:SF12 (PANTHER)
comp1623_c0_seq1	methionine aminopeptidase	692	10	4.29108e-109	0.859	4	P:cellular process; F:aminopeptidase activity; P:proteolysis; F:metalloexopeptidase activity	EC:3.4.11.0	IPR000994; IPR001714; IPR002467; PTHR10804 (PANTHER), PTHR10804:SF13 (PANTHER)
comp1624_c0_seq1	hypothetical protein CLUG_03254 [Clavispora lusitaniae ATCC 42720]	589	10	1.10255e-57	0.629	0	-		IPR008506; PTHR13505:SF7 (PANTHER), seg (SEG), SignalP-NN(euk) (SIGNALP), tmhmm (TMHMM)
comp1625_c0_seq1	---NA---	372	0			0	-		seg (SEG), tmhmm (TMHMM)
comp1626_c0_seq1	phosphoadenosine phosphosulfate reductase	862	10	3.47333e-120	0.83	3	P:sulfate assimilation, phosphoadenylyl sulfate reduction by phosphoadenylyl-sulfate reductase (thioredoxin); P:cysteine biosynthetic process; F:phosphoadenylyl-sulfate reductase (thioredoxin) activity	EC:1.8.4.8	IPR002500; IPR004511; IPR011800; IPR014729; PTHR23293 (PANTHER), seg (SEG), SSF52402 (SUPERFAMILY)
comp1627_c0_seq1	member of upf0041	279	10	6.43686e-50	0.93	0	-		IPR005336; PTHR14154 (PANTHER), PTHR14154:SF3 (PANTHER), tmhmm (TMHMM)
comp1628_c0_seq1	potential mitochondrial acetylglutamate synthase	3126	10	1.04271e-151	0.706	0	-		IPR006855; PTHR23342 (PANTHER), seg (SEG)
comp1629_c0_seq1	hydroxymethylglutaryl- synthase	1423	10	0	0.874	2	F:hydroxymethylglutaryl-CoA synthase activity; P:isoprenoid biosynthetic process	EC:2.3.3.10	IPR000590; IPR010122; IPR013528; IPR013746; IPR016038; IPR016039; PTHR11877 (PANTHER), PTHR11877:SF10 (PANTHER)
comp163_c0_seq1	trehalose-phosphate synthase	878	10	3.51154e-112	0.924	2	F:alpha,alpha-trehalose-phosphate synthase (UDP-forming) activity; P:trehalose biosynthetic process	EC:2.4.1.15	no IPS match
comp1630_c0_seq1	multicopy suppressor of bfa (brefeldin a)-induced lethality er-golgi vesicle-tethering protein p115 implicated in secretion and nuclear segregation	1362	10	1.70023e-174	0.746	0	-		coil (COIL), seg (SEG)
comp1631_c0_seq1	potential polyadenylation factor subunit	796	10	6.77205e-117	0.853	4	F:RNA binding; P:mRNA processing; C:nucleus; F:zinc ion binding	-	IPR000571; PTHR23102 (PANTHER), PTHR23102:SF14 (PANTHER), SSF90229 (SUPERFAMILY)
comp1632_c0_seq1	potential oxidoreductase	883	10	3.32501e-82	0.747	4	F:oxidoreductase activity, acting on the CH-OH group of donors, NAD or NADP as acceptor; P:cellular metabolic process; F:coenzyme binding; F:nucleotide binding	EC:1.1.1.0	IPR001509; IPR016040; PTHR10366 (PANTHER), PTHR10366:SF10 (PANTHER), seg (SEG), SSF51735 (SUPERFAMILY)
comp1633_c0_seq1	nucleotide kinase nuclear protein involved oxidative stress response	471	10	4.64558e-85	0.815	0	-		G3DSA:3.40.50.300 (GENE3D), PTHR12595 (PANTHER), PF13238 (PFAM), SSF52540 (SUPERFAMILY)
comp1634_c0_seq1	hypothetical protein CLUG_03488 [Clavispora lusitaniae ATCC 42720]	1050	2	2.6278e-23	0.49	4	P:oxidation-reduction process; F:oxidoreductase activity; F:coenzyme binding; F:NADP binding		coil (COIL), seg (SEG)
comp1635_c0_seq1	protein involved in actin organization and endocytosis	2629	10	0	0.657	2	F:protein binding; F:calcium ion binding	-	IPR000261; IPR002048; IPR011992; IPR013182; IPR018249; coil (COIL), PTHR11216 (PANTHER), PTHR11216:SF35 (PANTHER), PF12763 (PFAM), seg (SEG), SSF47473 (SUPERFAMILY)
comp1636_c0_seq1	polysialic acid capsule expression protein	973	10	5.0927e-63	0.659	2	; P:carbohydrate metabolic process	-	IPR001347; G3DSA:3.40.50.10490 (GENE3D), seg (SEG), SSF53697 (SUPERFAMILY)
comp1637_c0_seq1	succinyl- ligase alpha- mitochondrial precursor	1044	10	3.61462e-179	0.933	0	-		seg (SEG), SignalP-NN(euk) (SIGNALP)
comp1638_c0_seq1	potential signalling network protein	897	10	6.26152e-45	0.451	0	-		seg (SEG)
comp1639_c0_seq1	rna polymerase ii c-terminal domain kinase beta subunit	433	10	5.04646e-62	0.75	1	F:transferase activity	-	SignalP-NN(euk) (SIGNALP)
comp164_c0_seq1	candidapepsin precursor	834	10	6.05357e-84	0.548	2	F:aspartic-type endopeptidase activity; P:proteolysis	EC:3.4.23.0	IPR001461; IPR009007; IPR021109; PTHR13683:SF94 (PANTHER), SignalP-NN(euk) (SIGNALP)
comp1640_c0_seq1	vacuolar atp synthase subunit c	688	10	3.74363e-108	0.931	2	F:hydrogen ion transmembrane transporter activity; P:ATP hydrolysis coupled proton transport	-	IPR000245; IPR002379; PTHR10263 (PANTHER), PTHR10263:SF1 (PANTHER), seg (SEG), SignalP-NN(euk) (SIGNALP), tmhmm (TMHMM)
comp1641_c0_seq1	rna binding	972	10	7.83781e-59	0.927	0	-		no IPS match
comp1642_c0_seq1	gly-x carboxypeptidase	732	10	2.19289e-103	0.783	2	F:metallocarboxypeptidase activity; P:proteolysis	EC:3.4.17.0	IPR011650; G3DSA:3.40.630.10 (GENE3D), PTHR11014 (PANTHER), PTHR11014:SF9 (PANTHER), SSF53187 (SUPERFAMILY)
comp1643_c0_seq1	potential mrna decapping enzyme dcp1p	723	10	1.4139e-75	0.793	0	-		IPR010334; SSF50729 (SUPERFAMILY)
comp1644_c0_seq1	hypothetical protein CLUG_05694 [Clavispora lusitaniae ATCC 42720]	1435	10	7.6513e-132	0.566	3	F:ATP binding; P:protein phosphorylation; F:protein serine/threonine kinase activity	EC:2.7.11.0	IPR000719; IPR002290; IPR008271; IPR011009; IPR020636; IPR020650; G3DSA:1.10.510.10 (GENE3D), seg (SEG), tmhmm (TMHMM)
comp1645_c0_seq1	---NA---	957	0			0	-		seg (SEG)
comp1646_c0_seq1	gamma subunit	1561	10	1.38292e-124	0.641	0	-		IPR020515; seg (SEG), SignalP-NN(euk) (SIGNALP)
comp1647_c0_seq1	potential jumonji-like transcription factor	1323	10	0	0.688	2	F:protein binding; F:zinc ion binding	-	IPR001965; IPR003347; IPR003349; IPR011011; IPR013083; IPR019786; IPR019787; PTHR10694 (PANTHER), PTHR10694:SF8 (PANTHER), SSF51197 (SUPERFAMILY)
comp1649_c0_seq1	---NA---	485	0			3	P:metabolic process; F:oxidoreductase activity; F:nucleotide binding	-	IPR002198; IPR002347; IPR016040; IPR020904; PTHR24316 (PANTHER), SSF51735 (SUPERFAMILY)
comp165_c0_seq1	vacuolar aspartic protease precursor	578	10	3.50588e-91	0.911	2	F:aspartic-type endopeptidase activity; P:proteolysis	EC:3.4.23.0	no IPS match
comp1650_c0_seq1	protein phosphatase 2c homolog	1233	10	1.09579e-144	0.751	3	F:protein serine/threonine phosphatase activity; P:protein dephosphorylation; C:protein serine/threonine phosphatase complex	-	IPR000222; IPR001932; IPR015655; PTHR13832:SF87 (PANTHER), seg (SEG)
comp1651_c0_seq1	---NA---	341	0			0	-		no IPS match
comp1652_c0_seq1	vacuolar protein-sorting-associated	1026	10	1.42114e-48	0.809	1	P:protein transport	-	seg (SEG)
comp1653_c0_seq1	hypothetical protein CLUG_01540 [Clavispora lusitaniae ATCC 42720]	897	1	1.60784e-06	0.48	5	F:phosphatase activity; P:dephosphorylation; P:protein dephosphorylation; P:peptidyl-tyrosine dephosphorylation; F:protein tyrosine phosphatase activity		seg (SEG)
comp1654_c0_seq1	med11_debha ame: full=mediator of rna polymerase ii transcription subunit 11 ame: full=mediator complex subunit 11	440	10	6.02825e-30	0.677	3	F:RNA polymerase II transcription cofactor activity; P:regulation of transcription from RNA polymerase II promoter; C:mediator complex	-	IPR019404
comp1655_c0_seq1	enhancer of mrna-decapping	840	10	1.00115e-119	0.698	0	-		IPR004443; IPR019050; PTHR13612 (PANTHER)
comp1656_c0_seq1	---NA---	424	0			0	-		SignalP-NN(euk) (SIGNALP)
comp1657_c0_seq1	dna-directed rna polymerase ii largest subunit (rna polymerase ii subunit 1)	609	10	1.48859e-79	0.853	5	F:metal ion binding; F:DNA-directed RNA polymerase activity; C:DNA-directed RNA polymerase II, core complex; F:DNA binding; P:transcription from RNA polymerase II promoter	EC:2.7.7.6	IPR000684; IPR007081; PTHR19376 (PANTHER), PTHR19376:SF14 (PANTHER), seg (SEG), SSF64484 (SUPERFAMILY)
comp1658_c0_seq1	nitrilase superfamily protein	559	10	4.66669e-39	0.826	2	P:nitrogen compound metabolic process; F:hydrolase activity, acting on carbon-nitrogen (but not peptide) bonds	-	IPR003010; PTHR23088 (PANTHER)
comp1659_c0_seq1	hypothetical protein PGUG_04905 [Meyerozyma guilliermondii ATCC 6260]	449	10	1.52074e-71	0.857	0	-		PTHR10351 (PANTHER), PTHR10351:SF21 (PANTHER)
comp166_c0_seq1	succinate dehydrogenase	745	10	1.42771e-59	0.801	4	C:plasma membrane succinate dehydrogenase complex; F:electron carrier activity; P:tricarboxylic acid cycle; F:succinate dehydrogenase (ubiquinone) activity	EC:1.3.5.1	seg (SEG)
comp166_c1_seq1	---NA---	214	0			0	-		no IPS match
comp1660_c0_seq1	peroxin peroxisome assembly protein	1354	10	1.04637e-163	0.679	4	F:zinc ion binding; C:integral to peroxisomal membrane; P:protein targeting to peroxisome; F:protein C-terminus binding	-	IPR001841; IPR006845; IPR013083; IPR017375; PF13923 (PFAM), seg (SEG), SSF57850 (SUPERFAMILY)
comp1661_c0_seq1	histone acetyltransferase b catalytic	750	10	2.38577e-67	0.681	5	P:chromatin modification; P:cellular macromolecule metabolic process; P:nucleic acid metabolic process; F:N-acetyltransferase activity; C:nucleus	-	seg (SEG)
comp1662_c0_seq1	potential cytosolic chaperonin cct ring complex subunit cct3	1714	10	0	0.948	4	P:protein folding; C:cytoplasm; F:unfolded protein binding; F:ATP binding	-	IPR002194; IPR002423; IPR012719; IPR017998; G3DSA:1.10.560.10 (GENE3D), G3DSA:3.30.260.10 (GENE3D), G3DSA:3.50.7.10 (GENE3D), seg (SEG), SSF52029 (SUPERFAMILY), SSF54849 (SUPERFAMILY)
comp1663_c0_seq1	---NA---	260	0			0	-		seg (SEG), SignalP-NN(euk) (SIGNALP), tmhmm (TMHMM)
comp1664_c0_seq1	cytochrome c oxidase assembly protein cox15	684	10	1.68282e-81	0.746	3	P:heme a biosynthetic process; C:membrane; P:oxidation-reduction process	-	IPR003780; PTHR23289 (PANTHER), seg (SEG), tmhmm (TMHMM)
comp1665_c0_seq1	guanine deaminase (guanine aminase) (guanine aminohydrolase)	404	10	5.9881e-41	0.693	2	F:zinc ion binding; F:guanine deaminase activity	EC:3.5.4.3	IPR006680; IPR014311; G3DSA:2.30.40.10 (GENE3D), PTHR11271 (PANTHER), SSF51556 (SUPERFAMILY)
comp1666_c0_seq1	acetyl-coenzyme-a carboxylase	812	10	6.09209e-88	0.867	3	P:metabolic process; F:biotin carboxylase activity; F:ATP binding	EC:6.3.4.14	IPR005481; IPR011764; IPR016185; PTHR18866 (PANTHER), PTHR18866:SF6 (PANTHER)
comp1667_c0_seq1	exosomal 3 -5 exoribonuclease subunit rrp44 dis3	4164	10	0	0.738	2	F:ribonuclease activity; F:RNA binding	-	IPR001900; PTHR23355 (PANTHER), PTHR23355:SF8 (PANTHER), seg (SEG)
comp1668_c0_seq1	potential clathrin-associated protein ap-3 complex component	2429	10	5.31462e-173	0.621	4	P:intracellular protein transport; P:vesicle-mediated transport; C:membrane coat; F:binding	-	IPR002553; IPR011989; IPR016024; coil (COIL), PTHR11134 (PANTHER), PTHR11134:SF1 (PANTHER), seg (SEG)
comp1669_c0_seq1	potential hsf-type dna binding transcription factor	1601	10	3.57214e-117	0.527	3	F:sequence-specific DNA binding transcription factor activity; C:nucleus; F:sequence-specific DNA binding	-	IPR000232; IPR011991; PTHR10015 (PANTHER), PTHR10015:SF44 (PANTHER), seg (SEG), SSF46785 (SUPERFAMILY)
comp167_c0_seq1	gtp cyclohydrolase ii	1674	10	1.65231e-168	0.862	2	F:GTP cyclohydrolase II activity; P:riboflavin biosynthetic process	EC:3.5.4.25	IPR000926; PTHR21327 (PANTHER), seg (SEG), SSF142695 (SUPERFAMILY)
comp1670_c0_seq1	---NA---	346	0			0	-		no IPS match
comp1671_c0_seq1	---NA---	1667	0			3	F:sequence-specific DNA binding RNA polymerase II transcription factor activity; C:nucleus; F:zinc ion binding	-	IPR001138; seg (SEG)
comp1672_c0_seq1	DEHA2D16940p [Debaryomyces hansenii CBS767]	961	10	1.16669e-78	0.678	0	-		IPR013057; PTHR22950 (PANTHER), PTHR22950:SF9 (PANTHER), seg (SEG), tmhmm (TMHMM)
comp1673_c0_seq1	t-complex protein 1 subunit theta	782	10	3.55141e-151	0.899	4	P:protein folding; C:cytoplasm; F:unfolded protein binding; F:ATP binding	-	IPR002423; IPR012721; IPR017998; G3DSA:1.10.560.10 (GENE3D), G3DSA:3.50.7.10 (GENE3D), SSF52029 (SUPERFAMILY)
comp1674_c0_seq1	edc1_picst ame: full=enhancer of mrna-decapping protein 1	1211	10	6.0546e-40	0.426	4	F:RNA binding; P:nuclear-transcribed mRNA catabolic process, nonsense-mediated decay; C:cytoplasm; P:mRNA processing		no IPS match
comp1675_c0_seq1	hypothetical protein CLUG_03141 [Clavispora lusitaniae ATCC 42720]	731	10	3.7105e-121	0.821	0	-		PTHR11089 (PANTHER), PTHR11089:SF7 (PANTHER), seg (SEG)
comp1676_c0_seq1	u6 snrna-associated sm-like	236	10	9.44357e-31	0.86	0	-		no IPS match
comp1677_c0_seq1	copii transport vesicle biogenesis vesicle transport	998	10	1.53237e-133	0.817	1	C:membrane	-	SignalP-NN(euk) (SIGNALP)
comp1678_c0_seq1	regulator of ty1 transposition	790	10	2.06207e-64	0.568	0	-		IPR006569; IPR006903; IPR008942; PTHR12460 (PANTHER), seg (SEG)
comp1679_c0_seq1	potential iron permease membrane protein	889	10	5.55023e-116	0.747	2	C:membrane; P:transmembrane transport	-	IPR004923; seg (SEG), SignalP-NN(euk) (SIGNALP), tmhmm (TMHMM)
comp168_c0_seq1	ubiquinol-cytochrome-c reductase chain viii	366	10	1.12089e-53	0.804	1	F:ubiquinol-cytochrome-c reductase activity	EC:1.10.2.2	IPR004205; tmhmm (TMHMM)
comp1680_c0_seq1	protein required for nuclear import with some similarity to another protein involved in nuclear transport	1600	10	0	0.704	3	C:eukaryotic translation initiation factor 3 complex; P:translational initiation; F:translation initiation factor activity	-	IPR008905; PTHR13937 (PANTHER), seg (SEG)
comp1681_c0_seq1	dna-directed rna polymerases ii 24 kda polypeptide	552	10	9.12507e-96	0.953	3	F:DNA binding; F:DNA-directed RNA polymerase activity; C:nucleus	EC:2.7.7.6	IPR000783; IPR005571; IPR014381; coil (COIL), PTHR10535 (PANTHER), seg (SEG)
comp1682_c0_seq1	likely protein kinase	1497	10	3.94256e-172	0.743	4	F:ATP binding; P:protein phosphorylation; F:protein serine/threonine kinase activity; F:protein tyrosine kinase activity	EC:2.7.11.0; EC:2.7.10.0	IPR000719; IPR002290; IPR008271; IPR011009; IPR020635; G3DSA:1.10.510.10 (GENE3D), G3DSA:3.30.200.20 (GENE3D), PTHR22967 (PANTHER), PTHR22967:SF30 (PANTHER), seg (SEG)
comp1683_c0_seq1	likely protein kinase	2260	10	2.04795e-178	0.898	2	F:oxidoreductase activity; P:oxidation-reduction process	-	IPR006076; G3DSA:3.30.9.10 (GENE3D), G3DSA:3.50.50.60 (GENE3D), PTHR13847 (PANTHER), PTHR13847:SF53 (PANTHER), seg (SEG), SSF51905 (SUPERFAMILY)
comp1684_c0_seq1	amino acid permease-packaging endoplasmic reticulum packaging	787	10	6.83378e-68	0.783	0	-		IPR013248; seg (SEG), SignalP-NN(euk) (SIGNALP), tmhmm (TMHMM)
comp1685_c0_seq1	threonine aldolase	1109	10	3.01939e-149	0.831	3	F:pyridoxal phosphate binding; P:cellular amino acid metabolic process; F:threonine aldolase activity	EC:4.1.2.5	IPR001597; IPR015421; IPR015422; IPR015424; IPR023603; PTHR10289 (PANTHER), SignalP-NN(euk) (SIGNALP), tmhmm (TMHMM)
comp1686_c0_seq1	mitochondrial ribosomal protein mrpl25	542	10	4.46049e-74	0.828	0	-		seg (SEG)
comp1687_c0_seq1	serine threonine-protein phosphatase 2a 56 kda regulatory subunit delta 1 isoform	1797	10	0	0.856	4	C:protein phosphatase type 2A complex; P:signal transduction; F:binding; F:protein phosphatase type 2A regulator activity	-	IPR002554; IPR016024; seg (SEG)
comp1688_c0_seq1	palmitoyltransferase akr1	1084	10	1.00082e-94	0.711	6	C:endosome; C:Golgi apparatus; C:organelle membrane; F:transferase activity; C:intracellular organelle part; F:zinc ion binding	-	IPR001594; PTHR22883 (PANTHER), seg (SEG), SignalP-NN(euk) (SIGNALP), tmhmm (TMHMM)
comp1689_c0_seq1	acetolactate synthase small mitochondrial precursor	545	10	4.29586e-102	0.907	3	F:amino acid binding; F:acetolactate synthase activity; P:branched chain family amino acid biosynthetic process	EC:2.2.1.6	IPR002912; IPR004789; IPR019455; PD002844 (PRODOM), G3DSA:3.30.70.260 (GENE3D), SSF55021 (SUPERFAMILY)
comp169_c0_seq1	cytochrome c oxidase	293	10	1.21923e-27	0.831	0	-		SignalP-NN(euk) (SIGNALP), tmhmm (TMHMM)
comp1690_c0_seq1	integral membrane protein	1697	10	7.06918e-86	0.85	0	-		IPR019185; PTHR12952 (PANTHER), SignalP-NN(euk) (SIGNALP), tmhmm (TMHMM)
comp1691_c0_seq1	---NA---	926	0			0	-		SignalP-NN(euk) (SIGNALP), tmhmm (TMHMM)
comp1692_c0_seq1	potential hexose transporter fragment	867	10	3.55169e-28	0.847	3	C:integral to membrane; F:transmembrane transporter activity; P:transmembrane transport	-	IPR005828; PTHR24063 (PANTHER), PTHR24063:SF115 (PANTHER), SignalP-NN(euk) (SIGNALP), tmhmm (TMHMM)
comp1693_c0_seq1	hypothetical protein CLUG_03255 [Clavispora lusitaniae ATCC 42720]	885	10	2.10206e-70	0.548	1	C:integral to membrane	-	IPR005344; PTHR12703 (PANTHER), tmhmm (TMHMM)
comp1694_c0_seq1	hypothetical protein CLUG_00517 [Clavispora lusitaniae ATCC 42720]	862	10	3.95451e-76	0.697	1	F:FMN binding		no IPS match
comp1695_c0_seq1	---NA---	305	0			0	-		SignalP-NN(euk) (SIGNALP), tmhmm (TMHMM)
comp1696_c0_seq1	---NA---	554	0			0	-		seg (SEG)
comp1697_c0_seq1	eukaryotic translation initiation factor 2 gamma subunit	625	10	1.42032e-76	0.828	2	F:GTPase activity; F:GTP binding	-	IPR000795; G3DSA:3.40.50.300 (GENE3D), PTHR23115 (PANTHER), PTHR23115:SF9 (PANTHER), seg (SEG), SSF52540 (SUPERFAMILY)
comp1698_c0_seq1	---NA---	906	0			0	-		no IPS match
comp1699_c0_seq1	na+ h+ antiporter	671	10	1.95422e-126	0.893	4	P:cation transport; F:solute:hydrogen antiporter activity; C:integral to membrane; P:transmembrane transport	-	IPR006153; IPR018421; IPR018422; SignalP-NN(euk) (SIGNALP), tmhmm (TMHMM)
comp17_c0_seq1	ribonuclease t2-like	1105	10	7.30818e-69	0.624	0	-		no IPS match
comp170_c0_seq1	hypothetical protein CLUG_03646 [Clavispora lusitaniae ATCC 42720]	1186	10	2.03402e-50	0.525	0	-		no IPS match
comp1700_c0_seq1	potential sterol binding protein	407	10	5.11154e-60	0.818	1	F:heme binding	-	IPR001199; PTHR10281 (PANTHER), PTHR10281:SF25 (PANTHER)
comp1701_c0_seq1	---NA---	304	0			0	-		no IPS match
comp1702_c0_seq1	spermidine mdr-type pump	2339	10	0	0.768	2	P:transmembrane transport; C:integral to membrane	-	IPR011701; IPR016196; IPR020846; coil (COIL), G3DSA:1.20.1250.20 (GENE3D), PTHR24004 (PANTHER), PTHR24004:SF23 (PANTHER), seg (SEG), tmhmm (TMHMM)
comp1703_c0_seq1	vacuolar membrane	1276	10	1.25309e-104	0.758	0	-		no IPS match
comp1704_c0_seq1	possible ccr4-not complex associated factor caf120p fragment	968	10	1.98993e-85	0.579	0	-		seg (SEG)
comp1705_c0_seq1	vacuolar cation channel	2302	10	0	0.808	4	C:integral to membrane; F:ion channel activity; P:ion transport; P:transmembrane transport	-	IPR024862; coil (COIL), PTHR10582:SF2 (PANTHER), seg (SEG), tmhmm (TMHMM)
comp1706_c0_seq1	---NA---	210	0			0	-		no IPS match
comp1707_c0_seq1	glutamate 5-kinase	484	10	1.81535e-35	0.815	5	C:cytoplasm; P:phosphorylation; F:RNA binding; P:proline biosynthetic process; F:glutamate 5-kinase activity	EC:2.7.2.11	IPR002478; IPR015947; PTHR11063 (PANTHER), PTHR11063:SF6 (PANTHER)
comp1708_c0_seq1	hypothetical protein CLUG_03487 [Clavispora lusitaniae ATCC 42720]	548	10	3.99043e-36	0.557	0	-		SignalP-NN(euk) (SIGNALP)
comp1709_c0_seq1	potential oxidoreductase	909	10	7.72219e-81	0.596	3	F:oxidoreductase activity; F:flavin adenine dinucleotide binding; P:oxidation-reduction process	-	IPR001327; IPR013027; G3DSA:3.50.50.60 (GENE3D), PTHR22915 (PANTHER), SSF51905 (SUPERFAMILY)
comp171_c0_seq1	hypothetical protein CLUG_01539 [Clavispora lusitaniae ATCC 42720]	311	10	6.61005e-33	0.882	4	P:glycerol ether metabolic process; F:electron carrier activity; F:protein disulfide oxidoreductase activity; P:cell redox homeostasis	-	IPR005746; IPR012336; IPR013766; seg (SEG)
comp1710_c0_seq1	---NA---	246	0			0	-		no IPS match
comp1711_c0_seq1	catabolite repression protein cat5	896	10	9.96316e-124	0.884	0	-		no IPS match
comp1712_c0_seq1	zinc finger	883	10	9.71711e-86	0.601	2	F:ubiquitin-protein ligase activity; F:zinc ion binding	EC:6.3.2.19	IPR003126; IPR013993; PTHR13513 (PANTHER), PTHR13513:SF2 (PANTHER), seg (SEG)
comp1713_c0_seq1	yippee-like partial	977	10	1.04118e-24	0.694	0	-		no IPS match
comp1714_c0_seq1	potential peroxisomal biogenesis protein pex19	1002	10	7.28109e-107	0.737	1	C:peroxisome	-	IPR006708; PTHR12774:SF2 (PANTHER), seg (SEG)
comp1715_c0_seq1	hypothetical protein CLUG_02221 [Clavispora lusitaniae ATCC 42720]	407	10	2.22651e-22	0.57	0	-		no IPS match
comp1716_c0_seq1	---NA---	350	0			0	-		seg (SEG)
comp1717_c0_seq1	mitochondrial ribosome large subunit protein l16	766	10	3.97806e-118	0.831	4	C:ribosome; F:structural constituent of ribosome; P:translation; F:rRNA binding	-	IPR000114; IPR016180; IPR020798; PTHR12220:SF11 (PANTHER), SignalP-NN(euk) (SIGNALP)
comp1718_c0_seq1	regulatory protein	1976	10	6.9337e-158	0.627	4	F:sequence-specific DNA binding transcription factor activity; F:sequence-specific DNA binding; F:protein binding; C:nucleus	-	IPR001356; IPR009057; IPR017970; PTHR24326 (PANTHER), PTHR24326:SF74 (PANTHER), seg (SEG)
comp1719_c0_seq1	myosin-5 isoform	1582	10	8.69566e-79	0.638	5	F:actin binding; C:myosin complex; F:ATP binding; F:motor activity; C:actin cortical patch	-	IPR001452; IPR010926; G3DSA:2.30.30.40 (GENE3D), seg (SEG)
comp172_c0_seq1	ubiquinol-cytochrome c oxidoreductase subunit 6	1115	10	2.1593e-33	0.814	1	F:ubiquinol-cytochrome-c reductase activity	EC:1.10.2.2	IPR003422; IPR023184; seg (SEG)
comp1720_c0_seq1	---NA---	417	0			0	-		seg (SEG)
comp1721_c0_seq1	ubiquitin carboxyl-terminal hydrolase	2398	10	0	0.666	2	F:ubiquitin thiolesterase activity; P:ubiquitin-dependent protein catabolic process	EC:3.1.2.15	IPR001394; IPR018200; PTHR24006 (PANTHER), PTHR24006:SF54 (PANTHER), seg (SEG), SSF54001 (SUPERFAMILY)
comp1722_c0_seq1	hypothetical protein CLUG_05104 [Clavispora lusitaniae ATCC 42720]	1209	10	1.67653e-73	0.753	0	-		PTHR15350 (PANTHER), PTHR15350:SF2 (PANTHER), seg (SEG)
comp1723_c0_seq1	hypothetical protein CLUG_02726 [Clavispora lusitaniae ATCC 42720]	1019	10	3.10793e-77	0.769	0	-		IPR007019; coil (COIL), seg (SEG)
comp1724_c0_seq1	hypothetical protein CLUG_00569 [Clavispora lusitaniae ATCC 42720]	946	10	2.10641e-57	0.542	0	-		no IPS match
comp1725_c0_seq1	potential t-snare-interacting protein sly1p	1090	10	1.91404e-179	0.796	1	P:vesicle docking involved in exocytosis	-	IPR001619; coil (COIL), G3DSA:1.25.40.60 (GENE3D), G3DSA:3.40.50.1910 (GENE3D), G3DSA:3.90.830.10 (GENE3D), PTHR11679:SF2 (PANTHER)
comp1726_c0_seq1	zn finger-containing gtpase- activating protein for arf	473	10	2.7459e-63	0.762	3	F:ARF GTPase activator activity; F:zinc ion binding; P:regulation of ARF GTPase activity	-	IPR001164; PTHR23180 (PANTHER), PTHR23180:SF101 (PANTHER), seg (SEG)
comp1727_c0_seq1	hypothetical protein CLUG_03488 [Clavispora lusitaniae ATCC 42720]	422	1	0.000162097	0.5	4	P:oxidation-reduction process; F:oxidoreductase activity; F:coenzyme binding; F:NADP binding		no IPS match
comp1728_c0_seq1	rrp45_yeast ame: full=exosome complex component rrp45 ame: full=ribosomal rna-processing protein 45	1521	10	2.39089e-154	0.793	2	F:RNA binding; P:RNA processing	-	IPR001247; IPR015847; IPR020568; PTHR11097 (PANTHER), PTHR11097:SF8 (PANTHER), seg (SEG)
comp1729_c0_seq1	had-like protein	451	10	5.82852e-50	0.731	1	F:catalytic activity	-	IPR023214; PTHR18901 (PANTHER), PF13419 (PFAM)
comp173_c0_seq1	stereospecific carbonyl reductase 3	966	10	1.97331e-46	0.813	3	P:oxidation-reduction process; F:oxidoreductase activity; F:binding	-	seg (SEG), tmhmm (TMHMM)
comp1730_c0_seq1	subunit of the secretory polypeptide translocation	344	10	3.17431e-16	0.875	1	F:binding	-	no IPS match
comp1731_c0_seq1	eif3b_canal ame: full=eukaryotic translation initiation factor 3 subunit b short=eif3b ame: full=eukaryotic translation initiation factor 3 90 kda subunit homolog short=eif3 p90 ame: full=translation initiation factor eif3 p90 subunit homolog	2267	10	0	0.841	3	F:translation initiation factor activity; P:translational initiation; F:protein binding	-	IPR011400; IPR013979; IPR015943; seg (SEG), SSF82171 (SUPERFAMILY)
comp1732_c0_seq1	phenylalanyl-trna synthetase alpha chain	720	10	4.43922e-155	0.935	5	C:cytoplasm; F:phenylalanine-tRNA ligase activity; F:ATP binding; P:phenylalanyl-tRNA aminoacylation; F:tRNA binding	EC:6.1.1.20	IPR002319; IPR004529; IPR006195; G3DSA:3.30.930.10 (GENE3D), PTHR11538 (PANTHER), PTHR11538:SF15 (PANTHER), SSF55681 (SUPERFAMILY)
comp1733_c0_seq1	serine mitochondrial precursor	1533	10	0	0.922	4	F:glycine hydroxymethyltransferase activity; P:glycine metabolic process; P:L-serine metabolic process; F:pyridoxal phosphate binding	EC:2.1.2.1	IPR001085; IPR015421; IPR015422; IPR015424; IPR019798; coil (COIL), seg (SEG)
comp1734_c0_seq1	ribosome biogenesis protein brx1	940	10	9.41057e-164	0.906	0	-		IPR004154; IPR007109; G3DSA:3.40.50.10480 (GENE3D), PTHR13634 (PANTHER), seg (SEG)
comp1735_c0_seq1	molecular chaperone ( superfamily)	620	10	4.03231e-22	0.514	1	F:binding	-	IPR011990; seg (SEG), SignalP-NN(euk) (SIGNALP), tmhmm (TMHMM)
comp1736_c0_seq1	pyruvate kinase	1546	10	0	0.925	0	-		seg (SEG)
comp1737_c0_seq1	hypothetical protein CLUG_02889 [Clavispora lusitaniae ATCC 42720]	976	10	6.79794e-28	0.593	3	F:protein binding; P:cell communication; F:phosphatidylinositol binding	-	IPR001683; PTHR10555 (PANTHER), PTHR10555:SF24 (PANTHER)
comp1738_c0_seq1	potential translational activator of cox1	1125	10	0	0.84	0	-		PF13824 (PFAM), seg (SEG)
comp1739_c0_seq1	mitochondrial precursor	665	10	2.25838e-79	0.779	3	F:nucleic acid binding; C:intracellular; F:exonuclease activity	-	IPR012337; IPR013520; G3DSA:3.30.420.10 (GENE3D), PTHR11046 (PANTHER)
comp174_c0_seq1	atp synthase delta subunit	437	10	1.04541e-78	0.926	1	P:ATP synthesis coupled proton transport	-	IPR001469; IPR020546; PTHR13822:SF1 (PANTHER)
comp1740_c0_seq1	DEHA2F21560p [Debaryomyces hansenii CBS767]	894	10	6.26407e-20	0.593	0	-		IPR003807; tmhmm (TMHMM)
comp1741_c0_seq1	diphthamide biosynthesis protein 3	913	10	6.27553e-31	0.974	0	-		no IPS match
comp1742_c0_seq1	potential cytosolic chaperonin cct ring complex subunit cct7	960	10	0	0.922	3	F:ATP binding; P:protein folding; F:unfolded protein binding	-	IPR002194; IPR002423; IPR012720; IPR017998; G3DSA:1.10.560.10 (GENE3D), G3DSA:3.30.260.10 (GENE3D), G3DSA:3.50.7.10 (GENE3D), SSF52029 (SUPERFAMILY), SSF54849 (SUPERFAMILY)
comp1743_c0_seq1	zinc finger transcription factor	1021	10	5.60675e-50	0.459	3	F:sequence-specific DNA binding transcription factor activity; F:zinc ion binding; F:sequence-specific DNA binding	-	IPR000679; IPR013088; IPR013860; PTHR10071 (PANTHER), seg (SEG), SSF57716 (SUPERFAMILY)
comp1744_c0_seq1	---NA---	1577	0			0	-		SignalP-NN(euk) (SIGNALP)
comp1745_c0_seq1	---NA---	927	0			0	-		no IPS match
comp1746_c0_seq1	---NA---	306	0			0	-		no IPS match
comp1747_c0_seq1	hypothetical nuclear conserved	962	10	9.63735e-82	0.588	2	F:protein binding; C:nucleus	-	IPR024318; seg (SEG)
comp1748_c0_seq1	---NA---	461	0			0	-		no IPS match
comp1749_c0_seq1	transcriptional regulatory	824	10	8.55716e-92	0.733	0	-		IPR013907; PTHR21964 (PANTHER), PTHR21964:SF2 (PANTHER)
comp175_c0_seq1	sodium transport atpase 2	1508	10	0	0.852	6	F:calcium-transporting ATPase activity; C:integral to membrane; P:ATP biosynthetic process; F:ATP binding; P:cation transport; F:metal ion binding	EC:3.6.3.8	IPR001757; IPR005834; IPR006414; IPR008250; IPR018303; IPR023214; IPR023299; IPR023306; coil (COIL), PTHR24093 (PANTHER), SignalP-NN(euk) (SIGNALP), tmhmm (TMHMM), SSF81665 (SUPERFAMILY)
comp1750_c0_seq1	mitochondrial processing protease	277	10	2.30645e-47	0.897	4	F:metalloendopeptidase activity; P:proteolysis; F:zinc ion binding; C:viral capsid	EC:3.4.24.0	no IPS match
comp1751_c0_seq1	was wasl-interacting protein family member 2	1461	10	6.07859e-10	0.381	6	F:chitin binding; P:chitin metabolic process; C:extracellular region; F:molecular_function; P:biological_process; C:cellular_component		seg (SEG)
comp1753_c0_seq1	acid phosphatase	1238	10	3.92832e-171	0.713	0	-		seg (SEG)
comp1754_c0_seq1	spry-domain-containing protein	1531	10	1.00249e-160	0.735	1	F:protein binding	-	IPR001870; IPR003877; IPR008985; IPR018355; PTHR12864 (PANTHER), PTHR12864:SF2 (PANTHER), seg (SEG), SignalP-NN(euk) (SIGNALP), tmhmm (TMHMM)
comp1755_c0_seq1	ygr143wp-like protein	599	10	5.73092e-120	0.842	0	-		IPR005629; IPR008985; IPR013320; SignalP-NN(euk) (SIGNALP)
comp1756_c0_seq1	---NA---	499	0			0	-		no IPS match
comp1757_c0_seq1	mitochondrial protein involved in protein import into the mitochondrial matrix	1404	10	9.6048e-98	0.54	0	-		IPR015222
comp1758_c0_seq1	mitogen-activated protein kinase mkc1	1901	10	0	0.897	4	F:ATP binding; P:protein phosphorylation; F:MAP kinase activity; F:protein tyrosine kinase activity	EC:2.7.11.24; EC:2.7.10.0	IPR000719; IPR002290; IPR003527; IPR008271; IPR008352; IPR011009; IPR017441; IPR020635; coil (COIL), G3DSA:1.10.510.10 (GENE3D), G3DSA:3.30.200.20 (GENE3D), PTHR24055 (PANTHER), PTHR24055:SF68 (PANTHER), seg (SEG)
comp1759_c0_seq1	choline kinase	1736	10	0	0.724	0	-		IPR002573; IPR007521; IPR011009; G3DSA:3.10.450.110 (GENE3D), G3DSA:3.90.1200.10 (GENE3D), PTHR22603 (PANTHER), PTHR22603:SF7 (PANTHER), seg (SEG)
comp176_c0_seq1	---NA---	436	0			0	-		PF12734 (PFAM), seg (SEG), tmhmm (TMHMM)
comp1760_c0_seq1	general amino acid permease	410	10	9.77465e-67	0.879	3	C:integral to membrane; F:amino acid transmembrane transporter activity; P:amino acid transmembrane transport	-	IPR002293; IPR004840; IPR004841; PTHR11785:SF80 (PANTHER), seg (SEG), SignalP-NN(euk) (SIGNALP), tmhmm (TMHMM)
comp1761_c0_seq1	cardiolipin synthase	1483	10	6.97683e-80	0.724	3	C:membrane; F:phosphotransferase activity, for other substituted phosphate groups; P:phospholipid biosynthetic process	EC:2.7.8.0	IPR000462; PTHR14269 (PANTHER), PTHR14269:SF3 (PANTHER), tmhmm (TMHMM)
comp1762_c0_seq1	aldo keto reductase	518	10	3.08063e-47	0.765	2	F:oxidoreductase activity; P:oxidation-reduction process	-	IPR001395; IPR020471; IPR023210; PTHR11732:SF34 (PANTHER)
comp1763_c0_seq1	methylenetetrahydrofolate reductase 2	745	10	4.40046e-43	0.733	0	-		no IPS match
comp1764_c0_seq1	mitochondrial import inner membrane translocase	330	10	1.94851e-42	0.786	5	F:metal ion binding; P:protein import into mitochondrial inner membrane; C:mitochondrial inner membrane; C:mitochondrial intermembrane space protein transporter complex; P:transmembrane transport	-	IPR004217; PTHR19338 (PANTHER)
comp1765_c0_seq1	hypothetical protein CLUG_02629 [Clavispora lusitaniae ATCC 42720]	701	10	1.49664e-67	0.656	2	F:DNA binding; F:protein binding	-	IPR001487; IPR018359; PTHR16062 (PANTHER)
comp1766_c0_seq1	adenine phosphoribosyltransferase 1	593	10	6.78402e-83	0.866	6	P:purine ribonucleoside salvage; C:cytoplasm; F:adenine phosphoribosyltransferase activity; F:metal ion binding; C:nucleus; P:adenine salvage	EC:2.4.2.7	IPR000836; IPR005764; G3DSA:3.40.50.2020 (GENE3D), PTHR11776 (PANTHER), seg (SEG), SSF53271 (SUPERFAMILY)
comp1767_c0_seq1	DEHA2F09328p [Debaryomyces hansenii CBS767]	1172	10	2.38864e-55	0.514	0	-		seg (SEG), SignalP-NN(euk) (SIGNALP)
comp1768_c0_seq1	potential phospholipid-translocating atpase	850	10	3.40814e-50	0.635	2	P:response to stress; C:integral to membrane	-	IPR007568; seg (SEG), tmhmm (TMHMM)
comp1769_c0_seq1	nucleolar protein involved in pre-rrna processing	639	10	3.92006e-23	0.721	1	C:nucleus	-	IPR012580; PTHR12202 (PANTHER), seg (SEG)
comp177_c1_seq1	transposon polyprotein reverse	4538	10	7.162e-121	0.551	6	F:nucleic acid binding; P:DNA integration; F:peptidase activity; F:zinc ion binding; F:RNA-directed DNA polymerase activity; F:DNA binding		PTHR11439 (PANTHER), PTHR11439:SF123 (PANTHER)
comp1770_c0_seq1	likely mitochondrial ribosomal protein mrpl3	1159	10	2.55708e-179	0.8	0	-		no IPS match
comp1771_c0_seq1	possible repetitive cell surface protein	1585	10	6.60143e-23	0.483	0	-		PF13928 (PFAM), seg (SEG), SignalP-NN(euk) (SIGNALP), tmhmm (TMHMM)
comp1772_c0_seq1	vacuolar transporter chaperone 1	508	10	1.01606e-59	0.968	0	-		IPR003807; PTHR10783 (PANTHER), PTHR10783:SF1 (PANTHER), seg (SEG), tmhmm (TMHMM)
comp1773_c0_seq1	la autoantigen la rna-binding la protein	499	10	4.50728e-89	0.882	5	F:RNA binding; C:ribonucleoprotein complex; P:RNA processing; C:nucleus; F:nucleotide binding	-	IPR002344; IPR006630; IPR011991; IPR012677; PTHR22792 (PANTHER), PTHR22792:SF31 (PANTHER), SSF46785 (SUPERFAMILY)
comp1774_c0_seq1	alpha- -mannosyltransferase	307	1	1.61885e-07	0.94	0	-		seg (SEG), SignalP-NN(euk) (SIGNALP), tmhmm (TMHMM)
comp1775_c0_seq1	hypothetical protein CLUG_04584 [Clavispora lusitaniae ATCC 42720]	952	10	1.85975e-121	0.752	0	-		IPR008532; coil (COIL), PTHR15239 (PANTHER), seg (SEG)
comp1776_c0_seq1	cytochrome c oxidase assembly protein cox15	847	10	1.05576e-92	0.835	3	P:heme a biosynthetic process; C:membrane; P:oxidation-reduction process	-	IPR003780; PTHR23289 (PANTHER), seg (SEG), tmhmm (TMHMM)
comp1777_c0_seq1	clavaminate synthase-like protein	1150	10	0	0.836	2	F:oxidoreductase activity; P:oxidation-reduction process	-	IPR003819; G3DSA:3.60.130.10 (GENE3D), seg (SEG), SignalP-NN(euk) (SIGNALP), SSF51197 (SUPERFAMILY)
comp1778_c0_seq1	pre-mrna splicing factor prp1	1528	10	4.82579e-130	0.593	3	P:RNA processing; C:nucleus; F:binding	-	IPR003107; IPR010491; IPR011990; PTHR11246 (PANTHER), PTHR11246:SF1 (PANTHER), seg (SEG)
comp1779_c0_seq1	elongator protein	1862	10	0	0.96	3	F:iron-sulfur cluster binding; F:histone acetyltransferase activity; P:histone acetylation	EC:2.3.1.48	IPR000182; IPR005910; IPR006638; IPR007197; IPR016181; IPR023404; PTHR11135 (PANTHER), seg (SEG), SSF102114 (SUPERFAMILY)
comp178_c0_seq1	glucan -beta-glucosidase	456	10	1.45777e-44	0.618	3	F:catalytic activity; P:carbohydrate metabolic process; F:cation binding	-	IPR013781; IPR017853
comp1780_c0_seq1	hypothetical protein CLUG_02450 [Clavispora lusitaniae ATCC 42720]	1625	10	4.49697e-37	0.627	0	-		no IPS match
comp1781_c0_seq1	mitochondrial import inner membrane translocase subunit tim17	226	10	1.23379e-25	0.885	4	F:P-P-bond-hydrolysis-driven protein transmembrane transporter activity; C:mitochondrial inner membrane presequence translocase complex; P:intracellular protein transport; C:integral to membrane	-	seg (SEG)
comp1782_c0_seq1	vacuolar atp synthase subunit c (v-atpase c subunit) (vacuolar proton pump c subunit) (v-atpase 42 kda subunit)	1236	10	0	0.823	3	P:ATP hydrolysis coupled proton transport; C:proton-transporting V-type ATPase, V1 domain; F:hydrogen-exporting ATPase activity, phosphorylative mechanism	EC:3.6.3.6	no IPS match
comp1783_c0_seq1	casein kinase i isoform gamma-1	1202	10	7.89395e-134	0.949	3	F:ATP binding; P:protein phosphorylation; F:protein serine/threonine kinase activity	EC:2.7.11.0	seg (SEG)
comp1784_c0_seq1	regulator protein	1213	10	1.17007e-159	0.797	1	F:ATP binding	-	IPR001023; IPR013126; G3DSA:3.30.30.30 (GENE3D), G3DSA:3.30.420.40 (GENE3D), G3DSA:3.90.640.10 (GENE3D), PTHR19375:SF9 (PANTHER), seg (SEG), SSF53067 (SUPERFAMILY)
comp1785_c0_seq1	potential mitochondrial protein	521	10	9.96422e-70	0.896	0	-		no IPS match
comp1786_c0_seq1	cysteine synthase 2	868	10	3.28125e-144	0.851	4	F:pyridoxal phosphate binding; F:cysteine synthase activity; P:cysteine biosynthetic process from serine; F:transferase activity	EC:2.5.1.47	IPR001926; G3DSA:3.40.50.1100 (GENE3D), PTHR10314 (PANTHER), PTHR10314:SF32 (PANTHER), seg (SEG)
comp1787_c0_seq1	potential nuclear localization sequence binding protein nsr1p	574	10	4.25687e-87	0.892	2	F:nucleic acid binding; F:nucleotide binding	-	IPR000504; IPR012677; PTHR24012 (PANTHER), PTHR24012:SF206 (PANTHER), seg (SEG), SSF54928 (SUPERFAMILY)
comp1788_c0_seq1	phosphomannomutase	1296	10	8.29803e-90	0.898	3	F:phosphomannomutase activity; C:cytoplasm; P:mannose biosynthetic process	EC:5.4.2.8	IPR000408; IPR009091; PTHR22870 (PANTHER)
comp1789_c0_seq1	glutamine phosphoribosylpyrophosphate	497	10	1.14162e-70	0.85	0	-		seg (SEG), SignalP-NN(euk) (SIGNALP)
comp179_c0_seq1	sphingolipid long chain base-responsive protein pil1	359	10	2.38044e-32	0.896	0	-		PF13805 (PFAM), seg (SEG)
comp1790_c0_seq1	conserved hypothetical protein [Clavispora lusitaniae ATCC 42720]	1532	10	0	0.892	3	P:nucleoside metabolic process; F:amidophosphoribosyltransferase activity; P:purine nucleobase biosynthetic process	EC:2.4.2.14	IPR000583; IPR000836; IPR005854; IPR017932; G3DSA:3.40.50.2020 (GENE3D), G3DSA:3.60.20.10 (GENE3D), SSF53271 (SUPERFAMILY), SSF56235 (SUPERFAMILY)
comp1791_c0_seq1	gtp-binding protein ypt5	738	10	5.83728e-103	0.779	8	F:GTP binding; P:small GTPase mediated signal transduction; F:GTPase activity; P:GTP catabolic process; P:intracellular protein transport; P:nucleocytoplasmic transport; C:intracellular; C:membrane	-	IPR001806; IPR002041; IPR003578; IPR003579; IPR005225; IPR020849; G3DSA:3.40.50.300 (GENE3D), PTHR24073 (PANTHER), PTHR24073:SF254 (PANTHER), PS51419 (PROFILE), SSF52540 (SUPERFAMILY)
comp1792_c0_seq1	glutamate--cysteine ligase	1777	10	0	0.734	0	-		tmhmm (TMHMM)
comp1793_c0_seq1	phosphatidylserine decarboxylase	1197	10	0	0.83	2	F:phosphatidylserine decarboxylase activity; P:phospholipid biosynthetic process	EC:4.1.1.65	IPR003817; IPR005221; seg (SEG)
comp1794_c0_seq1	tom7-domain-containing protein	230	10	4.44492e-30	0.916	3	F:P-P-bond-hydrolysis-driven protein transmembrane transporter activity; P:intracellular protein transport; C:mitochondrial outer membrane	-	no IPS match
comp1795_c0_seq1	subunit of er protein- translocation complex	987	10	7.06013e-109	0.764	3	F:protein transporter activity; P:protein transport; C:integral to endoplasmic reticulum membrane	-	IPR004728; IPR011553; PTHR12443:SF3 (PANTHER), seg (SEG), tmhmm (TMHMM)
comp1796_c0_seq1	protein transport protein sec22	601	10	4.0907e-86	0.898	2	C:integral to membrane; P:vesicle-mediated transport	-	IPR001388; IPR010908; IPR011012; coil (COIL), G3DSA:1.20.5.110 (GENE3D), PTHR21136 (PANTHER), PTHR21136:SF4 (PANTHER), PF13774 (PFAM), seg (SEG)
comp1797_c0_seq1	potential zinc finger protein	1472	10	1.15813e-49	0.6	3	F:nucleic acid binding; F:zinc ion binding; C:intracellular		seg (SEG), SignalP-NN(euk) (SIGNALP)
comp1798_c0_seq1	potential oxidoreductase	598	10	3.13033e-55	0.737	3	F:oxidoreductase activity, acting on the CH-OH group of donors, NAD or NADP as acceptor; P:metabolic process; F:binding	EC:1.1.1.0	no IPS match
comp1799_c0_seq1	40 kda membrane-spanning atpase	1198	10	0	0.841	2	F:nucleoside-triphosphatase activity; F:ATP binding	EC:3.6.1.15	IPR003593; IPR003959; IPR003960; G3DSA:1.10.8.60 (GENE3D), G3DSA:3.40.50.300 (GENE3D), PTHR23074 (PANTHER), PTHR23074:SF20 (PANTHER), tmhmm (TMHMM), SSF52540 (SUPERFAMILY)
comp18_c0_seq1	cytochrome p450 liketbp	2624	10	1.07338e-32	0.759	0	-		seg (SEG)
comp180_c0_seq1	potential cytoplasmic adenylate kinase	434	10	2.4324e-69	0.948	6	C:mitochondrial intermembrane space; F:adenylate kinase activity; P:nucleotide biosynthetic process; F:ATP binding; C:cytosol; P:nucleotide phosphorylation	EC:2.7.4.3	IPR000850; coil (COIL), G3DSA:3.40.50.300 (GENE3D), SSF52540 (SUPERFAMILY)
comp1800_c0_seq1	hypothetical protein CLUG_01503 [Clavispora lusitaniae ATCC 42720]	1166	3	2.05272e-28	0.456667	0	-		seg (SEG)
comp1801_c0_seq1	glucose ribitol dehydrogenase	823	10	1.5046e-117	0.767	3	P:oxidation-reduction process; F:oxidoreductase activity; F:nucleotide binding	-	IPR002198; IPR002347; IPR016040; PTHR24322 (PANTHER), PTHR24322:SF116 (PANTHER), SSF51735 (SUPERFAMILY)
comp1802_c0_seq1	saccharopine dehydrogenase	1109	10	0	0.884	3	P:oxidation-reduction process; F:saccharopine dehydrogenase (NADP+, L-glutamate-forming) activity; F:RNA binding	EC:1.5.1.10	IPR001313; IPR005097; G3DSA:1.10.1870.10 (GENE3D), G3DSA:3.30.360.10 (GENE3D), PTHR11133 (PANTHER), PTHR11133:SF2 (PANTHER), SSF55347 (SUPERFAMILY)
comp1803_c0_seq1	---NA---	294	0			0	-		no IPS match
comp1804_c0_seq1	nucleoporin nsp1 (nuclear pore protein nsp1) (nucleoskeletal-like protein)	1017	10	1.12054e-79	0.717	2	C:nuclear pore; F:structural constituent of nuclear pore	-	IPR007758; coil (COIL)
comp1805_c0_seq1	Piso0_005463 [Millerozyma farinosa CBS 7064]	849	10	8.07387e-81	0.769	0	-		no IPS match
comp1806_c0_seq1	transcription nucleosome assembly	2253	10	0	0.823	5	P:regulation of transcription from RNA polymerase II promoter; P:regulation of DNA-dependent transcription, elongation; F:transcription elongation regulator activity; C:nucleus; F:protein binding	-	IPR000980; IPR017072; IPR023097; coil (COIL), PTHR10145:SF1 (PANTHER), seg (SEG), SSF55550 (SUPERFAMILY)
comp1807_c0_seq1	transposable element	1871	7	3.00322e-24	0.46	6	F:RNA binding; P:RNA-dependent DNA replication; F:RNA-directed DNA polymerase activity; F:nucleic acid binding; P:DNA integration; F:DNA binding		SignalP-NN(euk) (SIGNALP), tmhmm (TMHMM)
comp1808_c0_seq1	cell wall function	1298	10	1.6139e-131	0.805	2	C:integral to membrane; C:endoplasmic reticulum membrane	-	IPR019623; SignalP-NN(euk) (SIGNALP), tmhmm (TMHMM)
comp1809_c0_seq1	hypothetical protein PGUG_03991 [Meyerozyma guilliermondii ATCC 6260]	654	10	2.29124e-24	0.513	0	-		IPR008409; coil (COIL)
comp181_c0_seq1	sphingolipid long chain base-responsive protein pil1	328	10	6.15938e-65	0.99	0	-		coil (COIL), PF13805 (PFAM)
comp1810_c0_seq1	hypothetical protein CLUG_04111 [Clavispora lusitaniae ATCC 42720]	1561	10	3.73644e-97	0.528	2	P:DNA integration; F:nucleic acid binding	-	IPR001584; IPR012337; IPR015416; G3DSA:3.30.420.10 (GENE3D), PTHR10178 (PANTHER), PTHR10178:SF14 (PANTHER), seg (SEG)
comp1811_c0_seq1	mitochondrial 2-oxodicarboxylate carrier 1	1085	10	3.01328e-175	0.919	4	C:mitochondrial inner membrane; C:integral to membrane; F:binding; P:transmembrane transport	-	IPR002067; IPR018108; IPR023395; PTHR24089 (PANTHER), PTHR24089:SF76 (PANTHER), seg (SEG), tmhmm (TMHMM)
comp1812_c0_seq1	possible set-like protein	1057	10	2.68333e-167	0.755	1	F:protein binding	-	IPR001214; G3DSA:2.170.270.10 (GENE3D), PTHR12197 (PANTHER), PTHR12197:SF58 (PANTHER), SignalP-NN(euk) (SIGNALP), SSF82199 (SUPERFAMILY)
comp1813_c0_seq1	---NA---	375	0			0	-		no IPS match
comp1814_c0_seq1	likely exosome component rrp40p	629	10	3.7038e-105	0.788	0	-		PTHR21321 (PANTHER), PTHR21321:SF1 (PANTHER)
comp1815_c0_seq1	imidazoleglycerol-phosphate dehydratase	664	10	7.98729e-109	0.963	3	C:cytoplasm; P:histidine biosynthetic process; F:imidazoleglycerol-phosphate dehydratase activity	EC:4.2.1.19	IPR000807; IPR020565; IPR020568; G3DSA:3.30.230.40 (GENE3D), PTHR23133 (PANTHER)
comp1816_c0_seq1	methionyl-trna synthetase	1761	10	0	0.902	4	F:ATP binding; C:cytoplasm; F:methionine-tRNA ligase activity; P:methionyl-tRNA aminoacylation	EC:6.1.1.10	IPR001412; IPR009080; IPR014729; IPR014758; IPR015413; IPR023458; G3DSA:1.10.730.10 (GENE3D), G3DSA:2.20.28.20 (GENE3D), PTHR11946 (PANTHER), PTHR11946:SF20 (PANTHER), seg (SEG), SSF52374 (SUPERFAMILY), SSF57770 (SUPERFAMILY)
comp1817_c0_seq1	---NA---	698	0			0	-		no IPS match
comp1818_c0_seq1	hypothetical protein PGUG_01486 [Meyerozyma guilliermondii ATCC 6260]	494	10	7.47168e-24	0.696	3	F:kinase activity; P:metabolic process; F:phosphotransferase activity, alcohol group as acceptor	EC:2.7.1.0	no IPS match
comp1819_c0_seq1	polyadenylated rna binding protein	314	10	5.20551e-27	0.706	0	-		no IPS match
comp182_c0_seq1	glutamine synthetase	1160	10	0	0.94	4	C:cytoplasm; F:glutamate-ammonia ligase activity; F:ATP binding; P:glutamine biosynthetic process	EC:6.3.1.2	seg (SEG), SignalP-NN(euk) (SIGNALP)
comp1820_c0_seq1	mitochondrial processing peptidase beta subunit	648	10	2.16821e-111	0.854	4	F:metalloendopeptidase activity; P:proteolysis; F:zinc ion binding; C:viral capsid	EC:3.4.24.0	IPR001431; IPR011237; IPR011249; IPR011765; coil (COIL), PTHR11851 (PANTHER), PTHR11851:SF58 (PANTHER)
comp1821_c0_seq1	bcp1_debha ame: full=protein bcp1	839	10	2.21584e-134	0.784	0	-		IPR025602; coil (COIL), seg (SEG)
comp1822_c0_seq1	dnase i-like protein	1747	10	3.53791e-153	0.598	1	P:phosphatidylinositol phosphorylation	-	IPR000300; IPR005135; G3DSA:3.60.10.10 (GENE3D), PTHR11200 (PANTHER), PTHR11200:SF16 (PANTHER), seg (SEG)
comp1823_c0_seq1	thiamine pyrophosphokinase	1256	10	2.42796e-112	0.675	2	F:transferase activity; F:hydrolase activity	-	IPR000086; IPR015797; PTHR13622 (PANTHER), PTHR13622:SF2 (PANTHER), SignalP-NN(euk) (SIGNALP)
comp1824_c0_seq1	anthranilate synthase component i	1077	10	0	0.889	1	P:biosynthetic process	-	IPR005801; IPR015890; IPR019999; coil (COIL), PTHR11236 (PANTHER), PTHR11236:SF9 (PANTHER)
comp1825_c0_seq1	hypothetical protein CLUG_05314 [Clavispora lusitaniae ATCC 42720]	639	8	8.71592e-52	0.5475	1	F:protein binding	-	IPR009071
comp1826_c0_seq1	likely exosome component dis1p	2011	10	0	0.867	2	F:exoribonuclease II activity; F:RNA binding	EC:3.1.13.1	IPR001900; PTHR23355 (PANTHER), PTHR23355:SF13 (PANTHER), PF13638 (PFAM), seg (SEG)
comp1827_c0_seq1	---NA---	331	0			0	-		seg (SEG), tmhmm (TMHMM)
comp1828_c0_seq1	duf171-domain-containing protein	1323	10	9.49576e-110	0.647	0	-		IPR003750; G3DSA:3.40.1280.10 (GENE3D), PTHR12150:SF10 (PANTHER), seg (SEG), SSF75217 (SUPERFAMILY)
comp1829_c0_seq1	serine threonine-protein phosphatase pp1-gamma catalytic subunit	2208	10	0	0.92	2	F:cofactor binding; F:magnesium-dependent protein serine/threonine phosphatase activity	-	IPR004843; IPR006186; IPR011159; G3DSA:3.60.21.10 (GENE3D), PTHR11668 (PANTHER), PTHR11668:SF19 (PANTHER), seg (SEG), SSF56300 (SUPERFAMILY)
comp183_c0_seq1	triosephosphate isomerase	451	10	1.57527e-74	0.934	2	P:metabolic process; F:triose-phosphate isomerase activity	EC:5.3.1.1	seg (SEG)
comp1830_c0_seq1	potential sit4 phosphatase complex component	1228	10	8.89208e-115	0.669	0	-		IPR007587; seg (SEG)
comp1831_c0_seq1	potential secondary alcohol dehydrogenase	1115	10	7.12887e-135	0.679	4	F:zinc ion binding; F:oxidoreductase activity; P:oxidation-reduction process; F:nucleotide binding	-	IPR002085; IPR002328; IPR011032; IPR013149; IPR013154; IPR016040; IPR020843; G3DSA:3.90.180.10 (GENE3D), PTHR11695:SF304 (PANTHER), seg (SEG), SSF51735 (SUPERFAMILY)
comp1832_c0_seq1	t-snare affecting a late golgi compartment protein 2	1190	10	7.81314e-127	0.714	4	C:membrane; F:SNAP receptor activity; P:vesicle-mediated transport; P:intracellular protein transport	-	IPR000727; IPR006012; IPR010989; G3DSA:1.20.58.70 (GENE3D), PTHR19957 (PANTHER), PTHR19957:SF6 (PANTHER), seg (SEG), tmhmm (TMHMM)
comp1833_c0_seq1	protein kinase kin1	2805	10	0	0.592	3	F:ATP binding; P:protein phosphorylation; F:protein serine/threonine kinase activity	EC:2.7.11.0	IPR000719; IPR001772; IPR011009; coil (COIL), G3DSA:1.10.510.10 (GENE3D), PTHR24343 (PANTHER), PTHR24343:SF60 (PANTHER), seg (SEG)
comp1834_c0_seq1	---NA---	1137	0			0	-		no IPS match
comp1835_c0_seq1	snrna-associated sm class	288	10	2.02557e-33	0.908	0	-		no IPS match
comp1836_c0_seq1	---NA---	1623	0			0	-		seg (SEG), SignalP-NN(euk) (SIGNALP), tmhmm (TMHMM)
comp1837_c0_seq1	transporter add1 (major facilitator superfamily)	944	10	2.7159e-58	0.576	0	-		IPR016196; G3DSA:1.20.1250.20 (GENE3D), seg (SEG), tmhmm (TMHMM)
comp1838_c0_seq1	potential mitochondrial protein fmp16	392	10	5.31639e-43	0.739	1	C:mitochondrial matrix	-	SignalP-NN(euk) (SIGNALP)
comp1839_c0_seq1	protein serine threonine phosphatase 2c	691	10	8.75221e-111	0.833	1	F:catalytic activity	-	IPR001932; IPR015655; PTHR13832:SF8 (PANTHER), SignalP-NN(euk) (SIGNALP)
comp184_c0_seq1	catechol o- methyltransferase	439	10	3.0613e-51	0.684	1	F:O-methyltransferase activity	-	IPR002935; G3DSA:3.40.50.150 (GENE3D), PTHR10509:SF3 (PANTHER), SSF53335 (SUPERFAMILY)
comp1840_c0_seq1	---NA---	385	0			0	-		seg (SEG), tmhmm (TMHMM)
comp1841_c0_seq1	smi1_debha ame: full=knr4 smi1 homolog 1	832	10	5.01359e-98	0.637	1	P:cell wall biogenesis	-	IPR009203; IPR018958; G3DSA:3.40.1580.10 (GENE3D), PTHR14289 (PANTHER)
comp1842_c0_seq1	flavin-containing localized to the cytoplasmic face of the er membrane	1879	10	5.07327e-159	0.609	4	F:monooxygenase activity; F:flavin adenine dinucleotide binding; F:NADP binding; P:oxidation-reduction process	-	IPR000960; IPR020946; G3DSA:3.50.50.60 (GENE3D), PTHR23023 (PANTHER), PTHR23023:SF6 (PANTHER), PF13450 (PFAM), seg (SEG), SignalP-NN(euk) (SIGNALP), SSF51905 (SUPERFAMILY)
comp1843_c0_seq1	predicted protein [Clavispora lusitaniae ATCC 42720]	527	1	5.96938e-06	0.71	0	-		seg (SEG)
comp1844_c0_seq1	likely mitochondrial ribosomal protein l8 ( coli l17)	851	10	2.35534e-106	0.715	3	F:structural constituent of ribosome; C:ribosome; P:translation	-	IPR000456; PTHR14413:SF3 (PANTHER)
comp1845_c0_seq1	protein induced by osmotic stress	1034	10	1.5356e-38	0.72	4	P:metabolic process; F:oxidoreductase activity, acting on the CH-OH group of donors, NAD or NADP as acceptor; F:carboxylesterase activity; F:nucleotide binding	EC:1.1.1.0; EC:3.1.1.1	IPR016040; PTHR10366 (PANTHER), PTHR10366:SF10 (PANTHER), seg (SEG), SSF51735 (SUPERFAMILY)
comp1846_c0_seq1	likely protein kinase	890	10	1.23742e-142	0.888	4	F:MAP kinase activity; P:protein phosphorylation; F:ATP binding; F:protein tyrosine kinase activity	EC:2.7.11.24; EC:2.7.10.0	IPR000719; IPR002290; IPR003527; IPR008271; IPR011009; IPR017441; IPR020635; G3DSA:1.10.510.10 (GENE3D), G3DSA:3.30.200.20 (GENE3D), PTHR24055 (PANTHER), PTHR24055:SF137 (PANTHER), seg (SEG)
comp1847_c0_seq1	rtc5_clal4 ame: full=restriction of telomere capping protein 5	952	2	9.86905e-14	0.485	0	-		seg (SEG)
comp1848_c0_seq1	potential protein phosphatase i regulatory subunit fragment	749	10	2.92591e-96	0.739	0	-		IPR012989; G3DSA:3.10.20.90 (GENE3D), PTHR23333 (PANTHER), PTHR23333:SF5 (PANTHER), SSF54236 (SUPERFAMILY)
comp1849_c0_seq1	phosphatidate cytidylyltransferase	512	10	1.12718e-76	0.817	0	-		no IPS match
comp185_c0_seq1	nad dependent epimerase dehydratase family	894	10	4.552e-61	0.73	2	P:metabolic process; F:nucleotide binding	-	IPR016040; PTHR10366 (PANTHER), PTHR10366:SF135 (PANTHER), PF13460 (PFAM), seg (SEG), SSF51735 (SUPERFAMILY)
comp1850_c0_seq1	potential rrna methyltransferase	3596	10	0	0.789	5	F:nucleic acid binding; F:methyltransferase activity; C:nucleus; P:rRNA processing; P:RNA methylation	EC:2.1.1.0	IPR002877; IPR012920; IPR015507; IPR024576; coil (COIL), G3DSA:3.40.50.150 (GENE3D), PTHR10920:SF13 (PANTHER), seg (SEG), SSF53335 (SUPERFAMILY)
comp1851_c0_seq1	zinc finger-containing protein	1834	10	0	0.659	0	-		IPR020683; coil (COIL), PTHR16036 (PANTHER), PTHR16036:SF2 (PANTHER), seg (SEG)
comp1852_c0_seq1	duf1014-domain-containing protein	780	10	1.05965e-73	0.871	0	-		IPR010422; coil (COIL), seg (SEG)
comp1853_c0_seq1	---NA---	453	0			0	-		no IPS match
comp1854_c0_seq1	accessory factor associated with rna polymerase ii	959	10	3.01643e-109	0.758	0	-		IPR007852; PTHR12466:SF2 (PANTHER)
comp1855_c0_seq1	cell division control protein 3	477	10	2.4162e-42	0.784	0	-		seg (SEG)
comp1856_c0_seq1	tgf beta-inducible nuclear protein 1	563	10	1.54928e-95	0.977	0	-		IPR022309; PTHR12642 (PANTHER)
comp1857_c0_seq1	---NA---	511	0			0	-		no IPS match
comp1858_c0_seq1	mitochondrial carrier	944	10	2.83018e-76	0.726	0	-		IPR018108; IPR023395; PTHR24089 (PANTHER), PTHR24089:SF36 (PANTHER), seg (SEG), tmhmm (TMHMM)
comp1859_c0_seq1	eukaryotic translation initiation factor 6	729	10	4.13993e-157	0.975	2	P:mature ribosome assembly; F:ribosome binding	-	IPR002769; G3DSA:3.75.10.10 (GENE3D), SSF55909 (SUPERFAMILY)
comp186_c0_seq1	mitochondrial carnitine acetyltransferase	644	10	3.53006e-80	0.657	1		-	IPR000542; PTHR22589:SF16 (PANTHER), SignalP-NN(euk) (SIGNALP), SSF52777 (SUPERFAMILY)
comp1860_c0_seq1	protein phosphatases pp1 regulatory subunit sds22	760	10	8.23164e-110	0.847	3	F:adenylate cyclase activity; P:cAMP biosynthetic process; F:protein binding	EC:4.6.1.1	IPR001611; IPR003591; G3DSA:3.80.10.10 (GENE3D), PTHR10588 (PANTHER), PF12799 (PFAM), PF13516 (PFAM), SM00365 (SMART), seg (SEG), SSF52058 (SUPERFAMILY)
comp1861_c0_seq1	udp-n-acetylglucosamine pyrophosphorylase	768	10	2.62215e-98	0.722	2	F:nucleotidyltransferase activity; P:metabolic process	EC:2.7.7.0	IPR002618; G3DSA:3.90.550.10 (GENE3D), PTHR11952:SF2 (PANTHER), seg (SEG), SSF53448 (SUPERFAMILY)
comp1862_c0_seq1	nuclear pore protein	1705	10	3.1431e-32	0.463	2	P:intracellular transport; C:nuclear pore	-	IPR000156; IPR011993; IPR015007; PTHR23138 (PANTHER), PTHR23138:SF43 (PANTHER), seg (SEG), SSF50729 (SUPERFAMILY)
comp1863_c0_seq1	phospholipid scramblase 1	714	10	2.69768e-84	0.787	0	-		IPR005552; PTHR23248:SF19 (PANTHER)
comp1864_c0_seq1	---NA---	561	0			0	-		no IPS match
comp1865_c0_seq1	---NA---	411	0			0	-		no IPS match
comp1866_c0_seq1	potential importin mtr10p	1559	10	0	0.701	1	F:binding	-	IPR011989; IPR016024; PTHR12363 (PANTHER), PTHR12363:SF14 (PANTHER), seg (SEG), SignalP-NN(euk) (SIGNALP), tmhmm (TMHMM)
comp1867_c0_seq1	protein precursor	1647	10	3.98053e-133	0.676	0	-		IPR018805; IPR018807; seg (SEG), SignalP-NN(euk) (SIGNALP)
comp1868_c0_seq1	barwin-like endoglucanase	853	10	8.69978e-47	0.764	0	-		no IPS match
comp1869_c0_seq1	t-complex protein 1 subunit zeta	908	10	1.41802e-136	0.869	0	-		seg (SEG), SignalP-NN(euk) (SIGNALP)
comp187_c0_seq1	60s ribosomal protein l3	1258	10	0	0.954	0	-		seg (SEG)
comp1870_c0_seq1	tkp3 protein	705	2	7.11102e-06	0.495	0	-		no IPS match
comp1871_c0_seq1	mitochondrial ribosomal large	924	10	1.22586e-97	0.712	0	-		tmhmm (TMHMM)
comp1872_c0_seq1	Piso0_001789 [Millerozyma farinosa CBS 7064]	422	10	1.65598e-44	0.716	0	-		no IPS match
comp1873_c0_seq1	membrane protein	419	10	6.55652e-61	0.779	2	P:transport; C:integral to membrane	-	IPR009038; coil (COIL), PTHR22811 (PANTHER), PTHR22811:SF4 (PANTHER)
comp1874_c0_seq1	potential calmodulin-dependent protein kinase	1453	10	1.02702e-137	0.612	4	F:ATP binding; P:protein phosphorylation; F:protein serine/threonine kinase activity; F:protein tyrosine kinase activity	EC:2.7.11.0; EC:2.7.10.0	IPR000719; IPR002290; IPR008271; IPR011009; IPR017441; IPR020635; G3DSA:1.10.510.10 (GENE3D), G3DSA:3.30.200.20 (GENE3D), PTHR24349 (PANTHER), seg (SEG)
comp1875_c0_seq1	---NA---	304	0			0	-		no IPS match
comp1876_c0_seq1	cortical actin cytoskeletal component	350	10	1.30587e-60	0.887	1	F:protein binding	-	IPR001680; IPR015048; IPR015505; IPR015943; IPR017986; PTHR10856:SF0 (PANTHER)
comp1877_c0_seq1	---NA---	296	0			0	-		no IPS match
comp1878_c0_seq1	homoserine kinase	1346	10	0	0.81	5	C:cytoplasm; P:threonine biosynthetic process; F:homoserine kinase activity; P:phosphorylation; F:ATP binding	EC:2.7.1.39	IPR000870; IPR006203; IPR006204; IPR014721; IPR020568; PTHR20861 (PANTHER), PTHR20861:SF1 (PANTHER), seg (SEG), SSF55060 (SUPERFAMILY)
comp1879_c0_seq1	member of the rna polymerase ii-associated paf1 complex	864	10	4.47915e-108	0.734	0	-		IPR007149; PTHR23146 (PANTHER), seg (SEG)
comp188_c0_seq1	DEHA2E15774p [Debaryomyces hansenii CBS767]	909	10	2.01708e-98	0.745	0	-		IPR025187; seg (SEG), tmhmm (TMHMM)
comp1880_c0_seq1	cytochrome p450 52a13	1498	10	0	0.753	4	F:electron carrier activity; F:heme binding; P:oxidation-reduction process; F:monooxygenase activity	-	IPR001128; IPR002402; IPR002974; IPR017972; PTHR24287 (PANTHER)
comp1881_c0_seq1	---NA---	295	0			0	-		seg (SEG), SignalP-NN(euk) (SIGNALP)
comp1882_c0_seq1	potential golgi-to-vacuolar targeting protein vps552p	655	10	2.96234e-62	0.791	0	-		IPR007262; seg (SEG), SignalP-NN(euk) (SIGNALP), tmhmm (TMHMM)
comp1883_c0_seq1	saccharopine dehydrogenase	1151	10	0	0.891	2	P:oxidation-reduction process; F:saccharopine dehydrogenase (NAD+, L-lysine-forming) activity	EC:1.5.1.7	IPR007698; IPR007886; G3DSA:3.40.50.1770 (GENE3D), PTHR11133 (PANTHER), PTHR11133:SF4 (PANTHER), seg (SEG), tmhmm (TMHMM), SSF51735 (SUPERFAMILY), SSF52283 (SUPERFAMILY)
comp1884_c0_seq1	potential trna splicing endonuclease subunit	1264	10	1.99341e-135	0.601	2	F:tRNA-intron endonuclease activity; F:nucleic acid binding	EC:3.1.27.9	IPR006676; IPR006677; IPR011856; PTHR21227 (PANTHER), seg (SEG)
comp1885_c0_seq1	protein involved in golgi retention and vacuolar sorting	587	10	5.61229e-47	0.789	0	-		IPR015404; coil (COIL), PTHR10555 (PANTHER), PTHR10555:SF26 (PANTHER), seg (SEG)
comp1886_c0_seq1	likely fatty acid desaturase	1661	10	0	0.72	5	F:oxidoreductase activity, acting on paired donors, with oxidation of a pair of donors resulting in the reduction of molecular oxygen to two molecules of water; P:lipid biosynthetic process; C:membrane; F:heme binding; P:oxidation-reduction process	EC:1.14.19.0	IPR001199; IPR005804; IPR015876; PTHR11351 (PANTHER), PTHR11351:SF14 (PANTHER), seg (SEG), tmhmm (TMHMM)
comp1887_c0_seq1	hypothetical protein CLUG_05861 [Clavispora lusitaniae ATCC 42720]	1500	10	9.53768e-170	0.65	1	F:protein binding	-	IPR001012; IPR006577; IPR009060; G3DSA:1.10.8.10 (GENE3D), G3DSA:3.10.20.90 (GENE3D), PTHR23322 (PANTHER), PTHR23322:SF6 (PANTHER), PF13899 (PFAM), seg (SEG), SSF54236 (SUPERFAMILY)
comp1888_c0_seq1	---NA---	593	0			0	-		seg (SEG), SignalP-NN(euk) (SIGNALP)
comp1889_c0_seq1	DEHA2B05280p [Debaryomyces hansenii CBS767]	877	10	8.28178e-68	0.747	2	C:ribosome; P:ribosome biogenesis	-	PD968187 (PRODOM), seg (SEG)
comp189_c0_seq1	hypothetical protein CLUG_04030 [Clavispora lusitaniae ATCC 42720]	557	10	2.57793e-50	0.605	2	C:membrane; F:binding	-	seg (SEG), SignalP-NN(euk) (SIGNALP), tmhmm (TMHMM)
comp1890_c0_seq1	---NA---	810	0			0	-		no IPS match
comp1891_c0_seq1	thioredoxin reductase	538	10	7.00042e-98	0.932	2	F:oxidoreductase activity; P:oxidation-reduction process	-	IPR000103; IPR013027; IPR023753; G3DSA:3.50.50.60 (GENE3D), PTHR22912 (PANTHER), PTHR22912:SF51 (PANTHER), SSF51905 (SUPERFAMILY)
comp1892_c0_seq1	ribosome biogenesis protein alb1	686	10	2.80946e-51	0.617	1	P:ribosomal large subunit biogenesis	-	IPR015218; IPR022784; seg (SEG)
comp1893_c0_seq1	g-box binding factor	1848	10	4.68193e-109	0.637	0	-		seg (SEG)
comp1894_c0_seq1	hypothetical protein CLUG_00833 [Clavispora lusitaniae ATCC 42720]	750	10	1.02095e-62	0.673	3	F:FMN binding; F:riboflavin reductase (NADPH) activity; P:oxidation-reduction process	EC:1.5.1.30	IPR002563; IPR009002; IPR012349; seg (SEG)
comp1895_c0_seq1	---NA---	608	0			0	-		no IPS match
comp1896_c0_seq1	potential zinc finger protein	1427	10	8.1789e-94	0.575	3	C:intracellular; F:zinc ion binding; F:nucleic acid binding	-	IPR007087; IPR013087; IPR015880; PTHR23223 (PANTHER), PTHR23223:SF99 (PANTHER), PF13465 (PFAM), seg (SEG), SSF57667 (SUPERFAMILY)
comp1897_c0_seq1	likely mitochondrial ribosomal protein rsm26p	725	10	6.25932e-96	0.737	4	F:superoxide dismutase activity; P:superoxide metabolic process; F:metal ion binding; P:oxidation-reduction process	EC:1.15.1.1	IPR001189; IPR019831; IPR019832; PTHR11404:SF2 (PANTHER)
comp1898_c0_seq1	transport protein particle 22 kda subunit	389	10	7.99257e-74	0.876	1	F:binding	-	IPR007194; IPR016721; IPR024096; G3DSA:3.30.1380.20 (GENE3D)
comp1899_c0_seq1	orotidine 5 -phosphate decarboxylase	1646	10	1.10725e-157	0.911	3	P:'de novo' UMP biosynthetic process; F:orotidine-5'-phosphate decarboxylase activity; P:'de novo' pyrimidine nucleobase biosynthetic process	EC:4.1.1.23	IPR018108; IPR023395; PTHR24089 (PANTHER), PTHR24089:SF117 (PANTHER), SignalP-NN(euk) (SIGNALP), tmhmm (TMHMM)
comp19_c0_seq1	---NA---	517	0			0	-		seg (SEG)
comp190_c0_seq1	s-adenosyl-l-homocysteine hydrolase	1642	10	0	0.959	2	F:adenosylhomocysteinase activity; P:one-carbon metabolic process	EC:3.3.1.1	IPR000043; IPR015878; IPR020082; G3DSA:3.40.50.1480 (GENE3D), seg (SEG), SSF51735 (SUPERFAMILY), SSF52283 (SUPERFAMILY)
comp1900_c0_seq1	hypothetical protein CLUG_05511 [Clavispora lusitaniae ATCC 42720]	957	10	1.36737e-137	0.765	1	C:membrane	-	IPR003864; PTHR13018 (PANTHER), PTHR13018:SF14 (PANTHER), tmhmm (TMHMM)
comp1901_c0_seq1	hypothetical protein CLUG_01740 [Clavispora lusitaniae ATCC 42720]	900	10	4.35287e-131	0.742	1	F:protein binding	-	IPR001680; IPR015943; IPR017986; IPR019775; PTHR14221 (PANTHER), seg (SEG)
comp1902_c0_seq1	translation protein	576	10	2.22974e-91	0.806	0	-		seg (SEG)
comp1903_c0_seq1	---NA---	1733	0			0	-		no IPS match
comp1904_c0_seq1	u6 snrna-associated sm-like protein	279	10	1.06055e-31	0.832	8	C:cytoplasm; P:RNA splicing; F:RNA binding; P:mRNA processing; P:rRNA processing; C:ribonucleoprotein complex; C:nucleus; P:tRNA processing	-	SignalP-NN(euk) (SIGNALP)
comp1905_c0_seq1	---NA---	1174	0			0	-		no IPS match
comp1906_c0_seq1	potential ibr-type zinc finger protein	1084	10	1.9088e-156	0.609	2	F:protein binding; F:zinc ion binding	-	IPR001841; IPR002867; IPR013083; IPR017907; IPR018957; PTHR11685 (PANTHER), PTHR11685:SF51 (PANTHER), SSF57850 (SUPERFAMILY)
comp1907_c0_seq1	hypothetical protein CLUG_04929 [Clavispora lusitaniae ATCC 42720]	1234	10	7.90899e-30	0.631	2	F:transcription regulator activity; C:nucleus		IPR011598; coil (COIL), PTHR12565 (PANTHER)
comp1908_c0_seq1	cox: cytochrome 20	797	10	4.1879e-76	0.74	0	-		SignalP-NN(euk) (SIGNALP), tmhmm (TMHMM)
comp1909_c0_seq1	hypothetical protein CLUG_02095 [Clavispora lusitaniae ATCC 42720]	600	10	5.3846e-57	0.633	0	-		no IPS match
comp191_c0_seq1	hypothetical protein CLUG_04992 [Clavispora lusitaniae ATCC 42720]	1971	10	2.41668e-127	0.492	0	-		coil (COIL)
comp191_c1_seq1	ubiquinol-cytochrome c reductase	396	10	1.45156e-16	0.853	6	C:mitochondrial inner membrane; F:ubiquinol-cytochrome-c reductase activity; C:respiratory chain; P:transport; C:integral to membrane; P:mitochondrial electron transport, ubiquinol to cytochrome c	EC:1.10.2.2	IPR008027; seg (SEG), SignalP-NN(euk) (SIGNALP), tmhmm (TMHMM)
comp1910_c0_seq1	fk506-binding protein 2	616	10	3.04233e-42	0.73	2	F:isomerase activity; P:protein folding	-	IPR001179; IPR023566; G3DSA:3.10.50.40 (GENE3D), SignalP-NN(euk) (SIGNALP), SSF54534 (SUPERFAMILY)
comp1911_c0_seq1	potential vps17-like retromer complex sorting nexin	792	10	3.44887e-111	0.772	1	C:retromer complex	-	IPR014461; PTHR10555 (PANTHER)
comp1912_c0_seq1	oocyte zinc finger protein 6-like	209	10	1.53439e-23	0.689	3	C:intracellular; F:zinc ion binding; F:nucleic acid binding	-	IPR007087; IPR013087; IPR015880; PTHR24377 (PANTHER), PTHR24377:SF381 (PANTHER), PF13465 (PFAM), SSF57667 (SUPERFAMILY)
comp1913_c0_seq1	---NA---	268	0			0	-		no IPS match
comp1914_c0_seq1	phosphoacetylglucosamine mutase	620	10	9.57158e-90	0.788	3	F:phosphoacetylglucosamine mutase activity; P:carbohydrate metabolic process; F:magnesium ion binding	EC:5.4.2.3	IPR005844; IPR005845; IPR016055; IPR016657; PTHR22573 (PANTHER)
comp1915_c0_seq1	likely mitochondrial ribosomal protein	2061	10	2.61629e-101	0.612	1	F:carboxylesterase activity	EC:3.1.1.1	IPR016812; G3DSA:3.40.50.1820 (GENE3D), PF12697 (PFAM), seg (SEG), SignalP-NN(euk) (SIGNALP), tmhmm (TMHMM), SSF53474 (SUPERFAMILY)
comp1916_c0_seq1	---NA---	552	0			0	-		no IPS match
comp1917_c0_seq1	nuclear nucleolar gtp-binding protein 2	1165	10	0	0.913	2	F:GTP binding; C:nucleolus	-	IPR006073; IPR012971; IPR024929; G3DSA:3.40.50.300 (GENE3D), PTHR11089 (PANTHER), SSF52540 (SUPERFAMILY)
comp1918_c0_seq1	likely ebna-like pre-rrna processing factor ebp2p	579	10	4.53572e-62	0.875	0	-		IPR008610; coil (COIL), seg (SEG)
comp1919_c0_seq1	d-amino acid oxidase	1285	10	2.21215e-150	0.692	3	F:oxidoreductase activity; P:oxidation-reduction process; F:nucleotide binding	-	IPR006076; IPR016040; IPR023209; SignalP-NN(euk) (SIGNALP), tmhmm (TMHMM), SSF51971 (SUPERFAMILY), SSF54373 (SUPERFAMILY)
comp192_c0_seq1	vacuolar protease b	616	10	3.04709e-74	0.799	0	-		SignalP-NN(euk) (SIGNALP)
comp1920_c0_seq1	potential mitochondrial ribosomal protein s21	656	10	1.79503e-57	0.617	3	F:structural constituent of ribosome; C:ribosome; P:translation	-	IPR001911
comp1921_c0_seq1	likely oxysterol-binding protein	2427	10	0	0.669	4	F:protein binding; F:phospholipid binding; P:transport; C:integral to membrane	-	IPR000648; IPR001849; IPR009038; IPR011993; IPR018494; coil (COIL), PTHR10972:SF9 (PANTHER), seg (SEG), SSF144000 (SUPERFAMILY), SSF50729 (SUPERFAMILY)
comp1922_c0_seq1	---NA---	686	0			0	-		no IPS match
comp1923_c0_seq1	exosome complex exonuclease rrp4	2426	10	0	0.812	0	-		SignalP-NN(euk) (SIGNALP), tmhmm (TMHMM)
comp1924_c0_seq1	cytochrome c oxidase-assembly mitochondrial precursor	809	10	1.57742e-57	0.831	3	C:mitochondrial intermembrane space; P:copper ion transport; F:copper chaperone activity	-	no IPS match
comp1925_c0_seq1	autophagy-related protein 21	727	10	1.51269e-63	0.653	2	C:cytoplasm; F:protein binding	-	IPR015943; IPR017986; PTHR11227 (PANTHER), PTHR11227:SF17 (PANTHER), seg (SEG), SignalP-NN(euk) (SIGNALP)
comp1926_c0_seq1	hypothetical protein CLUG_03019 [Clavispora lusitaniae ATCC 42720]	906	10	1.67094e-58	0.611	0	-		no IPS match
comp1927_c0_seq1	essential nucleolar protein 2	1149	10	8.33356e-171	0.823	1	C:nucleus	-	IPR012580; coil (COIL), PTHR14927 (PANTHER), seg (SEG)
comp1928_c0_seq1	poly(a+) rna-binding single-strand telomeric dna-binding	1304	10	1.26723e-97	0.667	2	F:nucleic acid binding; F:nucleotide binding	-	IPR000504; IPR012677; PTHR23003 (PANTHER), PTHR23003:SF1 (PANTHER), seg (SEG), SSF54928 (SUPERFAMILY)
comp1929_c0_seq1	potential fungal zinc cluster transcription factor	971	10	1.29549e-64	0.604	3	F:sequence-specific DNA binding RNA polymerase II transcription factor activity; C:nucleus; F:zinc ion binding	-	IPR001138; IPR005600; G3DSA:1.20.5.170 (GENE3D), seg (SEG)
comp193_c0_seq1	cytochrome c assembly mitochondrial	749	10	1.45439e-31	0.86	0	-		seg (SEG), tmhmm (TMHMM)
comp1930_c0_seq1	DEHA2E20614p [Debaryomyces hansenii CBS767]	1145	10	2.25772e-25	0.637	4	P:transcription, DNA-dependent; F:sequence-specific DNA binding transcription factor activity; F:sequence-specific DNA binding; F:protein dimerization activity	-	IPR004827; IPR011616; coil (COIL), G3DSA:1.20.5.170 (GENE3D)
comp1931_c0_seq1	pre protein translocase sec sec61-beta subunit	333	10	1.83495e-34	0.849	0	-		seg (SEG)
comp1932_c0_seq1	serine threonine-protein phosphatase pp1-1	1099	10	0	0.977	1	F:phosphoprotein phosphatase activity	EC:3.1.3.16	IPR004843; IPR006186; G3DSA:3.60.21.10 (GENE3D), PTHR11668 (PANTHER), PTHR11668:SF24 (PANTHER), SSF56300 (SUPERFAMILY)
comp1933_c0_seq1	golgi apparatus membrane protein tvp23	1795	10	1.02612e-77	0.745	1	C:integral to membrane	-	IPR008564; PTHR13019:SF7 (PANTHER), seg (SEG), tmhmm (TMHMM)
comp1934_c0_seq1	def1_clal4 ame: full=rna polymerase ii degradation factor 1	476	10	1.66016e-15	0.707	4	F:DNA binding; C:chromosome, telomeric region; C:nucleus; P:DNA repair	-	seg (SEG), SignalP-NN(euk) (SIGNALP), tmhmm (TMHMM)
comp1935_c0_seq1	hypothetical protein CLUG_02534 [Clavispora lusitaniae ATCC 42720]	788	10	1.79871e-48	0.557	2	F:transcription cofactor activity; C:nucleus	-	IPR002691
comp1936_c0_seq1	likely mitochondrial ribosomal protein ( coli s2)	1141	10	8.16647e-94	0.694	3	F:structural constituent of ribosome; P:translation; C:small ribosomal subunit	-	IPR001865; IPR005706; IPR023591; coil (COIL), seg (SEG)
comp1937_c0_seq1	---NA---	439	0			0	-		no IPS match
comp1938_c0_seq1	---NA---	861	0			0	-		no IPS match
comp1939_c0_seq1	hypothetical protein CLUG_00603 [Clavispora lusitaniae ATCC 42720]	1443	10	8.80122e-147	0.818	1	F:hydrolase activity	-	IPR004843; seg (SEG), tmhmm (TMHMM), SSF56300 (SUPERFAMILY)
comp194_c0_seq1	hypothetical protein CLUG_02051 [Clavispora lusitaniae ATCC 42720]	404	2	5.14336e-11	0.625	1	C:membrane		no IPS match
comp1940_c0_seq1	potential bzip transcription factor	1131	10	6.12858e-64	0.568	3	F:sequence-specific DNA binding transcription factor activity; F:sequence-specific DNA binding; F:protein dimerization activity	-	IPR004827; IPR011616; coil (COIL), G3DSA:1.20.5.170 (GENE3D), PTHR19304 (PANTHER), PTHR19304:SF5 (PANTHER), seg (SEG)
comp1941_c0_seq1	hypothetical protein CLUG_04601 [Clavispora lusitaniae ATCC 42720]	1284	10	6.94545e-91	0.58	0	-		IPR006596; G3DSA:3.40.50.1010 (GENE3D), PTHR16161 (PANTHER), PF13638 (PFAM), SSF88723 (SUPERFAMILY)
comp1942_c0_seq1	potential cyclic nucleotide-binding phospholipase	1172	10	8.26359e-113	0.655	0	-		IPR000595; IPR014710; IPR018490; PTHR14226 (PANTHER), PTHR14226:SF8 (PANTHER)
comp1943_c0_seq1	dna-directed rna polymerase i	1673	10	0	0.923	3	F:DNA binding; F:DNA-directed RNA polymerase activity; F:ribonucleoside binding	EC:2.7.7.6	IPR007120; IPR007121; IPR007641; IPR007647; IPR015712; G3DSA:3.90.1100.10 (GENE3D), PTHR20856:SF5 (PANTHER), SSF64484 (SUPERFAMILY)
comp1944_c0_seq1	retroviral protease-like protein	1381	10	2.44969e-81	0.545	2	P:DNA repair; F:nuclease activity		IPR022039; IPR022040; seg (SEG)
comp1945_c0_seq1	membrane transporter	625	10	7.11835e-95	0.846	3	C:integral to membrane; F:transmembrane transporter activity; P:transmembrane transport	-	IPR005828; IPR016196; IPR020846; G3DSA:1.20.1250.20 (GENE3D), PTHR24063 (PANTHER), PTHR24063:SF166 (PANTHER), SignalP-NN(euk) (SIGNALP), tmhmm (TMHMM)
comp1946_c0_seq1	snx41_debha ame: full=sorting nexin-41	1385	10	1.98109e-145	0.655	4	C:cell part; F:protein binding; P:cell communication; F:phosphatidylinositol binding	-	IPR001683; coil (COIL), PTHR10555 (PANTHER), PTHR10555:SF75 (PANTHER), seg (SEG)
comp1947_c0_seq1	like protein	881	10	8.98229e-72	0.773	3	F:heat shock protein binding; P:protein folding; F:unfolded protein binding	-	IPR001623; IPR003095; IPR015399; PTHR24077 (PANTHER), PTHR24077:SF17 (PANTHER), seg (SEG)
comp1948_c0_seq1	dolichyl-diphosphooligosaccharide-protein glycosyltransferase subunit oligosaccharyl transferase	1395	10	7.59081e-172	0.679	4	F:dolichyl-diphosphooligosaccharide-protein glycotransferase activity; C:endoplasmic reticulum; P:protein glycosylation; C:integral to membrane	EC:2.4.1.119	IPR007676
comp1949_c0_seq1	chromatin structure remodeling complex protein remodel the structure of chromatin complex subunit 4	784	10	2.80244e-71	0.673	0	-		seg (SEG)
comp195_c0_seq1	glycogen phosphorylase	1980	10	0	0.892	3	P:carbohydrate metabolic process; F:pyridoxal phosphate binding; F:phosphorylase activity	EC:2.4.1.1	IPR000811; IPR011833; G3DSA:3.40.50.2000 (GENE3D), SSF53756 (SUPERFAMILY)
comp1950_c0_seq1	subunit of the heterohexameric cochaperone prefoldin complex	264	10	1.94462e-19	0.705	4	P:protein folding; C:prefoldin complex; F:unfolded protein binding; F:chaperone binding	-	IPR002777; IPR016661
comp1951_c0_seq1	formamidopyrimidine dna glycosylase	668	10	2.28265e-49	0.62	5	F:hydrolase activity; F:damaged DNA binding; F:DNA-(apurinic or apyrimidinic site) lyase activity; P:base-excision repair; F:zinc ion binding	EC:4.2.99.18	IPR012319; seg (SEG)
comp1952_c0_seq1	potential protein kinase regulator of (h+)-atpase	1109	10	2.23911e-57	0.535	1	F:ATP binding	-	IPR011009; IPR017441; G3DSA:3.30.200.20 (GENE3D), PTHR24343 (PANTHER), PTHR24343:SF97 (PANTHER), seg (SEG)
comp1953_c0_seq1	dna-binding tfar19-related protein	421	10	2.0119e-39	0.757	0	-		seg (SEG), SignalP-NN(euk) (SIGNALP), tmhmm (TMHMM)
comp1954_c0_seq1	dna-binding protein	1865	10	5.65376e-143	0.47	1	F:protein binding	-	IPR009057; IPR015280; seg (SEG)
comp1955_c0_seq1	exosome complex exonuclease rrp43	716	10	2.86002e-83	0.621	1	F:exonuclease activity	-	IPR001247; IPR020568; PTHR11097 (PANTHER), PTHR11097:SF1 (PANTHER), seg (SEG)
comp1956_c0_seq1	---NA---	317	0			0	-		seg (SEG)
comp1957_c0_seq1	carboxymuconolactone decarboxylase	1075	10	2.58127e-59	0.659	0	-		SignalP-NN(euk) (SIGNALP), SSF69118 (SUPERFAMILY)
comp1958_c0_seq1	nuclear atpase	774	10	2.78269e-147	0.928	0	-		IPR019591; G3DSA:3.40.50.300 (GENE3D), PTHR23264 (PANTHER), PTHR23264:SF8 (PANTHER), SSF52540 (SUPERFAMILY)
comp1959_c0_seq1	protein phosphatase 2a-associated protein	1466	10	1.38085e-60	0.671	1	P:regulation of signal transduction		seg (SEG)
comp196_c0_seq1	pebp-like protein	613	10	1.01445e-70	0.783	0	-		seg (SEG)
comp1960_c0_seq1	acyl-coenzyme a oxidase 4	982	10	2.90857e-166	0.724	3	F:acyl-CoA oxidase activity; C:peroxisome; P:fatty acid beta-oxidation	EC:1.3.3.6	IPR002655; IPR009075; PTHR10909 (PANTHER), PTHR10909:SF94 (PANTHER), seg (SEG)
comp1961_c0_seq1	---NA---	253	0			0	-		no IPS match
comp1962_c0_seq1	---NA---	381	0			0	-		no IPS match
comp1963_c0_seq1	low affinity vacuolar membrane localized monovalent cation h+ antiporter	1088	10	7.73136e-147	0.716	2	C:integral to membrane; P:transmembrane transport	-	IPR004837; seg (SEG), SignalP-NN(euk) (SIGNALP), tmhmm (TMHMM)
comp1964_c0_seq1	potential fungal zinc cluster transcription factor	1998	10	1.17526e-108	0.509	3	F:sequence-specific DNA binding RNA polymerase II transcription factor activity; C:nucleus; F:zinc ion binding	-	IPR001138; seg (SEG)
comp1965_c0_seq1	duf1242-domain-containing protein	316	10	2.84876e-39	0.89	0	-		SignalP-NN(euk) (SIGNALP)
comp1966_c0_seq1	autophagy-related protein 13	1183	6	6.85358e-15	0.525	0	-		seg (SEG)
comp1967_c0_seq1	fatty alcohol oxidase	855	10	2.67771e-124	0.736	3	F:flavin adenine dinucleotide binding; F:long-chain-alcohol oxidase activity; P:oxidation-reduction process	EC:1.1.3.20	IPR000172; G3DSA:3.50.50.60 (GENE3D), PTHR10668 (PANTHER), PTHR10668:SF14 (PANTHER), seg (SEG), SignalP-NN(euk) (SIGNALP), SSF51905 (SUPERFAMILY)
comp1968_c0_seq1	membrane protein involved in organellar division	952	10	2.74239e-64	0.784	3	C:membrane; C:mitochondrion; F:binding	-	PS51257 (PROFILE), tmhmm (TMHMM)
comp1969_c0_seq1	potential cell surface antigen	543	10	3.43827e-47	0.811	0	-		IPR008427; IPR014005; seg (SEG), SignalP-NN(euk) (SIGNALP)
comp197_c0_seq1	chromodomain-helicase dna-binding protein	567	10	2.80454e-23	0.633	2	F:helicase activity; F:DNA binding		PD036110 (PRODOM), seg (SEG), SignalP-NN(euk) (SIGNALP), tmhmm (TMHMM)
comp1970_c0_seq1	---NA---	1025	0			0	-		no IPS match
comp1971_c0_seq1	possible transmembrane protein	736	10	7.37326e-28	0.561	0	-		IPR010308; seg (SEG), SignalP-NN(euk) (SIGNALP), tmhmm (TMHMM)
comp1972_c0_seq1	factor arrest protein 11	643	10	5.82614e-46	0.601	0	-		IPR021819; seg (SEG)
comp1973_c0_seq1	---NA---	495	0			0	-		no IPS match
comp1974_c0_seq1	replication factor a protein	825	10	2.60937e-96	0.684	0	-		SignalP-NN(euk) (SIGNALP)
comp1975_c0_seq1	polyprotein of l1-like non-ltr retrotransposon zorro 3	2004	10	2.07091e-42	0.445	3	F:RNA binding; F:RNA-directed DNA polymerase activity; P:RNA-dependent DNA replication	EC:2.7.7.49	IPR000477; PTHR19446 (PANTHER), tmhmm (TMHMM), SSF56672 (SUPERFAMILY)
comp1976_c0_seq1	protein transport protein sec13	961	10	0	0.908	8	C:nuclear pore; C:endoplasmic reticulum membrane; P:transmembrane transport; P:mRNA transport; P:vesicle-mediated transport; C:ER to Golgi transport vesicle membrane; P:protein transport; F:protein binding	-	IPR001680; IPR015943; IPR017986; PTHR11024 (PANTHER), SSF101908 (SUPERFAMILY)
comp1977_c0_seq1	atp-dependent rna helicase ddx19b	659	10	1.08602e-102	0.855	3	F:nucleic acid binding; F:ATP binding; F:ATP-dependent helicase activity	-	IPR011545; IPR014001; G3DSA:3.40.50.300 (GENE3D), PTHR24031 (PANTHER), PTHR24031:SF3 (PANTHER), seg (SEG), SSF52540 (SUPERFAMILY)
comp1978_c0_seq1	---NA---	436	0			0	-		no IPS match
comp1979_c0_seq1	zf-c3hc-domain-containing protein	1066	10	1.47306e-57	0.478	2	C:nucleus; F:zinc ion binding	-	IPR012935; seg (SEG)
comp198_c0_seq1	---NA---	357	0			0	-		tmhmm (TMHMM)
comp1980_c0_seq1	mitochondrial import inner membrane translocase subunit tim23	409	10	7.65447e-56	0.838	4	F:P-P-bond-hydrolysis-driven protein transmembrane transporter activity; C:mitochondrial inner membrane presequence translocase complex; P:intracellular protein transport; C:integral to membrane	-	IPR003397; PTHR15371 (PANTHER), seg (SEG), tmhmm (TMHMM)
comp1981_c0_seq1	swr1-complex protein 4	558	10	1.24741e-32	0.521	1	F:DNA binding		coil (COIL), PTHR12855 (PANTHER)
comp1982_c0_seq1	thiosulfate sulfurtransferase	370	10	1.73112e-37	0.623	1	F:transferase activity	-	IPR001763; PTHR11364 (PANTHER)
comp1983_c0_seq1	---NA---	368	0			0	-		no IPS match
comp1984_c0_seq1	hypothetical protein CLUG_01791 [Clavispora lusitaniae ATCC 42720]	1462	10	1.266e-31	0.644	0	-		IPR024964; coil (COIL), seg (SEG)
comp1985_c0_seq1	para-hydroxybenzoate-- mitochondrial precursor (phb:polyprenyltransferase)	834	10	3.67513e-64	0.763	3	F:prenyltransferase activity; C:integral to membrane; P:biosynthetic process	-	no IPS match
comp1986_c0_seq1	hypothetical protein PGUG_03054 [Meyerozyma guilliermondii ATCC 6260]	617	10	1.95316e-50	0.701	0	-		no IPS match
comp1987_c0_seq1	hypothetical protein CLUG_03777 [Clavispora lusitaniae ATCC 42720]	547	10	6.81072e-44	0.661	2	P:cellular process; P:transport	-	coil (COIL)
comp1988_c0_seq1	potential clathrin-associated protein ap-1 complex component	1062	10	1.76778e-50	0.627	2	P:transport; F:binding	-	IPR011989; IPR016024; PTHR11134 (PANTHER), PTHR11134:SF3 (PANTHER), seg (SEG)
comp1989_c0_seq1	nucleotide excision repair protein	1004	10	0	0.904	2	F:DNA binding; F:ATP binding	-	IPR000330; IPR014001; G3DSA:3.40.50.300 (GENE3D), PTHR10799 (PANTHER), PTHR10799:SF62 (PANTHER), SSF52540 (SUPERFAMILY)
comp199_c0_seq1	high-mobility group non-histone chromosomal	466	10	2.79864e-39	0.93	5	F:DNA binding; C:chromosome; C:nucleus; P:regulation of transcription, DNA-dependent; P:DNA repair	-	seg (SEG), SignalP-NN(euk) (SIGNALP), tmhmm (TMHMM)
comp1990_c0_seq1	---NA---	564	0			0	-		no IPS match
comp1991_c0_seq1	nadph-dependent methylglyoxal reductase gre2	1141	10	1.41732e-125	0.726	4	F:catalytic activity; P:cellular metabolic process; F:coenzyme binding; F:nucleotide binding	-	IPR001509; IPR016040; PTHR10366 (PANTHER), PTHR10366:SF10 (PANTHER), seg (SEG), SSF51735 (SUPERFAMILY)
comp1992_c0_seq1	likely dihydroxyacetone phosphate reductase	1238	10	3.72752e-86	0.661	3	P:metabolic process; F:oxidoreductase activity; F:nucleotide binding	-	IPR002198; IPR002347; IPR016040; IPR020904; PTHR24310 (PANTHER), PTHR24310:SF45 (PANTHER), seg (SEG), SignalP-NN(euk) (SIGNALP), tmhmm (TMHMM), SSF51735 (SUPERFAMILY)
comp1993_c0_seq1	potential atp binding cassette protein	761	10	3.71887e-73	0.677	2	F:ATP binding; F:ATPase activity	EC:3.6.1.3	IPR003439; G3DSA:3.40.50.300 (GENE3D), PTHR24220 (PANTHER), PTHR24220:SF136 (PANTHER), SSF52540 (SUPERFAMILY)
comp1994_c0_seq1	hypothetical protein CLUG_00646 [Clavispora lusitaniae ATCC 42720]	689	10	1.92863e-32	0.54	0	-		seg (SEG)
comp1995_c0_seq1	protease substrate recruitment factor	1279	10	1.81666e-104	0.646	4	F:RNA binding; F:structural constituent of ribosome; P:translation; C:large ribosomal subunit	-	IPR002143; IPR023674; seg (SEG)
comp1996_c0_seq1	orotate phosphoribosyltransferase	389	10	2.95374e-40	0.824	1	P:nucleoside metabolic process	-	IPR000836; G3DSA:3.40.50.2020 (GENE3D), PTHR19278 (PANTHER), PTHR19278:SF9 (PANTHER), seg (SEG), SSF53271 (SUPERFAMILY)
comp1997_c0_seq1	cell division control protein 50	594	10	3.94056e-72	0.76	1	C:membrane	-	IPR005045; PTHR10926:SF4 (PANTHER), seg (SEG), SignalP-NN(euk) (SIGNALP), tmhmm (TMHMM)
comp1998_c0_seq1	hypothetical protein CPAR2_404420 [Candida parapsilosis]	389	10	6.96795e-30	0.694	0	-		SignalP-NN(euk) (SIGNALP)
comp1999_c0_seq1	pex22_debha ame: full=peroxisome assembly protein 22 short=peroxin-22	1178	10	5.72216e-37	0.642	0	-		SignalP-NN(euk) (SIGNALP)
comp2_c0_seq1	phosphoenolpyruvate carboxykinase	1792	10	0	0.935	6	C:cytoplasm; P:gluconeogenesis; F:kinase activity; P:phosphorylation; F:phosphoenolpyruvate carboxykinase (ATP) activity; F:ATP binding	EC:4.1.1.49	IPR001272; IPR008210; IPR013035; IPR015994; PTHR11699 (PANTHER), PTHR11699:SF22 (PANTHER), SSF53795 (SUPERFAMILY)
comp20_c0_seq1	hypothetical protein CLUG_01114 [Clavispora lusitaniae ATCC 42720]	1497	10	1.55073e-35	0.468	0	-		coil (COIL), seg (SEG)
comp2000_c0_seq1	---NA---	2991	0			0	-		seg (SEG)
comp2001_c0_seq1	transcriptional regulatory protein	756	10	2.5529e-65	0.81	3	P:protein deacetylation; F:zinc ion binding; F:NAD+ binding	-	IPR003000; G3DSA:3.30.1600.10 (GENE3D), G3DSA:3.40.50.1220 (GENE3D), seg (SEG), SignalP-NN(euk) (SIGNALP), SSF52467 (SUPERFAMILY)
comp2002_c0_seq1	domain-containing protein	784	10	5.53468e-92	0.788	4	F:adenyl-nucleotide exchange factor activity; P:protein folding; F:protein homodimerization activity; F:chaperone binding	-	IPR000740; IPR009012; IPR013805; coil (COIL), PTHR21237:SF11 (PANTHER), seg (SEG)
comp2003_c0_seq1	mitochondrial ribosome small subunit component	674	10	9.26103e-88	0.714	1	C:ribosome		IPR016712
comp2004_c0_seq1	pp2c-domain-containing protein	1870	10	0	0.744	3	F:protein serine/threonine phosphatase activity; P:protein dephosphorylation; C:protein serine/threonine phosphatase complex	-	IPR000222; IPR001932; IPR015655; PTHR13832:SF103 (PANTHER), seg (SEG)
comp2005_c0_seq1	60s ribosomal protein l8-b	499	10	1.42571e-90	0.949	2	C:ribonucleoprotein complex; P:ribosome biogenesis	-	IPR001921; IPR004037; IPR004038; IPR018492; G3DSA:3.30.1330.30 (GENE3D), PTHR23105 (PANTHER), seg (SEG), SSF55315 (SUPERFAMILY)
comp2006_c0_seq1	potential ribosomal large subunit biogenesis factor	1049	10	0	0.865	1	F:protein binding	-	IPR001680; IPR015943; IPR017986; PTHR19857 (PANTHER), PTHR19857:SF11 (PANTHER)
comp2007_c0_seq1	atp-dependent rna helicase ddx19b	549	10	2.95172e-71	0.859	9	C:cytoplasm; C:nuclear pore; C:nuclear membrane; F:ATP-dependent helicase activity; F:RNA binding; P:transmembrane transport; P:mRNA transport; F:ATP binding; P:protein transport	-	IPR001650; G3DSA:3.40.50.300 (GENE3D), PTHR24031 (PANTHER), PTHR24031:SF3 (PANTHER), seg (SEG), SignalP-NN(euk) (SIGNALP), SSF52540 (SUPERFAMILY)
comp2008_c0_seq1	ybz1-like protein	571	10	1.39348e-75	0.723	0	-		IPR021867; G3DSA:3.40.50.150 (GENE3D), SSF53335 (SUPERFAMILY)
comp2009_c0_seq1	cbs domain-containing protein	2093	10	0	0.75	2	F:protein binding; F:catalytic activity	-	IPR000270; IPR000644; IPR013785; G3DSA:3.10.20.240 (GENE3D), G3DSA:3.10.580.10 (GENE3D), PTHR11911 (PANTHER), PTHR11911:SF10 (PANTHER), seg (SEG), tmhmm (TMHMM), SSF54277 (SUPERFAMILY), SSF54631 (SUPERFAMILY)
comp201_c0_seq1	fructose symporter	766	10	5.93931e-81	0.804	3	F:substrate-specific transmembrane transporter activity; C:integral to membrane; P:transmembrane transport	-	IPR005828; IPR005829; IPR016196; IPR020846; G3DSA:1.20.1250.20 (GENE3D), PTHR24063 (PANTHER), PTHR24063:SF205 (PANTHER), seg (SEG), tmhmm (TMHMM)
comp2010_c0_seq1	hypothetical protein CLUG_04641 [Clavispora lusitaniae ATCC 42720]	854	10	4.13656e-92	0.754	2	P:regulation of cyclin-dependent protein kinase activity; F:protein kinase binding	-	IPR013922; PTHR15615 (PANTHER)
comp2011_c0_seq1	nad -binding protein	1288	10	4.98583e-146	0.841	1	F:nucleotide binding	-	IPR002347; IPR016040; PTHR24315 (PANTHER), PF13561 (PFAM), SSF51735 (SUPERFAMILY)
comp2012_c0_seq1	glycerol kinase	1364	10	0	0.905	2	F:glycerol kinase activity; P:glycerol-3-phosphate metabolic process	EC:2.7.1.30	IPR000577; IPR005999; IPR018483; IPR018484; IPR018485; G3DSA:3.30.420.40 (GENE3D), seg (SEG), SSF53067 (SUPERFAMILY)
comp2013_c0_seq1	gtp-binding protein gtr1	629	10	7.12811e-40	0.815	0	-		no IPS match
comp2014_c0_seq1	likely u3 snornp protein	705	10	2.2776e-110	0.953	0	-		no IPS match
comp2015_c0_seq1	potential drug or polyamine transporter	1435	10	0	0.754	0	-		tmhmm (TMHMM)
comp2016_c0_seq1	---NA---	222	0			0	-		coil (COIL), seg (SEG)
comp2017_c0_seq1	---NA---	1271	0			0	-		seg (SEG)
comp2018_c0_seq1	alanyl-trna synthetase (alanine--trna ligase)	460	10	5.37251e-50	0.726	0	-		coil (COIL), seg (SEG)
comp2019_c0_seq1	DEHA2G08558p [Debaryomyces hansenii CBS767]	581	10	7.86455e-45	0.578	0	-		no IPS match
comp202_c0_seq1	formate dehydrogenase-like protein	874	10	3.7613e-152	0.865	3	F:cofactor binding; P:oxidation-reduction process; F:nucleotide binding	-	IPR006140; IPR016040; PTHR10996 (PANTHER), PTHR10996:SF16 (PANTHER), SSF51735 (SUPERFAMILY)
comp2020_c0_seq1	endo- -beta-glucanase	688	10	6.29311e-115	0.798	3	P:carbohydrate metabolic process; F:catalytic activity; F:cation binding	-	IPR001547; IPR013781; IPR017853
comp2021_c0_seq1	hypothetical protein CLUG_05247 [Clavispora lusitaniae ATCC 42720]	2326	10	0	0.785	3	F:substrate-specific transmembrane transporter activity; C:integral to membrane; P:transmembrane transport	-	IPR003663; IPR005828; IPR005829; IPR016196; IPR020846; G3DSA:1.20.1250.20 (GENE3D), PTHR24063 (PANTHER), PTHR24063:SF193 (PANTHER), seg (SEG), tmhmm (TMHMM)
comp2022_c0_seq1	---NA---	314	0			0	-		no IPS match
comp2023_c0_seq1	hypothetical protein CLUG_00400 [Clavispora lusitaniae ATCC 42720]	754	1	5.57237e-17	0.52	0	-		seg (SEG)
comp2024_c0_seq1	oligosaccharyl transferase stt3 subunit	1504	10	0	0.855	3	F:oligosaccharyl transferase activity; P:protein glycosylation; C:membrane	-	IPR003674; PTHR13872 (PANTHER), PTHR13872:SF15 (PANTHER), seg (SEG), SignalP-NN(euk) (SIGNALP), tmhmm (TMHMM)
comp2025_c0_seq1	zinc-regulated transporter 2	613	10	4.11924e-57	0.711	4	C:membrane; F:metal ion transmembrane transporter activity; P:zinc ion transport; P:transmembrane transport	-	IPR003689; PTHR11040 (PANTHER), PTHR11040:SF1 (PANTHER), SignalP-NN(euk) (SIGNALP), tmhmm (TMHMM)
comp2026_c0_seq1	ctp synthase	941	10	0	0.876	2	F:CTP synthase activity; P:pyrimidine nucleotide biosynthetic process	EC:6.3.4.2	IPR004468; IPR017456; IPR017926; G3DSA:3.40.50.300 (GENE3D), G3DSA:3.40.50.880 (GENE3D), seg (SEG), SSF52317 (SUPERFAMILY), SSF52540 (SUPERFAMILY)
comp2027_c0_seq1	protein erv25 precursor	772	10	2.45932e-85	0.791	0	-		SignalP-NN(euk) (SIGNALP)
comp2028_c0_seq1	potential fungal zinc cluster transcription factor	851	10	3.96596e-44	0.753	3	F:sequence-specific DNA binding RNA polymerase II transcription factor activity; C:nucleus; F:zinc ion binding	-	IPR001138
comp2029_c0_seq1	protein required for protein disulfide bond formation in the er	1051	10	3.75297e-157	0.753	4	C:endoplasmic reticulum membrane; P:protein thiol-disulfide exchange; F:flavin adenine dinucleotide binding; P:oxidation-reduction process	-	IPR007266; seg (SEG), SignalP-NN(euk) (SIGNALP), tmhmm (TMHMM)
comp203_c0_seq1	hypothetical protein CLUG_00565 [Clavispora lusitaniae ATCC 42720]	347	10	2.11005e-47	0.615	0	-		no IPS match
comp2030_c0_seq1	duf833-domain-containing protein	859	10	3.05783e-75	0.624	0	-		IPR008551; PTHR17985:SF8 (PANTHER)
comp2031_c0_seq1	lcm-domain-containing protein	396	10	1.75107e-19	0.524	1	F:protein binding	-	IPR015915
comp2032_c0_seq1		1322	1	0	1	4	P:nucleoside metabolic process; F:magnesium ion binding; F:ribose phosphate diphosphokinase activity; P:nucleotide biosynthetic process	EC:2.7.6.1	IPR000836; IPR005946; G3DSA:3.40.50.2020 (GENE3D), PTHR10210 (PANTHER), SSF53271 (SUPERFAMILY)
comp2033_c0_seq1	dna-directed rna polymerase iii largest subunit	1460	10	0	0.865	6	F:DNA-directed RNA polymerase activity; P:transcription, DNA-dependent; F:DNA binding; F:ribonucleoside binding; C:nucleus; F:zinc ion binding	EC:2.7.7.6	IPR007081; IPR007083; IPR015700; PTHR19376 (PANTHER), seg (SEG), SSF64484 (SUPERFAMILY)
comp2034_c0_seq1	alpha beta-hydrolase	588	10	2.89544e-71	0.733	0	-		G3DSA:3.40.50.1820 (GENE3D), PTHR10992 (PANTHER), PTHR10992:SF273 (PANTHER), PF12697 (PFAM), SSF53474 (SUPERFAMILY)
comp2035_c0_seq1	---NA---	502	0			0	-		no IPS match
comp2036_c0_seq1	hypothetical protein CLUG_01022 [Clavispora lusitaniae ATCC 42720]	768	10	2.77569e-117	0.757	0	-		IPR007074; tmhmm (TMHMM)
comp2037_c0_seq1		653	1	0	1	2	P:vesicle-mediated transport; C:integral to membrane	-	IPR007305; IPR011691; seg (SEG), tmhmm (TMHMM)
comp2038_c0_seq1	protein phosphatase pp2a regulatory subunit a	383	10	2.60222e-53	0.806	1	F:binding	-	IPR011989; IPR016024; PTHR10648 (PANTHER), PTHR10648:SF4 (PANTHER)
comp2039_c0_seq1	yeast nucleoside diphosphatase	1799	10	0	0.689	1	F:hydrolase activity	-	IPR000407; PTHR11782:SF5 (PANTHER), seg (SEG)
comp204_c0_seq1	likely mitochondrial atp synthase subunit atp5	460	10	7.03589e-72	0.862	1	P:ATP synthesis coupled proton transport	-	IPR000711
comp2040_c0_seq1	likely cytosolic ribosomal protein l8	509	10	3.26011e-16	0.897	2	C:ribosome; P:ribosome biogenesis	-	PTHR23105 (PANTHER)
comp2041_c0_seq1	hypothetical protein CLUG_00803 [Clavispora lusitaniae ATCC 42720]	1052	10	1.67661e-15	0.458	0	-		IPR002838
comp2042_c0_seq1	---NA---	360	0			0	-		SignalP-NN(euk) (SIGNALP)
comp2043_c0_seq1	hypothetical protein PGUG_00944 [Meyerozyma guilliermondii ATCC 6260]	529	10	4.37052e-66	0.798	0	-		IPR007065; seg (SEG), tmhmm (TMHMM)
comp2044_c0_seq1	hypothetical protein Namu_4754 [Nakamurella multipartita DSM 44233]	1070	3	0.000423934	0.37	0	-		seg (SEG)
comp2045_c0_seq1	protein rho2	863	10	5.70688e-115	0.848	0	-		no IPS match
comp2046_c0_seq1	hypothetical protein CLUG_01790 [Clavispora lusitaniae ATCC 42720]	1408	10	1.42807e-117	0.49	0	-		seg (SEG)
comp2047_c0_seq1	ampkbi-domain-containing protein	260	10	5.55085e-33	0.952	1	F:protein binding	-	IPR006828; PTHR10343 (PANTHER), PTHR10343:SF10 (PANTHER), seg (SEG)
comp2048_c0_seq1	---NA---	512	0			0	-		seg (SEG), SignalP-NN(euk) (SIGNALP), tmhmm (TMHMM)
comp2049_c0_seq1	uracil phosphoribosyltransferase	732	10	2.14525e-136	0.948	0	-		tmhmm (TMHMM)
comp205_c0_seq1	Piso0_004038 [Millerozyma farinosa CBS 7064]	994	10	5.58101e-83	0.682	5	F:DNA binding; P:DNA repair; F:methyltransferase activity; F:zinc ion binding; F:protein binding	EC:2.1.1.0	IPR004026; IPR009057; seg (SEG), SignalP-NN(euk) (SIGNALP)
comp2050_c0_seq1	aim21_clal4 ame: full=altered inheritance of mitochondria protein 21	1465	10	6.82403e-35	0.458	0	-		IPR021582; seg (SEG)
comp2051_c0_seq1	hypothetical protein CLUG_00339 [Clavispora lusitaniae ATCC 42720]	749	10	5.12459e-60	0.585	0	-		no IPS match
comp2052_c0_seq1	hypothetical protein CLUG_00544 [Clavispora lusitaniae ATCC 42720]	1035	10	1.63161e-35	0.522	0	-		seg (SEG)
comp2053_c0_seq1	hypothetical protein CaO19.11062 [Candida albicans SC5314]	559	1	0.00018286	0.47	0	-		seg (SEG)
comp2054_c0_seq1	potential subunit common to rna polymerase ii and iii	525	10	2.46053e-94	0.839	0	-		no IPS match
comp2055_c0_seq1	lyr motif-containing protein 5	497	7	6.02355e-17	0.627143	0	-		no IPS match
comp2056_c0_seq1	asparaginyl-trna synthetase	881	10	0	0.906	4	F:ATP binding; C:cytoplasm; F:asparagine-tRNA ligase activity; P:asparaginyl-tRNA aminoacylation	EC:6.1.1.22	IPR002312; IPR004364; IPR004522; IPR006195; IPR018150; G3DSA:3.30.930.10 (GENE3D), SignalP-NN(euk) (SIGNALP), SSF55681 (SUPERFAMILY)
comp2057_c0_seq1	low molecular weight phosphotyrosine protein phosphatase	915	10	2.62815e-78	0.816	2	F:protein tyrosine phosphatase activity; P:protein dephosphorylation	EC:3.1.3.48	IPR000106; IPR017867; IPR023485; G3DSA:3.40.50.270 (GENE3D), PTHR11717:SF7 (PANTHER)
comp2058_c0_seq1	dolichyl-phosphate-mannose-protein mannosyltransferase 4	794	10	1.30037e-134	0.803	3	F:mannosyltransferase activity; P:protein O-linked glycosylation; C:membrane	-	IPR003342; IPR003608; IPR016093; G3DSA:2.80.10.50 (GENE3D), PTHR10050 (PANTHER), PTHR10050:SF17 (PANTHER), SignalP-NN(euk) (SIGNALP), tmhmm (TMHMM)
comp2059_c0_seq1	ngg1-interacting factor 3	482	10	2.92831e-29	0.896	0	-		IPR002678; PTHR13799:SF13 (PANTHER)
comp206_c0_seq1	proline specific permease	887	10	2.28333e-154	0.827	3	P:amino acid transmembrane transport; F:amino acid transmembrane transporter activity; C:integral to membrane	-	IPR002293; IPR004840; IPR004841; PTHR11785:SF80 (PANTHER), seg (SEG), SignalP-NN(euk) (SIGNALP), tmhmm (TMHMM)
comp2060_c0_seq1	ubiquinone biosynthesis	981	10	1.27635e-128	0.71	2	P:metabolic process; F:oxidoreductase activity	-	IPR002938; IPR003042; G3DSA:3.50.50.60 (GENE3D), PTHR13789 (PANTHER), PTHR13789:SF40 (PANTHER), SignalP-NN(euk) (SIGNALP), tmhmm (TMHMM), SSF51905 (SUPERFAMILY)
comp2061_c0_seq1	potential spliceosomal rna helicase	356	10	2.19692e-61	0.902	0	-		IPR011709; PTHR18934 (PANTHER)
comp2062_c0_seq1	squalene monooxygenase	1556	10	0	0.767	4	F:squalene monooxygenase activity; C:integral to membrane; F:flavin adenine dinucleotide binding; P:oxidation-reduction process	EC:1.14.99.7	IPR003042; IPR013698; G3DSA:3.50.50.60 (GENE3D), PTHR10835 (PANTHER), SignalP-NN(euk) (SIGNALP), tmhmm (TMHMM), SSF51905 (SUPERFAMILY)
comp2063_c0_seq1	ykl143wp-like protein	511	10	2.96474e-13	0.757	0	-		no IPS match
comp2065_c0_seq1	hypothetical protein CLUG_01807 [Clavispora lusitaniae ATCC 42720]	2354	10	1.05549e-123	0.514	0	-		seg (SEG), tmhmm (TMHMM)
comp2066_c0_seq1	protein involved in autophagocytosis during starvation	561	10	1.42302e-29	0.684	0	-		no IPS match
comp2067_c0_seq1	potential fungal zinc cluster transcription factor	821	10	1.1323e-18	0.479	0	-		seg (SEG)
comp2068_c0_seq1	protein transport protein sec61 alpha subunit	970	10	1.59313e-141	0.897	3	P:protein transport; F:P-P-bond-hydrolysis-driven protein transmembrane transporter activity; C:membrane	-	IPR002208; IPR023201; PTHR10906:SF1 (PANTHER), seg (SEG), SignalP-NN(euk) (SIGNALP), tmhmm (TMHMM)
comp2069_c0_seq1	hypothetical protein CLUG_01319 [Clavispora lusitaniae ATCC 42720]	870	10	9.56376e-107	0.662	4	F:protein binding; F:phospholipid binding; C:cell cortex; P:cortical protein anchoring	-	IPR001849; IPR011993; IPR024774; SSF50729 (SUPERFAMILY)
comp207_c0_seq1	hypothetical beta- -n-acetylglucosaminyltransferase	2029	10	1.09001e-79	0.481	2	F:transferase activity; F:transferase activity, transferring glycosyl groups		seg (SEG)
comp2070_c0_seq1	gtpase activating protein	562	10	2.89515e-17	0.641	0	-		seg (SEG), SignalP-NN(euk) (SIGNALP), tmhmm (TMHMM)
comp2071_c0_seq1	likely phosphoribosyl transferase	2136	10	1.20735e-129	0.783	0	-		seg (SEG)
comp2072_c0_seq1	calcineurin-like dosage-dependent cell cycle	2308	10	0	0.63	1	F:hydrolase activity	-	IPR004843; G3DSA:3.60.21.10 (GENE3D), seg (SEG), SignalP-NN(euk) (SIGNALP), tmhmm (TMHMM), SSF56300 (SUPERFAMILY)
comp2073_c0_seq1	---NA---	642	0			0	-		seg (SEG)
comp2074_c0_seq1	homoserine o- acetyltransferase	687	10	3.27009e-109	0.821	2	C:cytoplasm; F:O-acetyltransferase activity	-	IPR000073; IPR008220; G3DSA:3.40.50.1820 (GENE3D), PTHR10992 (PANTHER), seg (SEG), SSF53474 (SUPERFAMILY)
comp2075_c0_seq1	3-hydroxyisobutyrate dehydrogenase-like protein	880	10	8.38443e-137	0.791	6	P:valine metabolic process; F:3-hydroxyisobutyrate dehydrogenase activity; F:phosphogluconate dehydrogenase (decarboxylating) activity; P:pentose-phosphate shunt; F:coenzyme binding; F:nucleotide binding	EC:1.1.1.31; EC:1.1.1.44	IPR002204; IPR006115; IPR008927; IPR013328; IPR015815; IPR016040; PTHR22981:SF7 (PANTHER), SSF51735 (SUPERFAMILY)
comp2076_c0_seq1	positive regulator for mannosylphosphate	1397	10	3.23425e-138	0.597	0	-		IPR007074
comp2077_c0_seq1	possible membrane protein	581	10	8.09187e-33	0.685	0	-		PD039572 (PRODOM), seg (SEG), tmhmm (TMHMM)
comp2078_c0_seq1	duf1000-domain-containing protein	420	10	1.14113e-34	0.831	0	-		no IPS match
comp2079_c0_seq1	---NA---	583	0			0	-		no IPS match
comp208_c0_seq1	manganese-superoxide dismutase	365	10	9.27371e-62	0.853	0	-		seg (SEG), tmhmm (TMHMM)
comp2080_c0_seq1	rna polymerase iii transcription factor	950	10	1.70482e-71	0.585	0	-		no IPS match
comp2081_c0_seq1	potential clathrin-associated protein ap-1 complex component	1773	10	0	0.89	4	P:intracellular protein transport; P:vesicle-mediated transport; C:clathrin adaptor complex; F:protein binding	-	IPR001392; IPR008968; IPR011012; IPR018240; IPR022775; G3DSA:2.60.40.1170 (GENE3D), G3DSA:3.30.450.60 (GENE3D), PTHR11998 (PANTHER), PTHR11998:SF11 (PANTHER), seg (SEG)
comp2082_c0_seq1	---NA---	435	0			0	-		no IPS match
comp2083_c0_seq1		472	1	0	1	3	C:anaphase-promoting complex; P:regulation of mitotic metaphase/anaphase transition; P:anaphase-promoting complex-dependent proteasomal ubiquitin-dependent protein catabolic process	-	IPR018860
comp2084_c0_seq1	transporter add1 (major facilitator superfamily)	1865	10	1.73271e-169	0.62	3	F:transporter activity; P:transmembrane transport; C:integral to membrane	-	IPR005829; IPR011701; IPR016196; G3DSA:1.20.1250.20 (GENE3D), PTHR24003 (PANTHER), seg (SEG), tmhmm (TMHMM)
comp2085_c0_seq1	histone acetyltransferase	364	10	1.19457e-41	0.7	1	F:protein binding	-	IPR001680; IPR015943; IPR017986; PTHR22850 (PANTHER), PTHR22850:SF27 (PANTHER), SSF50960 (SUPERFAMILY)
comp2086_c0_seq1	protein involved in nonallelic heterokaryon incompatibility	759	10	1.87029e-105	0.859	4	F:glycolipid transporter activity; C:cytoplasm; F:glycolipid binding; P:glycolipid transport	-	IPR014830; PTHR10219 (PANTHER)
comp2087_c0_seq1	hypothetical protein CLUG_04800 [Clavispora lusitaniae ATCC 42720]	1907	10	8.73642e-71	0.544	0	-		IPR010482; seg (SEG), SignalP-NN(euk) (SIGNALP), tmhmm (TMHMM)
comp2088_c0_seq1	c-5 sterol desaturase	1188	10	4.37221e-177	0.795	4	F:iron ion binding; P:fatty acid biosynthetic process; F:oxidoreductase activity; P:oxidation-reduction process	-	IPR006694; PTHR11863 (PANTHER), PTHR11863:SF2 (PANTHER), seg (SEG), tmhmm (TMHMM)
comp2089_c0_seq1	hypothetical protein CLUG_01920	725	10	1.72112e-113	0.771	0	-		seg (SEG), SignalP-NN(euk) (SIGNALP)
comp209_c0_seq1	g1 s-specific phosphate system	2212	10	2.5047e-78	0.664	0	-		IPR006671; IPR013763
comp2090_c0_seq1	alpha beta	614	10	4.16574e-54	0.599	0	-		G3DSA:3.40.50.1820 (GENE3D), PTHR10992 (PANTHER), PTHR10992:SF81 (PANTHER), PF12697 (PFAM), SSF53474 (SUPERFAMILY)
comp2091_c0_seq1	mitochondrial sodium hydrogen exchanger	739	10	1.79212e-36	0.676	4	P:cation transport; F:solute:hydrogen antiporter activity; C:integral to membrane; P:transmembrane transport	-	IPR006153; IPR018422; seg (SEG), SignalP-NN(euk) (SIGNALP), tmhmm (TMHMM)
comp2092_c0_seq1	potential rrna processing factor	746	10	5.8417e-136	0.891	2	C:intracellular; P:ribosome biogenesis	-	IPR001790; PTHR21141 (PANTHER), PTHR21141:SF1 (PANTHER)
comp2093_c0_seq1	svp1-like protein 2	779	10	1.00182e-94	0.795	1	F:protein binding	-	IPR001680; IPR015943; IPR017986; PTHR11227 (PANTHER), PTHR11227:SF18 (PANTHER), seg (SEG)
comp2094_c0_seq1	likely protein kinase	2225	10	1.24267e-176	0.58	4	F:ATP binding; P:protein phosphorylation; F:protein serine/threonine kinase activity; F:protein tyrosine kinase activity	EC:2.7.11.0; EC:2.7.10.0	IPR000719; IPR002290; IPR008271; IPR011009; IPR017441; IPR020635; G3DSA:1.10.510.10 (GENE3D), G3DSA:3.30.200.20 (GENE3D), PTHR24349 (PANTHER), PTHR24349:SF131 (PANTHER), seg (SEG)
comp2095_c0_seq1	---NA---	500	0			0	-		seg (SEG)
comp2096_c0_seq1	actin cortical patch	1028	10	1.12159e-163	0.765	1	F:protein binding	-	IPR001680; IPR015943; IPR017986; PTHR19856 (PANTHER)
comp2097_c0_seq1	---NA---	428	0			0	-		no IPS match
comp2098_c0_seq1	likely mitochondrial ribosomal protein ( coli s15)	973	10	1.76612e-23	0.805	3	F:structural constituent of ribosome; C:ribosome; P:translation	-	IPR000589; IPR009068; PD157043 (PRODOM), coil (COIL), PTHR23321 (PANTHER), PTHR23321:SF11 (PANTHER), seg (SEG)
comp2099_c0_seq1	histidine kinase osmosensor	2585	10	0	0.9	6	F:two-component response regulator activity; P:two-component signal transduction system (phosphorelay); F:ATP binding; C:integral to membrane; F:two-component sensor activity; P:peptidyl-histidine phosphorylation	-	IPR001789; IPR003594; IPR003660; IPR003661; IPR004358; IPR005467; IPR009082; IPR011006; G3DSA:1.10.287.240 (GENE3D), G3DSA:3.40.50.2300 (GENE3D), PTHR24423 (PANTHER), PTHR24423:SF373 (PANTHER), seg (SEG)
comp21_c0_seq1	37 kda cell surface protein	1794	10	2.75087e-71	0.453	0	-		seg (SEG), SignalP-NN(euk) (SIGNALP), tmhmm (TMHMM)
comp210_c0_seq1	---NA---	575	0			0	-		seg (SEG)
comp2100_c0_seq1	hypothetical protein CLUG_00651 [Clavispora lusitaniae ATCC 42720]	1240	10	2.33407e-42	0.58	0	-		IPR018626
comp2101_c0_seq1	taf4_debha ame: full=transcription initiation factor tfiid subunit 4 ame: full=tbp-associated factor 4	1666	10	5.1422e-173	0.677	1	C:transcription factor TFIID complex	-	IPR007900; coil (COIL), seg (SEG)
comp2102_c0_seq1		1147	1	0	1	1	F:metal ion binding	-	IPR001303; PTHR10672 (PANTHER), PTHR10672:SF1 (PANTHER)
comp2103_c0_seq1	x-pro dipeptidase	1707	10	0	0.796	4	F:dipeptidase activity; P:cellular process; F:aminopeptidase activity; F:manganese ion binding	EC:3.4.13.0; EC:3.4.11.0	IPR000994; IPR007865; G3DSA:3.40.350.10 (GENE3D), PTHR10804 (PANTHER), PTHR10804:SF17 (PANTHER), seg (SEG), SSF53092 (SUPERFAMILY)
comp2104_c0_seq1	5-aminolevulinate mitochondrial precursor	1004	10	0	0.907	4	F:pyridoxal phosphate binding; F:transferase activity, transferring nitrogenous groups; P:tetrapyrrole biosynthetic process; F:5-aminolevulinate synthase activity	EC:2.3.1.37	IPR001917; IPR004839; IPR010961; IPR015421; IPR015422; IPR015424; PTHR13693 (PANTHER), PTHR13693:SF7 (PANTHER), seg (SEG)
comp2105_c0_seq1	gtp cyclohydrolase i	982	10	6.5739e-148	0.912	0	-		no IPS match
comp2106_c0_seq1	---NA---	243	0			0	-		no IPS match
comp2107_c0_seq1	potential zinc-iron permease	929	10	8.69045e-86	0.713	4	C:membrane; P:metal ion transport; F:metal ion transmembrane transporter activity; P:transmembrane transport	-	IPR003689; PTHR11065 (PANTHER), PTHR11065:SF5 (PANTHER), seg (SEG), tmhmm (TMHMM)
comp2108_c0_seq1	molecular chaperone	425	10	1.06507e-68	0.799	2	C:mitochondrion; P:protein complex assembly	-	IPR010591
comp2109_c0_seq1		1707	1	0	1	3	F:binding; F:transferase activity; P:RNA metabolic process	-	IPR001451; IPR003307; IPR011004; IPR016021; IPR016024; G3DSA:2.160.10.10 (GENE3D), G3DSA:3.90.550.10 (GENE3D), PTHR22572 (PANTHER), PTHR22572:SF7 (PANTHER), seg (SEG), SSF53448 (SUPERFAMILY)
comp211_c0_seq1	ubiquinol-cytochrome c reductase iron-sulfur mitochondrial precursor	1983	10	1.86609e-108	0.912	0	-		seg (SEG)
comp2110_c0_seq1	manganese resistance protein mnr2	548	10	6.43119e-54	0.671	4	C:membrane; P:metal ion transport; F:metal ion transmembrane transporter activity; P:transmembrane transport	-	IPR002523; G3DSA:1.20.58.340 (GENE3D), PTHR21535 (PANTHER), PTHR21535:SF1 (PANTHER), seg (SEG), SSF143865 (SUPERFAMILY)
comp2111_c0_seq1	potential peptidyl-methionine n-acetyl tranferase (gnat family)	420	10	2.86543e-69	0.809	1	F:N-acetyltransferase activity	-	IPR000182; IPR016181; PTHR23091 (PANTHER), PTHR23091:SF5 (PANTHER)
comp2112_c0_seq1	g-protein beta subunit-like protein containing wd repeats	1002	10	6.63073e-59	0.517	1	F:protein binding	-	IPR001680; IPR015943; IPR017986; IPR019775; PTHR19854 (PANTHER), PTHR19854:SF17 (PANTHER)
comp2113_c0_seq1	---NA---	1218	0			0	-		coil (COIL), seg (SEG)
comp2114_c0_seq1	---NA---	303	0			0	-		seg (SEG)
comp2115_c0_seq1	g-protein coupled partial	1121	10	3.19675e-71	0.552	0	-		IPR022596; coil (COIL), seg (SEG), SignalP-NN(euk) (SIGNALP), tmhmm (TMHMM)
comp2116_c0_seq1	protein kinase	1009	10	3.71309e-177	0.862	0	-		no IPS match
comp2117_c0_seq1	hypothetical protein CLUG_03246 [Clavispora lusitaniae ATCC 42720]	1256	1	4.10671e-30	0.5	6	P:regulation of transcription, DNA-dependent; P:transcription, DNA-dependent; F:copper ion binding; C:nucleus; F:sequence-specific DNA binding transcription factor activity; F:DNA binding		seg (SEG)
comp2118_c0_seq1	geranylgeranyl transferase type ii alpha subunit	807	10	1.36482e-56	0.641	0	-		no IPS match
comp2119_c0_seq1	positive regulator of mannosylphosphate	781	10	2.92011e-84	0.671	0	-		IPR007074
comp212_c0_seq1	fimbrin (actin bundling protein)	2051	10	0	0.858	2	F:actin binding; F:calcium ion binding	-	IPR001589; IPR001715; IPR011992; IPR018247; IPR018249; PTHR19961 (PANTHER), PTHR19961:SF13 (PANTHER), seg (SEG), SSF47473 (SUPERFAMILY)
comp2120_c0_seq1	mrna polyadenylation regulating	1412	10	4.717e-125	0.603	0	-		IPR009604; coil (COIL), PTHR12854 (PANTHER), PTHR12854:SF7 (PANTHER), seg (SEG)
comp2121_c0_seq1	hypothetical protein CLUG_05190 [Clavispora lusitaniae ATCC 42720]	1246	10	4.21046e-60	0.51	0	-		seg (SEG)
comp2122_c0_seq1	---NA---	450	0			0	-		seg (SEG)
comp2123_c0_seq1	sts1_debha ame: full=tethering factor for nuclear proteasome sts1	511	10	3.36182e-36	0.689	0	-		IPR013868
comp2124_c0_seq1	hypothetical protein PGUG_01761 [Meyerozyma guilliermondii ATCC 6260]	977	3	9.58146e-06	0.433333	0	-		seg (SEG)
comp2125_c0_seq1	mppn-domain-containing protein	834	10	1.77521e-87	0.562	0	-		IPR007846; PS51472 (PROFILE), seg (SEG)
comp2126_c0_seq1	tryptophan - dioxygenase	1178	10	0	0.76	2	F:heme binding; F:oxidoreductase activity	-	IPR000898; PTHR15058 (PANTHER), SSF140959 (SUPERFAMILY)
comp2127_c0_seq1	protein kinase mutant is salt and ph sensitive	1909	10	1.97001e-136	0.582	4	F:ATP binding; P:protein phosphorylation; F:protein serine/threonine kinase activity; F:protein tyrosine kinase activity	EC:2.7.11.0; EC:2.7.10.0	IPR000719; IPR002290; IPR008271; IPR011009; IPR017441; IPR020635; G3DSA:1.10.510.10 (GENE3D), G3DSA:3.30.200.20 (GENE3D), PTHR24343 (PANTHER), PTHR24343:SF11 (PANTHER), seg (SEG)
comp2128_c0_seq1	---NA---	293	0			0	-		no IPS match
comp2129_c0_seq1	dolichol-phosphate mannosyltransferase	801	10	1.18341e-156	0.931	0	-		tmhmm (TMHMM)
comp213_c0_seq1	---NA---	706	0			0	-		no IPS match
comp2130_c0_seq1	mitochondrial inner membrane protein required for protein import	1479	10	0	0.822	5	C:mitochondrial inner membrane; P:transmembrane transport; C:integral to membrane; P:protein transport; F:protein binding	-	IPR004274; IPR023214; PTHR12210 (PANTHER), PTHR12210:SF3 (PANTHER), seg (SEG), tmhmm (TMHMM)
comp2131_c0_seq1	hypothetical vacuole conserved	1487	10	0	0.69	0	-		PD137583 (PRODOM), seg (SEG), SignalP-NN(euk) (SIGNALP), tmhmm (TMHMM)
comp2132_c0_seq1	nucleolar complex protein 2	767	10	1.85849e-139	0.848	0	-		IPR005343; PTHR12687:SF4 (PANTHER)
comp2133_c0_seq1	glycosyl family 3-like protein	972	10	2.01434e-48	0.616	1	F:hydrolase activity, acting on glycosyl bonds	-	no IPS match
comp2134_c0_seq1	casein kinase ii beta subunit	647	10	7.61602e-120	0.872	5	F:kinase activity; C:protein kinase CK2 complex; P:phosphorylation; F:binding; F:protein kinase regulator activity	-	IPR000704; IPR016149; IPR016150
comp2135_c0_seq1	alanyl-trna synthetase-related	887	10	5.70516e-108	0.777	4	F:ATP binding; C:cytoplasm; F:alanine-tRNA ligase activity; P:alanyl-tRNA aminoacylation	EC:6.1.1.7	IPR012947; IPR018163; IPR018164; PTHR11777 (PANTHER)
comp2136_c0_seq1	cmc4_clal4 ame: full=cx9c motif-containing protein mitochondrial	593	10	1.89957e-31	0.851	0	-		no IPS match
comp2137_c0_seq1	potential spliceosomal snrna sm core binding protein b b	448	10	2.72049e-49	0.749	0	-		IPR001163; IPR006649; IPR010920; G3DSA:2.30.30.100 (GENE3D), PTHR10701 (PANTHER), PTHR10701:SF0 (PANTHER)
comp2138_c0_seq1	potential quinate permease	751	10	2.05681e-113	0.846	3	F:substrate-specific transmembrane transporter activity; P:transmembrane transport; C:integral to membrane	-	IPR003663; IPR005828; IPR005829; IPR016196; IPR020846; G3DSA:1.20.1250.20 (GENE3D), PTHR24063 (PANTHER), PTHR24063:SF196 (PANTHER), seg (SEG), tmhmm (TMHMM)
comp2139_c0_seq1		1090	1	0	1	5	P:intracellular protein transport; P:vesicle-mediated transport; C:clathrin adaptor complex; F:protein binding; C:clathrin coat of coated pit	-	IPR001392; IPR008968; IPR011012; IPR015629; G3DSA:2.60.40.1170 (GENE3D), G3DSA:3.30.450.60 (GENE3D), PTHR11998 (PANTHER), seg (SEG)
comp214_c0_seq1	protein translation factor sui1	497	10	4.94912e-55	0.923	2	P:translational initiation; F:translation initiation factor activity	-	IPR001950; IPR005874; G3DSA:3.30.780.10 (GENE3D), PTHR10388 (PANTHER), seg (SEG)
comp2140_c0_seq1	eukaryotic peptide chain release factor subunit 1	798	10	1.44708e-144	0.928	2	C:cytoplasm; P:translational termination	-	IPR004403; IPR005141; IPR005142; G3DSA:3.30.1330.30 (GENE3D), G3DSA:3.30.420.60 (GENE3D), seg (SEG), SSF53137 (SUPERFAMILY), SSF55315 (SUPERFAMILY)
comp2141_c0_seq1		888	1	0	1	2	F:catalytic activity; P:metabolic process	-	IPR000581; IPR015928; SSF143975 (SUPERFAMILY)
comp2142_c0_seq1	trna uptake of branched- chain amino acids	967	10	1.70124e-44	0.675	3	F:zinc ion binding; F:nucleic acid binding; C:intracellular	-	IPR007087; IPR013087; IPR015880; PTHR11389 (PANTHER), seg (SEG), SSF57667 (SUPERFAMILY)
comp2143_c0_seq1	potential epsin-like clathrin-binding protein	832	8	3.08407e-21	0.50125	0	-		IPR001026; IPR008942; IPR013809; seg (SEG)
comp2145_c0_seq1	---NA---	315	0			0	-		no IPS match
comp2146_c0_seq1	---NA---	619	0			0	-		seg (SEG)
comp2147_c0_seq1	protein involved in endosome to golgi protein transport	498	10	3.86688e-82	0.802	1	F:hydrolase activity, acting on ester bonds	-	IPR000979; IPR024654; G3DSA:3.60.21.10 (GENE3D), PTHR11124:SF3 (PANTHER), SSF56300 (SUPERFAMILY)
comp2148_c0_seq1		618	1	0	1	1	P:cellular metabolic process	-	IPR000649; coil (COIL), G3DSA:3.40.50.10470 (GENE3D), PTHR10233:SF14 (PANTHER), seg (SEG), SSF100950 (SUPERFAMILY)
comp2149_c0_seq1	---NA---	954	0			0	-		no IPS match
comp215_c0_seq1	cytochrome c oxidase polypeptide mitochondrial	309	10	4.62308e-37	0.754	0	-		seg (SEG)
comp2150_c0_seq1	hypothetical protein PICST_48448 [Scheffersomyces stipitis CBS 6054]	1293	10	3.14888e-51	0.617	0	-		IPR016562; IPR019151; PTHR12970 (PANTHER), seg (SEG)
comp2152_c0_seq1	---NA---	818	0			0	-		SignalP-NN(euk) (SIGNALP)
comp2153_c0_seq1	sphingosine involved in sphingolipid metabolism lipid transport and metabolism	775	10	4.58786e-44	0.729	0	-		seg (SEG)
comp2154_c0_seq1	potential translation initiation factor eif3-epsilon-p47 subunit	485	10	1.16686e-45	0.666	0	-		PTHR10540 (PANTHER), PTHR10540:SF6 (PANTHER), seg (SEG)
comp2155_c0_seq1		1878	1	0	1	3	C:intracellular; F:zinc ion binding; F:nucleic acid binding	-	IPR007087; IPR013087; PTHR24377 (PANTHER), PTHR24377:SF381 (PANTHER), seg (SEG), SSF57667 (SUPERFAMILY)
comp2157_c0_seq1	unc-50-domain-containing protein	952	10	2.71937e-121	0.715	0	-		IPR007881; PTHR12841:SF1 (PANTHER), tmhmm (TMHMM)
comp2158_c0_seq1	protein mnn9	718	10	5.7309e-86	0.878	0	-		IPR005109; PTHR24319 (PANTHER), PTHR24319:SF98 (PANTHER)
comp2159_c0_seq1	coatomer subunit epsilon-cop coatomer	901	10	3.03878e-101	0.725	2	F:structural molecule activity; C:COPI vesicle coat	-	IPR006822; seg (SEG)
comp216_c0_seq1	hypothetical protein CLUG_02701 [Clavispora lusitaniae ATCC 42720]	1022	10	1.52178e-152	0.774	3	P:ceramide metabolic process; C:integral to membrane; F:hydrolase activity, acting on carbon-nitrogen (but not peptide) bonds, in linear amides	EC:3.5.1.0	IPR008901; PTHR12956 (PANTHER), PTHR12956:SF4 (PANTHER), tmhmm (TMHMM)
comp2160_c0_seq1		618	1	0	1	3	C:endoplasmic reticulum; P:intracellular protein transport; C:integral to membrane	-	IPR008417; coil (COIL), PTHR12701:SF2 (PANTHER), SignalP-NN(euk) (SIGNALP), tmhmm (TMHMM)
comp2161_c0_seq1	cysteine proteinase	1742	10	1.73481e-149	0.612	2	F:ubiquitin thiolesterase activity; P:ubiquitin-dependent protein catabolic process	EC:3.1.2.15	IPR001394; IPR018200; PTHR24006 (PANTHER), PTHR24006:SF207 (PANTHER), seg (SEG), SSF54001 (SUPERFAMILY)
comp2162_c0_seq1	hypothetical protein CLUG_04692 [Clavispora lusitaniae ATCC 42720]	444	10	7.91187e-17	0.667	0	-		IPR019434; seg (SEG)
comp2163_c0_seq1	nonsense-mediated mrna decay protein 3	934	10	1.34952e-115	0.863	0	-		seg (SEG)
comp2164_c0_seq1	adp-ribosylation factor 1	988	10	1.62405e-108	0.959	4	F:GTP binding; P:small GTPase mediated signal transduction; C:intracellular; P:intracellular protein transport	-	IPR003579; IPR005225; IPR006687; IPR006689; IPR024156; G3DSA:3.40.50.300 (GENE3D), seg (SEG), SSF52540 (SUPERFAMILY)
comp2165_c0_seq1	chitin synthase 2	826	10	9.68327e-96	0.854	0	-		IPR004835; PTHR22914 (PANTHER), SignalP-NN(euk) (SIGNALP), tmhmm (TMHMM)
comp2166_c0_seq1	potential protein kinase regulator of (h+)-atpase	1941	10	0	0.841	4	F:ATP binding; P:protein phosphorylation; F:protein serine/threonine kinase activity; F:protein tyrosine kinase activity	EC:2.7.11.0; EC:2.7.10.0	IPR000719; IPR002290; IPR008271; IPR011009; IPR020635; coil (COIL), G3DSA:1.10.510.10 (GENE3D), G3DSA:3.30.200.20 (GENE3D), PTHR24343 (PANTHER), PTHR24343:SF95 (PANTHER), seg (SEG)
comp2167_c0_seq1	bro1_debha ame: full=vacuolar protein-sorting protein bro1 ame: full=bro domain-containing protein 1	1189	10	4.44081e-104	0.652	1	F:protein binding	-	IPR004328; IPR025304; coil (COIL), G3DSA:1.20.120.560 (GENE3D), PTHR23030 (PANTHER), PTHR23030:SF1 (PANTHER), seg (SEG)
comp2168_c0_seq1	serine threonine-protein	1877	10	3.48521e-93	0.486	0	-		seg (SEG)
comp2169_c0_seq1	oxysterol binding protein obpa	1209	10	0	0.778	0	-		IPR000648; IPR018494; coil (COIL), PTHR10972:SF27 (PANTHER), seg (SEG), SSF144000 (SUPERFAMILY)
comp217_c0_seq1	succinate dehydrogenase membrane anchor subunit	619	9	5.62004e-09	0.691111	0	-		no IPS match
comp2170_c0_seq1	protein sua5	635	10	6.97152e-112	0.85	0	-		IPR005145; IPR006070; IPR017945; PTHR17490 (PANTHER)
comp2171_c0_seq1	rna-dependent helicase	760	10	8.22276e-154	0.97	5	C:nucleolus; F:ATP-dependent helicase activity; F:RNA binding; F:ATP binding; P:rRNA processing	-	no IPS match
comp2172_c0_seq1	---NA---	834	0			0	-		seg (SEG)
comp2174_c0_seq1	---NA---	365	0			0	-		no IPS match
comp2175_c0_seq1	---NA---	451	0			0	-		no IPS match
comp2176_c0_seq1	dna-directed rna polymerase ii kda polypeptide	414	10	1.45977e-70	0.938	4	F:protein dimerization activity; F:DNA-directed RNA polymerase activity; F:DNA binding; P:transcription, DNA-dependent	EC:2.7.7.6	IPR008193; IPR009025; G3DSA:3.30.1360.10 (GENE3D), PTHR13946 (PANTHER), PTHR13946:SF16 (PANTHER), PF13656 (PFAM)
comp2177_c0_seq1	o- calcium and zinc resistance protein	2481	10	0	0.661	0	-		IPR011021; IPR011022; PTHR11188 (PANTHER), PTHR11188:SF1 (PANTHER), seg (SEG)
comp2178_c0_seq1	likely copii vesicle coat component	2874	10	4.86929e-125	0.489	0	-		PTHR13923 (PANTHER), PTHR13923:SF4 (PANTHER), seg (SEG)
comp2179_c0_seq1	---NA---	749	0			0	-		no IPS match
comp218_c0_seq1	ribosomal protein of the large	662	10	1.82214e-84	0.931	3	F:structural constituent of ribosome; C:ribosome; P:translation	-	IPR000196; IPR015972; IPR015974; IPR023638; coil (COIL), PTHR10722 (PANTHER), seg (SEG)
comp2180_c0_seq1	hypothetical protein CLUG_04649 [Clavispora lusitaniae ATCC 42720]	947	10	2.14331e-66	0.616	1	P:calcium-mediated signaling	-	IPR006931; seg (SEG)
comp2181_c0_seq1	---NA---	538	0			0	-		no IPS match
comp2182_c0_seq1	potential mrna deadenylase and ccr4-not complex subunit not3p	1104	10	1.53511e-63	0.502	0	-		seg (SEG)
comp2183_c0_seq1	---NA---	627	0			0	-		no IPS match
comp2184_c0_seq1	calcium calmodulin-dependent protein kinase ii	501	10	2.66696e-79	0.924	4	F:ATP binding; P:protein phosphorylation; F:protein tyrosine kinase activity; F:calmodulin-dependent protein kinase activity	EC:2.7.10.0; EC:2.7.11.17	IPR000719; IPR002290; IPR008271; IPR011009; IPR020635; IPR020636; IPR020651; G3DSA:1.10.510.10 (GENE3D), G3DSA:3.30.200.20 (GENE3D), seg (SEG)
comp2185_c0_seq1		1819	1	0	1	1	F:zinc ion binding	-	IPR001594; PTHR22883 (PANTHER), seg (SEG), tmhmm (TMHMM)
comp2187_c0_seq1	dihydroxy-acid mitochondrial precursor	492	10	2.92322e-74	0.942	2	F:catalytic activity; P:metabolic process	-	IPR000581; seg (SEG), SSF143975 (SUPERFAMILY)
comp2188_c0_seq1	---NA---	1089	0			0	-		seg (SEG)
comp2189_c0_seq1	DEHA2E15994p [Debaryomyces hansenii CBS767]	550	1	1.20115e-05	0.55	0	-		seg (SEG)
comp219_c0_seq1	cytochrome c oxidase polypeptide mitochondrial precursor	657	10	1.36903e-72	0.813	2	F:cytochrome-c oxidase activity; C:mitochondrial envelope	EC:1.9.3.1	IPR002124; seg (SEG), SSF57802 (SUPERFAMILY)
comp2190_c0_seq1	peptidyl-prolyl cis-trans isomerase 1	629	10	2.82479e-92	0.821	4	P:protein folding; P:protein peptidyl-prolyl isomerization; F:peptidyl-prolyl cis-trans isomerase activity; F:protein binding	EC:5.2.1.8	IPR000297; IPR001202; G3DSA:3.10.50.40 (GENE3D), PTHR10657 (PANTHER), SSF54534 (SUPERFAMILY)
comp2191_c0_seq1	cytochrome b pre-mrna-processing	261	10	8.83084e-25	0.864	0	-		seg (SEG)
comp2192_c0_seq1	---NA---	386	0			1	F:calcium ion binding	-	IPR002048; IPR011992; IPR018247; IPR018249; PTHR23048 (PANTHER), PF13405 (PFAM), SSF47473 (SUPERFAMILY)
comp2193_c0_seq1	cyclin like protein interacting with pho85	702	10	3.45652e-63	0.694	2	P:regulation of cyclin-dependent protein kinase activity; F:protein kinase binding	-	IPR013922; PTHR13436 (PANTHER), PTHR13436:SF11 (PANTHER), seg (SEG)
comp2194_c0_seq1	potential amino acid sensor system component	1364	10	2.54245e-169	0.807	3	P:amino acid transmembrane transport; F:amino acid transmembrane transporter activity; C:membrane	-	IPR002293; IPR004841; PTHR11785:SF80 (PANTHER), seg (SEG), SignalP-NN(euk) (SIGNALP), tmhmm (TMHMM)
comp2195_c0_seq1	likely mitochondrial ribosomal protein ( coli l7 l12)	489	10	2.14286e-44	0.834	3	F:structural constituent of ribosome; C:ribosome; P:translation	-	IPR008932; IPR013823; IPR014719; IPR015607; G3DSA:1.20.5.710 (GENE3D), PTHR11809 (PANTHER), seg (SEG)
comp2197_c0_seq1	general rna polymerase ii transcription factor	548	10	1.6529e-88	0.777	1	F:protein binding	-	IPR007526; IPR009057; IPR011991; PTHR12802 (PANTHER), PTHR12802:SF6 (PANTHER)
comp2198_c0_seq1	peripheral membrane protein required for vesicle formation	943	10	3.92011e-90	0.6	0	-		IPR015412; coil (COIL), PTHR13190 (PANTHER), PTHR13190:SF1 (PANTHER), seg (SEG)
comp2199_c0_seq1	potential protein sumoylation factor	930	10	2.37072e-43	0.734	0	-		coil (COIL), seg (SEG)
comp22_c0_seq1	hypothetical protein CPAR2_101670 [Candida parapsilosis]	624	10	7.08027e-27	0.73	1	P:response to stress	-	IPR007250; seg (SEG)
comp220_c0_seq1	ubiq_copco ame: full=ubiquitin	255	10	1.05212e-44	0.984	1	F:protein binding	-	IPR000626; IPR019954; IPR019955; IPR019956; G3DSA:3.10.20.90 (GENE3D), PTHR10666 (PANTHER), SSF54236 (SUPERFAMILY)
comp2200_c0_seq1	protein	829	10	9.91073e-29	0.609	0	-		seg (SEG), SignalP-NN(euk) (SIGNALP), tmhmm (TMHMM)
comp2201_c0_seq1	er protein processing	1475	10	3.32573e-155	0.699	0	-		IPR007217; seg (SEG), tmhmm (TMHMM)
comp2202_c0_seq1	likely peroxisomal biogenesis aaa atpase pex1	3269	10	0	0.659	4	F:nucleoside-triphosphatase activity; F:ATP binding; C:peroxisomal membrane; P:protein targeting to peroxisome	EC:3.6.1.15	IPR003593; IPR003959; IPR003960; IPR009010; IPR015342; IPR025653; G3DSA:1.10.8.60 (GENE3D), G3DSA:3.10.330.10 (GENE3D), G3DSA:3.40.50.300 (GENE3D), PTHR23077 (PANTHER), SignalP-NN(euk) (SIGNALP), SSF52540 (SUPERFAMILY), SSF54585 (SUPERFAMILY)
comp2203_c0_seq1	phosphoribosylanthranilate isomerase	759	10	8.36426e-102	0.671	2	F:phosphoribosylanthranilate isomerase activity; P:tryptophan metabolic process	EC:5.3.1.24	IPR001240; IPR011060; IPR013785; PTHR22854 (PANTHER), PTHR22854:SF6 (PANTHER)
comp2204_c0_seq1	pantothenate kinase-like protein	987	10	1.25178e-74	0.649	3	F:ATP binding; P:metabolic process; F:kinase activity	-	IPR006083; G3DSA:3.40.50.300 (GENE3D), PTHR10285 (PANTHER), PTHR10285:SF29 (PANTHER), SSF52540 (SUPERFAMILY)
comp2205_c0_seq1	tata-binding protein-associated factor	1405	10	1.24417e-119	0.762	3	C:nucleus; P:regulation of sequence-specific DNA binding transcription factor activity; F:binding	-	IPR011442; IPR011989; PTHR10221 (PANTHER), seg (SEG)
comp2206_c0_seq1	translocation protein (npl1 protein)	1115	10	1.83125e-146	0.718	0	-		IPR004179; G3DSA:2.60.40.150 (GENE3D), seg (SEG)
comp2207_c0_seq1	vacuolar targeting protein	1123	10	1.63329e-93	0.522	0	-		G3DSA:3.40.630.10 (GENE3D), SSF53187 (SUPERFAMILY)
comp2208_c0_seq1	cell wall synthesis protein	1326	10	5.03004e-83	0.627	2	C:extracellular region; P:cell wall biogenesis	-	IPR008659; IPR018466; seg (SEG), SignalP-NN(euk) (SIGNALP)
comp2209_c0_seq1	hypothetical protein CLUG_02233 [Clavispora lusitaniae ATCC 42720]	1045	1	5.83331e-12	0.48	0	-		seg (SEG)
comp221_c0_seq1	endo-beta- -glucanase	531	10	4.02423e-83	0.854	9	F:glucan exo-1,3-beta-glucosidase activity; P:carbohydrate metabolic process; F:cation binding; P:fungal-type cell wall organization; F:glucan endo-1,3-beta-D-glucosidase activity; C:fungal-type cell wall; F:chitin binding; C:extracellular region; F:1,3-beta-glucanosyltransferase activity	EC:3.2.1.58; EC:3.2.1.39	IPR000490; IPR013781; IPR017853; PTHR16631 (PANTHER), SignalP-NN(euk) (SIGNALP)
comp2210_c0_seq1	ribosome biogenesis protein tsr1	815	10	1.20009e-94	0.688	2	C:nucleus; P:ribosome biogenesis	-	IPR012948; PTHR12858 (PANTHER), PTHR12858:SF1 (PANTHER), seg (SEG)
comp2211_c0_seq1	---NA---	548	0			0	-		no IPS match
comp2212_c0_seq1	hypothetical protein PICST_29837 [Scheffersomyces stipitis CBS 6054]	554	10	2.68245e-33	0.672	0	-		SignalP-NN(euk) (SIGNALP), tmhmm (TMHMM)
comp2213_c0_seq1	histone deacetylase complex	1011	10	2.24536e-37	0.682	0	-		PF13867 (PFAM), seg (SEG)
comp2214_c0_seq1	non-histone protein 10	615	10	2.20387e-09	0.699	1	F:protein binding	-	IPR009071; coil (COIL), seg (SEG)
comp2215_c0_seq1	actin-related protein	1424	10	0	0.725	0	-		seg (SEG), SignalP-NN(euk) (SIGNALP), tmhmm (TMHMM)
comp2216_c0_seq1	nuclear protein required for actin cytoskeleton	456	10	5.61192e-27	0.794	0	-		IPR007949; seg (SEG)
comp2217_c0_seq1		582	1	0	1	2	C:microtubule associated complex; P:microtubule-based process	-	IPR001372; IPR019763
comp2218_c0_seq1	telomere binding protein	293	10	4.78046e-22	0.696	0	-		seg (SEG)
comp2219_c0_seq1	DEHA2A01034p [Debaryomyces hansenii CBS767]	623	10	5.79431e-58	0.785	0	-		no IPS match
comp222_c0_seq1	serine hydroxymethyltransferase	1168	10	0	0.956	4	F:glycine hydroxymethyltransferase activity; P:glycine metabolic process; P:L-serine metabolic process; F:pyridoxal phosphate binding	EC:2.1.2.1	IPR001085; IPR015421; IPR015422; IPR015424; IPR019798; seg (SEG)
comp2220_c0_seq1	likely ribosome biogenesis regulatory protein rrs1p	888	10	2.44023e-100	0.895	2	C:nucleus; P:ribosome biogenesis	-	IPR007023; coil (COIL), seg (SEG)
comp2222_c0_seq1	multicopper oxidase	620	10	4.26712e-106	0.803	3	F:copper ion binding; F:oxidoreductase activity; P:oxidation-reduction process	-	IPR002355; IPR008972; IPR011706; PTHR11709 (PANTHER), PTHR11709:SF7 (PANTHER)
comp2223_c0_seq1	potential fungal zinc cluster transcription factor	617	10	1.62529e-100	0.755	0	-		IPR021858
comp2224_c0_seq1	tpa: transposase tan1-aspergillus niger (ang_orthologue an07g09460)	1427	10	5.38274e-135	0.625	2	F:nucleic acid binding; F:protein binding	-	IPR004875; IPR006600; IPR009057; PTHR19303 (PANTHER), PTHR19303:SF50 (PANTHER)
comp2225_c0_seq1	sulfite reductase	1541	10	0	0.904	5	F:FMN binding; P:oxidation-reduction process; F:oxidoreductase activity; F:heme binding; F:iron-sulfur cluster binding	-	IPR001094; IPR005117; IPR006067; IPR008254; G3DSA:3.30.413.10 (GENE3D), G3DSA:3.40.50.360 (GENE3D), PTHR11493 (PANTHER), PTHR11493:SF2 (PANTHER), seg (SEG), SSF52218 (SUPERFAMILY), SSF56014 (SUPERFAMILY)
comp2226_c0_seq1	hypothetical protein CLUG_01062 [Clavispora lusitaniae ATCC 42720]	302	1	3.22866e-06	0.51	3	F:RNA binding; F:adenosine deaminase activity; P:RNA processing	EC:3.5.4.4	IPR002466; seg (SEG)
comp2227_c0_seq1	hypothetical protein CLUG_03839 [Clavispora lusitaniae ATCC 42720]	1079	10	7.12476e-54	0.606	0	-		seg (SEG)
comp2228_c0_seq1	ring finger protein mug145	1467	10	9.06989e-117	0.541	2	F:protein binding; F:zinc ion binding	-	IPR001841; IPR013083; PTHR22765 (PANTHER), PF13639 (PFAM), seg (SEG), SignalP-NN(euk) (SIGNALP), tmhmm (TMHMM), SSF57850 (SUPERFAMILY)
comp2229_c0_seq1	fumarylacetoacetate hydrolase family protein	788	10	5.49223e-128	0.847	2	F:catalytic activity; P:metabolic process	-	IPR002529; IPR011234; PTHR11820 (PANTHER), PTHR11820:SF7 (PANTHER)
comp223_c0_seq1	cofi_debha ame: full=cofilin ame: full=actin-depolymerizing factor 1	590	10	4.59149e-80	0.921	8	P:actin filament depolymerization; C:plasma membrane enriched fraction; P:cell cycle; C:nuclear matrix; P:actin filament severing; F:actin filament binding; P:cell division; C:actin cortical patch	-	IPR002108; G3DSA:3.40.20.10 (GENE3D), PTHR11913 (PANTHER), SSF55753 (SUPERFAMILY)
comp2230_c0_seq1	potential guanine nucleotide exchange factor eif-2b beta subunit	767	10	8.67217e-87	0.883	2	P:translational initiation; F:translation initiation factor activity	-	SignalP-NN(euk) (SIGNALP)
comp2231_c0_seq1	hypothetical protein CLUG_02856 [Clavispora lusitaniae ATCC 42720]	597	5	7.71273e-23	0.488	0	-		no IPS match
comp2232_c0_seq1	anthranilate synthase component ii	569	10	4.44444e-92	0.845	2	F:indole-3-glycerol-phosphate synthase activity; P:tryptophan metabolic process	EC:4.1.1.48	IPR001468; IPR011060; IPR013785; IPR013798; PTHR22854 (PANTHER), PTHR22854:SF2 (PANTHER)
comp2233_c0_seq1	---NA---	663	0			0	-		SignalP-NN(euk) (SIGNALP)
comp2234_c0_seq1	---NA---	449	0			0	-		seg (SEG)
comp2235_c0_seq1	---NA---	720	0			0	-		no IPS match
comp2236_c0_seq1	---NA---	287	0			0	-		no IPS match
comp2237_c0_seq1	phenylalanyl-trna synthetase alpha mitochondrial	718	10	1.72779e-131	0.846	5	F:tRNA binding; F:aminoacyl-tRNA ligase activity; F:ATP binding; C:cytoplasm; P:tRNA aminoacylation	-	IPR002319; G3DSA:3.30.930.10 (GENE3D), PTHR11538 (PANTHER), PTHR11538:SF16 (PANTHER), SSF55681 (SUPERFAMILY)
comp2238_c0_seq1	duf1892-domain-containing protein	465	10	6.00425e-44	0.748	0	-		IPR015080
comp2239_c0_seq1	gtp-binding protein 1	1208	10	0	0.948	2	C:intracellular; F:GTP binding	-	seg (SEG)
comp224_c0_seq1	potential mitochondrial complex ndufs6_13 kd subunit	606	10	2.87469e-62	0.807	0	-		IPR019401; PTHR13156 (PANTHER)
comp2240_c0_seq1	---NA---	1026	0			0	-		seg (SEG)
comp2241_c0_seq1	---NA---	340	0			0	-		no IPS match
comp2242_c0_seq1	rna-binding protein	2239	10	0	0.596	1	F:RNA binding	-	IPR001313; IPR011989; IPR016024; PTHR12537 (PANTHER), PTHR12537:SF18 (PANTHER), seg (SEG)
comp2243_c0_seq1	tbc domain protein	1130	10	2.98188e-74	0.64	3	F:Rab GTPase activator activity; C:intracellular; P:regulation of Rab GTPase activity	-	IPR000195; PTHR22957 (PANTHER), PTHR22957:SF23 (PANTHER), seg (SEG)
comp2244_c0_seq1	atp-dependent rna helicase dbp9 (dead-box protein 9)	622	10	1.3052e-80	0.876	0	-		PTHR24031 (PANTHER), PTHR24031:SF29 (PANTHER), seg (SEG), SignalP-NN(euk) (SIGNALP)
comp2245_c0_seq1	n-terminal acetyltransferase complex amino- alpha-	697	10	4.30727e-106	0.801	1	F:protein binding	-	IPR011990; IPR013026; IPR021183; PTHR22767 (PANTHER), SSF48452 (SUPERFAMILY)
comp2246_c0_seq1	DEHA2G20856p [Debaryomyces hansenii CBS767]	776	10	3.94036e-17	0.525	0	-		no IPS match
comp2247_c0_seq1	clp1_debha ame: full=protein clp1	1041	10	7.06352e-86	0.728	0	-		IPR010655; coil (COIL), PTHR12755 (PANTHER), seg (SEG)
comp2248_c0_seq1	hypothetical protein CLUG_03870 [Clavispora lusitaniae ATCC 42720]	1081	10	1.62807e-140	0.67	1	F:protein binding	-	IPR001012; IPR006577; coil (COIL), PTHR23322 (PANTHER), PTHR23322:SF13 (PANTHER)
comp2249_c0_seq1	beta-glucan synthesis-associated protein kre6	733	10	6.02816e-104	0.772	0	-		IPR005629; IPR008985; IPR013320; seg (SEG), tmhmm (TMHMM)
comp225_c0_seq1	gtpase-activating protein	393	10	5.44269e-16	0.946	9	P:ubiquitin-dependent protein catabolic process; F:Ran GTPase binding; P:protein import into nucleus; P:RNA export from nucleus; P:positive regulation of GTPase activity; P:G1/S transition of mitotic cell cycle; F:GTPase activator activity; C:cytoplasm; C:nucleus	-	IPR000156; IPR011993; PTHR23138 (PANTHER), PTHR23138:SF45 (PANTHER), seg (SEG), SSF50729 (SUPERFAMILY)
comp2250_c0_seq1	x-pro dipeptidase	1125	10	4.03536e-170	0.756	3	P:cellular process; F:aminopeptidase activity; F:manganese ion binding	EC:3.4.11.0	IPR000994; IPR007865; G3DSA:3.40.350.10 (GENE3D), PTHR10804 (PANTHER), PTHR10804:SF8 (PANTHER), SSF53092 (SUPERFAMILY)
comp2251_c0_seq1	general amino acid permease	260	10	3.86019e-24	0.715	0	-		seg (SEG)
comp2252_c0_seq1	e3 ubiquitin-protein	1077	10	8.90765e-107	0.584	1	P:protein catabolic process	-	IPR003769; PTHR21497 (PANTHER), PTHR21497:SF6 (PANTHER), seg (SEG)
comp2253_c0_seq1	---NA---	242	0			0	-		SignalP-NN(euk) (SIGNALP)
comp2254_c0_seq1	copper transport	1430	10	5.2229e-92	0.519	1	F:binding	-	IPR011989; IPR016024; IPR019156; PTHR13255 (PANTHER)
comp2255_c0_seq1	cephalosporin acylase	1553	10	0	0.671	0	-		no IPS match
comp2256_c0_seq1	likely nucleolar ribosome biogenesis factor rrb1p	1202	10	0	0.903	1	F:protein binding	-	IPR001680; IPR015943; IPR017986; IPR019775; PTHR22850 (PANTHER), PTHR22850:SF7 (PANTHER), seg (SEG)
comp2257_c0_seq1	ribosome biogenesis protein rpf2	822	10	1.62025e-153	0.904	0	-		IPR007109; PTHR12728 (PANTHER), seg (SEG)
comp2258_c0_seq1	protein necessary for structural stability of l-a double-stranded rna-containing particles	627	10	4.11199e-62	0.624	0	-		IPR011611; G3DSA:3.40.1190.20 (GENE3D), PTHR10584 (PANTHER), PTHR10584:SF21 (PANTHER), SSF53613 (SUPERFAMILY)
comp2259_c0_seq1	probable nramp manganese transporter	1233	10	2.27204e-158	0.766	3	F:transporter activity; P:transport; C:membrane	-	IPR001046; PTHR11706:SF11 (PANTHER), seg (SEG), SignalP-NN(euk) (SIGNALP), tmhmm (TMHMM)
comp226_c0_seq1	hypothetical protein CLUG_00268 [Clavispora lusitaniae ATCC 42720]	705	10	5.23175e-22	0.493	0	-		IPR013900
comp2260_c0_seq1	calpain small subunit	521	10	2.3932e-15	0.516	1	F:calcium ion binding	-	IPR011992; IPR018249; PTHR10183 (PANTHER), PTHR10183:SF19 (PANTHER), seg (SEG)
comp2261_c0_seq1	mitochondrial d-lactate ferricytochrome c oxidoreductase	644	10	9.48233e-111	0.823	3	F:flavin adenine dinucleotide binding; F:UDP-N-acetylmuramate dehydrogenase activity; P:oxidation-reduction process	EC:1.1.1.158	IPR004113; IPR006094; IPR016164; IPR016166; IPR016168; PTHR11748 (PANTHER), PTHR11748:SF6 (PANTHER)
comp2262_c0_seq1	transcription initiation factor iia small chain	426	10	2.36282e-72	0.851	2	C:transcription factor TFIIA complex; P:transcription initiation from RNA polymerase II promoter	-	IPR003194; IPR009083; IPR009088; IPR015871; IPR015872
comp2263_c0_seq1	vesicle-mediated rab-interacting	883	10	4.65052e-71	0.675	1	C:membrane		PTHR12822 (PANTHER), PTHR12822:SF2 (PANTHER), seg (SEG), tmhmm (TMHMM)
comp2264_c0_seq1	vacuolar protein sorting associated protein	911	10	1.92829e-115	0.735	1	P:vesicle docking involved in exocytosis	-	IPR001619; G3DSA:3.90.830.10 (GENE3D), PTHR11679:SF3 (PANTHER)
comp2265_c0_seq1	---NA---	1034	0			0	-		no IPS match
comp2266_c0_seq1	---NA---	769	0			0	-		seg (SEG)
comp2267_c0_seq1	microtubule-associated protein	418	10	4.88848e-12	0.649	0	-		no IPS match
comp2268_c0_seq1	gtp-binding protein gtr2	578	10	3.93782e-101	0.961	3	F:GTP binding; C:nucleus; C:cytoplasm	-	IPR006762; G3DSA:3.40.50.300 (GENE3D), seg (SEG), SSF52540 (SUPERFAMILY)
comp2269_c0_seq1	hypothetical protein CLUG_05712 [Clavispora lusitaniae ATCC 42720]	1479	10	5.0151e-33	0.463	0	-		seg (SEG)
comp227_c0_seq1	trehalose-6-phosphate phosphatase	1044	10	6.23796e-172	0.827	2	F:trehalose-phosphatase activity; P:trehalose biosynthetic process	EC:3.1.3.12	IPR003337; IPR006379; IPR023214; PTHR10788 (PANTHER), PTHR10788:SF6 (PANTHER), seg (SEG)
comp2270_c0_seq1	serine threonine-protein kinase bud32	989	10	1.77729e-121	0.741	5	F:ATP binding; P:protein phosphorylation; F:protein tyrosine kinase activity; P:lipopolysaccharide biosynthetic process; C:membrane	EC:2.7.10.0	IPR000719; IPR008266; IPR010440; IPR011009; IPR022495; G3DSA:1.10.510.10 (GENE3D), G3DSA:3.90.1200.10 (GENE3D), PTHR12209 (PANTHER)
comp2271_c0_seq1	---NA---	284	0			0	-		seg (SEG)
comp2272_c0_seq1	potential cell surface flocculin	802	10	2.68437e-61	0.621	0	-		seg (SEG), tmhmm (TMHMM)
comp2273_c0_seq1	---NA---	1500	0			0	-		no IPS match
comp2274_c0_seq1	subunit of the secretory polypeptide translocation	252	10	2.40422e-30	0.775	0	-		no IPS match
comp2275_c0_seq1	zinc-finger protein	1234	10	2.77443e-85	0.577	0	-		SignalP-NN(euk) (SIGNALP)
comp2276_c0_seq1	serine palmitoyltransferase 2	1728	10	0	0.878	3	P:biosynthetic process; F:pyridoxal phosphate binding; F:catalytic activity	-	IPR004839; IPR015421; IPR015422; IPR015424; PTHR13693 (PANTHER), PTHR13693:SF3 (PANTHER)
comp2277_c0_seq1	cysteine proteinase	2032	10	0	0.633	0	-		IPR004861; G3DSA:3.90.190.10 (GENE3D), SignalP-NN(euk) (SIGNALP)
comp2278_c0_seq1	u3 small nucleolar rna-associated protein 10 (u3 snorna-associated protein 10)	1419	10	4.40192e-105	0.647	1	F:binding	-	IPR011989; IPR016024; PTHR13457 (PANTHER), seg (SEG), SignalP-NN(euk) (SIGNALP)
comp2279_c0_seq1	---NA---	550	0			0	-		seg (SEG), SignalP-NN(euk) (SIGNALP), tmhmm (TMHMM)
comp228_c0_seq1	hit family protein 1	679	10	2.47421e-89	0.913	3	F:kinase activity; P:phosphorylation; F:bis(5'-nucleosyl)-tetraphosphatase (asymmetrical) activity	EC:3.6.1.17	IPR001310; IPR011146; IPR011151; IPR019808
comp2280_c0_seq1	transcription elongation	407	10	6.85582e-49	0.853	0	-		IPR007808; seg (SEG), SSF57783 (SUPERFAMILY)
comp2281_c0_seq1	acyl-coenzyme a acyl-coenzyme a	772	10	2.60574e-90	0.776	0	-		G3DSA:3.10.129.10 (GENE3D), PTHR12655 (PANTHER), seg (SEG), SSF54637 (SUPERFAMILY)
comp2282_c0_seq1	beta-subunit of the snf1 kinase glucose repression	653	10	9.66908e-67	0.883	0	-		coil (COIL), PTHR10343 (PANTHER), seg (SEG)
comp2283_c0_seq1	yap1 binding protein 2	909	10	3.52003e-61	0.565	0	-		IPR013877; seg (SEG)
comp2284_c0_seq1	hypotehtical protein	1204	10	4.75058e-59	0.699	0	-		SignalP-NN(euk) (SIGNALP)
comp2285_c0_seq1	vacuole biogenesis	1389	10	2.88483e-61	0.614	0	-		SignalP-NN(euk) (SIGNALP), tmhmm (TMHMM)
comp2286_c0_seq1	glycerol transporter	1091	10	3.04427e-173	0.86	0	-		IPR004299; PTHR13285 (PANTHER), PTHR13285:SF1 (PANTHER), seg (SEG), tmhmm (TMHMM)
comp2287_c0_seq1	---NA---	750	0			0	-		seg (SEG)
comp2288_c0_seq1	vacuolar protein sorting protein 46	763	10	2.73958e-103	0.945	1	P:protein transport	-	IPR005024; coil (COIL), PTHR10476 (PANTHER), PTHR10476:SF2 (PANTHER), seg (SEG)
comp2289_c0_seq1	antiviral helicase ski2	514	10	1.7654e-92	0.897	1	F:ATP binding	-	IPR012961; PTHR11752 (PANTHER), PTHR11752:SF2 (PANTHER)
comp229_c0_seq1	hypothetical protein CLUG_05113 [Clavispora lusitaniae ATCC 42720]	946	10	2.30539e-76	0.695	0	-		IPR018811; seg (SEG), tmhmm (TMHMM)
comp2290_c0_seq1	delta 1-pyrroline-5-carboxylate pyrroline-5-carboxylate	698	10	1.11764e-102	0.761	4	F:pyrroline-5-carboxylate reductase activity; P:proline biosynthetic process; P:oxidation-reduction process; F:nucleotide binding	EC:1.5.1.2	IPR000304; IPR004455; IPR008927; IPR016040; seg (SEG), SignalP-NN(euk) (SIGNALP), tmhmm (TMHMM), SSF51735 (SUPERFAMILY)
comp2291_c0_seq1	prenylated rab acceptor 1	430	10	2.62087e-55	0.865	0	-		IPR004895; PTHR19317 (PANTHER), seg (SEG), SignalP-NN(euk) (SIGNALP), tmhmm (TMHMM)
comp2292_c0_seq1	tim21-domain-containing protein	668	10	3.68182e-72	0.775	0	-		IPR013261; PTHR13032 (PANTHER), PTHR13032:SF2 (PANTHER), seg (SEG), SignalP-NN(euk) (SIGNALP), tmhmm (TMHMM)
comp2293_c0_seq1	peroxisomal biogenesis peroxisomal matrix	1965	10	1.24561e-158	0.599	0	-		seg (SEG), tmhmm (TMHMM)
comp2294_c0_seq1		824	1	0	1	3	F:nucleic acid binding; F:helicase activity; F:ATP binding	-	IPR001650; coil (COIL), G3DSA:3.40.50.300 (GENE3D), PTHR11752 (PANTHER), PTHR11752:SF2 (PANTHER), SSF52540 (SUPERFAMILY)
comp2295_c0_seq1	potential abc transporter	720	10	1.29056e-89	0.898	0	-		SignalP-NN(euk) (SIGNALP)
comp2296_c0_seq1	---NA---	419	0			0	-		no IPS match
comp2297_c0_seq1	low-affinity phosphate transporter	741	10	1.78006e-53	0.63	0	-		IPR004331; PTHR10783 (PANTHER), PTHR10783:SF4 (PANTHER), seg (SEG)
comp2298_c0_seq1	---NA---	448	0			0	-		no IPS match
comp2299_c0_seq1	---NA---	243	0			0	-		SignalP-NN(euk) (SIGNALP), tmhmm (TMHMM)
comp23_c0_seq1	DEHA2F19932p [Debaryomyces hansenii CBS767]	1067	10	0	0.915	3	C:cytoplasm; F:sedoheptulose-7-phosphate:D-glyceraldehyde-3-phosphate glyceronetransferase activity; P:pentose-phosphate shunt	EC:2.2.1.2	SignalP-NN(euk) (SIGNALP), tmhmm (TMHMM)
comp230_c0_seq1	hypothetical protein PGUG_02239 [Meyerozyma guilliermondii ATCC 6260]	1246	4	4.48139e-08	0.535	0	-		coil (COIL), seg (SEG)
comp2300_c0_seq1	mitochondrial ribosomal large subunit	322	10	9.01918e-31	0.714	0	-		no IPS match
comp2301_c0_seq1	potential mrna deadenylase and ccr4-not complex subunit cdc36p	538	10	1.05371e-94	0.864	1	C:nucleus	-	IPR007282; PTHR23326 (PANTHER)
comp2302_c0_seq1	predicted protein [Clavispora lusitaniae ATCC 42720]	557	3	1.6989e-21	0.466667	0	-		no IPS match
comp2303_c0_seq1	gdp-gtp exchange protein for the rho1p small gtp-binding protein	1599	10	0	0.889	3	F:Rho guanyl-nucleotide exchange factor activity; C:intracellular; P:regulation of Rho protein signal transduction	-	IPR000219; IPR001180; PTHR12673 (PANTHER), seg (SEG)
comp2304_c0_seq1	phospholipase d	2074	10	0	0.776	2	F:catalytic activity; P:metabolic process	-	IPR001736; IPR015679; G3DSA:3.30.870.10 (GENE3D), PTHR18896:SF4 (PANTHER), seg (SEG), SSF56024 (SUPERFAMILY)
comp2305_c0_seq1	predicted protein [Clavispora lusitaniae ATCC 42720]	922	1	9.63193e-18	0.5	0	-		no IPS match
comp2306_c0_seq1	highly conserved hypothetical protein Predicted RNA-binding [Scheffersomyces stipitis CBS 6054]	982	10	8.37197e-83	0.659	0	-		coil (COIL), PTHR15239 (PANTHER), seg (SEG)
comp2307_c0_seq1	peroxisomal biogenesis peroxisomal	323	10	1.84172e-27	0.829	0	-		IPR006845; PD124462 (PRODOM), PTHR12590 (PANTHER), PTHR12590:SF3 (PANTHER), seg (SEG), tmhmm (TMHMM)
comp2308_c0_seq1	microtubule biogenesis prefoldin	676	10	3.87933e-78	0.828	3	P:protein folding; C:prefoldin complex; F:unfolded protein binding	-	IPR004127; IPR009053; IPR016655; coil (COIL), seg (SEG)
comp2309_c0_seq1	hypothetical protein CLUG_00737 [Clavispora lusitaniae ATCC 42720]	751	10	1.00987e-94	0.644	0	-		no IPS match
comp231_c0_seq1	d-arabinitol 2-dehydrogenase	519	10	2.80402e-89	0.959	2	F:nucleotide binding; F:oxidoreductase activity	-	IPR002347; IPR016040; IPR020904; PTHR24310 (PANTHER), PTHR24310:SF66 (PANTHER), PF13561 (PFAM), SSF51735 (SUPERFAMILY)
comp2310_c0_seq1	eukaryotic translation initiation factor	594	10	8.11385e-121	0.913	0	-		seg (SEG), SignalP-NN(euk) (SIGNALP)
comp2311_c0_seq1	---NA---	438	0			0	-		SignalP-NN(euk) (SIGNALP)
comp2312_c0_seq1	nucleotide phosphodiesterase	953	10	1.22248e-101	0.684	2	P:signal transduction; F:phosphoric diester hydrolase activity	EC:3.1.4.0	IPR002073; IPR003607; IPR023174; PTHR11347 (PANTHER), PTHR11347:SF26 (PANTHER), seg (SEG), SignalP-NN(euk) (SIGNALP), SSF109604 (SUPERFAMILY)
comp2313_c0_seq1	inositol- -triphosphate 5-phosphatase	611	10	5.03023e-26	0.645	0	-		no IPS match
comp2314_c0_seq1	potential peroxisomal membrane protein	508	10	2.63385e-27	0.52	1	C:integral to membrane	-	IPR007248; tmhmm (TMHMM)
comp2315_c0_seq1	crt10-domain-containing protein	1841	10	4.72025e-108	0.512	0	-		IPR014839
comp2316_c0_seq1	---NA---	490	0			0	-		no IPS match
comp2317_c0_seq1	esf2_debha ame: full=pre-rrna-processing protein esf2 ame: full=18s rrna factor 2	595	10	4.55953e-53	0.712	0	-		PTHR12311 (PANTHER), PTHR12311:SF10 (PANTHER), seg (SEG)
comp2318_c0_seq1	potential grip domain golgi protein	895	10	7.51652e-83	0.684	2	P:protein targeting to Golgi; F:protein binding	-	IPR000237; coil (COIL), PTHR18937 (PANTHER), PTHR18937:SF69 (PANTHER)
comp2319_c0_seq1	glycylpeptide n-tetradecanoyltransferase	476	10	2.68139e-74	0.804	2	F:glycylpeptide N-tetradecanoyltransferase activity; P:N-terminal protein myristoylation	EC:2.3.1.97	IPR000903; IPR016181; IPR022677
comp232_c0_seq1	60s ribosomal protein l4-b	1222	10	0	0.885	0	-		seg (SEG)
comp2320_c0_seq1		717	1	0	1	1	P:protein transport	-	IPR005024; coil (COIL), PTHR10476 (PANTHER), PTHR10476:SF4 (PANTHER), seg (SEG)
comp2321_c0_seq1	protein ure2	965	10	0	0.932	2	F:protein binding; P:regulation of nitrogen utilization	-	IPR004045; IPR004046; IPR010987; IPR012336; IPR017298; IPR017933; PTHR11260 (PANTHER), PTHR11260:SF76 (PANTHER), seg (SEG)
comp2322_c0_seq1	---NA---	597	0			0	-		seg (SEG), SignalP-NN(euk) (SIGNALP), tmhmm (TMHMM)
comp2323_c0_seq1	hypothetical protein CLUG_03220 [Clavispora lusitaniae ATCC 42720]	1668	10	0	0.854	0	-		seg (SEG)
comp2324_c0_seq1	ubiquitin-specific partial	1457	10	0	0.702	2	F:ubiquitin thiolesterase activity; P:ubiquitin-dependent protein catabolic process	EC:3.1.2.15	IPR001394; IPR018200; coil (COIL), PTHR24006 (PANTHER), PTHR24006:SF114 (PANTHER), SSF54001 (SUPERFAMILY)
comp2325_c0_seq1	sdhf2_picgu ame: full=succinate dehydrogenase assembly factor mitochondrial short=sdh assembly factor 2 ame: full=early meiotic induction protein 5 ame: full=succinate dehydrogenase subunit mitochondrial flags: precursor	336	10	7.15162e-40	0.861	0	-		IPR005631; PTHR12469 (PANTHER)
comp2326_c0_seq1	ribose-phosphate pyrophosphokinase 1	811	10	1.8335e-130	0.962	3	F:magnesium ion binding; F:ribose phosphate diphosphokinase activity; P:ribonucleoside monophosphate biosynthetic process	EC:2.7.6.1	IPR000842; IPR005946; G3DSA:3.40.50.2020 (GENE3D), PTHR10210 (PANTHER), PF13793 (PFAM), SSF53271 (SUPERFAMILY)
comp2327_c0_seq1	hypothetical protein CLUG_01117 [Clavispora lusitaniae ATCC 42720]	1187	10	6.29403e-51	0.6	0	-		coil (COIL), seg (SEG)
comp2328_c0_seq1	protein whose overexpression suppresses the synthetic lethality of the hal3 sit4 double mutation	792	10	1.75524e-14	0.649	0	-		seg (SEG)
comp2329_c0_seq1	---NA---	396	0			1	P:mRNA processing	-	IPR007708; seg (SEG)
comp233_c0_seq1	---NA---	398	0			0	-		IPR012589; seg (SEG), SignalP-NN(euk) (SIGNALP), tmhmm (TMHMM)
comp2330_c0_seq1	protein hgh1	1124	10	0	0.821	1	F:binding	-	IPR007205; IPR007206; IPR011989; IPR016024; PTHR13387 (PANTHER), PTHR13387:SF2 (PANTHER), seg (SEG)
comp2331_c0_seq1	phosphatidylinositol-3-phosphate-binding ubiquitin-protein	1270	10	4.98477e-84	0.528	3	F:metal ion binding; F:zinc ion binding; F:ligase activity		no IPS match
comp2332_c0_seq1	hypothetical protein CLUG_05437 [Clavispora lusitaniae ATCC 42720]	717	10	1.85936e-78	0.56	0	-		seg (SEG)
comp2333_c0_seq1	type ii proteins geranylgeranyltransferase beta subunit	656	10	3.52216e-110	0.744	1	F:catalytic activity	-	IPR001330; IPR008930; G3DSA:1.50.10.20 (GENE3D), PTHR11774 (PANTHER), PTHR11774:SF5 (PANTHER)
comp2334_c0_seq1	---NA---	449	0			0	-		no IPS match
comp2335_c0_seq1	inorganic mitochondrial precursor	706	10	4.70877e-82	0.707	0	-		no IPS match
comp2336_c0_seq1	cofilin tropomyosin-type actin-binding protein	652	10	8.31079e-53	0.803	2	F:actin binding; C:intracellular	-	IPR002108; IPR011171; G3DSA:3.40.20.10 (GENE3D), seg (SEG), SSF55753 (SUPERFAMILY)
comp2337_c0_seq1	---NA---	500	0			0	-		no IPS match
comp2338_c0_seq1		711	1	0	1	3	C:intracellular; F:zinc ion binding; F:nucleic acid binding	-	IPR007087; IPR013087; IPR015880; coil (COIL), PTHR24377 (PANTHER), PTHR24377:SF381 (PANTHER), PF12874 (PFAM), PF13465 (PFAM), PF13894 (PFAM), PF13912 (PFAM), seg (SEG), SSF57667 (SUPERFAMILY)
comp2339_c0_seq1	---NA---	279	0			0	-		seg (SEG)
comp234_c0_seq1	glutathione-dependent formaldehyde dehydrogenase	1515	10	0	0.886	4	F:S-(hydroxymethyl)glutathione dehydrogenase activity; F:zinc ion binding; P:ethanol oxidation; F:nucleotide binding	EC:1.1.1.284	IPR002085; IPR002328; IPR011032; IPR013149; IPR013154; IPR014183; IPR016040; G3DSA:3.90.180.10 (GENE3D), PTHR11695:SF4 (PANTHER), seg (SEG), SSF51735 (SUPERFAMILY)
comp2340_c0_seq1	Piso0_001282 [Millerozyma farinosa CBS 7064]	1229	10	6.82237e-94	0.59	3	F:zinc ion transmembrane transporter activity; C:integral to membrane; P:zinc ion transmembrane transport	-	IPR003689; IPR004698; PTHR11040 (PANTHER), PTHR11040:SF1 (PANTHER), seg (SEG), SignalP-NN(euk) (SIGNALP), tmhmm (TMHMM)
comp2341_c0_seq1	hypothetical protein CLUG_04290 [Clavispora lusitaniae ATCC 42720]	1658	10	3.2936e-65	0.55	0	-		IPR018857; seg (SEG)
comp2342_c0_seq1	potential calcineurin-like phosphoesterase	1535	10	5.10962e-53	0.523	1	F:hydrolase activity	-	IPR004843; G3DSA:3.60.21.10 (GENE3D), seg (SEG), SignalP-NN(euk) (SIGNALP), SSF56300 (SUPERFAMILY)
comp2343_c0_seq1	potential mitochondrial protein fmp22	323	10	7.10505e-35	0.635	2	F:intramolecular lyase activity; P:cellular modified amino acid biosynthetic process	-	IPR003466
comp2344_c0_seq1	leucyl aminopeptidase (leukotriene a4 hydrolase) with epoxide hydrolase activity	707	10	2.13483e-144	0.849	3	P:proteolysis; F:metallopeptidase activity; F:zinc ion binding	-	IPR001930; IPR014782; PTHR11533:SF4 (PANTHER), SSF55486 (SUPERFAMILY)
comp2345_c0_seq1	beclin 1	735	10	6.24188e-83	0.723	1	P:autophagy	-	IPR007243; coil (COIL), PTHR12768:SF1 (PANTHER), seg (SEG)
comp2346_c0_seq1	transcriptional regulator medusa	1499	10	3.19353e-26	0.625	0	-		seg (SEG)
comp2347_c0_seq1	cytochrome oxidase subunit 1	1056	10	4.42441e-138	0.918	5	F:cytochrome-c oxidase activity; F:electron carrier activity; P:aerobic respiration; C:integral to membrane; F:heme binding	EC:1.9.3.1	IPR000883; IPR023616; tmhmm (TMHMM)
comp2348_c0_seq1	nuclear pore complex subunit	1106	10	1.39294e-54	0.474	0	-		no IPS match
comp2349_c0_seq1	protein puf6	756	10	7.43336e-86	0.723	2	P:cellular response to stimulus; F:RNA binding	-	IPR012959; PTHR13389 (PANTHER), seg (SEG)
comp235_c0_seq1	endoplasmic reticulum transmembrane	578	10	1.36249e-68	0.791	3	P:intracellular protein transport; C:integral to membrane; C:endoplasmic reticulum	-	IPR008417; coil (COIL), PTHR12701:SF2 (PANTHER), seg (SEG), SignalP-NN(euk) (SIGNALP), tmhmm (TMHMM)
comp2350_c0_seq1	likely phospholipase carboxylesterase	633	10	1.39104e-52	0.734	0	-		no IPS match
comp2351_c0_seq1	rh-like protein ammonium transporter	1202	10	0	0.738	3	F:ammonium transmembrane transporter activity; C:membrane; P:ammonium transmembrane transport	-	IPR001905; IPR018047; IPR024041; PTHR11730:SF4 (PANTHER), seg (SEG), SignalP-NN(euk) (SIGNALP), tmhmm (TMHMM)
comp2352_c0_seq1	adenylate kinase 2	980	10	9.75876e-105	0.803	3	F:ATP binding; P:nucleotide phosphorylation; F:adenylate kinase activity	EC:2.7.4.3	IPR000850; IPR006259; IPR007862; G3DSA:3.40.50.300 (GENE3D), SSF52540 (SUPERFAMILY)
comp2353_c0_seq1	skp1 cullin-f-box ubiquitin protein ligase subunit	623	10	5.91664e-64	0.75	0	-		no IPS match
comp2354_c0_seq1	cell division control protein 42	543	10	8.45692e-110	0.965	8	C:membrane; C:intracellular; P:cell division; F:GTP binding; P:small GTPase mediated signal transduction; P:protein transport; F:GTPase activity; P:GTP catabolic process	-	IPR001806; IPR003578; IPR003579; IPR005225; IPR020849; G3DSA:3.40.50.300 (GENE3D), PTHR24072 (PANTHER), PTHR24072:SF315 (PANTHER), SSF52540 (SUPERFAMILY)
comp2355_c0_seq1	protein involved in mitochondrial homologous dna recombination	643	10	1.70284e-108	0.826	3	C:nucleus; C:mitochondrion; P:regulation of transcription, DNA-dependent	-	IPR024629; seg (SEG)
comp2356_c0_seq1	---NA---	1166	0			0	-		SignalP-NN(euk) (SIGNALP), tmhmm (TMHMM)
comp2357_c0_seq1	acetyl-coenzyme-a dehydrogenase	833	10	6.51523e-63	0.801	1	P:oxidation-reduction process	-	IPR006090; IPR009075; PTHR10909 (PANTHER), PTHR10909:SF131 (PANTHER)
comp2358_c0_seq1	transcription initiation factor tfiid subunit 12 (tbp-associated factor 12) (tbp-associated factor 61 kda) (tafii-61) (tafii-68)	854	10	1.03854e-101	0.754	6	P:translational initiation; F:DNA binding; P:DNA-dependent transcription, initiation; C:transcription factor TFIID complex; F:translation initiation factor activity; F:transcription initiation factor activity	-	IPR003228; IPR009072; PTHR12264 (PANTHER), PTHR12264:SF2 (PANTHER), seg (SEG)
comp2359_c0_seq1	hypothetical protein CLUG_02717 [Clavispora lusitaniae ATCC 42720]	1234	2	7.54181e-08	0.555	0	-		no IPS match
comp236_c0_seq1	pyruvate decarboxylase	1812	10	0	0.867	4	F:magnesium ion binding; F:transferase activity; F:thiamine pyrophosphate binding; F:carboxy-lyase activity	EC:4.1.1.0	IPR000399; IPR011766; IPR012000; IPR012001; IPR012110; G3DSA:3.40.50.1220 (GENE3D), G3DSA:3.40.50.970 (GENE3D), PTHR18968 (PANTHER), seg (SEG), SSF52467 (SUPERFAMILY), SSF52518 (SUPERFAMILY)
comp2360_c0_seq1	sec1-like protein	1935	10	0	0.763	1	P:vesicle docking involved in exocytosis	-	IPR001619; G3DSA:1.25.40.60 (GENE3D), G3DSA:3.40.50.1910 (GENE3D), PTHR11679:SF4 (PANTHER), seg (SEG)
comp2361_c0_seq1	potential atp binding cassette protein	933	10	9.79825e-97	0.659	2	F:ATP binding; F:ATPase activity	EC:3.6.1.3	IPR003439; IPR003593; G3DSA:3.40.50.300 (GENE3D), PTHR24220 (PANTHER), PTHR24220:SF78 (PANTHER), SSF52540 (SUPERFAMILY)
comp2362_c0_seq1	subunit of elongator	984	10	4.63157e-44	0.765	0	-		seg (SEG)
comp2363_c0_seq1	potential metal homeostasis protein	659	10	2.82562e-67	0.671	0	-		IPR019325
comp2364_c0_seq1	potential serine threonine phosphatase	410	10	4.05656e-63	0.886	4	F:phosphoprotein phosphatase activity; C:nucleus; C:cytoplasm; P:protein dephosphorylation	EC:3.1.3.16	IPR006186; IPR011236; G3DSA:3.60.21.10 (GENE3D), PTHR11668 (PANTHER), seg (SEG), SSF56300 (SUPERFAMILY)
comp2365_c0_seq1	hypothetical protein CLUG_01921 [Clavispora lusitaniae ATCC 42720]	707	10	8.80644e-77	0.645	1	P:response to stress	-	IPR006016; IPR014729; seg (SEG), SSF52402 (SUPERFAMILY)
comp2366_c0_seq1	potential mitochondrial co-chaperone	687	10	4.69777e-56	0.719	3	F:heat shock protein binding; P:protein folding; F:chaperone binding	-	IPR001623; IPR004640; IPR009073; coil (COIL), PTHR14021:SF2 (PANTHER), seg (SEG)
comp2367_c0_seq1	glucose-induced degradation	417	10	1.11179e-56	0.777	1	F:protein binding	-	IPR001680; IPR015943; IPR017986; PTHR22838 (PANTHER)
comp2368_c0_seq1	cef1_debha ame: full=pre-mrna-splicing factor cef1	1403	10	1.14057e-67	0.504	0	-		IPR021786; coil (COIL), seg (SEG)
comp2369_c0_seq1	dentin sialophosphoprotein	888	10	3.86138e-06	0.513	0	-		no IPS match
comp237_c0_seq1	s-adenosylmethionine decarboxylase	1496	10	8.29222e-179	0.689	3	F:adenosylmethionine decarboxylase activity; P:spermine biosynthetic process; P:spermidine biosynthetic process	EC:4.1.1.50	IPR001985; IPR016067; IPR018167
comp2370_c0_seq1	conserved 90s pre-ribosomal component essential for proper endonucleolytic cleavage of the 35 s rrna	846	10	2.11033e-86	0.756	0	-		IPR007148; PTHR19858 (PANTHER), seg (SEG)
comp2371_c0_seq1	protein disulfide isomerase	1239	10	1.53953e-96	0.576	0	-		no IPS match
comp2372_c0_seq1	DEHA2F05588p [Debaryomyces hansenii CBS767]	756	10	3.22981e-25	0.529	0	-		seg (SEG)
comp2373_c0_seq1	---NA---	265	0			0	-		SignalP-NN(euk) (SIGNALP)
comp2374_c0_seq1	yeast u1 snrnp protein	368	10	4.32581e-66	0.83	0	-		IPR004882; PTHR12375:SF15 (PANTHER)
comp2375_c0_seq1	ubiquitin ligase of scf involved in cell cycle control	1011	10	3.65789e-169	0.771	3	F:ubiquitin protein ligase binding; C:cullin-RING ubiquitin ligase complex; P:ubiquitin-dependent protein catabolic process	-	IPR001373; IPR011991; IPR016158; IPR016159; G3DSA:1.20.1310.10 (GENE3D), G3DSA:4.10.1030.10 (GENE3D), PTHR11932 (PANTHER), PTHR11932:SF15 (PANTHER)
comp2376_c0_seq1	hap ccaat-binding (hap2 3 4 5) transcriptional modulator complex subunit of ccaat-binding transcriptional modulator transcriptional	1296	10	2.53338e-75	0.839	2	C:intracellular; F:sequence-specific DNA binding	-	IPR003958; IPR009072; PTHR10252 (PANTHER), PTHR10252:SF14 (PANTHER)
comp2377_c0_seq1	carbamoyl-phosphate synthase arginine-specific small chain	637	10	7.4286e-79	0.938	11	F:carbamoyl-phosphate synthase (glutamine-hydrolyzing) activity; C:mitochondrion; C:integral to membrane; P:glutamine metabolic process; F:ATP binding; P:pyrimidine nucleotide biosynthetic process; F:aspartate carbamoyltransferase activity; F:protein binding; F:amino acid binding; P:negative regulation of pyrimidine nucleobase metabolic process; P:'de novo' pyrimidine nucleobase biosynthetic proc…	EC:6.3.5.5; EC:2.1.3.2	SignalP-NN(euk) (SIGNALP)
comp2378_c0_seq1		504	1	0	1	5	P:SRP-dependent cotranslational protein targeting to membrane; F:7S RNA binding; F:endoplasmic reticulum signal peptide binding; P:negative regulation of translational elongation; C:signal recognition particle	-	IPR003210; IPR009018
comp2379_c0_seq1	karyopherin functions in nuclear transport of proteins	726	10	6.27089e-44	0.737	0	-		tmhmm (TMHMM)
comp238_c0_seq1	potential conserved endoplasmic reticulum protein	768	10	2.73912e-79	0.731	1	C:endoplasmic reticulum	-	IPR003388; PTHR10994:SF17 (PANTHER), seg (SEG), tmhmm (TMHMM)
comp2380_c0_seq1	potential ubiquitin conjugating factor	1360	10	4.25735e-169	0.776	4	C:ubiquitin ligase complex; P:protein ubiquitination; P:ubiquitin-dependent protein catabolic process; F:ubiquitin-ubiquitin ligase activity	-	IPR003613; IPR013083; IPR019474; coil (COIL), PTHR13931 (PANTHER), PTHR13931:SF2 (PANTHER), seg (SEG), SSF57850 (SUPERFAMILY)
comp2382_c0_seq1	predicted protein [Clavispora lusitaniae ATCC 42720]	1075	4	7.74773e-30	0.52	0	-		no IPS match
comp2383_c0_seq1	potential pheromone-regulated membrane protein prm10	3020	10	0	0.682	0	-		IPR010619; IPR024528; seg (SEG), tmhmm (TMHMM)
comp2384_c0_seq1	hypothetical protein CLUG_03202 [Clavispora lusitaniae ATCC 42720]	1464	10	0	0.727	1	F:carboxylesterase activity	EC:3.1.1.1	IPR000952; IPR012020; G3DSA:3.40.50.1820 (GENE3D), PTHR10794 (PANTHER), PF12697 (PFAM), tmhmm (TMHMM), SSF53474 (SUPERFAMILY)
comp2385_c0_seq1	high-affinity nicotinic acid transporter	528	10	1.28936e-60	0.686	0	-		IPR016196; G3DSA:1.20.1250.20 (GENE3D), PTHR11662 (PANTHER), PTHR11662:SF3 (PANTHER), seg (SEG), SignalP-NN(euk) (SIGNALP), tmhmm (TMHMM)
comp2386_c0_seq1	hypothetical membrane protein	1106	10	1.78735e-170	0.819	0	-		IPR007941; coil (COIL), G3DSA:3.40.50.1820 (GENE3D), PTHR17920:SF3 (PANTHER), seg (SEG)
comp2387_c0_seq1	subunit of tubulin prefoldin	501	10	4.96927e-56	0.827	3	P:protein folding; C:prefoldin complex; F:unfolded protein binding	-	IPR004127; IPR009053; IPR011599; coil (COIL), PTHR12674 (PANTHER), seg (SEG)
comp2388_c0_seq1	hypothetical protein CLUG_05668 [Clavispora lusitaniae ATCC 42720]	381	10	2.05468e-47	0.756	0	-		IPR002882; SSF142338 (SUPERFAMILY)
comp2389_c0_seq1	DEHA2G22000p [Debaryomyces hansenii CBS767]	1201	10	2.87201e-87	0.6	1	F:binding	-	IPR011990; PTHR23083 (PANTHER)
comp239_c0_seq1	hypothetical protein CLUG_00772 [Clavispora lusitaniae ATCC 42720]	474	3	9.38071e-11	0.72	0	-		seg (SEG), tmhmm (TMHMM)
comp2390_c0_seq1	methionine aminopeptidase 1 precursor	280	10	7.59162e-38	0.81	1	F:zinc ion binding	-	IPR002893; PTHR10804 (PANTHER), PTHR10804:SF13 (PANTHER)
comp2391_c0_seq1	spindle assembly checkpoint component mad1 (mitotic arrest deficient protein 1)	1481	10	3.82945e-176	0.643	1	P:cellular process	-	IPR008672; coil (COIL)
comp2392_c0_seq1	---NA---	665	0			0	-		no IPS match
comp2393_c0_seq1	alpha- -mannosyltransferase	1363	10	1.43318e-160	0.53	1	P:protein glycosylation	-	IPR022751; G3DSA:3.90.550.10 (GENE3D), SSF53448 (SUPERFAMILY)
comp2394_c0_seq1	ubiquitin fusion degradation protein 1	1399	10	0	0.808	0	-		SignalP-NN(euk) (SIGNALP)
comp2395_c0_seq1	mitochondrial mrp49p	265	10	4.16611e-07	0.588	0	-		no IPS match
comp2396_c0_seq1	mrna 3 -end-processing	527	10	5.76849e-52	0.763	3	C:intracellular; P:RNA processing; F:binding	-	IPR003107; IPR011990; PTHR19980 (PANTHER)
comp2397_c0_seq1	atpase of the aaa	519	10	2.30473e-84	0.898	1	F:ATP binding	-	IPR003959; IPR003960; G3DSA:1.10.8.60 (GENE3D), G3DSA:3.40.50.300 (GENE3D), PTHR23074 (PANTHER), PTHR23074:SF16 (PANTHER), seg (SEG), SSF52540 (SUPERFAMILY)
comp2398_c0_seq1	map-homologous microtubule-associated	774	10	4.77843e-34	0.504	0	-		seg (SEG)
comp2399_c0_seq1	cyclin-like protein	1301	10	3.20738e-107	0.707	2	P:regulation of cyclin-dependent protein kinase activity; F:protein kinase binding	-	IPR006671; IPR013763; IPR015429; PTHR10026:SF46 (PANTHER), seg (SEG), SignalP-NN(euk) (SIGNALP)
comp24_c0_seq1	heat shock 70 kda protein c precursor	2208	10	0	0.87	1	F:ATP binding	-	IPR001023; IPR013126; IPR018181; coil (COIL), G3DSA:1.20.1270.10 (GENE3D), G3DSA:2.60.34.10 (GENE3D), G3DSA:3.30.30.30 (GENE3D), G3DSA:3.30.420.40 (GENE3D), G3DSA:3.90.640.10 (GENE3D), seg (SEG), SignalP-NN(euk) (SIGNALP), tmhmm (TMHMM), SSF100920 (SUPERFAMILY), SSF100934 (SUPERFAMILY), SSF53067 (SUPERFAMILY)
comp240_c0_seq1	alpha subunit of pyruvate dehydrogenase	1169	10	0	0.925	0	-		seg (SEG), SignalP-NN(euk) (SIGNALP), tmhmm (TMHMM)
comp2400_c0_seq1	mitochondrial biogenesis mitochondrial distribution and morphology mitochondrial	1329	10	8.93314e-131	0.637	2	C:mitochondrial inner membrane; P:mitochondrion organization	-	IPR012571; seg (SEG), SignalP-NN(euk) (SIGNALP)
comp2401_c0_seq1	likely mitochondrial ribosomal protein l6	302	10	2.02301e-40	0.784	4	C:ribosome; F:structural constituent of ribosome; P:translation; F:rRNA binding	-	IPR000702; IPR020040; PTHR11655:SF5 (PANTHER)
comp2402_c0_seq1	---NA---	286	0			0	-		tmhmm (TMHMM)
comp2403_c0_seq1	---NA---	391	0			0	-		no IPS match
comp2404_c0_seq1	mitogen-activated protein kinase hog1	934	10	0	0.934	4	F:ATP binding; P:protein phosphorylation; F:protein serine/threonine kinase activity; F:protein tyrosine kinase activity	EC:2.7.11.0; EC:2.7.10.0	IPR000719; IPR002290; IPR008271; IPR011009; IPR020635; G3DSA:1.10.510.10 (GENE3D), G3DSA:3.30.200.20 (GENE3D), PTHR24055 (PANTHER), PTHR24055:SF136 (PANTHER)
comp2405_c0_seq1	snf family helicase	756	10	7.21471e-128	0.827	3	F:nucleic acid binding; F:helicase activity; F:ATP binding	-	IPR001650; G3DSA:3.40.50.300 (GENE3D), PTHR10799 (PANTHER), PTHR10799:SF75 (PANTHER), SSF52540 (SUPERFAMILY)
comp2406_c0_seq1	---NA---	881	0			0	-		no IPS match
comp2407_c0_seq1	DEHA2F15906p [Debaryomyces hansenii CBS767]	610	1	1.25132e-16	0.48	0	-		no IPS match
comp2408_c0_seq1	aromatic amino acid aminotransferase	817	10	5.79321e-104	0.776	2	F:catalytic activity; F:pyridoxal phosphate binding	-	IPR015421; IPR015424; PTHR11751 (PANTHER), PTHR11751:SF15 (PANTHER)
comp2409_c0_seq1	glucose-induced degradation	936	10	5.65965e-140	0.627	1	F:protein binding	-	IPR001680; IPR015943; IPR017986; IPR019775; PTHR22847 (PANTHER), PTHR22847:SF52 (PANTHER)
comp241_c0_seq1	d-serine dehydratase (aka d-serine ammonia-lyase)	1917	10	3.11036e-144	0.672	0	-		SignalP-NN(euk) (SIGNALP)
comp2410_c0_seq1	potential protease b processing facilitator pbn1p	419	10	1.46116e-39	0.633	0	-		SignalP-NN(euk) (SIGNALP)
comp2411_c0_seq1	probable pyruvate dehydrogenase kinase	953	10	9.63762e-110	0.768	1	F:ATP binding	-	IPR003594; PTHR11947 (PANTHER), PTHR11947:SF1 (PANTHER)
comp2412_c0_seq1	hypothetical protein CLUG_05405 [Clavispora lusitaniae ATCC 42720]	520	10	2.05003e-23	0.499	0	-		no IPS match
comp2413_c0_seq1		612	1	0	1	2	P:proteolysis; F:cysteine-type peptidase activity	-	IPR003653; PTHR22875 (PANTHER), PTHR22875:SF2 (PANTHER), tmhmm (TMHMM), SSF54001 (SUPERFAMILY)
comp2414_c0_seq1		504	1	0	1	2	P:lipid metabolic process; F:O-acyltransferase activity	-	IPR003386; PTHR11440:SF4 (PANTHER)
comp2415_c0_seq1	---NA---	1096	0			0	-		seg (SEG)
comp2416_c0_seq1	protein mitochondrial precursor	527	10	1.09696e-90	0.886	5	C:cytoplasm; P:cellular amino acid metabolic process; F:NAD binding; P:oxidation-reduction process; F:N-acetyl-gamma-glutamyl-phosphate reductase activity	EC:1.2.1.38	IPR000534; IPR016040; IPR023013; SSF51735 (SUPERFAMILY), SSF55347 (SUPERFAMILY)
comp2417_c0_seq1	ubiquitin-conjugating enzyme e2 binding protein	1025	10	2.07856e-150	0.696	1	F:zinc ion binding	-	IPR002867; PTHR11685 (PANTHER), PTHR11685:SF16 (PANTHER), SSF57850 (SUPERFAMILY)
comp2418_c0_seq1	likely nucleolar ribosome biogenesis factor rrb1p	471	10	1.26809e-51	0.781	0	-		IPR022052; PTHR22850 (PANTHER), PTHR22850:SF7 (PANTHER), seg (SEG)
comp2419_c0_seq1	oligopeptide transporter protein	1368	10	0	0.732	1	P:transmembrane transport	-	IPR004813; PTHR22601 (PANTHER), SignalP-NN(euk) (SIGNALP), tmhmm (TMHMM)
comp242_c0_seq1	potential alpha- -mannanase	1541	10	0	0.809	1	F:catalytic activity	-	IPR005198; IPR008928; IPR012341; seg (SEG)
comp2420_c0_seq1	nucleolar dead-box protein required for synthesis of 60s ribosomal subunits	936	10	5.67322e-84	0.811	0	-		seg (SEG), tmhmm (TMHMM)
comp2422_c0_seq1	dna-dependent rna polymerase ii	700	10	3.27937e-155	0.997	3	F:DNA binding; F:DNA-directed RNA polymerase activity; F:ribonucleoside binding	EC:2.7.7.6	IPR007120; IPR007121; IPR014724; IPR015712; PTHR20856:SF7 (PANTHER), SSF64484 (SUPERFAMILY)
comp2423_c0_seq1	caax prenyl protease 1	1010	10	1.71691e-172	0.785	0	-		seg (SEG), tmhmm (TMHMM)
comp2424_c0_seq1	endosomal p24a protein precursor	863	10	2.02584e-145	0.862	1	C:integral to membrane	-	IPR004240; seg (SEG), SignalP-NN(euk) (SIGNALP), tmhmm (TMHMM)
comp2425_c0_seq1	hypothetical protein PGUG_01151 [Meyerozyma guilliermondii ATCC 6260]	855	10	1.06377e-31	0.648	0	-		coil (COIL), seg (SEG)
comp2426_c0_seq1	hypothetical protein CLUG_00651 [Clavispora lusitaniae ATCC 42720]	585	10	1.68416e-29	0.573	0	-		IPR018626; SignalP-NN(euk) (SIGNALP), tmhmm (TMHMM)
comp2427_c0_seq1	trna:m5c methyltransferase	857	10	4.26919e-96	0.707	1	F:methyltransferase activity	EC:2.1.1.0	coil (COIL), PTHR22808 (PANTHER), PTHR22808:SF1 (PANTHER), seg (SEG)
comp2428_c0_seq1	phosphatidylinositol transfer protein csr1	799	10	2.08509e-51	0.513	0	-		IPR011074; seg (SEG)
comp2429_c0_seq1	hypothetical protein CLUG_01705 [Clavispora lusitaniae ATCC 42720]	363	10	3.02356e-24	0.557	1	F:hydrolase activity		IPR011084; PTHR23240 (PANTHER), PTHR23240:SF1 (PANTHER)
comp243_c0_seq1	atp synthase d subunit	587	10	3.11218e-80	0.869	4	F:hydrogen ion transmembrane transporter activity; C:mitochondrial proton-transporting ATP synthase complex, coupling factor F(o); P:ATP synthesis coupled proton transport; F:hydrolase activity	-	IPR008689; coil (COIL), PTHR12700 (PANTHER), PTHR12700:SF1 (PANTHER), seg (SEG)
comp2430_c0_seq1	zf-c2hc5-domain-containing protein	1727	10	1.15363e-175	0.616	3	F:zinc ion binding; F:transcription regulator activity; C:nucleus		tmhmm (TMHMM)
comp2431_c0_seq1	---NA---	548	0			0	-		no IPS match
comp2432_c0_seq1	translation initiation factor eif2b subunit	1009	10	3.74441e-148	0.694	0	-		G3DSA:3.90.550.10 (GENE3D), PTHR22572 (PANTHER), PTHR22572:SF8 (PANTHER)
comp2433_c0_seq1	hypothetical protein PICST_59036 [Scheffersomyces stipitis CBS 6054]	201	10	7.73421e-17	0.88	0	-		no IPS match
comp2434_c0_seq1	potential rhomboid family membrane protein	509	10	3.74361e-70	0.704	3	F:serine-type endopeptidase activity; P:proteolysis; C:integral to membrane	EC:3.4.21.0	IPR002610; IPR022764; G3DSA:1.20.1540.10 (GENE3D), tmhmm (TMHMM), SSF144091 (SUPERFAMILY)
comp2435_c0_seq1	autophagy-related protein 18	655	10	5.77938e-72	0.711	1	F:protein binding	-	IPR001680; IPR015943; IPR017986; PTHR11227 (PANTHER)
comp2436_c0_seq1	potential pre-mrna cleavage factor cfi subunit	1235	10	7.8644e-85	0.601	1	P:intracellular protein transport		IPR021605; PTHR15921 (PANTHER), PTHR15921:SF3 (PANTHER), seg (SEG)
comp2437_c0_seq1	hypothetical protein CLUG_02444 [Clavispora lusitaniae ATCC 42720]	1020	10	6.77657e-85	0.599	0	-		IPR012472; seg (SEG), tmhmm (TMHMM)
comp2438_c0_seq1	potential fungal zinc cluster transcription factor	1528	10	1.68742e-132	0.591	3	F:DNA binding; C:nucleus; F:zinc ion binding	-	IPR007219; tmhmm (TMHMM)
comp2439_c0_seq1	aminophospholipid translocase and atpase	814	10	1.12903e-81	0.727	0	-		PTHR24092 (PANTHER), PTHR24092:SF17 (PANTHER), seg (SEG), SignalP-NN(euk) (SIGNALP), tmhmm (TMHMM)
comp244_c0_seq1	DEHA2C09328p [Debaryomyces hansenii CBS767]	436	4	5.10714e-13	0.5975	0	-		no IPS match
comp2440_c0_seq1	potential oxidoreductase	515	10	3.87853e-67	0.729	4	F:3-beta-hydroxy-delta5-steroid dehydrogenase activity; P:steroid biosynthetic process; P:oxidation-reduction process; F:nucleotide binding	EC:1.1.1.145	IPR002225; IPR016040; PTHR10366 (PANTHER), PTHR10366:SF10 (PANTHER), SSF51735 (SUPERFAMILY)
comp2441_c0_seq1	hypothetical protein CLUG_02278 [Clavispora lusitaniae ATCC 42720]	366	2	2.65423e-05	0.68	0	-		SignalP-NN(euk) (SIGNALP), tmhmm (TMHMM)
comp2442_c0_seq1	---NA---	349	0			0	-		seg (SEG), SignalP-NN(euk) (SIGNALP)
comp2443_c0_seq1	nuclear transcription factor y subunit b-1	570	10	8.3823e-76	0.952	2	C:nucleus; F:sequence-specific DNA binding	-	IPR003956; IPR003957; IPR003958; IPR009072; PTHR11064 (PANTHER)
comp2444_c0_seq1	fatty acid synthase alpha n terminal fragment	466	10	1.01263e-52	0.975	0	-		no IPS match
comp2445_c0_seq1	---NA---	364	0			0	-		seg (SEG)
comp2446_c0_seq1	u6 snrna-associated sm-like	380	10	5.51543e-33	0.795	0	-		IPR001163; IPR006649; IPR010920; G3DSA:2.30.30.100 (GENE3D), PTHR10553 (PANTHER), PTHR10553:SF1 (PANTHER), seg (SEG)
comp2447_c0_seq1	abc transporter fragment	617	10	3.17627e-82	0.83	0	-		no IPS match
comp2448_c0_seq1	eukaryotic translation initiation factor 2 alpha subunit	624	10	6.07979e-124	0.888	2	F:translation initiation factor activity; C:eukaryotic translation initiation factor 2 complex	-	IPR011488; IPR012340; IPR024054; IPR024055; PTHR10602 (PANTHER)
comp2449_c0_seq1	nucleolar gtp-binding protein 1	1616	10	0	0.922	1	F:GTP binding	-	IPR006073; IPR010674; IPR012973; coil (COIL), G3DSA:3.40.50.300 (GENE3D), PTHR11702 (PANTHER), PTHR11702:SF4 (PANTHER), seg (SEG), SSF52540 (SUPERFAMILY)
comp245_c0_seq1	hypothetical protein CLUG_05923 [Clavispora lusitaniae ATCC 42720]	2798	10	4.76146e-179	0.509	0	-		seg (SEG)
comp2450_c0_seq1	u6 snrna-associated sm-like	598	10	6.83077e-44	0.751	0	-		IPR001163; IPR006649; IPR010920; G3DSA:2.30.30.100 (GENE3D), PTHR23338 (PANTHER), PTHR23338:SF16 (PANTHER), seg (SEG)
comp2451_c0_seq1	dolichyl-diphosphooligosaccharide--protein glycosyltransferase epsilon subunit	563	10	1.10431e-37	0.698	0	-
comp2452_c0_seq1	---NA---	267	0			0	-		no IPS match
comp2453_c0_seq1	c-1-tetrahydrofolate mitochondrial precursor	766	10	3.56223e-108	0.814	4	F:methylenetetrahydrofolate dehydrogenase (NADP+) activity; P:folic acid-containing compound biosynthetic process; P:oxidation-reduction process; F:nucleotide binding	EC:1.5.1.5	IPR000672; IPR016040; IPR020630; IPR020631; G3DSA:3.40.192.10 (GENE3D), PTHR10025 (PANTHER), PTHR10025:SF10 (PANTHER), seg (SEG), SSF51735 (SUPERFAMILY), SSF53223 (SUPERFAMILY)
comp2454_c0_seq1	transmembrane protein	425	10	1.20378e-64	0.8	1	C:membrane	-	IPR002809; IPR008568; PTHR13116:SF5 (PANTHER), tmhmm (TMHMM)
comp2455_c0_seq1	part of the signal recognition particle ribonucleoprotein complex	974	10	4.76992e-47	0.562	3	P:SRP-dependent cotranslational protein targeting to membrane; F:7S RNA binding; C:signal recognition particle	-	IPR013699; PTHR14094 (PANTHER), seg (SEG), SignalP-NN(euk) (SIGNALP)
comp2456_c0_seq1	nucleolar snrnp protein	1297	10	0	0.848	1	F:protein binding	-	IPR001680; IPR007287; IPR015943; IPR017986; IPR020472; PTHR22851 (PANTHER)
comp2457_c0_seq1	dse1_debha ame: full=protein dse1 ame: full=daughter-specific expression protein 1	505	10	1.02989e-39	0.628	1	F:protein binding	-	IPR001680
comp2458_c0_seq1	prefoldin subunit component of a chaperone	372	10	3.90736e-33	0.721	3	P:protein folding; C:prefoldin complex; F:unfolded protein binding	-	IPR002777; G3DSA:1.10.287.370 (GENE3D)
comp2459_c0_seq1	polyubiquitin binding ubiquitin homeostasis and stress response	1414	10	8.81607e-123	0.616	0	-		IPR013535; IPR015155; PTHR19849 (PANTHER), seg (SEG)
comp246_c0_seq1	cell division control protein 48	1362	10	0	0.97	3	F:nucleoside-triphosphatase activity; F:ATP binding; P:cell division	EC:3.6.1.15	IPR003593; IPR003959; IPR003960; IPR005938; G3DSA:3.40.50.300 (GENE3D), PTHR23077 (PANTHER), seg (SEG), SSF52540 (SUPERFAMILY)
comp2460_c0_seq1	hypothetical protein CLUG_04000 [Clavispora lusitaniae ATCC 42720]	610	7	3.33046e-07	0.538571	0	-		seg (SEG)
comp2461_c0_seq1	hexaprenyl pyrophosphate mitochondrial precursor	457	10	1.08241e-47	0.785	0	-		IPR008949; IPR017446; PTHR12001:SF20 (PANTHER)
comp2462_c0_seq1	hypothetical protein CLUG_05087 [Clavispora lusitaniae ATCC 42720]	834	10	7.64558e-65	0.605	0	-		IPR018961
comp2463_c0_seq1	---NA---	489	0			0	-		tmhmm (TMHMM)
comp2464_c0_seq1	conserved hypothetical protein [Lodderomyces elongisporus NRRL YB-4239]	592	10	1.86186e-77	0.889	1	C:integral to membrane	-	IPR007248; PTHR11266:SF4 (PANTHER), SignalP-NN(euk) (SIGNALP), tmhmm (TMHMM)
comp2465_c0_seq1	hypothetical protein CLUG_02623 [Clavispora lusitaniae ATCC 42720]	661	1	3.72885e-06	0.53	0	-		no IPS match
comp2466_c0_seq1	DEHA2D01518p [Debaryomyces hansenii CBS767]	903	10	5.46155e-79	0.751	3	F:FMN binding; F:oxidoreductase activity; P:oxidation-reduction process	-	IPR007396; IPR009002; IPR012349; seg (SEG)
comp2467_c0_seq1	---NA---	1045	0			0	-		no IPS match
comp2468_c0_seq1	nadph-dependent methylglyoxal reductase gre2	283	10	3.48473e-27	0.81	0	-		no IPS match
[truncated: 7,675 more rows]
