# Supplementary material for: De-novo assembly and characterization of the transcriptome of Metschnikowia fructicola reveals differences in gene expression following interaction with Penicillium digitatum and grapefruit peel
Source: BMC Genomics. 2013 Mar 12;14:168. doi: 10.1186/1471-2164-14-168 (PMC3608080; doi:10.1186/1471-2164-14-168)
Supplement: Additional file 3 — Mapping of Metschnikowia fructicola de-novo assembled transcript to Metschnikowia fructicola genome draft genbank accession number ANFW01000000. [file 1471-2164-14-168-S3.xlsx]

## Sheet: mapping
Sequence name	Sequence desc.	Sequence length	Hit desc.	Hit ACC	E-Value	Similarity	Score	Alignment length	Positives
comp0_c0_seq1	gb	341	gnl|BL_ORD_ID|6628gi|428193422|gb|ANFW01006629.1| Metschnikowia fructicola 277 contig_6646, whole genome shotgun sequence	6628	3.14809e-165	99	579.34	296	295
comp1_c0_seq1	gb	2013	gnl|BL_ORD_ID|1900gi|428198150|gb|ANFW01001901.1| Metschnikowia fructicola 277 contig_1907, whole genome shotgun sequence	1900	0	93	2371.39	1656	1541
comp100_c0_seq1	gb	654	gnl|BL_ORD_ID|5984gi|428194066|gb|ANFW01005985.1| Metschnikowia fructicola 277 contig_6001, whole genome shotgun sequence	5984	0	99	1281.09	650	649
comp10000_c0_seq1	gb	213	gnl|BL_ORD_ID|3617gi|428196433|gb|ANFW01003618.1| Metschnikowia fructicola 277 contig_3629, whole genome shotgun sequence	3617	3.85647e-111	98	398.946	213	210
comp10001_c0_seq1	gb	219	gnl|BL_ORD_ID|7685gi|428192365|gb|ANFW01007686.1| Metschnikowia fructicola 277 contig_7707, whole genome shotgun sequence	7685	4.28292e-117	99	418.77	219	217
comp10002_c0_seq1	gb	211	gnl|BL_ORD_ID|1615gi|428198435|gb|ANFW01001616.1| Metschnikowia fructicola 277 contig_1622, whole genome shotgun sequence	1615	4.58602e-89	94	325.599	208	197
comp10003_c0_seq1	gb	460	gnl|BL_ORD_ID|2109gi|428197941|gb|ANFW01002110.1| Metschnikowia fructicola 277 contig_2117, whole genome shotgun sequence	2109	0	98	852.905	458	451
comp10005_c0_seq1	gb	210	gnl|BL_ORD_ID|2021gi|428198029|gb|ANFW01002022.1| Metschnikowia fructicola 277 contig_2028, whole genome shotgun sequence	2021	2.34299e-109	98	392.999	210	207
comp10006_c0_seq1	gb	272	gnl|BL_ORD_ID|1654gi|428198396|gb|ANFW01001655.1| Metschnikowia fructicola 277 contig_1661, whole genome shotgun sequence	1654	5.22211e-151	100	531.764	268	268
comp10007_c0_seq1	gb	326	gnl|BL_ORD_ID|255gi|428200094|gb|ANFW01000256.1| Metschnikowia fructicola 277 contig_256, whole genome shotgun sequence	255	0	99	630.881	322	321
comp10008_c0_seq1	gb	292	gnl|BL_ORD_ID|4510gi|428195540|gb|ANFW01004511.1| Metschnikowia fructicola 277 contig_4524, whole genome shotgun sequence	4510	2.67199e-165	100	579.34	292	292
comp10009_c0_seq1	gb	211	gnl|BL_ORD_ID|1696gi|428198354|gb|ANFW01001697.1| Metschnikowia fructicola 277 contig_1703, whole genome shotgun sequence	1696	1.45294e-107	98	387.052	211	207
comp1001_c0_seq1	gb	683	gnl|BL_ORD_ID|238gi|428200111|gb|ANFW01000239.1| Metschnikowia fructicola 277 contig_239, whole genome shotgun sequence	238	0	99	1330.65	683	680
comp10010_c0_seq1	gb	280	gnl|BL_ORD_ID|1348gi|428198702|gb|ANFW01001349.1| Metschnikowia fructicola 277 contig_1353, whole genome shotgun sequence	1348	2.3622e-122	94	436.611	264	250
comp10011_c0_seq1	gb	293	gnl|BL_ORD_ID|3117gi|428196933|gb|ANFW01003118.1| Metschnikowia fructicola 277 contig_3128, whole genome shotgun sequence	3117	2.3968e-156	98	549.605	289	286
comp10012_c0_seq1	gb	209	gnl|BL_ORD_ID|3601gi|428196449|gb|ANFW01003602.1| Metschnikowia fructicola 277 contig_3613, whole genome shotgun sequence	3601	2.33091e-109	99	392.999	206	204
comp10013_c0_seq1	gb	220	gnl|BL_ORD_ID|2593gi|428197457|gb|ANFW01002594.1| Metschnikowia fructicola 277 contig_2602, whole genome shotgun sequence	2593	1.83291e-122	100	436.611	220	220
comp10014_c0_seq1	gb	221	gnl|BL_ORD_ID|2051gi|428197999|gb|ANFW01002052.1| Metschnikowia fructicola 277 contig_2059, whole genome shotgun sequence	2051	9.42346e-106	95	381.105	221	212
comp10015_c0_seq1	gb	251	gnl|BL_ORD_ID|966gi|428199225|gb|ANFW01000967.1| Metschnikowia fructicola 277 contig_971, whole genome shotgun sequence	966	5.97876e-132	98	468.328	248	245
comp10016_c0_seq1	gb	286	gnl|BL_ORD_ID|590gi|428199759|gb|ANFW01000591.1| Metschnikowia fructicola 277 contig_592, whole genome shotgun sequence	590	9.94817e-162	100	567.446	286	286
comp10017_c0_seq1	gb	285	gnl|BL_ORD_ID|894gi|428199351|gb|ANFW01000895.1| Metschnikowia fructicola 277 contig_898, whole genome shotgun sequence	894	8.21914e-147	97	517.887	285	279
comp10018_c0_seq1	gb	251	gnl|BL_ORD_ID|5500gi|428194550|gb|ANFW01005501.1| Metschnikowia fructicola 277 contig_5514, whole genome shotgun sequence	5500	6.68945e-141	100	498.064	251	251
comp1002_c0_seq1	gb	1195	gnl|BL_ORD_ID|1401gi|428198649|gb|ANFW01001402.1| Metschnikowia fructicola 277 contig_1406, whole genome shotgun sequence	1401	0	97	2163.24	1187	1163
comp10020_c0_seq1	gb	213	gnl|BL_ORD_ID|1728gi|428198322|gb|ANFW01001729.1| Metschnikowia fructicola 277 contig_1735, whole genome shotgun sequence	1728	2.66204e-118	100	422.734	213	213
comp10021_c0_seq1	gb	337	gnl|BL_ORD_ID|1902gi|428198148|gb|ANFW01001903.1| Metschnikowia fructicola 277 contig_1909, whole genome shotgun sequence	1902	0	99	652.687	333	332
comp10022_c0_seq1	gb	220	gnl|BL_ORD_ID|30gi|428200319|gb|ANFW01000031.1| Metschnikowia fructicola 277 contig_31, whole genome shotgun sequence	30	2.65533e-115	98	412.823	220	217
comp10023_c0_seq1	gb	205	gnl|BL_ORD_ID|128gi|428200221|gb|ANFW01000129.1| Metschnikowia fructicola 277 contig_129, whole genome shotgun sequence	128	1.51773e-113	100	406.875	205	205
comp10024_c0_seq1	gb	286	gnl|BL_ORD_ID|308gi|428200041|gb|ANFW01000309.1| Metschnikowia fructicola 277 contig_310, whole genome shotgun sequence	308	1.49617e-157	99	553.57	283	282
comp10025_c0_seq1	gb	234	gnl|BL_ORD_ID|275gi|428200074|gb|ANFW01000276.1| Metschnikowia fructicola 277 contig_277, whole genome shotgun sequence	275	8.65955e-131	100	464.364	234	234
comp10026_c0_seq1	gb	369	gnl|BL_ORD_ID|249gi|428200100|gb|ANFW01000250.1| Metschnikowia fructicola 277 contig_250, whole genome shotgun sequence	249	0	100	731.982	369	369
comp10027_c0_seq1	gb	382	gnl|BL_ORD_ID|96gi|428200253|gb|ANFW01000097.1| Metschnikowia fructicola 277 contig_97, whole genome shotgun sequence	96	0	97	686.387	382	373
comp10028_c0_seq1	gb	226	gnl|BL_ORD_ID|2132gi|428197918|gb|ANFW01002133.1| Metschnikowia fructicola 277 contig_2140, whole genome shotgun sequence	2132	1.20847e-123	99	440.575	226	225
comp10029_c0_seq1	gb	222	gnl|BL_ORD_ID|3743gi|428196307|gb|ANFW01003744.1| Metschnikowia fructicola 277 contig_3755, whole genome shotgun sequence	3743	2.39649e-106	100	383.087	193	193
comp1003_c0_seq1	gb	585	gnl|BL_ORD_ID|4069gi|428195981|gb|ANFW01004070.1| Metschnikowia fructicola 277 contig_4082, whole genome shotgun sequence	4069	0	98	1112.59	585	579
comp10030_c0_seq1	gb	204	gnl|BL_ORD_ID|1159gi|428198905|gb|ANFW01001160.1| Metschnikowia fructicola 277 contig_1164, whole genome shotgun sequence	1159	8.97169e-109	100	391.017	197	197
comp10031_c0_seq1	gb	220	gnl|BL_ORD_ID|1129gi|428198944|gb|ANFW01001130.1| Metschnikowia fructicola 277 contig_1134, whole genome shotgun sequence	1129	1.83291e-122	100	436.611	220	220
comp10032_c0_seq1	gb	217	gnl|BL_ORD_ID|936gi|428199278|gb|ANFW01000937.1| Metschnikowia fructicola 277 contig_940, whole genome shotgun sequence	936	1.11417e-120	100	430.664	217	217
comp10033_c0_seq1	gb	204	gnl|BL_ORD_ID|45gi|428200304|gb|ANFW01000046.1| Metschnikowia fructicola 277 contig_46, whole genome shotgun sequence	45	5.96538e-113	100	404.893	204	204
comp10034_c0_seq1	gb	226	gnl|BL_ORD_ID|11gi|428200338|gb|ANFW01000012.1| Metschnikowia fructicola 277 contig_12, whole genome shotgun sequence	11	1.20847e-123	99	440.575	226	225
comp10035_c0_seq1	gb	397	gnl|BL_ORD_ID|4250gi|428195800|gb|ANFW01004251.1| Metschnikowia fructicola 277 contig_4263, whole genome shotgun sequence	4250	0	100	787.487	397	397
comp10036_c0_seq1	gb	203	gnl|BL_ORD_ID|2203gi|428197847|gb|ANFW01002204.1| Metschnikowia fructicola 277 contig_2211, whole genome shotgun sequence	2203	4.92065e-98	97	355.334	203	197
comp10037_c0_seq1	gb	223	gnl|BL_ORD_ID|2608gi|428197442|gb|ANFW01002609.1| Metschnikowia fructicola 277 contig_2617, whole genome shotgun sequence	2608	1.79152e-119	99	426.699	223	221
comp10039_c0_seq1	gb	216	gnl|BL_ORD_ID|7964gi|428192086|gb|ANFW01007965.1| Metschnikowia fructicola 277 contig_7988, whole genome shotgun sequence	7964	3.9152e-111	99	398.946	209	207
comp1004_c0_seq1	gb	1157	gnl|BL_ORD_ID|76gi|428200273|gb|ANFW01000077.1| Metschnikowia fructicola 277 contig_77, whole genome shotgun sequence	76	0	100	2294.08	1157	1157
comp10040_c0_seq1	gb	371	gnl|BL_ORD_ID|3133gi|428196917|gb|ANFW01003134.1| Metschnikowia fructicola 277 contig_3144, whole genome shotgun sequence	3133	0	98	680.44	371	364
comp10041_c0_seq1	gb	249	gnl|BL_ORD_ID|738gi|428199611|gb|ANFW01000739.1| Metschnikowia fructicola 277 contig_740, whole genome shotgun sequence	738	1.03556e-139	100	494.099	249	249
comp10042_c0_seq1	gb	208	gnl|BL_ORD_ID|1063gi|428199070|gb|ANFW01001064.1| Metschnikowia fructicola 277 contig_1068, whole genome shotgun sequence	1063	8.50154e-103	97	371.193	210	205
comp10043_c0_seq1	gb	297	gnl|BL_ORD_ID|1285gi|428198765|gb|ANFW01001286.1| Metschnikowia fructicola 277 contig_1290, whole genome shotgun sequence	1285	2.5243e-159	98	559.517	294	291
comp10044_c0_seq1	gb	203	gnl|BL_ORD_ID|6591gi|428193459|gb|ANFW01006592.1| Metschnikowia fructicola 277 contig_6609, whole genome shotgun sequence	6591	2.25845e-109	99	392.999	202	201
comp10045_c0_seq1	gb	216	gnl|BL_ORD_ID|5895gi|428194155|gb|ANFW01005896.1| Metschnikowia fructicola 277 contig_5912, whole genome shotgun sequence	5895	3.49925e-102	96	369.211	216	208
comp10046_c0_seq1	gb	262	gnl|BL_ORD_ID|3710gi|428196340|gb|ANFW01003711.1| Metschnikowia fructicola 277 contig_3722, whole genome shotgun sequence	3710	7.00257e-141	99	498.064	259	257
comp10047_c0_seq1	gb	285	gnl|BL_ORD_ID|147gi|428200202|gb|ANFW01000148.1| Metschnikowia fructicola 277 contig_148, whole genome shotgun sequence	147	2.32733e-156	99	549.605	285	283
comp10049_c0_seq1	gb	220	gnl|BL_ORD_ID|7180gi|428192870|gb|ANFW01007181.1| Metschnikowia fructicola 277 contig_7199, whole genome shotgun sequence	7180	1.70068e-116	99	416.787	218	216
comp1005_c0_seq1	gb	2273	gnl|BL_ORD_ID|1414gi|428198636|gb|ANFW01001415.1| Metschnikowia fructicola 277 contig_1419, whole genome shotgun sequence	1414	0	99	4349.78	2234	2224
comp10050_c0_seq1	gb	348	gnl|BL_ORD_ID|683gi|428199666|gb|ANFW01000684.1| Metschnikowia fructicola 277 contig_685, whole genome shotgun sequence	683	0	100	690.352	348	348
comp10051_c0_seq1	gb	260	gnl|BL_ORD_ID|158gi|428200191|gb|ANFW01000159.1| Metschnikowia fructicola 277 contig_159, whole genome shotgun sequence	158	1.75778e-141	99	500.046	260	258
comp10052_c0_seq1	gb	229	gnl|BL_ORD_ID|1134gi|428198938|gb|ANFW01001135.1| Metschnikowia fructicola 277 contig_1139, whole genome shotgun sequence	1134	1.71045e-113	97	406.875	229	223
comp10053_c0_seq1	gb	209	gnl|BL_ORD_ID|4025gi|428196025|gb|ANFW01004026.1| Metschnikowia fructicola 277 contig_4037, whole genome shotgun sequence	4025	3.37677e-102	98	369.211	198	195
comp10054_c0_seq1	gb	214	gnl|BL_ORD_ID|362gi|428199987|gb|ANFW01000363.1| Metschnikowia fructicola 277 contig_364, whole genome shotgun sequence	362	4.02392e-114	99	408.858	214	212
comp10056_c0_seq1	gb	263	gnl|BL_ORD_ID|2568gi|428197482|gb|ANFW01002569.1| Metschnikowia fructicola 277 contig_2577, whole genome shotgun sequence	2568	1.01858e-133	97	474.276	263	257
comp10057_c0_seq1	gb	319	gnl|BL_ORD_ID|788gi|428199538|gb|ANFW01000789.1| Metschnikowia fructicola 277 contig_790, whole genome shotgun sequence	788	0	100	632.864	319	319
comp10058_c0_seq1	gb	205	gnl|BL_ORD_ID|3230gi|428196820|gb|ANFW01003231.1| Metschnikowia fructicola 277 contig_3241, whole genome shotgun sequence	3230	8.98578e-72	96	268.111	155	150
comp10059_c0_seq1	gb	248	gnl|BL_ORD_ID|748gi|428199601|gb|ANFW01000749.1| Metschnikowia fructicola 277 contig_750, whole genome shotgun sequence	748	9.93223e-137	99	484.187	248	247
comp1006_c0_seq1	gb	977	gnl|BL_ORD_ID|10gi|428200339|gb|ANFW01000011.1| Metschnikowia fructicola 277 contig_11, whole genome shotgun sequence	10	0	98	1818.31	973	956
comp10060_c0_seq1	gb	202	gnl|BL_ORD_ID|3564gi|428196486|gb|ANFW01003565.1| Metschnikowia fructicola 277 contig_3576, whole genome shotgun sequence	3564	1.2859e-101	98	367.228	201	197
comp10062_c0_seq1	gb	261	gnl|BL_ORD_ID|4074gi|428195976|gb|ANFW01004075.1| Metschnikowia fructicola 277 contig_4087, whole genome shotgun sequence	4074	2.65446e-137	98	486.17	261	257
comp10063_c0_seq1	gb	203	gnl|BL_ORD_ID|4285gi|428195765|gb|ANFW01004286.1| Metschnikowia fructicola 277 contig_4298, whole genome shotgun sequence	4285	1.39333e-107	99	387.052	203	201
comp10064_c0_seq1	gb	217	gnl|BL_ORD_ID|1369gi|428198681|gb|ANFW01001370.1| Metschnikowia fructicola 277 contig_1374, whole genome shotgun sequence	1369	1.11417e-120	100	430.664	217	217
comp10065_c0_seq1	gb	214	gnl|BL_ORD_ID|1147gi|428198923|gb|ANFW01001148.1| Metschnikowia fructicola 277 contig_1152, whole genome shotgun sequence	1147	6.28268e-113	99	404.893	212	210
comp10066_c0_seq1	gb	331	gnl|BL_ORD_ID|987gi|428199188|gb|ANFW01000988.1| Metschnikowia fructicola 277 contig_992, whole genome shotgun sequence	987	5.74418e-179	98	624.934	331	327
comp10067_c0_seq1	gb	281	gnl|BL_ORD_ID|3441gi|428196609|gb|ANFW01003442.1| Metschnikowia fructicola 277 contig_3453, whole genome shotgun sequence	3441	8.40535e-150	98	527.799	278	275
comp10068_c0_seq1	gb	220	gnl|BL_ORD_ID|992gi|428199183|gb|ANFW01000993.1| Metschnikowia fructicola 277 contig_997, whole genome shotgun sequence	992	1.83291e-122	100	436.611	220	220
comp1007_c0_seq1	gb	890	gnl|BL_ORD_ID|3390gi|428196660|gb|ANFW01003391.1| Metschnikowia fructicola 277 contig_3402, whole genome shotgun sequence	3390	0	99	1709.28	890	883
comp10070_c0_seq1	gb	250	gnl|BL_ORD_ID|12gi|428200337|gb|ANFW01000013.1| Metschnikowia fructicola 277 contig_13, whole genome shotgun sequence	12	2.82608e-109	94	392.999	250	237
comp10071_c0_seq1	gb	256	gnl|BL_ORD_ID|502gi|428199847|gb|ANFW01000503.1| Metschnikowia fructicola 277 contig_504, whole genome shotgun sequence	502	1.72896e-141	99	500.046	256	255
comp10072_c0_seq1	gb	279	gnl|BL_ORD_ID|1017gi|428199143|gb|ANFW01001018.1| Metschnikowia fructicola 277 contig_1022, whole genome shotgun sequence	1017	1.75068e-135	99	480.223	250	248
comp10073_c0_seq1	gb	251	gnl|BL_ORD_ID|449gi|428199900|gb|ANFW01000450.1| Metschnikowia fructicola 277 contig_451, whole genome shotgun sequence	449	4.127e-139	99	492.117	251	250
comp10074_c0_seq1	gb	205	gnl|BL_ORD_ID|928gi|428199289|gb|ANFW01000929.1| Metschnikowia fructicola 277 contig_932, whole genome shotgun sequence	928	2.19872e-106	98	383.087	205	202
comp10075_c0_seq1	gb	223	gnl|BL_ORD_ID|1259gi|428198791|gb|ANFW01001260.1| Metschnikowia fructicola 277 contig_1264, whole genome shotgun sequence	1259	1.79152e-119	99	426.699	223	221
comp10076_c0_seq1	gb	275	gnl|BL_ORD_ID|6411gi|428193639|gb|ANFW01006412.1| Metschnikowia fructicola 277 contig_6429, whole genome shotgun sequence	6411	1.24062e-145	98	513.923	275	271
comp10078_c0_seq1	gb	344	gnl|BL_ORD_ID|1635gi|428198415|gb|ANFW01001636.1| Metschnikowia fructicola 277 contig_1642, whole genome shotgun sequence	1635	0	99	658.634	344	341
comp10079_c0_seq1	gb	217	gnl|BL_ORD_ID|260gi|428200089|gb|ANFW01000261.1| Metschnikowia fructicola 277 contig_261, whole genome shotgun sequence	260	3.93478e-111	98	398.946	217	213
comp1008_c0_seq1	gb	1091	gnl|BL_ORD_ID|1885gi|428198165|gb|ANFW01001886.1| Metschnikowia fructicola 277 contig_1892, whole genome shotgun sequence	1885	0	97	1475.36	818	796
comp10081_c0_seq1	gb	316	gnl|BL_ORD_ID|1167gi|428198891|gb|ANFW01001168.1| Metschnikowia fructicola 277 contig_1172, whole genome shotgun sequence	1167	2.00538e-172	99	603.129	316	313
comp10082_c0_seq1	gb	220	gnl|BL_ORD_ID|487gi|428199862|gb|ANFW01000488.1| Metschnikowia fructicola 277 contig_489, whole genome shotgun sequence	487	1.83291e-122	100	436.611	220	220
comp10083_c0_seq1	gb	414	gnl|BL_ORD_ID|5706gi|428194344|gb|ANFW01005707.1| Metschnikowia fructicola 277 contig_5721, whole genome shotgun sequence	5706	1.5242e-164	92	577.358	415	385
comp10084_c0_seq1	gb	282	gnl|BL_ORD_ID|5657gi|428194393|gb|ANFW01005658.1| Metschnikowia fructicola 277 contig_5672, whole genome shotgun sequence	5657	3.46103e-152	98	535.728	282	279
comp10085_c0_seq1	gb	207	gnl|BL_ORD_ID|1807gi|428198243|gb|ANFW01001808.1| Metschnikowia fructicola 277 contig_1814, whole genome shotgun sequence	1807	9.82357e-115	100	410.84	207	207
comp10087_c0_seq1	gb	216	gnl|BL_ORD_ID|3273gi|428196777|gb|ANFW01003274.1| Metschnikowia fructicola 277 contig_3284, whole genome shotgun sequence	3273	4.3806e-120	100	428.681	216	216
comp10088_c0_seq1	gb	272	gnl|BL_ORD_ID|744gi|428199605|gb|ANFW01000745.1| Metschnikowia fructicola 277 contig_746, whole genome shotgun sequence	744	1.84423e-141	98	500.046	272	267
comp10089_c0_seq1	gb	234	gnl|BL_ORD_ID|2366gi|428197684|gb|ANFW01002367.1| Metschnikowia fructicola 277 contig_2375, whole genome shotgun sequence	2366	8.34134e-128	99	454.452	233	232
comp1009_c0_seq1	gb	860	gnl|BL_ORD_ID|383gi|428199966|gb|ANFW01000384.1| Metschnikowia fructicola 277 contig_385, whole genome shotgun sequence	383	0	98	1592.32	860	844
comp10090_c0_seq1	gb	298	gnl|BL_ORD_ID|677gi|428199672|gb|ANFW01000678.1| Metschnikowia fructicola 277 contig_679, whole genome shotgun sequence	677	1.0392e-161	98	567.446	298	295
comp10091_c0_seq1	gb	217	gnl|BL_ORD_ID|1488gi|428198562|gb|ANFW01001489.1| Metschnikowia fructicola 277 contig_1493, whole genome shotgun sequence	1488	1.61409e-113	98	406.875	217	214
comp10092_c0_seq1	gb	292	gnl|BL_ORD_ID|4735gi|428195315|gb|ANFW01004736.1| Metschnikowia fructicola 277 contig_4749, whole genome shotgun sequence	4735	1.77002e-132	94	470.311	292	276
comp10093_c0_seq1	gb	218	gnl|BL_ORD_ID|238gi|428200111|gb|ANFW01000239.1| Metschnikowia fructicola 277 contig_239, whole genome shotgun sequence	238	2.34996e-106	96	383.087	218	210
comp10096_c0_seq1	gb	210	gnl|BL_ORD_ID|453gi|428199896|gb|ANFW01000454.1| Metschnikowia fructicola 277 contig_455, whole genome shotgun sequence	453	8.27444e-100	96	361.281	210	203
comp10097_c0_seq1	gb	216	gnl|BL_ORD_ID|62gi|428200287|gb|ANFW01000063.1| Metschnikowia fructicola 277 contig_63, whole genome shotgun sequence	62	2.60326e-115	99	412.823	216	214
comp10098_c0_seq1	gb	281	gnl|BL_ORD_ID|10gi|428200339|gb|ANFW01000011.1| Metschnikowia fructicola 277 contig_11, whole genome shotgun sequence	10	2.29259e-156	99	549.605	281	280
comp10099_c0_seq1	gb	283	gnl|BL_ORD_ID|6921gi|428193129|gb|ANFW01006922.1| Metschnikowia fructicola 277 contig_6940, whole genome shotgun sequence	6921	6.06899e-160	100	561.499	283	283
comp101_c0_seq1	gb	253	gnl|BL_ORD_ID|5820gi|428194230|gb|ANFW01005821.1| Metschnikowia fructicola 277 contig_5835, whole genome shotgun sequence	5820	3.71994e-130	98	462.381	253	248
comp1010_c0_seq1	gb	1137	gnl|BL_ORD_ID|2499gi|428197551|gb|ANFW01002500.1| Metschnikowia fructicola 277 contig_2508, whole genome shotgun sequence	2499	0	98	2141.44	1121	1109
comp10100_c0_seq1	gb	282	gnl|BL_ORD_ID|2736gi|428197314|gb|ANFW01002737.1| Metschnikowia fructicola 277 contig_2746, whole genome shotgun sequence	2736	8.43718e-150	98	527.799	282	278
comp10101_c0_seq1	gb	226	gnl|BL_ORD_ID|93gi|428200256|gb|ANFW01000094.1| Metschnikowia fructicola 277 contig_94, whole genome shotgun sequence	93	1.20847e-123	99	440.575	226	225
comp10102_c0_seq1	gb	226	gnl|BL_ORD_ID|380gi|428199969|gb|ANFW01000381.1| Metschnikowia fructicola 277 contig_382, whole genome shotgun sequence	380	7.18156e-119	98	424.717	226	223
comp10103_c0_seq1	gb	324	gnl|BL_ORD_ID|798gi|428199521|gb|ANFW01000799.1| Metschnikowia fructicola 277 contig_800, whole genome shotgun sequence	798	0	100	642.776	324	324
comp10104_c0_seq1	gb	258	gnl|BL_ORD_ID|1691gi|428198359|gb|ANFW01001692.1| Metschnikowia fructicola 277 contig_1698, whole genome shotgun sequence	1691	1.11659e-142	99	504.011	258	257
comp10105_c0_seq1	gb	237	gnl|BL_ORD_ID|82gi|428200267|gb|ANFW01000083.1| Metschnikowia fructicola 277 contig_83, whole genome shotgun sequence	82	1.42294e-132	100	470.311	237	237
comp10106_c0_seq1	gb	227	gnl|BL_ORD_ID|6021gi|428194029|gb|ANFW01006022.1| Metschnikowia fructicola 277 contig_6038, whole genome shotgun sequence	6021	2.64552e-112	97	402.911	227	221
comp10107_c0_seq1	gb	261	gnl|BL_ORD_ID|1021gi|428199137|gb|ANFW01001022.1| Metschnikowia fructicola 277 contig_1026, whole genome shotgun sequence	1021	9.37444e-128	97	454.452	257	250
comp10108_c0_seq1	gb	253	gnl|BL_ORD_ID|1746gi|428198304|gb|ANFW01001747.1| Metschnikowia fructicola 277 contig_1753, whole genome shotgun sequence	1746	2.56779e-137	99	486.17	253	251
comp10109_c0_seq1	gb	208	gnl|BL_ORD_ID|1060gi|428199074|gb|ANFW01001061.1| Metschnikowia fructicola 277 contig_1065, whole genome shotgun sequence	1060	2.49913e-115	100	412.823	208	208
comp1011_c0_seq1	gb	482	gnl|BL_ORD_ID|4240gi|428195810|gb|ANFW01004241.1| Metschnikowia fructicola 277 contig_4253, whole genome shotgun sequence	4240	0	99	948.058	482	481
comp10111_c0_seq1	gb	209	gnl|BL_ORD_ID|683gi|428199666|gb|ANFW01000684.1| Metschnikowia fructicola 277 contig_685, whole genome shotgun sequence	683	6.35766e-116	100	414.805	209	209
comp10112_c0_seq1	gb	251	gnl|BL_ORD_ID|4091gi|428195959|gb|ANFW01004092.1| Metschnikowia fructicola 277 contig_4104, whole genome shotgun sequence	4091	2.36243e-131	98	466.346	251	247
comp10113_c0_seq1	gb	203	gnl|BL_ORD_ID|171gi|428200178|gb|ANFW01000172.1| Metschnikowia fructicola 277 contig_172, whole genome shotgun sequence	171	2.16734e-69	88	260.181	203	180
comp10114_c0_seq1	gb	219	gnl|BL_ORD_ID|810gi|428199503|gb|ANFW01000811.1| Metschnikowia fructicola 277 contig_812, whole genome shotgun sequence	810	1.7569e-119	99	426.699	219	218
comp10115_c0_seq1	gb	256	gnl|BL_ORD_ID|195gi|428200154|gb|ANFW01000196.1| Metschnikowia fructicola 277 contig_196, whole genome shotgun sequence	195	9.53345e-131	100	464.364	234	234
comp10116_c0_seq1	gb	223	gnl|BL_ORD_ID|147gi|428200202|gb|ANFW01000148.1| Metschnikowia fructicola 277 contig_148, whole genome shotgun sequence	147	7.34903e-122	99	434.628	223	222
comp10117_c0_seq1	gb	214	gnl|BL_ORD_ID|569gi|428199780|gb|ANFW01000570.1| Metschnikowia fructicola 277 contig_571, whole genome shotgun sequence	569	5.82942e-107	97	385.07	214	209
comp10118_c0_seq1	gb	207	gnl|BL_ORD_ID|5152gi|428194898|gb|ANFW01005153.1| Metschnikowia fructicola 277 contig_5166, whole genome shotgun sequence	5152	5.83786e-110	99	394.981	207	205
comp10119_c0_seq1	gb	209	gnl|BL_ORD_ID|1217gi|428198833|gb|ANFW01001218.1| Metschnikowia fructicola 277 contig_1222, whole genome shotgun sequence	1217	6.35766e-116	100	414.805	209	209
comp1012_c0_seq1	gb	1696	gnl|BL_ORD_ID|747gi|428199602|gb|ANFW01000748.1| Metschnikowia fructicola 277 contig_749, whole genome shotgun sequence	747	0	99	3243.62	1696	1681
comp10120_c0_seq1	gb	217	gnl|BL_ORD_ID|513gi|428199836|gb|ANFW01000514.1| Metschnikowia fructicola 277 contig_515, whole genome shotgun sequence	513	1.07323e-117	100	420.752	212	212
comp10122_c0_seq1	gb	209	gnl|BL_ORD_ID|5590gi|428194460|gb|ANFW01005591.1| Metschnikowia fructicola 277 contig_5605, whole genome shotgun sequence	5590	6.35766e-116	100	414.805	209	209
comp10124_c0_seq1	gb	265	gnl|BL_ORD_ID|99gi|428200250|gb|ANFW01000100.1| Metschnikowia fructicola 277 contig_100, whole genome shotgun sequence	99	1.19272e-145	99	513.923	263	262
comp10125_c0_seq1	gb	229	gnl|BL_ORD_ID|342gi|428200007|gb|ANFW01000343.1| Metschnikowia fructicola 277 contig_344, whole genome shotgun sequence	342	1.98679e-125	99	446.523	229	228
comp10126_c0_seq1	gb	245	gnl|BL_ORD_ID|6gi|428200343|gb|ANFW01000007.1| Metschnikowia fructicola 277 contig_7, whole genome shotgun sequence	6	2.48111e-137	100	486.17	245	245
comp10128_c0_seq1	gb	208	gnl|BL_ORD_ID|207gi|428200142|gb|ANFW01000208.1| Metschnikowia fructicola 277 contig_208, whole genome shotgun sequence	207	2.49913e-115	100	412.823	208	208
comp10129_c0_seq1	gb	240	gnl|BL_ORD_ID|3913gi|428196137|gb|ANFW01003914.1| Metschnikowia fructicola 277 contig_3925, whole genome shotgun sequence	3913	2.91565e-115	96	412.823	240	232
comp10130_c0_seq1	gb	237	gnl|BL_ORD_ID|6022gi|428194028|gb|ANFW01006023.1| Metschnikowia fructicola 277 contig_6039, whole genome shotgun sequence	6022	3.4688e-130	99	462.381	237	236
comp10131_c0_seq1	gb	203	gnl|BL_ORD_ID|6669gi|428193381|gb|ANFW01006670.1| Metschnikowia fructicola 277 contig_6687, whole genome shotgun sequence	6669	2.3446e-112	100	402.911	203	203
comp10132_c0_seq1	gb	243	gnl|BL_ORD_ID|6747gi|428193303|gb|ANFW01006748.1| Metschnikowia fructicola 277 contig_6765, whole genome shotgun sequence	6747	9.01706e-131	99	464.364	242	240
comp10133_c0_seq1	gb	203	gnl|BL_ORD_ID|1036gi|428199115|gb|ANFW01001037.1| Metschnikowia fructicola 277 contig_1041, whole genome shotgun sequence	1036	4.92065e-98	97	355.334	199	194
comp10134_c0_seq1	gb	262	gnl|BL_ORD_ID|3641gi|428196409|gb|ANFW01003642.1| Metschnikowia fructicola 277 contig_3653, whole genome shotgun sequence	3641	9.77179e-131	97	464.364	262	255
comp10136_c0_seq1	gb	232	gnl|BL_ORD_ID|4545gi|428195505|gb|ANFW01004546.1| Metschnikowia fructicola 277 contig_4559, whole genome shotgun sequence	4545	1.33964e-129	100	460.399	232	232
comp10137_c0_seq1	gb	205	gnl|BL_ORD_ID|1537gi|428198513|gb|ANFW01001538.1| Metschnikowia fructicola 277 contig_1542, whole genome shotgun sequence	1537	2.19872e-106	98	383.087	205	202
comp10138_c0_seq1	gb	254	gnl|BL_ORD_ID|55gi|428200294|gb|ANFW01000056.1| Metschnikowia fructicola 277 contig_56, whole genome shotgun sequence	55	1.09813e-142	100	504.011	254	254
comp1014_c0_seq1	gb	1078	gnl|BL_ORD_ID|2605gi|428197445|gb|ANFW01002606.1| Metschnikowia fructicola 277 contig_2614, whole genome shotgun sequence	2605	0	98	1998.71	1049	1037
comp10140_c0_seq1	gb	228	gnl|BL_ORD_ID|4990gi|428195060|gb|ANFW01004991.1| Metschnikowia fructicola 277 contig_5004, whole genome shotgun sequence	4990	1.52156e-104	98	377.14	206	202
comp10141_c0_seq1	gb	219	gnl|BL_ORD_ID|1848gi|428198202|gb|ANFW01001849.1| Metschnikowia fructicola 277 contig_1855, whole genome shotgun sequence	1848	2.54521e-112	98	402.911	219	215
comp10142_c0_seq1	gb	215	gnl|BL_ORD_ID|1434gi|428198616|gb|ANFW01001435.1| Metschnikowia fructicola 277 contig_1439, whole genome shotgun sequence	1434	5.04399e-95	95	345.422	214	204
comp10143_c0_seq1	gb	285	gnl|BL_ORD_ID|1529gi|428198521|gb|ANFW01001530.1| Metschnikowia fructicola 277 contig_1534, whole genome shotgun sequence	1529	3.91628e-161	100	565.464	285	285
comp10146_c0_seq1	gb	298	gnl|BL_ORD_ID|1445gi|428198605|gb|ANFW01001446.1| Metschnikowia fructicola 277 contig_1450, whole genome shotgun sequence	1445	6.41123e-160	98	561.499	295	292
comp10147_c0_seq1	gb	227	gnl|BL_ORD_ID|2327gi|428197723|gb|ANFW01002328.1| Metschnikowia fructicola 277 contig_2336, whole genome shotgun sequence	2327	1.1696e-120	99	430.664	225	223
comp10148_c0_seq1	gb	474	gnl|BL_ORD_ID|1303gi|428198747|gb|ANFW01001304.1| Metschnikowia fructicola 277 contig_1308, whole genome shotgun sequence	1303	0	97	807.311	451	440
comp10149_c0_seq1	gb	275	gnl|BL_ORD_ID|1973gi|428198077|gb|ANFW01001974.1| Metschnikowia fructicola 277 contig_1980, whole genome shotgun sequence	1973	8.5637e-153	99	537.711	275	274
comp1015_c0_seq1	gb	1083	gnl|BL_ORD_ID|123gi|428200226|gb|ANFW01000124.1| Metschnikowia fructicola 277 contig_124, whole genome shotgun sequence	123	0	98	1986.81	1067	1049
comp10150_c0_seq1	gb	331	gnl|BL_ORD_ID|3404gi|428196646|gb|ANFW01003405.1| Metschnikowia fructicola 277 contig_3416, whole genome shotgun sequence	3404	2.0286e-169	97	593.217	331	323
comp10151_c0_seq1	gb	215	gnl|BL_ORD_ID|7071gi|428192979|gb|ANFW01007072.1| Metschnikowia fructicola 277 contig_7090, whole genome shotgun sequence	7071	1.22961e-92	94	337.493	217	205
comp10152_c0_seq1	gb	201	gnl|BL_ORD_ID|2891gi|428197159|gb|ANFW01002892.1| Metschnikowia fructicola 277 contig_2902, whole genome shotgun sequence	2891	1.1011e-89	95	327.581	201	192
comp10153_c0_seq1	gb	204	gnl|BL_ORD_ID|431gi|428199918|gb|ANFW01000432.1| Metschnikowia fructicola 277 contig_433, whole genome shotgun sequence	431	5.96538e-113	100	404.893	204	204
comp10155_c0_seq1	gb	262	gnl|BL_ORD_ID|391gi|428199958|gb|ANFW01000392.1| Metschnikowia fructicola 277 contig_393, whole genome shotgun sequence	391	4.65609e-145	99	511.94	262	261
comp10156_c0_seq1	gb	249	gnl|BL_ORD_ID|6192gi|428193858|gb|ANFW01006193.1| Metschnikowia fructicola 277 contig_6210, whole genome shotgun sequence	6192	2.52445e-137	99	486.17	249	248
comp10157_c0_seq1	gb	230	gnl|BL_ORD_ID|203gi|428200146|gb|ANFW01000204.1| Metschnikowia fructicola 277 contig_204, whole genome shotgun sequence	203	2.58453e-109	96	392.999	226	219
comp10158_c0_seq1	gb	253	gnl|BL_ORD_ID|7918gi|428192132|gb|ANFW01007919.1| Metschnikowia fructicola 277 contig_7941, whole genome shotgun sequence	7918	1.05334e-139	99	494.099	253	252
comp10159_c0_seq1	gb	208	gnl|BL_ORD_ID|403gi|428199946|gb|ANFW01000404.1| Metschnikowia fructicola 277 contig_405, whole genome shotgun sequence	403	2.49913e-115	100	412.823	208	208
comp1016_c0_seq1	gb	870	gnl|BL_ORD_ID|4289gi|428195761|gb|ANFW01004290.1| Metschnikowia fructicola 277 contig_4302, whole genome shotgun sequence	4289	0	98	1602.23	870	854
comp10160_c0_seq1	gb	253	gnl|BL_ORD_ID|2894gi|428197156|gb|ANFW01002895.1| Metschnikowia fructicola 277 contig_2905, whole genome shotgun sequence	2894	6.25967e-135	98	478.24	253	250
comp10161_c0_seq1	gb	240	gnl|BL_ORD_ID|5064gi|428194986|gb|ANFW01005065.1| Metschnikowia fructicola 277 contig_5078, whole genome shotgun sequence	5064	2.33775e-134	100	476.258	240	240
comp10162_c0_seq1	gb	237	gnl|BL_ORD_ID|4316gi|428195734|gb|ANFW01004317.1| Metschnikowia fructicola 277 contig_4329, whole genome shotgun sequence	4316	2.98635e-118	99	422.734	221	219
comp10163_c0_seq1	gb	211	gnl|BL_ORD_ID|6504gi|428193546|gb|ANFW01006505.1| Metschnikowia fructicola 277 contig_6522, whole genome shotgun sequence	6504	3.54192e-105	97	379.123	211	206
comp10164_c0_seq1	gb	209	gnl|BL_ORD_ID|7887gi|428192163|gb|ANFW01007888.1| Metschnikowia fructicola 277 contig_7910, whole genome shotgun sequence	7887	2.41983e-112	99	402.911	207	206
comp10165_c0_seq1	gb	244	gnl|BL_ORD_ID|3556gi|428196494|gb|ANFW01003557.1| Metschnikowia fructicola 277 contig_3568, whole genome shotgun sequence	3556	5.38218e-126	98	448.505	242	238
comp10166_c0_seq1	gb	202	gnl|BL_ORD_ID|1065gi|428199068|gb|ANFW01001066.1| Metschnikowia fructicola 277 contig_1070, whole genome shotgun sequence	1065	9.21487e-112	100	400.928	202	202
comp10168_c0_seq1	gb	202	gnl|BL_ORD_ID|3834gi|428196216|gb|ANFW01003835.1| Metschnikowia fructicola 277 contig_3846, whole genome shotgun sequence	3834	2.24637e-109	99	392.999	202	201
comp1017_c0_seq1	gb	1096	gnl|BL_ORD_ID|4256gi|428195794|gb|ANFW01004257.1| Metschnikowia fructicola 277 contig_4269, whole genome shotgun sequence	4256	0	98	1965.01	1065	1048
comp10171_c0_seq1	gb	295	gnl|BL_ORD_ID|345gi|428200004|gb|ANFW01000346.1| Metschnikowia fructicola 277 contig_347, whole genome shotgun sequence	345	1.06732e-164	99	577.358	295	294
comp10173_c0_seq1	gb	228	gnl|BL_ORD_ID|569gi|428199780|gb|ANFW01000570.1| Metschnikowia fructicola 277 contig_571, whole genome shotgun sequence	569	1.90479e-122	99	436.611	228	226
comp10175_c0_seq1	gb	246	gnl|BL_ORD_ID|3271gi|428196779|gb|ANFW01003272.1| Metschnikowia fructicola 277 contig_3282, whole genome shotgun sequence	3271	2.14536e-125	97	446.523	246	239
comp10176_c0_seq1	gb	207	gnl|BL_ORD_ID|4795gi|428195255|gb|ANFW01004796.1| Metschnikowia fructicola 277 contig_4809, whole genome shotgun sequence	4795	5.83786e-110	99	394.981	207	205
comp10177_c0_seq1	gb	245	gnl|BL_ORD_ID|198gi|428200151|gb|ANFW01000199.1| Metschnikowia fructicola 277 contig_199, whole genome shotgun sequence	198	6.04837e-135	99	478.24	245	244
comp10178_c0_seq1	gb	234	gnl|BL_ORD_ID|1412gi|428198638|gb|ANFW01001413.1| Metschnikowia fructicola 277 contig_1417, whole genome shotgun sequence	1412	5.14612e-126	99	448.505	234	232
comp10179_c0_seq1	gb	259	gnl|BL_ORD_ID|126gi|428200223|gb|ANFW01000127.1| Metschnikowia fructicola 277 contig_127, whole genome shotgun sequence	126	4.4303e-142	99	502.028	257	256
comp1018_c0_seq1	gb	1315	gnl|BL_ORD_ID|40gi|428200309|gb|ANFW01000041.1| Metschnikowia fructicola 277 contig_41, whole genome shotgun sequence	40	0	99	2502.22	1297	1286
comp10180_c0_seq1	gb	215	gnl|BL_ORD_ID|716gi|428199633|gb|ANFW01000717.1| Metschnikowia fructicola 277 contig_718, whole genome shotgun sequence	716	4.19853e-117	99	418.77	215	214
comp10181_c0_seq1	gb	216	gnl|BL_ORD_ID|3387gi|428196663|gb|ANFW01003388.1| Metschnikowia fructicola 277 contig_3399, whole genome shotgun sequence	3387	1.06789e-117	99	420.752	216	215
comp10182_c0_seq1	gb	279	gnl|BL_ORD_ID|1978gi|428198072|gb|ANFW01001979.1| Metschnikowia fructicola 277 contig_1985, whole genome shotgun sequence	1978	2.44299e-125	95	446.523	280	267
comp10184_c0_seq1	gb	219	gnl|BL_ORD_ID|76gi|428200273|gb|ANFW01000077.1| Metschnikowia fructicola 277 contig_77, whole genome shotgun sequence	76	2.84776e-121	100	432.646	218	218
comp10185_c0_seq1	gb	234	gnl|BL_ORD_ID|99gi|428200250|gb|ANFW01000100.1| Metschnikowia fructicola 277 contig_100, whole genome shotgun sequence	99	2.111e-128	99	456.434	234	233
comp10186_c0_seq1	gb	295	gnl|BL_ORD_ID|10gi|428200339|gb|ANFW01000011.1| Metschnikowia fructicola 277 contig_11, whole genome shotgun sequence	10	4.37828e-167	100	585.287	295	295
comp10187_c0_seq1	gb	260	gnl|BL_ORD_ID|4433gi|428195617|gb|ANFW01004434.1| Metschnikowia fructicola 277 contig_4446, whole genome shotgun sequence	4433	2.95788e-146	100	515.905	260	260
comp10188_c0_seq1	gb	204	gnl|BL_ORD_ID|2632gi|428197418|gb|ANFW01002633.1| Metschnikowia fructicola 277 contig_2641, whole genome shotgun sequence	2632	8.642e-106	98	381.105	204	201
comp10189_c0_seq1	gb	206	gnl|BL_ORD_ID|4078gi|428195972|gb|ANFW01004079.1| Metschnikowia fructicola 277 contig_4091, whole genome shotgun sequence	4078	3.86134e-114	100	408.858	206	206
comp1019_c0_seq1	gb	657	gnl|BL_ORD_ID|145gi|428200204|gb|ANFW01000146.1| Metschnikowia fructicola 277 contig_146, whole genome shotgun sequence	145	0	97	1176.03	657	640
comp10190_c0_seq1	gb	297	gnl|BL_ORD_ID|3641gi|428196409|gb|ANFW01003642.1| Metschnikowia fructicola 277 contig_3653, whole genome shotgun sequence	3641	1.11601e-167	100	587.27	296	296
comp10191_c0_seq1	gb	237	gnl|BL_ORD_ID|0gi|428200349|gb|ANFW01000001.1| Metschnikowia fructicola 277 contig_1, whole genome shotgun sequence	0	3.4688e-130	99	462.381	237	236
comp10192_c0_seq1	gb	265	gnl|BL_ORD_ID|34gi|428200315|gb|ANFW01000035.1| Metschnikowia fructicola 277 contig_35, whole genome shotgun sequence	34	1.066e-136	99	484.187	252	250
comp10193_c0_seq1	gb	212	gnl|BL_ORD_ID|3746gi|428196304|gb|ANFW01003747.1| Metschnikowia fructicola 277 contig_3758, whole genome shotgun sequence	3746	3.6959e-108	98	389.034	212	208
comp10194_c0_seq1	gb	268	gnl|BL_ORD_ID|3267gi|428196783|gb|ANFW01003268.1| Metschnikowia fructicola 277 contig_3278, whole genome shotgun sequence	3267	3.05486e-146	99	515.905	268	266
comp10195_c0_seq1	gb	210	gnl|BL_ORD_ID|4943gi|428195107|gb|ANFW01004944.1| Metschnikowia fructicola 277 contig_4957, whole genome shotgun sequence	4943	3.94263e-114	99	408.858	210	209
comp10197_c0_seq1	gb	258	gnl|BL_ORD_ID|3325gi|428196725|gb|ANFW01003326.1| Metschnikowia fructicola 277 contig_3336, whole genome shotgun sequence	3325	3.94332e-133	98	472.293	258	253
comp10198_c0_seq1	gb	282	gnl|BL_ORD_ID|989gi|428199186|gb|ANFW01000990.1| Metschnikowia fructicola 277 contig_994, whole genome shotgun sequence	989	8.43718e-150	98	527.799	282	278
comp10199_c0_seq1	gb	227	gnl|BL_ORD_ID|1424gi|428198626|gb|ANFW01001425.1| Metschnikowia fructicola 277 contig_1429, whole genome shotgun sequence	1424	3.07291e-124	99	442.558	227	226
comp102_c0_seq1	gb	1624	gnl|BL_ORD_ID|4627gi|428195423|gb|ANFW01004628.1| Metschnikowia fructicola 277 contig_4641, whole genome shotgun sequence	4627	0	98	3085.04	1624	1607
comp1020_c0_seq1	gb	965	gnl|BL_ORD_ID|58gi|428200291|gb|ANFW01000059.1| Metschnikowia fructicola 277 contig_59, whole genome shotgun sequence	58	0	99	1905.54	965	964
comp10200_c0_seq1	gb	229	gnl|BL_ORD_ID|7957gi|428192093|gb|ANFW01007958.1| Metschnikowia fructicola 277 contig_7980, whole genome shotgun sequence	7957	1.98679e-125	99	446.523	229	228
comp10201_c0_seq1	gb	254	gnl|BL_ORD_ID|1022gi|428199135|gb|ANFW01001023.1| Metschnikowia fructicola 277 contig_1027, whole genome shotgun sequence	1022	2.30467e-128	97	456.434	254	248
comp10203_c0_seq1	gb	233	gnl|BL_ORD_ID|262gi|428200087|gb|ANFW01000263.1| Metschnikowia fructicola 277 contig_263, whole genome shotgun sequence	262	2.82454e-115	96	412.823	233	225
comp10204_c0_seq1	gb	306	gnl|BL_ORD_ID|830gi|428199476|gb|ANFW01000831.1| Metschnikowia fructicola 277 contig_833, whole genome shotgun sequence	830	7.37755e-169	99	591.234	306	304
comp10205_c0_seq1	gb	223	gnl|BL_ORD_ID|1242gi|428198808|gb|ANFW01001243.1| Metschnikowia fructicola 277 contig_1247, whole genome shotgun sequence	1242	1.79152e-119	99	426.699	223	221
comp10206_c0_seq1	gb	328	gnl|BL_ORD_ID|1195gi|428198855|gb|ANFW01001196.1| Metschnikowia fructicola 277 contig_1200, whole genome shotgun sequence	1195	1.43983e-179	99	626.917	328	325
comp10207_c0_seq1	gb	223	gnl|BL_ORD_ID|5060gi|428194990|gb|ANFW01005061.1| Metschnikowia fructicola 277 contig_5074, whole genome shotgun sequence	5060	1.02553e-111	98	400.928	214	211
comp10208_c0_seq1	gb	225	gnl|BL_ORD_ID|104gi|428200245|gb|ANFW01000105.1| Metschnikowia fructicola 277 contig_105, whole genome shotgun sequence	104	4.75236e-123	99	438.593	225	224
comp1021_c0_seq1	gb	1151	gnl|BL_ORD_ID|1089gi|428199013|gb|ANFW01001090.1| Metschnikowia fructicola 277 contig_1094, whole genome shotgun sequence	1089	0	99	1386.16	727	720
comp10210_c0_seq1	gb	234	gnl|BL_ORD_ID|3332gi|428196718|gb|ANFW01003333.1| Metschnikowia fructicola 277 contig_3343, whole genome shotgun sequence	3332	2.94581e-118	97	422.734	233	228
comp10211_c0_seq1	gb	213	gnl|BL_ORD_ID|55gi|428200294|gb|ANFW01000056.1| Metschnikowia fructicola 277 contig_56, whole genome shotgun sequence	55	2.66204e-118	100	422.734	213	213
comp10213_c0_seq1	gb	203	gnl|BL_ORD_ID|349gi|428200000|gb|ANFW01000350.1| Metschnikowia fructicola 277 contig_351, whole genome shotgun sequence	349	4.23626e-86	94	315.687	203	192
comp10214_c0_seq1	gb	297	gnl|BL_ORD_ID|315gi|428200034|gb|ANFW01000316.1| Metschnikowia fructicola 277 contig_317, whole genome shotgun sequence	315	6.88514e-166	99	581.323	297	296
comp10215_c0_seq1	gb	276	gnl|BL_ORD_ID|2926gi|428197124|gb|ANFW01002927.1| Metschnikowia fructicola 277 contig_2937, whole genome shotgun sequence	2926	1.34224e-151	99	533.746	273	272
comp10216_c0_seq1	gb	227	gnl|BL_ORD_ID|675gi|428199674|gb|ANFW01000676.1| Metschnikowia fructicola 277 contig_677, whole genome shotgun sequence	675	7.49104e-122	99	434.628	227	225
comp10217_c0_seq1	gb	222	gnl|BL_ORD_ID|1141gi|428198930|gb|ANFW01001142.1| Metschnikowia fructicola 277 contig_1146, whole genome shotgun sequence	1141	4.1865e-114	98	408.858	222	218
comp10218_c0_seq1	gb	219	gnl|BL_ORD_ID|4642gi|428195408|gb|ANFW01004643.1| Metschnikowia fructicola 277 contig_4656, whole genome shotgun sequence	4642	2.64231e-115	99	412.823	216	214
comp10219_c0_seq1	gb	210	gnl|BL_ORD_ID|1680gi|428198370|gb|ANFW01001681.1| Metschnikowia fructicola 277 contig_1687, whole genome shotgun sequence	1680	2.34299e-109	98	392.999	210	207
comp1022_c0_seq1	gb	3102	gnl|BL_ORD_ID|6gi|428200343|gb|ANFW01000007.1| Metschnikowia fructicola 277 contig_7, whole genome shotgun sequence	6	0	99	6048.66	3102	3085
comp10220_c0_seq1	gb	212	gnl|BL_ORD_ID|3042gi|428197008|gb|ANFW01003043.1| Metschnikowia fructicola 277 contig_3053, whole genome shotgun sequence	3042	1.04653e-117	100	420.752	212	212
comp10223_c0_seq1	gb	256	gnl|BL_ORD_ID|931gi|428199283|gb|ANFW01000932.1| Metschnikowia fructicola 277 contig_935, whole genome shotgun sequence	931	1.48849e-129	97	460.399	256	250
comp10224_c0_seq1	gb	242	gnl|BL_ORD_ID|4967gi|428195083|gb|ANFW01004968.1| Metschnikowia fructicola 277 contig_4981, whole genome shotgun sequence	4967	1.51065e-135	100	480.223	242	242
comp10225_c0_seq1	gb	219	gnl|BL_ORD_ID|148gi|428200201|gb|ANFW01000149.1| Metschnikowia fructicola 277 contig_149, whole genome shotgun sequence	148	1.7569e-119	99	426.699	219	218
comp10226_c0_seq1	gb	215	gnl|BL_ORD_ID|4094gi|428195956|gb|ANFW01004095.1| Metschnikowia fructicola 277 contig_4107, whole genome shotgun sequence	4094	1.72228e-119	100	426.699	215	215
comp10227_c0_seq1	gb	205	gnl|BL_ORD_ID|150gi|428200199|gb|ANFW01000151.1| Metschnikowia fructicola 277 contig_151, whole genome shotgun sequence	150	9.01941e-109	99	391.017	205	203
comp10228_c0_seq1	gb	247	gnl|BL_ORD_ID|666gi|428199683|gb|ANFW01000667.1| Metschnikowia fructicola 277 contig_668, whole genome shotgun sequence	666	1.99923e-119	96	426.699	247	239
comp1023_c0_seq1	gb	1121	gnl|BL_ORD_ID|1211gi|428198839|gb|ANFW01001212.1| Metschnikowia fructicola 277 contig_1216, whole genome shotgun sequence	1211	0	99	2183.06	1121	1116
comp10230_c0_seq1	gb	204	gnl|BL_ORD_ID|6gi|428200343|gb|ANFW01000007.1| Metschnikowia fructicola 277 contig_7, whole genome shotgun sequence	6	3.68029e-111	100	398.946	201	201
comp10231_c0_seq1	gb	212	gnl|BL_ORD_ID|5159gi|428194891|gb|ANFW01005160.1| Metschnikowia fructicola 277 contig_5173, whole genome shotgun sequence	5159	3.82259e-74	95	276.04	167	160
comp10232_c0_seq1	gb	237	gnl|BL_ORD_ID|1125gi|428198948|gb|ANFW01001126.1| Metschnikowia fructicola 277 contig_1130, whole genome shotgun sequence	1125	1.42294e-132	100	470.311	237	237
comp10233_c0_seq1	gb	205	gnl|BL_ORD_ID|544gi|428199805|gb|ANFW01000545.1| Metschnikowia fructicola 277 contig_546, whole genome shotgun sequence	544	3.69987e-111	99	398.946	205	204
comp10234_c0_seq1	gb	214	gnl|BL_ORD_ID|135gi|428200214|gb|ANFW01000136.1| Metschnikowia fructicola 277 contig_136, whole genome shotgun sequence	135	1.65066e-116	99	416.787	214	213
comp10235_c0_seq1	gb	226	gnl|BL_ORD_ID|742gi|428199607|gb|ANFW01000743.1| Metschnikowia fructicola 277 contig_744, whole genome shotgun sequence	742	2.02595e-91	96	333.528	192	186
comp10236_c0_seq1	gb	275	gnl|BL_ORD_ID|956gi|428199245|gb|ANFW01000957.1| Metschnikowia fructicola 277 contig_961, whole genome shotgun sequence	956	7.37263e-141	97	498.064	275	269
comp10237_c0_seq1	gb	201	gnl|BL_ORD_ID|4558gi|428195492|gb|ANFW01004559.1| Metschnikowia fructicola 277 contig_4572, whole genome shotgun sequence	4558	1.27898e-101	98	367.228	201	197
comp10238_c0_seq1	gb	337	gnl|BL_ORD_ID|7743gi|428192307|gb|ANFW01007744.1| Metschnikowia fructicola 277 contig_7765, whole genome shotgun sequence	7743	8.44894e-135	97	478.24	259	253
comp1024_c0_seq1	gb	1021	gnl|BL_ORD_ID|1672gi|428198378|gb|ANFW01001673.1| Metschnikowia fructicola 277 contig_1679, whole genome shotgun sequence	1672	0	99	1945.18	1021	1011
comp10240_c0_seq1	gb	202	gnl|BL_ORD_ID|2119gi|428197931|gb|ANFW01002120.1| Metschnikowia fructicola 277 contig_2127, whole genome shotgun sequence	2119	8.87624e-109	100	391.017	197	197
comp10241_c0_seq1	gb	278	gnl|BL_ORD_ID|3081gi|428196969|gb|ANFW01003082.1| Metschnikowia fructicola 277 contig_3092, whole genome shotgun sequence	3081	6.39401e-129	97	458.417	267	259
comp10242_c0_seq1	gb	237	gnl|BL_ORD_ID|280gi|428200069|gb|ANFW01000281.1| Metschnikowia fructicola 277 contig_282, whole genome shotgun sequence	280	1.42294e-132	100	470.311	237	237
comp10244_c0_seq1	gb	224	gnl|BL_ORD_ID|4318gi|428195732|gb|ANFW01004319.1| Metschnikowia fructicola 277 contig_4331, whole genome shotgun sequence	4318	1.86885e-122	99	436.611	224	223
comp10246_c0_seq1	gb	239	gnl|BL_ORD_ID|160gi|428200189|gb|ANFW01000161.1| Metschnikowia fructicola 277 contig_161, whole genome shotgun sequence	160	9.1961e-134	100	474.276	239	239
comp10247_c0_seq1	gb	224	gnl|BL_ORD_ID|3172gi|428196878|gb|ANFW01003173.1| Metschnikowia fructicola 277 contig_3183, whole genome shotgun sequence	3172	1.03048e-111	97	400.928	222	217
comp10248_c0_seq1	gb	203	gnl|BL_ORD_ID|3973gi|428196077|gb|ANFW01003974.1| Metschnikowia fructicola 277 contig_3985, whole genome shotgun sequence	3973	8.28015e-103	98	371.193	199	196
comp10249_c0_seq1	gb	285	gnl|BL_ORD_ID|1449gi|428198601|gb|ANFW01001450.1| Metschnikowia fructicola 277 contig_1454, whole genome shotgun sequence	1449	1.72496e-132	94	470.311	285	269
comp1025_c0_seq1	gb	926	gnl|BL_ORD_ID|1530gi|428198520|gb|ANFW01001531.1| Metschnikowia fructicola 277 contig_1535, whole genome shotgun sequence	1530	0	99	1804.44	926	922
comp10250_c0_seq1	gb	409	gnl|BL_ORD_ID|1236gi|428198814|gb|ANFW01001237.1| Metschnikowia fructicola 277 contig_1241, whole genome shotgun sequence	1236	0	99	795.417	409	407
comp10251_c0_seq1	gb	212	gnl|BL_ORD_ID|238gi|428200111|gb|ANFW01000239.1| Metschnikowia fructicola 277 contig_239, whole genome shotgun sequence	238	1.04653e-117	100	420.752	212	212
comp10252_c0_seq1	gb	207	gnl|BL_ORD_ID|5268gi|428194782|gb|ANFW01005269.1| Metschnikowia fructicola 277 contig_5282, whole genome shotgun sequence	5268	7.28099e-91	95	331.546	207	197
comp10253_c0_seq1	gb	230	gnl|BL_ORD_ID|1298gi|428198752|gb|ANFW01001299.1| Metschnikowia fructicola 277 contig_1303, whole genome shotgun sequence	1298	2.07226e-128	100	456.434	230	230
comp10254_c0_seq1	gb	261	gnl|BL_ORD_ID|1094gi|428198998|gb|ANFW01001095.1| Metschnikowia fructicola 277 contig_1099, whole genome shotgun sequence	1094	1.83232e-144	99	509.958	261	260
comp10255_c0_seq1	gb	215	gnl|BL_ORD_ID|5895gi|428194155|gb|ANFW01005896.1| Metschnikowia fructicola 277 contig_5912, whole genome shotgun sequence	5895	1.0235e-114	99	410.84	215	213
comp10256_c0_seq1	gb	226	gnl|BL_ORD_ID|693gi|428199656|gb|ANFW01000694.1| Metschnikowia fructicola 277 contig_695, whole genome shotgun sequence	693	2.35325e-103	95	373.175	224	215
comp10257_c0_seq1	gb	262	gnl|BL_ORD_ID|0gi|428200349|gb|ANFW01000001.1| Metschnikowia fructicola 277 contig_1, whole genome shotgun sequence	0	1.90998e-147	100	519.87	262	262
comp10258_c0_seq1	gb	227	gnl|BL_ORD_ID|532gi|428199817|gb|ANFW01000533.1| Metschnikowia fructicola 277 contig_534, whole genome shotgun sequence	532	2.74644e-115	98	412.823	220	217
comp10259_c0_seq1	gb	231	gnl|BL_ORD_ID|0gi|428200349|gb|ANFW01000001.1| Metschnikowia fructicola 277 contig_1, whole genome shotgun sequence	0	5.26892e-129	100	458.417	231	231
comp1026_c0_seq1	gb	320	gnl|BL_ORD_ID|3544gi|428196506|gb|ANFW01003545.1| Metschnikowia fructicola 277 contig_3556, whole genome shotgun sequence	3544	0	100	632.864	319	319
comp10260_c0_seq1	gb	298	gnl|BL_ORD_ID|1445gi|428198605|gb|ANFW01001446.1| Metschnikowia fructicola 277 contig_1450, whole genome shotgun sequence	1445	1.50548e-154	97	543.658	298	292
comp10261_c0_seq1	gb	203	gnl|BL_ORD_ID|1070gi|428199058|gb|ANFW01001071.1| Metschnikowia fructicola 277 contig_1075, whole genome shotgun sequence	1070	2.09551e-103	98	373.175	200	197
comp10262_c0_seq1	gb	201	gnl|BL_ORD_ID|549gi|428199800|gb|ANFW01000550.1| Metschnikowia fructicola 277 contig_551, whole genome shotgun sequence	549	8.82852e-109	99	391.017	201	200
comp10263_c0_seq1	gb	238	gnl|BL_ORD_ID|1069gi|428199060|gb|ANFW01001070.1| Metschnikowia fructicola 277 contig_1074, whole genome shotgun sequence	1069	3.1143e-121	97	432.646	238	233
comp10264_c0_seq1	gb	308	gnl|BL_ORD_ID|2080gi|428197970|gb|ANFW01002081.1| Metschnikowia fructicola 277 contig_2088, whole genome shotgun sequence	2080	1.15985e-167	99	587.27	308	305
comp10265_c0_seq1	gb	267	gnl|BL_ORD_ID|1334gi|428198716|gb|ANFW01001335.1| Metschnikowia fructicola 277 contig_1339, whole genome shotgun sequence	1334	4.246e-136	97	482.205	267	261
comp10266_c0_seq1	gb	216	gnl|BL_ORD_ID|908gi|428199325|gb|ANFW01000909.1| Metschnikowia fructicola 277 contig_912, whole genome shotgun sequence	908	9.15934e-69	100	258.199	130	130
comp10267_c0_seq1	gb	229	gnl|BL_ORD_ID|593gi|428199756|gb|ANFW01000594.1| Metschnikowia fructicola 277 contig_595, whole genome shotgun sequence	593	4.84332e-123	99	438.593	229	227
comp10268_c0_seq1	gb	261	gnl|BL_ORD_ID|431gi|428199918|gb|ANFW01000432.1| Metschnikowia fructicola 277 contig_433, whole genome shotgun sequence	431	5.78348e-126	96	448.505	262	254
comp1027_c0_seq1	gb	819	gnl|BL_ORD_ID|4267gi|428195783|gb|ANFW01004268.1| Metschnikowia fructicola 277 contig_4280, whole genome shotgun sequence	4267	0	99	1568.53	819	812
comp10270_c0_seq1	gb	219	gnl|BL_ORD_ID|189gi|428200160|gb|ANFW01000190.1| Metschnikowia fructicola 277 contig_190, whole genome shotgun sequence	189	4.59873e-86	93	315.687	219	204
comp10272_c0_seq1	gb	212	gnl|BL_ORD_ID|4445gi|428195605|gb|ANFW01004446.1| Metschnikowia fructicola 277 contig_4459, whole genome shotgun sequence	4445	8.35974e-100	98	361.281	194	191
comp10273_c0_seq1	gb	201	gnl|BL_ORD_ID|3314gi|428196736|gb|ANFW01003315.1| Metschnikowia fructicola 277 contig_3325, whole genome shotgun sequence	3314	1.02166e-83	93	307.758	200	187
comp10274_c0_seq1	gb	221	gnl|BL_ORD_ID|694gi|428199655|gb|ANFW01000695.1| Metschnikowia fructicola 277 contig_696, whole genome shotgun sequence	694	2.77014e-118	99	422.734	221	219
comp10276_c0_seq1	gb	227	gnl|BL_ORD_ID|3885gi|428196165|gb|ANFW01003886.1| Metschnikowia fructicola 277 contig_3897, whole genome shotgun sequence	3885	4.43511e-80	92	295.864	217	200
comp10277_c0_seq1	gb	233	gnl|BL_ORD_ID|1316gi|428198734|gb|ANFW01001317.1| Metschnikowia fructicola 277 contig_1321, whole genome shotgun sequence	1316	4.75295e-120	98	428.681	228	225
comp10278_c0_seq1	gb	207	gnl|BL_ORD_ID|2172gi|428197878|gb|ANFW01002173.1| Metschnikowia fructicola 277 contig_2180, whole genome shotgun sequence	2172	5.83786e-110	99	394.981	207	205
comp10279_c0_seq1	gb	211	gnl|BL_ORD_ID|3024gi|428197026|gb|ANFW01003025.1| Metschnikowia fructicola 277 contig_3035, whole genome shotgun sequence	3024	1.56591e-113	99	406.875	209	208
comp1028_c0_seq1	gb	517	gnl|BL_ORD_ID|1427gi|428198623|gb|ANFW01001428.1| Metschnikowia fructicola 277 contig_1432, whole genome shotgun sequence	1427	0	95	884.623	517	496
comp10280_c0_seq1	gb	315	gnl|BL_ORD_ID|1794gi|428198256|gb|ANFW01001795.1| Metschnikowia fructicola 277 contig_1801, whole genome shotgun sequence	1794	3.23965e-174	99	609.076	315	313
comp10281_c0_seq1	gb	203	gnl|BL_ORD_ID|345gi|428200004|gb|ANFW01000346.1| Metschnikowia fructicola 277 contig_347, whole genome shotgun sequence	345	3.39661e-105	98	379.123	203	200
comp10283_c0_seq1	gb	206	gnl|BL_ORD_ID|6213gi|428193837|gb|ANFW01006214.1| Metschnikowia fructicola 277 contig_6231, whole genome shotgun sequence	6213	3.86134e-114	100	408.858	206	206
comp10284_c0_seq1	gb	205	gnl|BL_ORD_ID|5490gi|428194560|gb|ANFW01005491.1| Metschnikowia fructicola 277 contig_5504, whole genome shotgun sequence	5490	1.96513e-97	97	353.352	202	196
comp10286_c0_seq1	gb	301	gnl|BL_ORD_ID|4448gi|428195602|gb|ANFW01004449.1| Metschnikowia fructicola 277 contig_4462, whole genome shotgun sequence	4448	2.12326e-144	96	509.958	301	291
comp10287_c0_seq1	gb	221	gnl|BL_ORD_ID|2152gi|428197898|gb|ANFW01002153.1| Metschnikowia fructicola 277 contig_2160, whole genome shotgun sequence	2152	4.66141e-123	100	438.593	221	221
comp10288_c0_seq1	gb	209	gnl|BL_ORD_ID|49gi|428200300|gb|ANFW01000050.1| Metschnikowia fructicola 277 contig_50, whole genome shotgun sequence	49	1.54985e-113	99	406.875	209	208
comp10289_c0_seq1	gb	207	gnl|BL_ORD_ID|8gi|428200341|gb|ANFW01000009.1| Metschnikowia fructicola 277 contig_9, whole genome shotgun sequence	8	2.39476e-112	99	402.911	207	206
comp1029_c0_seq1	gb	633	gnl|BL_ORD_ID|46gi|428200303|gb|ANFW01000047.1| Metschnikowia fructicola 277 contig_47, whole genome shotgun sequence	46	0	99	1166.12	608	603
comp10290_c0_seq1	gb	229	gnl|BL_ORD_ID|2912gi|428197138|gb|ANFW01002913.1| Metschnikowia fructicola 277 contig_2923, whole genome shotgun sequence	2912	8.15002e-128	100	454.452	229	229
comp10293_c0_seq1	gb	204	gnl|BL_ORD_ID|1372gi|428198678|gb|ANFW01001373.1| Metschnikowia fructicola 277 contig_1377, whole genome shotgun sequence	1372	5.96538e-113	100	404.893	204	204
comp10294_c0_seq1	gb	225	gnl|BL_ORD_ID|156gi|428200193|gb|ANFW01000157.1| Metschnikowia fructicola 277 contig_157, whole genome shotgun sequence	156	1.15852e-120	99	430.664	225	223
comp10295_c0_seq1	gb	228	gnl|BL_ORD_ID|3028gi|428197022|gb|ANFW01003029.1| Metschnikowia fructicola 277 contig_3039, whole genome shotgun sequence	3028	3.85071e-105	98	379.123	199	197
comp10296_c0_seq1	gb	326	gnl|BL_ORD_ID|338gi|428200011|gb|ANFW01000339.1| Metschnikowia fructicola 277 contig_340, whole genome shotgun sequence	338	0	100	646.74	326	326
comp10297_c0_seq1	gb	215	gnl|BL_ORD_ID|1544gi|428198506|gb|ANFW01001545.1| Metschnikowia fructicola 277 contig_1549, whole genome shotgun sequence	1544	1.72228e-119	100	426.699	215	215
comp10298_c0_seq1	gb	302	gnl|BL_ORD_ID|7801gi|428192249|gb|ANFW01007802.1| Metschnikowia fructicola 277 contig_7824, whole genome shotgun sequence	7801	2.98447e-171	100	599.164	302	302
comp10299_c0_seq1	gb	205	gnl|BL_ORD_ID|3092gi|428196958|gb|ANFW01003093.1| Metschnikowia fructicola 277 contig_3103, whole genome shotgun sequence	3092	5.35997e-104	98	375.158	205	201
comp103_c0_seq1	gb	562	gnl|BL_ORD_ID|5859gi|428194191|gb|ANFW01005860.1| Metschnikowia fructicola 277 contig_5874, whole genome shotgun sequence	5859	0	99	1043.21	538	535
comp1030_c0_seq1	gb	353	gnl|BL_ORD_ID|152gi|428200197|gb|ANFW01000153.1| Metschnikowia fructicola 277 contig_153, whole genome shotgun sequence	152	8.57736e-169	99	591.234	306	304
comp10300_c0_seq1	gb	285	gnl|BL_ORD_ID|7466gi|428192584|gb|ANFW01007467.1| Metschnikowia fructicola 277 contig_7488, whole genome shotgun sequence	7466	9.54698e-159	99	557.534	285	284
comp10301_c0_seq1	gb	203	gnl|BL_ORD_ID|446gi|428199903|gb|ANFW01000447.1| Metschnikowia fructicola 277 contig_448, whole genome shotgun sequence	446	3.2718e-102	98	369.211	194	192
comp10302_c0_seq1	gb	258	gnl|BL_ORD_ID|308gi|428200041|gb|ANFW01000309.1| Metschnikowia fructicola 277 contig_310, whole genome shotgun sequence	308	5.9306e-129	96	458.417	258	249
comp10303_c0_seq1	gb	222	gnl|BL_ORD_ID|100gi|428200249|gb|ANFW01000101.1| Metschnikowia fructicola 277 contig_101, whole genome shotgun sequence	100	1.18545e-123	100	440.575	222	222
comp10304_c0_seq1	gb	284	gnl|BL_ORD_ID|753gi|428199596|gb|ANFW01000754.1| Metschnikowia fructicola 277 contig_755, whole genome shotgun sequence	753	1.37277e-114	99	410.84	215	213
comp10307_c0_seq1	gb	226	gnl|BL_ORD_ID|6646gi|428193404|gb|ANFW01006647.1| Metschnikowia fructicola 277 contig_6664, whole genome shotgun sequence	6646	7.18156e-119	98	424.717	226	223
comp10308_c0_seq1	gb	236	gnl|BL_ORD_ID|2339gi|428197711|gb|ANFW01002340.1| Metschnikowia fructicola 277 contig_2348, whole genome shotgun sequence	2339	1.08993e-111	96	400.928	236	227
comp10309_c0_seq1	gb	203	gnl|BL_ORD_ID|150gi|428200199|gb|ANFW01000151.1| Metschnikowia fructicola 277 contig_151, whole genome shotgun sequence	150	2.17545e-106	100	383.087	193	193
comp1031_c0_seq1	gb	425	gnl|BL_ORD_ID|1058gi|428199077|gb|ANFW01001059.1| Metschnikowia fructicola 277 contig_1063, whole genome shotgun sequence	1058	0	100	842.993	425	425
comp10310_c0_seq1	gb	206	gnl|BL_ORD_ID|3185gi|428196865|gb|ANFW01003186.1| Metschnikowia fructicola 277 contig_3196, whole genome shotgun sequence	3185	3.86134e-114	100	408.858	206	206
comp10311_c0_seq1	gb	212	gnl|BL_ORD_ID|254gi|428200095|gb|ANFW01000255.1| Metschnikowia fructicola 277 contig_255, whole genome shotgun sequence	254	2.19637e-103	97	373.175	212	206
comp10312_c0_seq1	gb	210	gnl|BL_ORD_ID|2272gi|428197778|gb|ANFW01002273.1| Metschnikowia fructicola 277 contig_2280, whole genome shotgun sequence	2272	1.3412e-101	96	367.228	206	199
comp10313_c0_seq1	gb	301	gnl|BL_ORD_ID|2973gi|428197077|gb|ANFW01002974.1| Metschnikowia fructicola 277 contig_2984, whole genome shotgun sequence	2973	1.41178e-148	96	523.834	302	291
comp10314_c0_seq1	gb	299	gnl|BL_ORD_ID|1875gi|428198175|gb|ANFW01001876.1| Metschnikowia fructicola 277 contig_1882, whole genome shotgun sequence	1875	6.93432e-166	99	581.323	297	296
comp10316_c0_seq1	gb	203	gnl|BL_ORD_ID|7675gi|428192375|gb|ANFW01007676.1| Metschnikowia fructicola 277 contig_7697, whole genome shotgun sequence	7675	2.3446e-112	100	402.911	203	203
comp10317_c0_seq1	gb	217	gnl|BL_ORD_ID|15gi|428200334|gb|ANFW01000016.1| Metschnikowia fructicola 277 contig_16, whole genome shotgun sequence	15	2.71609e-118	99	422.734	217	216
comp10319_c0_seq1	gb	209	gnl|BL_ORD_ID|177gi|428200172|gb|ANFW01000178.1| Metschnikowia fructicola 277 contig_178, whole genome shotgun sequence	177	6.35766e-116	100	414.805	209	209
comp1032_c0_seq1	gb	867	gnl|BL_ORD_ID|13gi|428200336|gb|ANFW01000014.1| Metschnikowia fructicola 277 contig_14, whole genome shotgun sequence	13	0	99	1655.76	862	855
comp10320_c0_seq1	gb	208	gnl|BL_ORD_ID|2829gi|428197221|gb|ANFW01002830.1| Metschnikowia fructicola 277 contig_2840, whole genome shotgun sequence	2829	8.50154e-103	100	371.193	187	187
comp10321_c0_seq1	gb	227	gnl|BL_ORD_ID|6gi|428200343|gb|ANFW01000007.1| Metschnikowia fructicola 277 contig_7, whole genome shotgun sequence	6	1.26054e-126	100	450.487	227	227
comp10323_c0_seq1	gb	213	gnl|BL_ORD_ID|775gi|428199564|gb|ANFW01000776.1| Metschnikowia fructicola 277 contig_777, whole genome shotgun sequence	775	6.48942e-116	99	414.805	213	212
comp10324_c0_seq1	gb	201	gnl|BL_ORD_ID|8044gi|428192006|gb|ANFW01008045.1| Metschnikowia fructicola 277 contig_8069, whole genome shotgun sequence	8044	3.62156e-111	100	398.946	201	201
comp10325_c0_seq1	gb	263	gnl|BL_ORD_ID|1365gi|428198685|gb|ANFW01001366.1| Metschnikowia fructicola 277 contig_1370, whole genome shotgun sequence	1365	2.48306e-131	97	466.346	263	256
comp10326_c0_seq1	gb	248	gnl|BL_ORD_ID|17gi|428200332|gb|ANFW01000018.1| Metschnikowia fructicola 277 contig_18, whole genome shotgun sequence	17	2.42125e-134	99	476.258	248	246
comp10327_c0_seq1	gb	271	gnl|BL_ORD_ID|4240gi|428195810|gb|ANFW01004241.1| Metschnikowia fructicola 277 contig_4253, whole genome shotgun sequence	4240	2.56349e-131	96	466.346	271	262
comp10328_c0_seq1	gb	213	gnl|BL_ORD_ID|2922gi|428197128|gb|ANFW01002923.1| Metschnikowia fructicola 277 contig_2933, whole genome shotgun sequence	2922	3.85647e-111	99	398.946	209	207
comp10329_c0_seq1	gb	217	gnl|BL_ORD_ID|1248gi|428198802|gb|ANFW01001249.1| Metschnikowia fructicola 277 contig_1253, whole genome shotgun sequence	1248	6.62119e-116	99	414.805	217	215
comp1033_c0_seq1	gb	1284	gnl|BL_ORD_ID|72gi|428200277|gb|ANFW01000073.1| Metschnikowia fructicola 277 contig_73, whole genome shotgun sequence	72	0	99	2474.47	1284	1275
comp10330_c0_seq1	gb	277	gnl|BL_ORD_ID|6941gi|428193109|gb|ANFW01006942.1| Metschnikowia fructicola 277 contig_6960, whole genome shotgun sequence	6941	1.49568e-123	95	440.575	270	258
comp10331_c0_seq1	gb	209	gnl|BL_ORD_ID|2738gi|428197312|gb|ANFW01002739.1| Metschnikowia fructicola 277 contig_2748, whole genome shotgun sequence	2738	2.24525e-106	98	383.087	209	205
comp10332_c0_seq1	gb	271	gnl|BL_ORD_ID|6495gi|428193555|gb|ANFW01006496.1| Metschnikowia fructicola 277 contig_6513, whole genome shotgun sequence	6495	5.01056e-148	99	521.852	271	269
comp10333_c0_seq1	gb	223	gnl|BL_ORD_ID|2204gi|428197846|gb|ANFW01002205.1| Metschnikowia fructicola 277 contig_2212, whole genome shotgun sequence	2204	3.75989e-105	96	379.123	223	215
comp10334_c0_seq1	gb	259	gnl|BL_ORD_ID|2056gi|428197994|gb|ANFW01002057.1| Metschnikowia fructicola 277 contig_2064, whole genome shotgun sequence	2056	3.95962e-133	97	472.293	259	252
comp10335_c0_seq1	gb	201	gnl|BL_ORD_ID|3201gi|428196849|gb|ANFW01003202.1| Metschnikowia fructicola 277 contig_3212, whole genome shotgun sequence	3201	2.0731e-103	98	373.175	196	194
comp10336_c0_seq1	gb	278	gnl|BL_ORD_ID|482gi|428199867|gb|ANFW01000483.1| Metschnikowia fructicola 277 contig_484, whole genome shotgun sequence	482	4.58202e-139	98	492.117	260	257
comp10337_c0_seq1	gb	257	gnl|BL_ORD_ID|3696gi|428196354|gb|ANFW01003697.1| Metschnikowia fructicola 277 contig_3708, whole genome shotgun sequence	3696	1.8024e-144	100	509.958	257	257
comp10338_c0_seq1	gb	207	gnl|BL_ORD_ID|5505gi|428194545|gb|ANFW01005506.1| Metschnikowia fructicola 277 contig_5519, whole genome shotgun sequence	5505	2.39476e-112	99	402.911	207	206
comp10339_c0_seq1	gb	203	gnl|BL_ORD_ID|2496gi|428197554|gb|ANFW01002497.1| Metschnikowia fructicola 277 contig_2505, whole genome shotgun sequence	2496	5.7156e-110	100	394.981	199	199
comp1034_c0_seq1	gb	655	gnl|BL_ORD_ID|3298gi|428196752|gb|ANFW01003299.1| Metschnikowia fructicola 277 contig_3309, whole genome shotgun sequence	3298	0	97	1179.99	655	640
comp10340_c0_seq1	gb	214	gnl|BL_ORD_ID|678gi|428199671|gb|ANFW01000679.1| Metschnikowia fructicola 277 contig_680, whole genome shotgun sequence	678	1.65066e-116	99	416.787	214	213
comp10341_c0_seq1	gb	239	gnl|BL_ORD_ID|2201gi|428197849|gb|ANFW01002202.1| Metschnikowia fructicola 277 contig_2209, whole genome shotgun sequence	2201	1.38306e-129	99	460.399	236	235
comp10342_c0_seq1	gb	240	gnl|BL_ORD_ID|1193gi|428198857|gb|ANFW01001194.1| Metschnikowia fructicola 277 contig_1198, whole genome shotgun sequence	1193	2.33775e-134	100	476.258	240	240
comp10343_c0_seq1	gb	271	gnl|BL_ORD_ID|6942gi|428193108|gb|ANFW01006943.1| Metschnikowia fructicola 277 contig_6961, whole genome shotgun sequence	6942	5.01056e-148	99	521.852	271	269
comp10344_c0_seq1	gb	264	gnl|BL_ORD_ID|1539gi|428198511|gb|ANFW01001540.1| Metschnikowia fructicola 277 contig_1544, whole genome shotgun sequence	1539	1.53811e-129	96	460.399	264	254
comp10345_c0_seq1	gb	243	gnl|BL_ORD_ID|1970gi|428198080|gb|ANFW01001971.1| Metschnikowia fructicola 277 contig_1977, whole genome shotgun sequence	1970	3.84001e-136	100	482.205	243	243
comp10346_c0_seq1	gb	247	gnl|BL_ORD_ID|2271gi|428197779|gb|ANFW01002272.1| Metschnikowia fructicola 277 contig_2279, whole genome shotgun sequence	2271	5.66103e-129	98	458.417	247	243
comp10347_c0_seq1	gb	218	gnl|BL_ORD_ID|275gi|428200074|gb|ANFW01000276.1| Metschnikowia fructicola 277 contig_277, whole genome shotgun sequence	275	4.10521e-114	98	408.858	218	215
comp10348_c0_seq1	gb	212	gnl|BL_ORD_ID|286gi|428200063|gb|ANFW01000287.1| Metschnikowia fructicola 277 contig_288, whole genome shotgun sequence	286	3.56009e-105	96	379.123	212	205
comp10349_c0_seq1	gb	222	gnl|BL_ORD_ID|18gi|428200331|gb|ANFW01000019.1| Metschnikowia fructicola 277 contig_19, whole genome shotgun sequence	18	6.06495e-107	95	385.07	222	213
comp1035_c0_seq1	gb	2518	gnl|BL_ORD_ID|2319gi|428197731|gb|ANFW01002320.1| Metschnikowia fructicola 277 contig_2328, whole genome shotgun sequence	2319	0	98	4766.07	2517	2487
comp10350_c0_seq1	gb	209	gnl|BL_ORD_ID|548gi|428199801|gb|ANFW01000549.1| Metschnikowia fructicola 277 contig_550, whole genome shotgun sequence	548	1.33429e-101	97	367.228	209	203
comp10351_c0_seq1	gb	232	gnl|BL_ORD_ID|3519gi|428196531|gb|ANFW01003520.1| Metschnikowia fructicola 277 contig_3531, whole genome shotgun sequence	3519	1.33964e-129	100	460.399	232	232
comp10352_c0_seq1	gb	287	gnl|BL_ORD_ID|2416gi|428197634|gb|ANFW01002417.1| Metschnikowia fructicola 277 contig_2425, whole genome shotgun sequence	2416	1.49613e-120	94	430.664	269	254
comp10353_c0_seq1	gb	256	gnl|BL_ORD_ID|478gi|428199871|gb|ANFW01000479.1| Metschnikowia fructicola 277 contig_480, whole genome shotgun sequence	478	7.09241e-144	100	507.976	256	256
comp10354_c0_seq1	gb	201	gnl|BL_ORD_ID|82gi|428200267|gb|ANFW01000083.1| Metschnikowia fructicola 277 contig_83, whole genome shotgun sequence	82	3.62156e-111	100	398.946	201	201
comp10355_c0_seq1	gb	259	gnl|BL_ORD_ID|1119gi|428198955|gb|ANFW01001120.1| Metschnikowia fructicola 277 contig_1124, whole genome shotgun sequence	1119	3.95962e-133	97	472.293	259	252
comp10356_c0_seq1	gb	228	gnl|BL_ORD_ID|2327gi|428197723|gb|ANFW01002328.1| Metschnikowia fructicola 277 contig_2336, whole genome shotgun sequence	2327	1.90479e-122	99	436.611	228	226
comp10357_c0_seq1	gb	204	gnl|BL_ORD_ID|1361gi|428198689|gb|ANFW01001362.1| Metschnikowia fructicola 277 contig_1366, whole genome shotgun sequence	1361	5.13569e-101	97	365.246	204	199
comp10359_c0_seq1	gb	220	gnl|BL_ORD_ID|1411gi|428198639|gb|ANFW01001412.1| Metschnikowia fructicola 277 contig_1416, whole genome shotgun sequence	1411	1.08925e-117	99	420.752	220	218
comp1036_c0_seq1	gb	525	gnl|BL_ORD_ID|5630gi|428194420|gb|ANFW01005631.1| Metschnikowia fructicola 277 contig_5645, whole genome shotgun sequence	5630	0	100	1041.23	525	525
comp10360_c0_seq1	gb	216	gnl|BL_ORD_ID|419gi|428199930|gb|ANFW01000420.1| Metschnikowia fructicola 277 contig_421, whole genome shotgun sequence	419	9.90846e-112	98	400.928	214	211
comp10361_c0_seq1	gb	221	gnl|BL_ORD_ID|310gi|428200039|gb|ANFW01000311.1| Metschnikowia fructicola 277 contig_312, whole genome shotgun sequence	310	2.28866e-66	100	250.269	126	126
comp10362_c0_seq1	gb	211	gnl|BL_ORD_ID|3041gi|428197009|gb|ANFW01003042.1| Metschnikowia fructicola 277 contig_3052, whole genome shotgun sequence	3041	2.35506e-109	99	392.999	202	201
comp10364_c0_seq1	gb	214	gnl|BL_ORD_ID|198gi|428200151|gb|ANFW01000199.1| Metschnikowia fructicola 277 contig_199, whole genome shotgun sequence	198	9.80937e-112	98	400.928	214	211
comp10365_c0_seq1	gb	211	gnl|BL_ORD_ID|5712gi|428194338|gb|ANFW01005713.1| Metschnikowia fructicola 277 contig_5727, whole genome shotgun sequence	5712	4.11413e-117	100	418.77	211	211
comp10366_c0_seq1	gb	203	gnl|BL_ORD_ID|2229gi|428197821|gb|ANFW01002230.1| Metschnikowia fructicola 277 contig_2237, whole genome shotgun sequence	2229	5.7156e-110	99	394.981	203	202
comp10367_c0_seq1	gb	301	gnl|BL_ORD_ID|2478gi|428197572|gb|ANFW01002479.1| Metschnikowia fructicola 277 contig_2487, whole genome shotgun sequence	2478	2.46628e-156	98	549.605	301	295
comp10368_c0_seq1	gb	222	gnl|BL_ORD_ID|1245gi|428198805|gb|ANFW01001246.1| Metschnikowia fructicola 277 contig_1250, whole genome shotgun sequence	1245	7.56423e-88	97	321.634	182	177
comp10369_c0_seq1	gb	311	gnl|BL_ORD_ID|147gi|428200202|gb|ANFW01000148.1| Metschnikowia fructicola 277 contig_148, whole genome shotgun sequence	147	7.79151e-172	99	601.146	311	309
comp1037_c0_seq1	gb	688	gnl|BL_ORD_ID|629gi|428199720|gb|ANFW01000630.1| Metschnikowia fructicola 277 contig_631, whole genome shotgun sequence	629	0	99	1324.71	688	683
comp10370_c0_seq1	gb	226	gnl|BL_ORD_ID|2091gi|428197959|gb|ANFW01002092.1| Metschnikowia fructicola 277 contig_2099, whole genome shotgun sequence	2091	1.08008e-114	98	410.84	227	223
comp10371_c0_seq1	gb	215	gnl|BL_ORD_ID|1070gi|428199058|gb|ANFW01001071.1| Metschnikowia fructicola 277 contig_1075, whole genome shotgun sequence	1070	5.43618e-101	96	365.246	209	201
comp10372_c0_seq1	gb	323	gnl|BL_ORD_ID|2367gi|428197683|gb|ANFW01002368.1| Metschnikowia fructicola 277 contig_2376, whole genome shotgun sequence	2367	0	99	632.864	323	322
comp10373_c0_seq1	gb	245	gnl|BL_ORD_ID|340gi|428200009|gb|ANFW01000341.1| Metschnikowia fructicola 277 contig_342, whole genome shotgun sequence	340	6.04837e-135	99	478.24	245	244
comp10374_c0_seq1	gb	216	gnl|BL_ORD_ID|582gi|428199767|gb|ANFW01000583.1| Metschnikowia fructicola 277 contig_584, whole genome shotgun sequence	582	4.3806e-120	100	428.681	216	216
comp10375_c0_seq1	gb	203	gnl|BL_ORD_ID|275gi|428200074|gb|ANFW01000276.1| Metschnikowia fructicola 277 contig_277, whole genome shotgun sequence	275	3.39661e-105	98	379.123	203	200
comp10376_c0_seq1	gb	389	gnl|BL_ORD_ID|130gi|428200219|gb|ANFW01000131.1| Metschnikowia fructicola 277 contig_131, whole genome shotgun sequence	130	0	100	771.629	389	389
comp10378_c0_seq1	gb	217	gnl|BL_ORD_ID|3477gi|428196573|gb|ANFW01003478.1| Metschnikowia fructicola 277 contig_3489, whole genome shotgun sequence	3477	6.62119e-116	99	414.805	217	215
comp10379_c0_seq1	gb	250	gnl|BL_ORD_ID|4001gi|428196049|gb|ANFW01004002.1| Metschnikowia fructicola 277 contig_4013, whole genome shotgun sequence	4001	2.18267e-125	96	446.523	250	242
comp1038_c0_seq1	gb	844	gnl|BL_ORD_ID|1590gi|428198460|gb|ANFW01001591.1| Metschnikowia fructicola 277 contig_1596, whole genome shotgun sequence	1590	0	99	1663.69	843	842
comp10380_c0_seq1	gb	235	gnl|BL_ORD_ID|6622gi|428193428|gb|ANFW01006623.1| Metschnikowia fructicola 277 contig_6640, whole genome shotgun sequence	6622	1.30834e-126	99	450.487	235	233
comp10381_c0_seq1	gb	366	gnl|BL_ORD_ID|1976gi|428198074|gb|ANFW01001977.1| Metschnikowia fructicola 277 contig_1983, whole genome shotgun sequence	1976	0	100	726.034	366	366
comp10382_c0_seq1	gb	257	gnl|BL_ORD_ID|298gi|428200051|gb|ANFW01000299.1| Metschnikowia fructicola 277 contig_300, whole genome shotgun sequence	298	9.57318e-131	98	464.364	254	249
comp10383_c0_seq1	gb	207	gnl|BL_ORD_ID|3561gi|428196489|gb|ANFW01003562.1| Metschnikowia fructicola 277 contig_3573, whole genome shotgun sequence	3561	3.46927e-105	98	379.123	207	203
comp10384_c0_seq1	gb	207	gnl|BL_ORD_ID|6340gi|428193710|gb|ANFW01006341.1| Metschnikowia fructicola 277 contig_6358, whole genome shotgun sequence	6340	3.73902e-111	99	398.946	205	204
comp10385_c0_seq1	gb	264	gnl|BL_ORD_ID|1882gi|428198168|gb|ANFW01001883.1| Metschnikowia fructicola 277 contig_1889, whole genome shotgun sequence	1882	4.3553e-139	99	492.117	256	254
comp10386_c0_seq1	gb	204	gnl|BL_ORD_ID|6246gi|428193804|gb|ANFW01006247.1| Metschnikowia fructicola 277 contig_6264, whole genome shotgun sequence	6246	5.53501e-107	99	385.07	202	200
comp10387_c0_seq1	gb	206	gnl|BL_ORD_ID|838gi|428199460|gb|ANFW01000839.1| Metschnikowia fructicola 277 contig_842, whole genome shotgun sequence	838	5.59389e-107	98	385.07	206	203
comp1039_c0_seq1	gb	744	gnl|BL_ORD_ID|6gi|428200343|gb|ANFW01000007.1| Metschnikowia fructicola 277 contig_7, whole genome shotgun sequence	6	0	100	1082.86	546	546
comp10390_c0_seq1	gb	212	gnl|BL_ORD_ID|150gi|428200199|gb|ANFW01000151.1| Metschnikowia fructicola 277 contig_151, whole genome shotgun sequence	150	6.21922e-113	99	404.893	212	210
comp10391_c0_seq1	gb	208	gnl|BL_ORD_ID|928gi|428199289|gb|ANFW01000929.1| Metschnikowia fructicola 277 contig_932, whole genome shotgun sequence	928	9.51212e-112	99	400.928	206	205
comp10392_c0_seq1	gb	204	gnl|BL_ORD_ID|109gi|428200240|gb|ANFW01000110.1| Metschnikowia fructicola 277 contig_110, whole genome shotgun sequence	109	1.81371e-91	95	333.528	204	195
comp10394_c0_seq1	gb	234	gnl|BL_ORD_ID|794gi|428199525|gb|ANFW01000795.1| Metschnikowia fructicola 277 contig_796, whole genome shotgun sequence	794	1.2545e-123	98	440.575	234	231
comp10395_c0_seq1	gb	212	gnl|BL_ORD_ID|313gi|428200036|gb|ANFW01000314.1| Metschnikowia fructicola 277 contig_315, whole genome shotgun sequence	313	7.1702e-51	99	198.728	104	103
comp10396_c0_seq1	gb	209	gnl|BL_ORD_ID|93gi|428200256|gb|ANFW01000094.1| Metschnikowia fructicola 277 contig_94, whole genome shotgun sequence	93	6.35766e-116	100	414.805	209	209
comp10397_c0_seq1	gb	279	gnl|BL_ORD_ID|89gi|428200260|gb|ANFW01000090.1| Metschnikowia fructicola 277 contig_90, whole genome shotgun sequence	89	1.45723e-157	100	553.57	279	279
comp10398_c0_seq1	gb	202	gnl|BL_ORD_ID|1025gi|428199129|gb|ANFW01001026.1| Metschnikowia fructicola 277 contig_1030, whole genome shotgun sequence	1025	3.64114e-111	100	398.946	201	201
comp10399_c0_seq1	gb	217	gnl|BL_ORD_ID|213gi|428200136|gb|ANFW01000214.1| Metschnikowia fructicola 277 contig_214, whole genome shotgun sequence	213	1.55478e-110	98	396.964	219	215
comp104_c0_seq1	gb	1112	gnl|BL_ORD_ID|2042gi|428198008|gb|ANFW01002043.1| Metschnikowia fructicola 277 contig_2050, whole genome shotgun sequence	2042	0	99	2117.65	1112	1101
comp1040_c0_seq1	gb	583	gnl|BL_ORD_ID|177gi|428200172|gb|ANFW01000178.1| Metschnikowia fructicola 277 contig_178, whole genome shotgun sequence	177	0	98	1114.58	583	576
comp10400_c0_seq1	gb	281	gnl|BL_ORD_ID|2624gi|428197426|gb|ANFW01002625.1| Metschnikowia fructicola 277 contig_2633, whole genome shotgun sequence	2624	1.46836e-157	100	553.57	279	279
comp10401_c0_seq1	gb	213	gnl|BL_ORD_ID|1305gi|428198745|gb|ANFW01001306.1| Metschnikowia fructicola 277 contig_1310, whole genome shotgun sequence	1305	3.85647e-111	98	398.946	213	210
comp10404_c0_seq1	gb	209	gnl|BL_ORD_ID|293gi|428200056|gb|ANFW01000294.1| Metschnikowia fructicola 277 contig_295, whole genome shotgun sequence	293	6.35766e-116	100	414.805	209	209
comp10405_c0_seq1	gb	202	gnl|BL_ORD_ID|516gi|428199833|gb|ANFW01000517.1| Metschnikowia fructicola 277 contig_518, whole genome shotgun sequence	516	5.47612e-107	99	385.07	202	200
comp10407_c0_seq1	gb	219	gnl|BL_ORD_ID|557gi|428199792|gb|ANFW01000558.1| Metschnikowia fructicola 277 contig_559, whole genome shotgun sequence	557	7.20702e-122	100	434.628	219	219
comp10408_c0_seq1	gb	251	gnl|BL_ORD_ID|539gi|428199810|gb|ANFW01000540.1| Metschnikowia fructicola 277 contig_541, whole genome shotgun sequence	539	1.63073e-138	99	490.134	251	250
comp10409_c0_seq1	gb	213	gnl|BL_ORD_ID|1318gi|428198732|gb|ANFW01001319.1| Metschnikowia fructicola 277 contig_1323, whole genome shotgun sequence	1318	2.66204e-118	100	422.734	213	213
comp1041_c0_seq1	gb	929	gnl|BL_ORD_ID|276gi|428200073|gb|ANFW01000277.1| Metschnikowia fructicola 277 contig_278, whole genome shotgun sequence	276	0	99	1818.31	929	926
comp10410_c0_seq1	gb	234	gnl|BL_ORD_ID|2176gi|428197874|gb|ANFW01002177.1| Metschnikowia fructicola 277 contig_2184, whole genome shotgun sequence	2176	1.2545e-123	98	440.575	234	231
comp10411_c0_seq1	gb	245	gnl|BL_ORD_ID|1183gi|428198867|gb|ANFW01001184.1| Metschnikowia fructicola 277 contig_1188, whole genome shotgun sequence	1183	9.44353e-134	99	474.276	243	242
comp10412_c0_seq1	gb	223	gnl|BL_ORD_ID|3281gi|428196769|gb|ANFW01003282.1| Metschnikowia fructicola 277 contig_3292, whole genome shotgun sequence	3281	1.79152e-119	99	426.699	223	221
comp10413_c0_seq1	gb	235	gnl|BL_ORD_ID|7708gi|428192342|gb|ANFW01007709.1| Metschnikowia fructicola 277 contig_7730, whole genome shotgun sequence	7708	2.20158e-131	100	466.346	235	235
comp10414_c0_seq1	gb	230	gnl|BL_ORD_ID|3513gi|428196537|gb|ANFW01003514.1| Metschnikowia fructicola 277 contig_3525, whole genome shotgun sequence	3513	5.05169e-126	99	448.505	230	229
comp10416_c0_seq1	gb	211	gnl|BL_ORD_ID|2227gi|428197823|gb|ANFW01002228.1| Metschnikowia fructicola 277 contig_2235, whole genome shotgun sequence	2227	4.9426e-95	94	345.422	211	200
comp10417_c0_seq1	gb	260	gnl|BL_ORD_ID|1536gi|428198514|gb|ANFW01001537.1| Metschnikowia fructicola 277 contig_1541, whole genome shotgun sequence	1536	3.68907e-127	98	452.47	244	240
comp10418_c0_seq1	gb	212	gnl|BL_ORD_ID|548gi|428199801|gb|ANFW01000549.1| Metschnikowia fructicola 277 contig_550, whole genome shotgun sequence	548	5.35423e-101	96	365.246	212	205
comp10419_c0_seq1	gb	226	gnl|BL_ORD_ID|2028gi|428198022|gb|ANFW01002029.1| Metschnikowia fructicola 277 contig_2035, whole genome shotgun sequence	2028	1.5072e-104	96	377.14	226	217
comp1042_c0_seq1	gb	765	gnl|BL_ORD_ID|2004gi|428198046|gb|ANFW01002005.1| Metschnikowia fructicola 277 contig_2011, whole genome shotgun sequence	2004	0	97	1255.32	689	675
comp10420_c0_seq1	gb	219	gnl|BL_ORD_ID|5779gi|428194271|gb|ANFW01005780.1| Metschnikowia fructicola 277 contig_5794, whole genome shotgun sequence	5779	3.68723e-105	96	379.123	219	212
comp10421_c0_seq1	gb	230	gnl|BL_ORD_ID|34gi|428200315|gb|ANFW01000035.1| Metschnikowia fructicola 277 contig_35, whole genome shotgun sequence	34	3.2355e-127	100	452.47	228	228
comp10422_c0_seq1	gb	233	gnl|BL_ORD_ID|55gi|428200294|gb|ANFW01000056.1| Metschnikowia fructicola 277 contig_56, whole genome shotgun sequence	55	8.30307e-128	99	454.452	233	232
comp10423_c0_seq1	gb	281	gnl|BL_ORD_ID|7391gi|428192659|gb|ANFW01007392.1| Metschnikowia fructicola 277 contig_7413, whole genome shotgun sequence	7391	2.96841e-140	98	496.081	262	259
comp10424_c0_seq1	gb	212	gnl|BL_ORD_ID|4427gi|428195623|gb|ANFW01004428.1| Metschnikowia fructicola 277 contig_4440, whole genome shotgun sequence	4427	1.62182e-42	100	170.975	86	86
comp10427_c0_seq1	gb	205	gnl|BL_ORD_ID|0gi|428200349|gb|ANFW01000001.1| Metschnikowia fructicola 277 contig_1, whole genome shotgun sequence	0	3.69987e-111	100	398.946	201	201
comp10428_c0_seq1	gb	254	gnl|BL_ORD_ID|207gi|428200142|gb|ANFW01000208.1| Metschnikowia fructicola 277 contig_208, whole genome shotgun sequence	207	1.09813e-142	100	504.011	254	254
comp1043_c0_seq1	gb	1137	gnl|BL_ORD_ID|540gi|428199809|gb|ANFW01000541.1| Metschnikowia fructicola 277 contig_542, whole genome shotgun sequence	540	0	98	2143.42	1137	1122
comp10431_c0_seq1	gb	202	gnl|BL_ORD_ID|1554gi|428198496|gb|ANFW01001555.1| Metschnikowia fructicola 277 contig_1559, whole genome shotgun sequence	1554	9.21487e-112	100	400.928	202	202
comp10433_c0_seq1	gb	231	gnl|BL_ORD_ID|1647gi|428198403|gb|ANFW01001648.1| Metschnikowia fructicola 277 contig_1654, whole genome shotgun sequence	1647	1.60196e-107	96	387.052	231	222
comp10435_c0_seq1	gb	236	gnl|BL_ORD_ID|235gi|428200114|gb|ANFW01000236.1| Metschnikowia fructicola 277 contig_236, whole genome shotgun sequence	235	3.32621e-127	99	452.47	236	234
comp10436_c0_seq1	gb	251	gnl|BL_ORD_ID|3482gi|428196568|gb|ANFW01003483.1| Metschnikowia fructicola 277 contig_3494, whole genome shotgun sequence	3482	2.36243e-131	98	466.346	247	244
comp10437_c0_seq1	gb	251	gnl|BL_ORD_ID|9gi|428200340|gb|ANFW01000010.1| Metschnikowia fructicola 277 contig_10, whole genome shotgun sequence	9	6.68945e-141	100	498.064	251	251
comp10438_c0_seq1	gb	290	gnl|BL_ORD_ID|7702gi|428192348|gb|ANFW01007703.1| Metschnikowia fructicola 277 contig_7724, whole genome shotgun sequence	7702	4.14154e-164	100	575.376	290	290
comp10439_c0_seq1	gb	207	gnl|BL_ORD_ID|2535gi|428197515|gb|ANFW01002536.1| Metschnikowia fructicola 277 contig_2544, whole genome shotgun sequence	2535	2.39476e-112	99	402.911	207	206
comp1044_c0_seq1	gb	545	gnl|BL_ORD_ID|977gi|428199203|gb|ANFW01000978.1| Metschnikowia fructicola 277 contig_982, whole genome shotgun sequence	977	0	98	1017.44	545	537
comp10440_c0_seq1	gb	203	gnl|BL_ORD_ID|49gi|428200300|gb|ANFW01000050.1| Metschnikowia fructicola 277 contig_50, whole genome shotgun sequence	49	5.10837e-101	98	365.246	200	196
comp10442_c0_seq1	gb	207	gnl|BL_ORD_ID|134gi|428200215|gb|ANFW01000135.1| Metschnikowia fructicola 277 contig_135, whole genome shotgun sequence	134	2.39476e-112	99	402.911	207	206
comp10443_c0_seq1	gb	210	gnl|BL_ORD_ID|207gi|428200142|gb|ANFW01000208.1| Metschnikowia fructicola 277 contig_208, whole genome shotgun sequence	207	1.39237e-104	97	377.14	210	205
comp1045_c0_seq1	gb	1025	gnl|BL_ORD_ID|467gi|428199882|gb|ANFW01000468.1| Metschnikowia fructicola 277 contig_469, whole genome shotgun sequence	467	0	98	1905.54	1025	1009
comp1046_c0_seq1	gb	1663	gnl|BL_ORD_ID|1544gi|428198506|gb|ANFW01001545.1| Metschnikowia fructicola 277 contig_1549, whole genome shotgun sequence	1544	0	99	2276.24	1164	1160
comp1047_c0_seq1	gb	593	gnl|BL_ORD_ID|454gi|428199895|gb|ANFW01000455.1| Metschnikowia fructicola 277 contig_456, whole genome shotgun sequence	454	0	95	995.635	593	567
comp1048_c0_seq1	gb	1819	gnl|BL_ORD_ID|465gi|428199884|gb|ANFW01000466.1| Metschnikowia fructicola 277 contig_467, whole genome shotgun sequence	465	0	98	3245.61	1726	1698
comp1049_c0_seq1	gb	570	gnl|BL_ORD_ID|1821gi|428198229|gb|ANFW01001822.1| Metschnikowia fructicola 277 contig_1828, whole genome shotgun sequence	1821	0	98	1051.14	558	551
comp105_c0_seq1	gb	444	gnl|BL_ORD_ID|12gi|428200337|gb|ANFW01000013.1| Metschnikowia fructicola 277 contig_13, whole genome shotgun sequence	12	0	99	825.152	420	419
comp1050_c0_seq1	gb	275	gnl|BL_ORD_ID|749gi|428199600|gb|ANFW01000750.1| Metschnikowia fructicola 277 contig_751, whole genome shotgun sequence	749	1.10881e-136	97	484.187	272	265
comp1051_c0_seq1	gb	844	gnl|BL_ORD_ID|6gi|428200343|gb|ANFW01000007.1| Metschnikowia fructicola 277 contig_7, whole genome shotgun sequence	6	0	100	1639.9	827	827
comp1052_c0_seq1	gb	1068	gnl|BL_ORD_ID|825gi|428199483|gb|ANFW01000826.1| Metschnikowia fructicola 277 contig_827, whole genome shotgun sequence	825	0	99	2076.02	1068	1061
comp1053_c0_seq1	gb	642	gnl|BL_ORD_ID|59gi|428200290|gb|ANFW01000060.1| Metschnikowia fructicola 277 contig_60, whole genome shotgun sequence	59	0	98	1223.61	641	633
comp1054_c0_seq1	gb	689	gnl|BL_ORD_ID|5005gi|428195045|gb|ANFW01005006.1| Metschnikowia fructicola 277 contig_5019, whole genome shotgun sequence	5005	0	98	1287.04	689	679
comp1055_c0_seq1	gb	800	gnl|BL_ORD_ID|3936gi|428196114|gb|ANFW01003937.1| Metschnikowia fructicola 277 contig_3948, whole genome shotgun sequence	3936	0	95	773.611	486	465
comp1056_c0_seq1	gb	358	gnl|BL_ORD_ID|187gi|428200162|gb|ANFW01000188.1| Metschnikowia fructicola 277 contig_188, whole genome shotgun sequence	187	0	98	678.458	358	354
comp1057_c0_seq1	gb	644	gnl|BL_ORD_ID|875gi|428199379|gb|ANFW01000876.1| Metschnikowia fructicola 277 contig_879, whole genome shotgun sequence	875	0	97	854.887	464	454
comp1058_c0_seq1	gb	604	gnl|BL_ORD_ID|76gi|428200273|gb|ANFW01000077.1| Metschnikowia fructicola 277 contig_77, whole genome shotgun sequence	76	0	100	1197.83	604	604
comp1059_c0_seq1	gb	764	gnl|BL_ORD_ID|3121gi|428196929|gb|ANFW01003122.1| Metschnikowia fructicola 277 contig_3132, whole genome shotgun sequence	3121	0	99	1507.08	764	763
comp106_c0_seq1	gb	572	gnl|BL_ORD_ID|24gi|428200325|gb|ANFW01000025.1| Metschnikowia fructicola 277 contig_25, whole genome shotgun sequence	24	0	100	1019.42	514	514
comp1060_c0_seq1	gb	884	gnl|BL_ORD_ID|4393gi|428195657|gb|ANFW01004394.1| Metschnikowia fructicola 277 contig_4406, whole genome shotgun sequence	4393	0	98	1681.53	884	875
comp1061_c0_seq1	gb	1613	gnl|BL_ORD_ID|357gi|428199992|gb|ANFW01000358.1| Metschnikowia fructicola 277 contig_359, whole genome shotgun sequence	357	0	99	3132.61	1613	1603
comp1062_c0_seq1	gb	433	gnl|BL_ORD_ID|1174gi|428198877|gb|ANFW01001175.1| Metschnikowia fructicola 277 contig_1179, whole genome shotgun sequence	1174	0	99	835.064	433	430
comp1063_c0_seq1	gb	1631	gnl|BL_ORD_ID|2703gi|428197347|gb|ANFW01002704.1| Metschnikowia fructicola 277 contig_2713, whole genome shotgun sequence	2703	0	99	3122.7	1631	1617
comp1064_c0_seq1	gb	537	gnl|BL_ORD_ID|5498gi|428194552|gb|ANFW01005499.1| Metschnikowia fructicola 277 contig_5512, whole genome shotgun sequence	5498	0	99	1041.23	537	534
comp1065_c0_seq1	gb	761	gnl|BL_ORD_ID|2526gi|428197524|gb|ANFW01002527.1| Metschnikowia fructicola 277 contig_2535, whole genome shotgun sequence	2526	0	99	1461.49	761	755
comp1066_c0_seq1	gb	827	gnl|BL_ORD_ID|271gi|428200078|gb|ANFW01000272.1| Metschnikowia fructicola 277 contig_273, whole genome shotgun sequence	271	0	98	1536.82	827	814
comp1067_c0_seq1	gb	265	gnl|BL_ORD_ID|1226gi|428198824|gb|ANFW01001227.1| Metschnikowia fructicola 277 contig_1231, whole genome shotgun sequence	1226	1.10667e-139	98	494.099	265	261
comp1068_c0_seq1	gb	660	gnl|BL_ORD_ID|10gi|428200339|gb|ANFW01000011.1| Metschnikowia fructicola 277 contig_11, whole genome shotgun sequence	10	0	99	1300.92	660	659
comp107_c0_seq1	gb	565	gnl|BL_ORD_ID|99gi|428200250|gb|ANFW01000100.1| Metschnikowia fructicola 277 contig_100, whole genome shotgun sequence	99	0	100	702.246	354	354
comp1070_c0_seq1	gb	1480	gnl|BL_ORD_ID|2801gi|428197249|gb|ANFW01002802.1| Metschnikowia fructicola 277 contig_2812, whole genome shotgun sequence	2801	0	99	2894.73	1480	1475
comp1071_c0_seq1	gb	2413	gnl|BL_ORD_ID|9gi|428200340|gb|ANFW01000010.1| Metschnikowia fructicola 277 contig_10, whole genome shotgun sequence	9	0	100	4783.91	2413	2413
comp1072_c0_seq1	gb	507	gnl|BL_ORD_ID|3548gi|428196502|gb|ANFW01003549.1| Metschnikowia fructicola 277 contig_3560, whole genome shotgun sequence	3548	0	99	963.917	506	501
comp1073_c0_seq1	gb	580	gnl|BL_ORD_ID|2333gi|428197717|gb|ANFW01002334.1| Metschnikowia fructicola 277 contig_2342, whole genome shotgun sequence	2333	0	99	1051.14	542	539
comp1074_c0_seq1	gb	716	gnl|BL_ORD_ID|892gi|428199353|gb|ANFW01000893.1| Metschnikowia fructicola 277 contig_896, whole genome shotgun sequence	892	0	98	1354.44	716	706
comp1075_c0_seq1	gb	972	gnl|BL_ORD_ID|67gi|428200282|gb|ANFW01000068.1| Metschnikowia fructicola 277 contig_68, whole genome shotgun sequence	67	0	99	1786.59	929	922
comp1076_c0_seq1	gb	1586	gnl|BL_ORD_ID|34gi|428200315|gb|ANFW01000035.1| Metschnikowia fructicola 277 contig_35, whole genome shotgun sequence	34	0	99	3007.72	1545	1538
comp1077_c0_seq1	gb	1849	gnl|BL_ORD_ID|259gi|428200090|gb|ANFW01000260.1| Metschnikowia fructicola 277 contig_260, whole genome shotgun sequence	259	0	98	3497.37	1842	1822
comp1078_c0_seq1	gb	906	gnl|BL_ORD_ID|1298gi|428198752|gb|ANFW01001299.1| Metschnikowia fructicola 277 contig_1303, whole genome shotgun sequence	1298	0	98	1683.51	905	891
comp1079_c0_seq1	gb	739	gnl|BL_ORD_ID|1307gi|428198743|gb|ANFW01001308.1| Metschnikowia fructicola 277 contig_1312, whole genome shotgun sequence	1307	0	99	1409.95	739	732
comp108_c0_seq1	gb	1659	gnl|BL_ORD_ID|1000gi|428199174|gb|ANFW01001001.1| Metschnikowia fructicola 277 contig_1005, whole genome shotgun sequence	1000	0	98	3106.84	1659	1636
comp1080_c0_seq1	gb	1514	gnl|BL_ORD_ID|21gi|428200328|gb|ANFW01000022.1| Metschnikowia fructicola 277 contig_22, whole genome shotgun sequence	21	0	98	2882.84	1504	1488
comp1081_c0_seq1	gb	1013	gnl|BL_ORD_ID|3132gi|428196918|gb|ANFW01003133.1| Metschnikowia fructicola 277 contig_3143, whole genome shotgun sequence	3132	0	99	1937.25	1013	1004
comp1082_c0_seq1	gb	590	gnl|BL_ORD_ID|2020gi|428198030|gb|ANFW01002021.1| Metschnikowia fructicola 277 contig_2027, whole genome shotgun sequence	2020	0	99	1138.36	590	586
comp1083_c0_seq1	gb	716	gnl|BL_ORD_ID|681gi|428199668|gb|ANFW01000682.1| Metschnikowia fructicola 277 contig_683, whole genome shotgun sequence	681	0	99	1372.28	716	710
comp1084_c0_seq1	gb	606	gnl|BL_ORD_ID|7588gi|428192462|gb|ANFW01007589.1| Metschnikowia fructicola 277 contig_7610, whole genome shotgun sequence	7588	0	95	997.617	594	569
comp1085_c0_seq1	gb	1085	gnl|BL_ORD_ID|2330gi|428197720|gb|ANFW01002331.1| Metschnikowia fructicola 277 contig_2339, whole genome shotgun sequence	2330	0	99	2087.91	1085	1077
comp1086_c0_seq1	gb	877	gnl|BL_ORD_ID|23gi|428200326|gb|ANFW01000024.1| Metschnikowia fructicola 277 contig_24, whole genome shotgun sequence	23	0	98	1633.95	877	862
comp1087_c0_seq1	gb	1089	gnl|BL_ORD_ID|59gi|428200290|gb|ANFW01000060.1| Metschnikowia fructicola 277 contig_60, whole genome shotgun sequence	59	0	99	1877.78	955	953
comp1088_c0_seq1	gb	1042	gnl|BL_ORD_ID|167gi|428200182|gb|ANFW01000168.1| Metschnikowia fructicola 277 contig_168, whole genome shotgun sequence	167	0	98	1984.83	1042	1030
comp1089_c0_seq1	gb	604	gnl|BL_ORD_ID|5848gi|428194202|gb|ANFW01005849.1| Metschnikowia fructicola 277 contig_5863, whole genome shotgun sequence	5848	0	99	1150.26	604	598
comp109_c0_seq1	gb	719	gnl|BL_ORD_ID|4335gi|428195715|gb|ANFW01004336.1| Metschnikowia fructicola 277 contig_4348, whole genome shotgun sequence	4335	0	100	1229.55	620	620
comp1090_c0_seq1	gb	570	gnl|BL_ORD_ID|148gi|428200201|gb|ANFW01000149.1| Metschnikowia fructicola 277 contig_149, whole genome shotgun sequence	148	0	99	1007.53	512	511
comp1091_c0_seq1	gb	983	gnl|BL_ORD_ID|788gi|428199538|gb|ANFW01000789.1| Metschnikowia fructicola 277 contig_790, whole genome shotgun sequence	788	0	99	1901.57	983	977
comp1092_c0_seq1	gb	363	gnl|BL_ORD_ID|4351gi|428195699|gb|ANFW01004352.1| Metschnikowia fructicola 277 contig_4364, whole genome shotgun sequence	4351	0	98	686.387	362	358
comp1093_c0_seq1	gb	816	gnl|BL_ORD_ID|3921gi|428196129|gb|ANFW01003922.1| Metschnikowia fructicola 277 contig_3933, whole genome shotgun sequence	3921	0	98	1540.78	816	806
comp1094_c0_seq1	gb	3060	gnl|BL_ORD_ID|0gi|428200349|gb|ANFW01000001.1| Metschnikowia fructicola 277 contig_1, whole genome shotgun sequence	0	0	99	6024.87	3060	3053
comp1095_c0_seq1	gb	703	gnl|BL_ORD_ID|1446gi|428198604|gb|ANFW01001447.1| Metschnikowia fructicola 277 contig_1451, whole genome shotgun sequence	1446	0	95	1059.07	652	621
comp1096_c0_seq1	gb	737	gnl|BL_ORD_ID|1242gi|428198808|gb|ANFW01001243.1| Metschnikowia fructicola 277 contig_1247, whole genome shotgun sequence	1242	0	99	1090.79	562	559
comp1097_c0_seq1	gb	611	gnl|BL_ORD_ID|4721gi|428195329|gb|ANFW01004722.1| Metschnikowia fructicola 277 contig_4735, whole genome shotgun sequence	4721	0	99	1164.13	611	605
comp1098_c0_seq1	gb	1508	gnl|BL_ORD_ID|545gi|428199804|gb|ANFW01000546.1| Metschnikowia fructicola 277 contig_547, whole genome shotgun sequence	545	0	99	2870.94	1508	1493
comp1099_c0_seq1	gb	991	gnl|BL_ORD_ID|2351gi|428197699|gb|ANFW01002352.1| Metschnikowia fructicola 277 contig_2360, whole genome shotgun sequence	2351	0	96	1768.75	991	959
comp11_c0_seq1	gb	340	gnl|BL_ORD_ID|5494gi|428194556|gb|ANFW01005495.1| Metschnikowia fructicola 277 contig_5508, whole genome shotgun sequence	5494	3.01178e-125	98	446.523	241	237
comp110_c0_seq1	gb	862	gnl|BL_ORD_ID|192gi|428200157|gb|ANFW01000193.1| Metschnikowia fructicola 277 contig_193, whole genome shotgun sequence	192	0	98	1606.2	854	843
comp1100_c0_seq1	gb	1039	gnl|BL_ORD_ID|4201gi|428195849|gb|ANFW01004202.1| Metschnikowia fructicola 277 contig_4214, whole genome shotgun sequence	4201	0	96	1818.31	1039	1005
comp1101_c0_seq1	gb	571	gnl|BL_ORD_ID|6626gi|428193424|gb|ANFW01006627.1| Metschnikowia fructicola 277 contig_6644, whole genome shotgun sequence	6626	0	98	1059.07	571	560
comp1102_c0_seq1	gb	1272	gnl|BL_ORD_ID|2915gi|428197135|gb|ANFW01002916.1| Metschnikowia fructicola 277 contig_2926, whole genome shotgun sequence	2915	0	98	2363.46	1275	1254
comp1103_c0_seq1	gb	642	gnl|BL_ORD_ID|5342gi|428194708|gb|ANFW01005343.1| Metschnikowia fructicola 277 contig_5356, whole genome shotgun sequence	5342	0	98	1201.8	642	633
comp1104_c0_seq1	gb	541	gnl|BL_ORD_ID|0gi|428200349|gb|ANFW01000001.1| Metschnikowia fructicola 277 contig_1, whole genome shotgun sequence	0	0	98	1013.48	541	531
comp1105_c0_seq1	gb	985	gnl|BL_ORD_ID|509gi|428199840|gb|ANFW01000510.1| Metschnikowia fructicola 277 contig_511, whole genome shotgun sequence	509	0	99	1871.84	976	968
comp1106_c0_seq1	gb	1117	gnl|BL_ORD_ID|670gi|428199679|gb|ANFW01000671.1| Metschnikowia fructicola 277 contig_672, whole genome shotgun sequence	670	0	98	2048.26	1117	1096
comp1107_c0_seq1	gb	675	gnl|BL_ORD_ID|1345gi|428198705|gb|ANFW01001346.1| Metschnikowia fructicola 277 contig_1350, whole genome shotgun sequence	1345	0	99	1298.93	675	670
comp1108_c0_seq1	gb	975	gnl|BL_ORD_ID|556gi|428199793|gb|ANFW01000557.1| Metschnikowia fructicola 277 contig_558, whole genome shotgun sequence	556	0	98	1836.15	975	961
comp1109_c0_seq1	gb	3189	gnl|BL_ORD_ID|20gi|428200329|gb|ANFW01000021.1| Metschnikowia fructicola 277 contig_21, whole genome shotgun sequence	20	0	99	3406.18	1730	1727
comp111_c0_seq1	gb	597	gnl|BL_ORD_ID|362gi|428199987|gb|ANFW01000363.1| Metschnikowia fructicola 277 contig_364, whole genome shotgun sequence	362	0	99	1144.31	597	592
comp1110_c0_seq1	gb	1882	gnl|BL_ORD_ID|270gi|428200079|gb|ANFW01000271.1| Metschnikowia fructicola 277 contig_272, whole genome shotgun sequence	270	0	99	3681.72	1882	1874
comp1111_c0_seq1	gb	1331	gnl|BL_ORD_ID|2850gi|428197200|gb|ANFW01002851.1| Metschnikowia fructicola 277 contig_2861, whole genome shotgun sequence	2850	0	99	2607.29	1331	1327
comp1112_c0_seq1	gb	964	gnl|BL_ORD_ID|2996gi|428197054|gb|ANFW01002997.1| Metschnikowia fructicola 277 contig_3007, whole genome shotgun sequence	2996	0	99	1750.91	899	895
comp1113_c0_seq1	gb	1130	gnl|BL_ORD_ID|545gi|428199804|gb|ANFW01000546.1| Metschnikowia fructicola 277 contig_547, whole genome shotgun sequence	545	0	99	2224.69	1130	1128
comp1114_c0_seq1	gb	229	gnl|BL_ORD_ID|2040gi|428198010|gb|ANFW01002041.1| Metschnikowia fructicola 277 contig_2048, whole genome shotgun sequence	2040	7.82126e-88	100	321.634	162	162
comp1115_c0_seq1	gb	1244	gnl|BL_ORD_ID|3061gi|428196989|gb|ANFW01003062.1| Metschnikowia fructicola 277 contig_3072, whole genome shotgun sequence	3061	0	97	2258.39	1244	1217
comp1116_c0_seq1	gb	948	gnl|BL_ORD_ID|1408gi|428198642|gb|ANFW01001409.1| Metschnikowia fructicola 277 contig_1413, whole genome shotgun sequence	1408	0	99	1826.24	949	943
comp1118_c0_seq1	gb	867	gnl|BL_ORD_ID|1039gi|428199109|gb|ANFW01001040.1| Metschnikowia fructicola 277 contig_1044, whole genome shotgun sequence	1039	0	98	1647.83	867	858
comp1119_c0_seq1	gb	236	gnl|BL_ORD_ID|554gi|428199795|gb|ANFW01000555.1| Metschnikowia fructicola 277 contig_556, whole genome shotgun sequence	554	5.19333e-126	99	448.505	229	228
comp112_c0_seq1	gb	1714	gnl|BL_ORD_ID|286gi|428200063|gb|ANFW01000287.1| Metschnikowia fructicola 277 contig_288, whole genome shotgun sequence	286	0	98	3253.54	1714	1694
comp1120_c0_seq1	gb	487	gnl|BL_ORD_ID|940gi|428199274|gb|ANFW01000941.1| Metschnikowia fructicola 277 contig_945, whole genome shotgun sequence	940	0	97	900.482	487	477
comp1121_c0_seq1	gb	662	gnl|BL_ORD_ID|1346gi|428198704|gb|ANFW01001347.1| Metschnikowia fructicola 277 contig_1351, whole genome shotgun sequence	1346	0	98	1255.32	662	653
comp1122_c0_seq1	gb	879	gnl|BL_ORD_ID|3600gi|428196450|gb|ANFW01003601.1| Metschnikowia fructicola 277 contig_3612, whole genome shotgun sequence	3600	0	97	1255.32	686	671
comp1123_c0_seq1	gb	434	gnl|BL_ORD_ID|5251gi|428194799|gb|ANFW01005252.1| Metschnikowia fructicola 277 contig_5265, whole genome shotgun sequence	5251	0	95	753.787	434	416
comp1124_c0_seq1	gb	438	gnl|BL_ORD_ID|6482gi|428193568|gb|ANFW01006483.1| Metschnikowia fructicola 277 contig_6500, whole genome shotgun sequence	6482	0	97	803.346	438	428
comp1125_c0_seq1	gb	431	gnl|BL_ORD_ID|4742gi|428195308|gb|ANFW01004743.1| Metschnikowia fructicola 277 contig_4756, whole genome shotgun sequence	4742	0	99	821.187	430	426
comp1126_c0_seq1	gb	773	gnl|BL_ORD_ID|889gi|428199356|gb|ANFW01000890.1| Metschnikowia fructicola 277 contig_893, whole genome shotgun sequence	889	0	99	1516.99	773	771
comp1127_c0_seq1	gb	1571	gnl|BL_ORD_ID|1610gi|428198440|gb|ANFW01001611.1| Metschnikowia fructicola 277 contig_1617, whole genome shotgun sequence	1610	0	99	2841.21	1482	1468
comp1128_c0_seq1	gb	1499	gnl|BL_ORD_ID|257gi|428200092|gb|ANFW01000258.1| Metschnikowia fructicola 277 contig_258, whole genome shotgun sequence	257	0	99	2940.32	1499	1495
comp1129_c0_seq1	gb	1224	gnl|BL_ORD_ID|261gi|428200088|gb|ANFW01000262.1| Metschnikowia fructicola 277 contig_262, whole genome shotgun sequence	261	0	99	2383.28	1223	1216
comp113_c0_seq1	gb	1411	gnl|BL_ORD_ID|243gi|428200106|gb|ANFW01000244.1| Metschnikowia fructicola 277 contig_244, whole genome shotgun sequence	243	0	98	2678.65	1411	1396
comp1130_c0_seq1	gb	2171	gnl|BL_ORD_ID|76gi|428200273|gb|ANFW01000077.1| Metschnikowia fructicola 277 contig_77, whole genome shotgun sequence	76	0	99	4193.17	2163	2147
comp1131_c0_seq1	gb	389	gnl|BL_ORD_ID|2720gi|428197330|gb|ANFW01002721.1| Metschnikowia fructicola 277 contig_2730, whole genome shotgun sequence	2720	0	95	656.652	382	366
comp1132_c0_seq1	gb	590	gnl|BL_ORD_ID|519gi|428199830|gb|ANFW01000520.1| Metschnikowia fructicola 277 contig_521, whole genome shotgun sequence	519	0	98	1112.59	585	579
comp1133_c0_seq1	gb	1070	gnl|BL_ORD_ID|720gi|428199629|gb|ANFW01000721.1| Metschnikowia fructicola 277 contig_722, whole genome shotgun sequence	720	0	99	1976.9	1033	1024
comp1134_c0_seq1	gb	655	gnl|BL_ORD_ID|5872gi|428194178|gb|ANFW01005873.1| Metschnikowia fructicola 277 contig_5887, whole genome shotgun sequence	5872	0	97	1001.58	546	534
comp1135_c0_seq1	gb	1224	gnl|BL_ORD_ID|269gi|428200080|gb|ANFW01000270.1| Metschnikowia fructicola 277 contig_271, whole genome shotgun sequence	269	0	99	2317.86	1213	1202
comp1136_c0_seq1	gb	1048	gnl|BL_ORD_ID|4662gi|428195388|gb|ANFW01004663.1| Metschnikowia fructicola 277 contig_4676, whole genome shotgun sequence	4662	0	99	1996.72	1027	1022
comp1137_c0_seq1	gb	305	gnl|BL_ORD_ID|7424gi|428192626|gb|ANFW01007425.1| Metschnikowia fructicola 277 contig_7446, whole genome shotgun sequence	7424	6.09688e-154	97	541.676	305	297
comp1138_c0_seq1	gb	439	gnl|BL_ORD_ID|1gi|428200348|gb|ANFW01000002.1| Metschnikowia fructicola 277 contig_2, whole genome shotgun sequence	1	0	99	823.17	427	424
comp1139_c0_seq1	gb	642	gnl|BL_ORD_ID|6920gi|428193130|gb|ANFW01006921.1| Metschnikowia fructicola 277 contig_6939, whole genome shotgun sequence	6920	0	94	997.617	642	609
comp114_c0_seq1	gb	2442	gnl|BL_ORD_ID|32gi|428200317|gb|ANFW01000033.1| Metschnikowia fructicola 277 contig_33, whole genome shotgun sequence	32	0	99	4730.39	2418	2410
comp1140_c0_seq1	gb	1104	gnl|BL_ORD_ID|3022gi|428197028|gb|ANFW01003023.1| Metschnikowia fructicola 277 contig_3033, whole genome shotgun sequence	3022	0	99	1881.75	961	958
comp1141_c0_seq1	gb	1499	gnl|BL_ORD_ID|2815gi|428197235|gb|ANFW01002816.1| Metschnikowia fructicola 277 contig_2826, whole genome shotgun sequence	2815	0	98	2799.58	1498	1473
comp1142_c0_seq1	gb	3643	gnl|BL_ORD_ID|35gi|428200314|gb|ANFW01000036.1| Metschnikowia fructicola 277 contig_36, whole genome shotgun sequence	35	0	99	7158.77	3643	3635
comp1143_c0_seq1	gb	2751	gnl|BL_ORD_ID|456gi|428199893|gb|ANFW01000457.1| Metschnikowia fructicola 277 contig_458, whole genome shotgun sequence	456	0	100	3106.84	1567	1567
comp1144_c0_seq1	gb	473	gnl|BL_ORD_ID|6953gi|428193097|gb|ANFW01006954.1| Metschnikowia fructicola 277 contig_6972, whole genome shotgun sequence	6953	0	94	745.858	469	442
comp1145_c0_seq1	gb	1672	gnl|BL_ORD_ID|135gi|428200214|gb|ANFW01000136.1| Metschnikowia fructicola 277 contig_136, whole genome shotgun sequence	135	0	99	3201.99	1672	1656
comp1146_c0_seq1	gb	1617	gnl|BL_ORD_ID|599gi|428199750|gb|ANFW01000600.1| Metschnikowia fructicola 277 contig_601, whole genome shotgun sequence	599	0	99	3138.56	1615	1607
comp1147_c0_seq1	gb	1192	gnl|BL_ORD_ID|929gi|428199287|gb|ANFW01000930.1| Metschnikowia fructicola 277 contig_933, whole genome shotgun sequence	929	0	98	2254.43	1192	1178
comp1148_c0_seq1	gb	527	gnl|BL_ORD_ID|201gi|428200148|gb|ANFW01000202.1| Metschnikowia fructicola 277 contig_202, whole genome shotgun sequence	201	0	100	1045.19	527	527
comp1149_c0_seq1	gb	837	gnl|BL_ORD_ID|2414gi|428197636|gb|ANFW01002415.1| Metschnikowia fructicola 277 contig_2423, whole genome shotgun sequence	2414	0	98	1588.36	837	828
comp115_c0_seq1	gb	1426	gnl|BL_ORD_ID|2486gi|428197564|gb|ANFW01002487.1| Metschnikowia fructicola 277 contig_2495, whole genome shotgun sequence	2486	0	99	2706.41	1413	1401
comp1150_c0_seq1	gb	362	gnl|BL_ORD_ID|1288gi|428198762|gb|ANFW01001289.1| Metschnikowia fructicola 277 contig_1293, whole genome shotgun sequence	1288	0	99	710.176	362	361
comp1151_c0_seq1	gb	1059	gnl|BL_ORD_ID|73gi|428200276|gb|ANFW01000074.1| Metschnikowia fructicola 277 contig_74, whole genome shotgun sequence	73	0	99	2016.55	1057	1047
comp1152_c0_seq1	gb	2363	gnl|BL_ORD_ID|22gi|428200327|gb|ANFW01000023.1| Metschnikowia fructicola 277 contig_23, whole genome shotgun sequence	22	0	99	4627.31	2363	2354
comp1153_c0_seq1	gb	377	gnl|BL_ORD_ID|5083gi|428194967|gb|ANFW01005084.1| Metschnikowia fructicola 277 contig_5097, whole genome shotgun sequence	5083	0	99	739.911	377	376
comp1154_c0_seq1	gb	1523	gnl|BL_ORD_ID|51gi|428200298|gb|ANFW01000052.1| Metschnikowia fructicola 277 contig_52, whole genome shotgun sequence	51	0	99	2940.32	1523	1514
comp1155_c0_seq1	gb	1333	gnl|BL_ORD_ID|298gi|428200051|gb|ANFW01000299.1| Metschnikowia fructicola 277 contig_300, whole genome shotgun sequence	298	0	98	2529.98	1333	1317
comp1156_c0_seq1	gb	936	gnl|BL_ORD_ID|410gi|428199939|gb|ANFW01000411.1| Metschnikowia fructicola 277 contig_412, whole genome shotgun sequence	410	0	97	1711.26	936	916
comp1157_c0_seq1	gb	868	gnl|BL_ORD_ID|2987gi|428197063|gb|ANFW01002988.1| Metschnikowia fructicola 277 contig_2998, whole genome shotgun sequence	2987	0	98	1639.9	868	856
comp1158_c0_seq1	gb	3181	gnl|BL_ORD_ID|0gi|428200349|gb|ANFW01000001.1| Metschnikowia fructicola 277 contig_1, whole genome shotgun sequence	0	0	99	6181.47	3181	3160
comp116_c0_seq1	gb	772	gnl|BL_ORD_ID|995gi|428199179|gb|ANFW01000996.1| Metschnikowia fructicola 277 contig_1000, whole genome shotgun sequence	995	0	95	751.805	465	442
comp116_c1_seq1	gb	1595	gnl|BL_ORD_ID|1275gi|428198775|gb|ANFW01001276.1| Metschnikowia fructicola 277 contig_1280, whole genome shotgun sequence	1275	0	97	2617.2	1457	1422
comp1160_c0_seq1	gb	835	gnl|BL_ORD_ID|5120gi|428194930|gb|ANFW01005121.1| Metschnikowia fructicola 277 contig_5134, whole genome shotgun sequence	5120	0	96	1378.23	776	750
comp1161_c0_seq1	gb	2123	gnl|BL_ORD_ID|497gi|428199852|gb|ANFW01000498.1| Metschnikowia fructicola 277 contig_499, whole genome shotgun sequence	497	0	98	4034.58	2123	2101
comp1162_c0_seq1	gb	644	gnl|BL_ORD_ID|3573gi|428196477|gb|ANFW01003574.1| Metschnikowia fructicola 277 contig_3585, whole genome shotgun sequence	3573	0	96	1090.79	644	619
comp1163_c0_seq1	gb	588	gnl|BL_ORD_ID|7092gi|428192958|gb|ANFW01007093.1| Metschnikowia fructicola 277 contig_7111, whole genome shotgun sequence	7092	0	98	821.187	446	438
comp1164_c0_seq1	gb	965	gnl|BL_ORD_ID|437gi|428199912|gb|ANFW01000438.1| Metschnikowia fructicola 277 contig_439, whole genome shotgun sequence	437	0	99	1897.61	965	963
comp1165_c0_seq1	gb	1389	gnl|BL_ORD_ID|3803gi|428196247|gb|ANFW01003804.1| Metschnikowia fructicola 277 contig_3815, whole genome shotgun sequence	3803	0	99	2331.74	1224	1212
comp1166_c0_seq1	gb	855	gnl|BL_ORD_ID|168gi|428200181|gb|ANFW01000169.1| Metschnikowia fructicola 277 contig_169, whole genome shotgun sequence	168	0	99	1509.06	769	767
comp1167_c0_seq1	gb	347	gnl|BL_ORD_ID|1075gi|428199048|gb|ANFW01001076.1| Metschnikowia fructicola 277 contig_1080, whole genome shotgun sequence	1075	0	100	686.387	346	346
comp1168_c0_seq1	gb	648	gnl|BL_ORD_ID|276gi|428200073|gb|ANFW01000277.1| Metschnikowia fructicola 277 contig_278, whole genome shotgun sequence	276	0	99	1237.48	648	642
comp1169_c0_seq1	gb	903	gnl|BL_ORD_ID|4520gi|428195530|gb|ANFW01004521.1| Metschnikowia fructicola 277 contig_4534, whole genome shotgun sequence	4520	0	100	1790.56	903	903
comp117_c0_seq1	gb	408	gnl|BL_ORD_ID|93gi|428200256|gb|ANFW01000094.1| Metschnikowia fructicola 277 contig_94, whole genome shotgun sequence	93	0	100	789.47	398	398
comp1170_c0_seq1	gb	1314	gnl|BL_ORD_ID|3623gi|428196427|gb|ANFW01003624.1| Metschnikowia fructicola 277 contig_3635, whole genome shotgun sequence	3623	0	98	2482.4	1305	1290
comp1171_c0_seq1	gb	1043	gnl|BL_ORD_ID|4271gi|428195779|gb|ANFW01004272.1| Metschnikowia fructicola 277 contig_4284, whole genome shotgun sequence	4271	0	99	1992.76	1043	1034
comp1172_c0_seq1	gb	1170	gnl|BL_ORD_ID|677gi|428199672|gb|ANFW01000678.1| Metschnikowia fructicola 277 contig_679, whole genome shotgun sequence	677	0	96	2056.19	1170	1133
comp1173_c0_seq1	gb	834	gnl|BL_ORD_ID|2935gi|428197115|gb|ANFW01002936.1| Metschnikowia fructicola 277 contig_2946, whole genome shotgun sequence	2935	0	98	1063.03	580	569
comp1174_c0_seq1	gb	797	gnl|BL_ORD_ID|5749gi|428194301|gb|ANFW01005750.1| Metschnikowia fructicola 277 contig_5764, whole genome shotgun sequence	5749	0	99	1572.5	797	796
comp1175_c0_seq1	gb	823	gnl|BL_ORD_ID|762gi|428199587|gb|ANFW01000763.1| Metschnikowia fructicola 277 contig_764, whole genome shotgun sequence	762	0	97	1495.19	830	811
comp1176_c0_seq1	gb	1628	gnl|BL_ORD_ID|929gi|428199287|gb|ANFW01000930.1| Metschnikowia fructicola 277 contig_933, whole genome shotgun sequence	929	0	96	2821.38	1628	1575
comp1177_c0_seq1	gb	208	gnl|BL_ORD_ID|2063gi|428197987|gb|ANFW01002064.1| Metschnikowia fructicola 277 contig_2071, whole genome shotgun sequence	2063	2.49913e-115	100	412.823	208	208
comp1178_c0_seq1	gb	838	gnl|BL_ORD_ID|609gi|428199740|gb|ANFW01000610.1| Metschnikowia fructicola 277 contig_611, whole genome shotgun sequence	609	0	98	1582.41	838	828
comp1179_c0_seq1	gb	232	gnl|BL_ORD_ID|2586gi|428197464|gb|ANFW01002587.1| Metschnikowia fructicola 277 contig_2595, whole genome shotgun sequence	2586	3.26574e-127	99	452.47	232	231
comp118_c0_seq1	gb	756	gnl|BL_ORD_ID|200gi|428200149|gb|ANFW01000201.1| Metschnikowia fructicola 277 contig_201, whole genome shotgun sequence	200	0	96	1314.79	756	732
comp1180_c0_seq1	gb	290	gnl|BL_ORD_ID|262gi|428200087|gb|ANFW01000263.1| Metschnikowia fructicola 277 contig_263, whole genome shotgun sequence	262	1.21292e-139	96	494.099	289	279
comp1181_c0_seq1	gb	385	gnl|BL_ORD_ID|1999gi|428198051|gb|ANFW01002000.1| Metschnikowia fructicola 277 contig_2006, whole genome shotgun sequence	1999	0	99	714.14	368	366
comp1182_c0_seq1	gb	446	gnl|BL_ORD_ID|1431gi|428198619|gb|ANFW01001432.1| Metschnikowia fructicola 277 contig_1436, whole genome shotgun sequence	1431	0	98	815.24	447	439
comp1183_c0_seq1	gb	465	gnl|BL_ORD_ID|6962gi|428193088|gb|ANFW01006963.1| Metschnikowia fructicola 277 contig_6981, whole genome shotgun sequence	6962	0	95	777.576	465	444
comp1184_c0_seq1	gb	661	gnl|BL_ORD_ID|848gi|428199437|gb|ANFW01000849.1| Metschnikowia fructicola 277 contig_852, whole genome shotgun sequence	848	0	100	1265.23	638	638
comp1185_c0_seq1	gb	2764	gnl|BL_ORD_ID|1728gi|428198322|gb|ANFW01001729.1| Metschnikowia fructicola 277 contig_1735, whole genome shotgun sequence	1728	0	99	5408.35	2764	2755
comp1186_c0_seq1	gb	1408	gnl|BL_ORD_ID|17gi|428200332|gb|ANFW01000018.1| Metschnikowia fructicola 277 contig_18, whole genome shotgun sequence	17	0	98	2672.71	1408	1393
comp1187_c0_seq1	gb	532	gnl|BL_ORD_ID|5852gi|428194198|gb|ANFW01005853.1| Metschnikowia fructicola 277 contig_5867, whole genome shotgun sequence	5852	0	99	846.958	431	430
comp1188_c0_seq1	gb	502	gnl|BL_ORD_ID|4978gi|428195072|gb|ANFW01004979.1| Metschnikowia fructicola 277 contig_4992, whole genome shotgun sequence	4978	0	99	963.917	502	498
comp1189_c0_seq1	gb	488	gnl|BL_ORD_ID|194gi|428200155|gb|ANFW01000195.1| Metschnikowia fructicola 277 contig_195, whole genome shotgun sequence	194	0	99	936.164	488	484
comp119_c0_seq1	gb	1517	gnl|BL_ORD_ID|1158gi|428198906|gb|ANFW01001159.1| Metschnikowia fructicola 277 contig_1163, whole genome shotgun sequence	1158	0	98	2821.38	1517	1492
comp1190_c0_seq1	gb	1501	gnl|BL_ORD_ID|179gi|428200170|gb|ANFW01000180.1| Metschnikowia fructicola 277 contig_180, whole genome shotgun sequence	179	0	100	2960.15	1493	1493
comp1191_c0_seq1	gb	1284	gnl|BL_ORD_ID|4134gi|428195916|gb|ANFW01004135.1| Metschnikowia fructicola 277 contig_4147, whole genome shotgun sequence	4134	0	99	2460.59	1269	1262
comp1192_c0_seq1	gb	834	gnl|BL_ORD_ID|1143gi|428198927|gb|ANFW01001144.1| Metschnikowia fructicola 277 contig_1148, whole genome shotgun sequence	1143	0	97	1449.59	835	810
comp1193_c0_seq1	gb	928	gnl|BL_ORD_ID|75gi|428200274|gb|ANFW01000076.1| Metschnikowia fructicola 277 contig_76, whole genome shotgun sequence	75	0	98	1735.05	927	914
comp1194_c0_seq1	gb	587	gnl|BL_ORD_ID|5283gi|428194767|gb|ANFW01005284.1| Metschnikowia fructicola 277 contig_5297, whole genome shotgun sequence	5283	0	97	1059.07	582	570
comp1195_c0_seq1	gb	488	gnl|BL_ORD_ID|1648gi|428198402|gb|ANFW01001649.1| Metschnikowia fructicola 277 contig_1655, whole genome shotgun sequence	1648	0	97	737.929	409	397
comp1196_c0_seq1	gb	1348	gnl|BL_ORD_ID|29gi|428200320|gb|ANFW01000030.1| Metschnikowia fructicola 277 contig_30, whole genome shotgun sequence	29	0	98	2563.68	1347	1333
comp1197_c0_seq1	gb	370	gnl|BL_ORD_ID|2371gi|428197679|gb|ANFW01002372.1| Metschnikowia fructicola 277 contig_2380, whole genome shotgun sequence	2371	0	99	636.829	329	327
comp1198_c0_seq1	gb	1520	gnl|BL_ORD_ID|2874gi|428197176|gb|ANFW01002875.1| Metschnikowia fructicola 277 contig_2885, whole genome shotgun sequence	2874	0	99	2946.27	1520	1511
comp1199_c0_seq1	gb	524	gnl|BL_ORD_ID|959gi|428199239|gb|ANFW01000960.1| Metschnikowia fructicola 277 contig_964, whole genome shotgun sequence	959	0	97	967.882	524	513
comp12_c0_seq1	gb	1177	gnl|BL_ORD_ID|1970gi|428198080|gb|ANFW01001971.1| Metschnikowia fructicola 277 contig_1977, whole genome shotgun sequence	1970	0	99	2256.41	1166	1159
comp120_c0_seq1	gb	310	gnl|BL_ORD_ID|2266gi|428197784|gb|ANFW01002267.1| Metschnikowia fructicola 277 contig_2274, whole genome shotgun sequence	2266	7.76501e-172	99	601.146	307	306
comp1200_c0_seq1	gb	443	gnl|BL_ORD_ID|5939gi|428194111|gb|ANFW01005940.1| Metschnikowia fructicola 277 contig_5956, whole genome shotgun sequence	5939	0	93	648.723	443	415
comp1201_c0_seq1	gb	276	gnl|BL_ORD_ID|1500gi|428198550|gb|ANFW01001501.1| Metschnikowia fructicola 277 contig_1505, whole genome shotgun sequence	1500	8.92473e-156	100	547.623	276	276
comp1202_c0_seq1	gb	898	gnl|BL_ORD_ID|1695gi|428198355|gb|ANFW01001696.1| Metschnikowia fructicola 277 contig_1702, whole genome shotgun sequence	1695	0	99	1653.78	850	846
comp1203_c0_seq1	gb	986	gnl|BL_ORD_ID|22gi|428200327|gb|ANFW01000023.1| Metschnikowia fructicola 277 contig_23, whole genome shotgun sequence	22	0	98	1729.11	922	906
comp1204_c0_seq1	gb	1430	gnl|BL_ORD_ID|298gi|428200051|gb|ANFW01000299.1| Metschnikowia fructicola 277 contig_300, whole genome shotgun sequence	298	0	99	2803.54	1430	1426
comp1205_c0_seq1	gb	2068	gnl|BL_ORD_ID|85gi|428200264|gb|ANFW01000086.1| Metschnikowia fructicola 277 contig_86, whole genome shotgun sequence	85	0	99	4018.72	2051	2045
comp1206_c0_seq1	gb	580	gnl|BL_ORD_ID|7895gi|428192155|gb|ANFW01007896.1| Metschnikowia fructicola 277 contig_7918, whole genome shotgun sequence	7895	0	99	1142.33	580	579
comp1207_c0_seq1	gb	764	gnl|BL_ORD_ID|2701gi|428197349|gb|ANFW01002702.1| Metschnikowia fructicola 277 contig_2711, whole genome shotgun sequence	2701	0	99	1467.43	764	758
comp1208_c0_seq1	gb	1013	gnl|BL_ORD_ID|4873gi|428195177|gb|ANFW01004874.1| Metschnikowia fructicola 277 contig_4887, whole genome shotgun sequence	4873	0	99	1937.25	1013	1004
comp1209_c0_seq1	gb	701	gnl|BL_ORD_ID|114gi|428200235|gb|ANFW01000115.1| Metschnikowia fructicola 277 contig_115, whole genome shotgun sequence	114	0	99	1350.48	701	696
comp121_c0_seq1	gb	679	gnl|BL_ORD_ID|221gi|428200128|gb|ANFW01000222.1| Metschnikowia fructicola 277 contig_222, whole genome shotgun sequence	221	0	96	1142.33	679	654
comp1210_c0_seq1	gb	650	gnl|BL_ORD_ID|1250gi|428198800|gb|ANFW01001251.1| Metschnikowia fructicola 277 contig_1255, whole genome shotgun sequence	1250	0	99	1273.16	650	648
comp1211_c0_seq1	gb	1367	gnl|BL_ORD_ID|1739gi|428198311|gb|ANFW01001740.1| Metschnikowia fructicola 277 contig_1746, whole genome shotgun sequence	1739	0	99	1554.66	812	805
comp1212_c0_seq1	gb	2246	gnl|BL_ORD_ID|1412gi|428198638|gb|ANFW01001413.1| Metschnikowia fructicola 277 contig_1417, whole genome shotgun sequence	1412	0	99	4405.28	2246	2240
comp1213_c0_seq1	gb	1489	gnl|BL_ORD_ID|132gi|428200217|gb|ANFW01000133.1| Metschnikowia fructicola 277 contig_133, whole genome shotgun sequence	132	0	99	2902.66	1488	1480
comp1214_c0_seq1	gb	873	gnl|BL_ORD_ID|2220gi|428197830|gb|ANFW01002221.1| Metschnikowia fructicola 277 contig_2228, whole genome shotgun sequence	2220	0	99	1701.35	862	861
comp1215_c0_seq1	gb	797	gnl|BL_ORD_ID|2014gi|428198036|gb|ANFW01002015.1| Metschnikowia fructicola 277 contig_2021, whole genome shotgun sequence	2014	0	99	1548.71	797	793
comp1216_c0_seq1	gb	805	gnl|BL_ORD_ID|910gi|428199323|gb|ANFW01000911.1| Metschnikowia fructicola 277 contig_914, whole genome shotgun sequence	910	0	98	1509.06	805	794
comp1217_c0_seq1	gb	3677	gnl|BL_ORD_ID|1364gi|428198686|gb|ANFW01001365.1| Metschnikowia fructicola 277 contig_1369, whole genome shotgun sequence	1364	0	99	7226.17	3677	3669
comp1218_c0_seq1	gb	1380	gnl|BL_ORD_ID|74gi|428200275|gb|ANFW01000075.1| Metschnikowia fructicola 277 contig_75, whole genome shotgun sequence	74	0	100	2518.08	1270	1270
comp1219_c0_seq1	gb	601	gnl|BL_ORD_ID|270gi|428200079|gb|ANFW01000271.1| Metschnikowia fructicola 277 contig_272, whole genome shotgun sequence	270	0	99	1168.1	601	598
comp122_c0_seq1	gb	631	gnl|BL_ORD_ID|1634gi|428198416|gb|ANFW01001635.1| Metschnikowia fructicola 277 contig_1641, whole genome shotgun sequence	1634	0	99	1203.78	631	625
comp1220_c0_seq1	gb	449	gnl|BL_ORD_ID|5014gi|428195036|gb|ANFW01005015.1| Metschnikowia fructicola 277 contig_5028, whole genome shotgun sequence	5014	0	99	882.64	449	448
comp1221_c0_seq1	gb	2134	gnl|BL_ORD_ID|216gi|428200133|gb|ANFW01000217.1| Metschnikowia fructicola 277 contig_217, whole genome shotgun sequence	216	0	99	4191.19	2134	2129
comp1222_c0_seq1	gb	1312	gnl|BL_ORD_ID|4962gi|428195088|gb|ANFW01004963.1| Metschnikowia fructicola 277 contig_4976, whole genome shotgun sequence	4962	0	98	1443.65	768	756
comp1223_c0_seq1	gb	1083	gnl|BL_ORD_ID|7647gi|428192403|gb|ANFW01007648.1| Metschnikowia fructicola 277 contig_7669, whole genome shotgun sequence	7647	0	97	1572.5	865	847
comp1224_c0_seq1	gb	633	gnl|BL_ORD_ID|4346gi|428195704|gb|ANFW01004347.1| Metschnikowia fructicola 277 contig_4359, whole genome shotgun sequence	4346	0	99	1223.61	633	629
comp1225_c0_seq1	gb	601	gnl|BL_ORD_ID|7792gi|428192258|gb|ANFW01007793.1| Metschnikowia fructicola 277 contig_7814, whole genome shotgun sequence	7792	0	99	1142.33	588	585
comp1226_c0_seq1	gb	1105	gnl|BL_ORD_ID|1917gi|428198133|gb|ANFW01001918.1| Metschnikowia fructicola 277 contig_1924, whole genome shotgun sequence	1917	0	99	2127.56	1105	1097
comp1227_c0_seq1	gb	339	gnl|BL_ORD_ID|3204gi|428196846|gb|ANFW01003205.1| Metschnikowia fructicola 277 contig_3215, whole genome shotgun sequence	3204	0	99	648.723	339	336
comp1228_c0_seq1	gb	1851	gnl|BL_ORD_ID|810gi|428199503|gb|ANFW01000811.1| Metschnikowia fructicola 277 contig_812, whole genome shotgun sequence	810	0	99	3574.68	1851	1839
comp1229_c0_seq1	gb	416	gnl|BL_ORD_ID|806gi|428199507|gb|ANFW01000807.1| Metschnikowia fructicola 277 contig_808, whole genome shotgun sequence	806	0	100	825.152	416	416
comp123_c0_seq1	gb	368	gnl|BL_ORD_ID|3462gi|428196588|gb|ANFW01003463.1| Metschnikowia fructicola 277 contig_3474, whole genome shotgun sequence	3462	0	99	706.211	360	359
comp1230_c0_seq1	gb	891	gnl|BL_ORD_ID|1774gi|428198276|gb|ANFW01001775.1| Metschnikowia fructicola 277 contig_1781, whole genome shotgun sequence	1774	0	98	1641.88	868	858
comp1231_c0_seq1	gb	919	gnl|BL_ORD_ID|4816gi|428195234|gb|ANFW01004817.1| Metschnikowia fructicola 277 contig_4830, whole genome shotgun sequence	4816	0	98	1715.23	919	902
comp1232_c0_seq1	gb	496	gnl|BL_ORD_ID|55gi|428200294|gb|ANFW01000056.1| Metschnikowia fructicola 277 contig_56, whole genome shotgun sequence	55	0	99	904.446	468	465
comp1233_c0_seq1	gb	802	gnl|BL_ORD_ID|2865gi|428197185|gb|ANFW01002866.1| Metschnikowia fructicola 277 contig_2876, whole genome shotgun sequence	2865	0	99	1540.78	802	794
comp1234_c0_seq1	gb	477	gnl|BL_ORD_ID|5449gi|428194601|gb|ANFW01005450.1| Metschnikowia fructicola 277 contig_5463, whole genome shotgun sequence	5449	0	98	890.57	477	468
comp1235_c0_seq1	gb	2181	gnl|BL_ORD_ID|2166gi|428197884|gb|ANFW01002167.1| Metschnikowia fructicola 277 contig_2174, whole genome shotgun sequence	2166	0	99	4159.47	2182	2162
comp1236_c0_seq1	gb	1219	gnl|BL_ORD_ID|1171gi|428198883|gb|ANFW01001172.1| Metschnikowia fructicola 277 contig_1176, whole genome shotgun sequence	1171	0	100	2416.98	1219	1219
comp1237_c0_seq1	gb	800	gnl|BL_ORD_ID|3712gi|428196338|gb|ANFW01003713.1| Metschnikowia fructicola 277 contig_3724, whole genome shotgun sequence	3712	0	98	1499.15	800	789
comp1238_c0_seq1	gb	1599	gnl|BL_ORD_ID|1899gi|428198151|gb|ANFW01001900.1| Metschnikowia fructicola 277 contig_1906, whole genome shotgun sequence	1899	0	99	3106.84	1599	1589
comp1239_c0_seq1	gb	2273	gnl|BL_ORD_ID|787gi|428199540|gb|ANFW01000788.1| Metschnikowia fructicola 277 contig_789, whole genome shotgun sequence	787	0	99	4435.02	2273	2264
comp124_c0_seq1	gb	735	gnl|BL_ORD_ID|5495gi|428194555|gb|ANFW01005496.1| Metschnikowia fructicola 277 contig_5509, whole genome shotgun sequence	5495	0	98	1094.75	588	577
comp1240_c0_seq1	gb	832	gnl|BL_ORD_ID|149gi|428200200|gb|ANFW01000150.1| Metschnikowia fructicola 277 contig_150, whole genome shotgun sequence	149	0	98	1592.32	832	823
comp1241_c0_seq1	gb	1695	gnl|BL_ORD_ID|238gi|428200111|gb|ANFW01000239.1| Metschnikowia fructicola 277 contig_239, whole genome shotgun sequence	238	0	98	3223.8	1695	1676
comp1242_c0_seq1	gb	617	gnl|BL_ORD_ID|944gi|428199268|gb|ANFW01000945.1| Metschnikowia fructicola 277 contig_949, whole genome shotgun sequence	944	0	98	1152.24	617	608
comp1243_c0_seq1	gb	644	gnl|BL_ORD_ID|5658gi|428194392|gb|ANFW01005659.1| Metschnikowia fructicola 277 contig_5673, whole genome shotgun sequence	5658	0	99	1261.27	644	642
comp1244_c0_seq1	gb	278	gnl|BL_ORD_ID|591gi|428199758|gb|ANFW01000592.1| Metschnikowia fructicola 277 contig_593, whole genome shotgun sequence	591	5.30242e-114	100	408.858	206	206
comp1245_c0_seq1	gb	1361	gnl|BL_ORD_ID|50gi|428200299|gb|ANFW01000051.1| Metschnikowia fructicola 277 contig_51, whole genome shotgun sequence	50	0	99	2603.32	1361	1349
comp1246_c0_seq1	gb	1517	gnl|BL_ORD_ID|1392gi|428198658|gb|ANFW01001393.1| Metschnikowia fructicola 277 contig_1397, whole genome shotgun sequence	1392	0	99	2896.71	1517	1503
comp1247_c0_seq1	gb	837	gnl|BL_ORD_ID|556gi|428199793|gb|ANFW01000557.1| Metschnikowia fructicola 277 contig_558, whole genome shotgun sequence	556	0	99	1594.31	836	828
comp1248_c0_seq1	gb	3058	gnl|BL_ORD_ID|2507gi|428197543|gb|ANFW01002508.1| Metschnikowia fructicola 277 contig_2516, whole genome shotgun sequence	2507	0	99	5176.42	2671	2654
comp1249_c0_seq1	gb	602	gnl|BL_ORD_ID|31gi|428200318|gb|ANFW01000032.1| Metschnikowia fructicola 277 contig_32, whole genome shotgun sequence	31	0	99	1162.15	602	598
comp125_c0_seq1	gb	359	gnl|BL_ORD_ID|4627gi|428195423|gb|ANFW01004628.1| Metschnikowia fructicola 277 contig_4641, whole genome shotgun sequence	4627	1.46912e-173	96	607.093	354	340
comp1250_c0_seq1	gb	724	gnl|BL_ORD_ID|262gi|428200087|gb|ANFW01000263.1| Metschnikowia fructicola 277 contig_263, whole genome shotgun sequence	262	0	99	1427.79	724	723
comp1251_c0_seq1	gb	1429	gnl|BL_ORD_ID|1363gi|428198687|gb|ANFW01001364.1| Metschnikowia fructicola 277 contig_1368, whole genome shotgun sequence	1363	0	99	2765.88	1428	1419
comp1252_c0_seq1	gb	998	gnl|BL_ORD_ID|446gi|428199903|gb|ANFW01000447.1| Metschnikowia fructicola 277 contig_448, whole genome shotgun sequence	446	0	98	1883.73	998	986
comp1253_c0_seq1	gb	1046	gnl|BL_ORD_ID|878gi|428199375|gb|ANFW01000879.1| Metschnikowia fructicola 277 contig_882, whole genome shotgun sequence	878	0	99	1279.11	649	648
comp1254_c0_seq1	gb	872	gnl|BL_ORD_ID|784gi|428199546|gb|ANFW01000785.1| Metschnikowia fructicola 277 contig_786, whole genome shotgun sequence	784	0	99	1671.62	871	864
comp1255_c0_seq1	gb	270	gnl|BL_ORD_ID|1696gi|428198354|gb|ANFW01001697.1| Metschnikowia fructicola 277 contig_1703, whole genome shotgun sequence	1696	1.12889e-139	98	494.099	269	264
comp1256_c0_seq1	gb	1137	gnl|BL_ORD_ID|2652gi|428197398|gb|ANFW01002653.1| Metschnikowia fructicola 277 contig_2661, whole genome shotgun sequence	2652	0	99	2105.75	1082	1077
comp1257_c0_seq1	gb	541	gnl|BL_ORD_ID|1594gi|428198456|gb|ANFW01001595.1| Metschnikowia fructicola 277 contig_1600, whole genome shotgun sequence	1594	0	97	844.976	471	458
comp1258_c0_seq1	gb	956	gnl|BL_ORD_ID|3204gi|428196846|gb|ANFW01003205.1| Metschnikowia fructicola 277 contig_3215, whole genome shotgun sequence	3204	0	98	1187.92	627	620
comp1259_c0_seq1	gb	283	gnl|BL_ORD_ID|6751gi|428193299|gb|ANFW01006752.1| Metschnikowia fructicola 277 contig_6769, whole genome shotgun sequence	6751	6.06899e-160	100	561.499	283	283
comp126_c0_seq1	gb	577	gnl|BL_ORD_ID|3270gi|428196780|gb|ANFW01003271.1| Metschnikowia fructicola 277 contig_3281, whole genome shotgun sequence	3270	0	99	1106.65	565	563
comp1260_c0_seq1	gb	1935	gnl|BL_ORD_ID|0gi|428200349|gb|ANFW01000001.1| Metschnikowia fructicola 277 contig_1, whole genome shotgun sequence	0	0	99	3747.14	1935	1920
comp1261_c0_seq1	gb	462	gnl|BL_ORD_ID|952gi|428199253|gb|ANFW01000953.1| Metschnikowia fructicola 277 contig_957, whole genome shotgun sequence	952	0	100	916.34	462	462
comp1262_c0_seq1	gb	867	gnl|BL_ORD_ID|552gi|428199797|gb|ANFW01000553.1| Metschnikowia fructicola 277 contig_554, whole genome shotgun sequence	552	0	98	1647.83	867	858
comp1263_c0_seq1	gb	740	gnl|BL_ORD_ID|1874gi|428198176|gb|ANFW01001875.1| Metschnikowia fructicola 277 contig_1881, whole genome shotgun sequence	1874	0	99	1427.79	740	735
comp1264_c0_seq1	gb	929	gnl|BL_ORD_ID|1683gi|428198367|gb|ANFW01001684.1| Metschnikowia fructicola 277 contig_1690, whole genome shotgun sequence	1683	0	98	1713.25	928	912
comp1265_c0_seq1	gb	1244	gnl|BL_ORD_ID|2121gi|428197929|gb|ANFW01002122.1| Metschnikowia fructicola 277 contig_2129, whole genome shotgun sequence	2121	0	98	2303.99	1243	1221
comp1266_c0_seq1	gb	514	gnl|BL_ORD_ID|398gi|428199951|gb|ANFW01000399.1| Metschnikowia fructicola 277 contig_400, whole genome shotgun sequence	398	0	100	1019.42	514	514
comp1268_c0_seq1	gb	542	gnl|BL_ORD_ID|194gi|428200155|gb|ANFW01000195.1| Metschnikowia fructicola 277 contig_195, whole genome shotgun sequence	194	0	98	1027.35	542	536
comp1269_c0_seq1	gb	1006	gnl|BL_ORD_ID|1540gi|428198510|gb|ANFW01001541.1| Metschnikowia fructicola 277 contig_1545, whole genome shotgun sequence	1540	0	98	1768.75	940	928
comp127_c0_seq1	gb	467	gnl|BL_ORD_ID|1011gi|428199152|gb|ANFW01001012.1| Metschnikowia fructicola 277 contig_1016, whole genome shotgun sequence	1011	0	100	926.252	467	467
comp1270_c0_seq1	gb	1508	gnl|BL_ORD_ID|1291gi|428198759|gb|ANFW01001292.1| Metschnikowia fructicola 277 contig_1296, whole genome shotgun sequence	1291	0	99	2934.38	1508	1501
comp1271_c0_seq1	gb	1163	gnl|BL_ORD_ID|677gi|428199672|gb|ANFW01000678.1| Metschnikowia fructicola 277 contig_679, whole genome shotgun sequence	677	0	99	2135.49	1093	1089
comp1272_c0_seq1	gb	527	gnl|BL_ORD_ID|556gi|428199793|gb|ANFW01000557.1| Metschnikowia fructicola 277 contig_558, whole genome shotgun sequence	556	0	94	801.364	497	471
comp1273_c0_seq1	gb	1217	gnl|BL_ORD_ID|1451gi|428198599|gb|ANFW01001452.1| Metschnikowia fructicola 277 contig_1456, whole genome shotgun sequence	1451	0	95	2016.55	1217	1167
comp1274_c0_seq1	gb	1358	gnl|BL_ORD_ID|680gi|428199669|gb|ANFW01000681.1| Metschnikowia fructicola 277 contig_682, whole genome shotgun sequence	680	0	99	2644.95	1358	1352
comp1275_c0_seq1	gb	2059	gnl|BL_ORD_ID|7116gi|428192934|gb|ANFW01007117.1| Metschnikowia fructicola 277 contig_7135, whole genome shotgun sequence	7116	0	97	2163.24	1208	1180
comp1276_c0_seq1	gb	416	gnl|BL_ORD_ID|485gi|428199864|gb|ANFW01000486.1| Metschnikowia fructicola 277 contig_487, whole genome shotgun sequence	485	0	97	735.946	415	404
comp1277_c0_seq1	gb	1112	gnl|BL_ORD_ID|3324gi|428196726|gb|ANFW01003325.1| Metschnikowia fructicola 277 contig_3335, whole genome shotgun sequence	3324	0	99	2095.84	1089	1081
comp1278_c0_seq1	gb	1211	gnl|BL_ORD_ID|160gi|428200189|gb|ANFW01000161.1| Metschnikowia fructicola 277 contig_161, whole genome shotgun sequence	160	0	99	2351.56	1211	1203
comp1279_c0_seq1	gb	926	gnl|BL_ORD_ID|612gi|428199737|gb|ANFW01000613.1| Metschnikowia fructicola 277 contig_614, whole genome shotgun sequence	612	0	97	1645.85	914	888
comp128_c0_seq1	gb	2305	gnl|BL_ORD_ID|1525gi|428198525|gb|ANFW01001526.1| Metschnikowia fructicola 277 contig_1530, whole genome shotgun sequence	1525	0	98	4329.95	2300	2271
comp1280_c0_seq1	gb	1643	gnl|BL_ORD_ID|872gi|428199385|gb|ANFW01000873.1| Metschnikowia fructicola 277 contig_876, whole genome shotgun sequence	872	0	99	3154.42	1643	1630
comp1281_c0_seq1	gb	488	gnl|BL_ORD_ID|5830gi|428194220|gb|ANFW01005831.1| Metschnikowia fructicola 277 contig_5845, whole genome shotgun sequence	5830	0	99	952.023	488	486
comp1282_c0_seq1	gb	1192	gnl|BL_ORD_ID|0gi|428200349|gb|ANFW01000001.1| Metschnikowia fructicola 277 contig_1, whole genome shotgun sequence	0	0	100	1976.9	997	997
comp1283_c0_seq1	gb	950	gnl|BL_ORD_ID|3924gi|428196126|gb|ANFW01003925.1| Metschnikowia fructicola 277 contig_3936, whole genome shotgun sequence	3924	0	98	1796.51	950	939
comp1284_c0_seq1	gb	625	gnl|BL_ORD_ID|730gi|428199619|gb|ANFW01000731.1| Metschnikowia fructicola 277 contig_732, whole genome shotgun sequence	730	0	98	1124.49	591	585
comp1285_c0_seq1	gb	315	gnl|BL_ORD_ID|1304gi|428198746|gb|ANFW01001305.1| Metschnikowia fructicola 277 contig_1309, whole genome shotgun sequence	1304	7.89752e-172	99	601.146	315	312
comp1286_c0_seq1	gb	396	gnl|BL_ORD_ID|956gi|428199245|gb|ANFW01000957.1| Metschnikowia fructicola 277 contig_961, whole genome shotgun sequence	956	0	98	737.929	396	390
comp1287_c0_seq1	gb	553	gnl|BL_ORD_ID|261gi|428200088|gb|ANFW01000262.1| Metschnikowia fructicola 277 contig_262, whole genome shotgun sequence	261	0	100	1078.89	544	544
comp1288_c0_seq1	gb	1176	gnl|BL_ORD_ID|197gi|428200152|gb|ANFW01000198.1| Metschnikowia fructicola 277 contig_198, whole genome shotgun sequence	197	0	98	2196.94	1168	1153
comp1289_c0_seq1	gb	1368	gnl|BL_ORD_ID|77gi|428200272|gb|ANFW01000078.1| Metschnikowia fructicola 277 contig_78, whole genome shotgun sequence	77	0	98	2583.5	1368	1350
comp129_c0_seq1	gb	713	gnl|BL_ORD_ID|1952gi|428198098|gb|ANFW01001953.1| Metschnikowia fructicola 277 contig_1959, whole genome shotgun sequence	1952	0	97	1294.97	713	698
comp1290_c0_seq1	gb	1336	gnl|BL_ORD_ID|18gi|428200331|gb|ANFW01000019.1| Metschnikowia fructicola 277 contig_19, whole genome shotgun sequence	18	0	99	2625.13	1336	1333
comp1291_c0_seq1	gb	803	gnl|BL_ORD_ID|1883gi|428198167|gb|ANFW01001884.1| Metschnikowia fructicola 277 contig_1890, whole genome shotgun sequence	1883	0	99	1544.75	803	797
comp1292_c0_seq1	gb	2077	gnl|BL_ORD_ID|96gi|428200253|gb|ANFW01000097.1| Metschnikowia fructicola 277 contig_97, whole genome shotgun sequence	96	0	99	4002.87	2067	2055
comp1293_c0_seq1	gb	1368	gnl|BL_ORD_ID|3268gi|428196782|gb|ANFW01003269.1| Metschnikowia fructicola 277 contig_3279, whole genome shotgun sequence	3268	0	98	2573.59	1368	1351
comp1294_c0_seq1	gb	534	gnl|BL_ORD_ID|3318gi|428196732|gb|ANFW01003319.1| Metschnikowia fructicola 277 contig_3329, whole genome shotgun sequence	3318	0	99	1025.37	525	523
comp1295_c0_seq1	gb	515	gnl|BL_ORD_ID|59gi|428200290|gb|ANFW01000060.1| Metschnikowia fructicola 277 contig_60, whole genome shotgun sequence	59	0	99	975.811	504	501
comp1296_c0_seq1	gb	534	gnl|BL_ORD_ID|358gi|428199991|gb|ANFW01000359.1| Metschnikowia fructicola 277 contig_360, whole genome shotgun sequence	358	0	98	1001.58	529	523
comp1297_c0_seq1	gb	927	gnl|BL_ORD_ID|18gi|428200331|gb|ANFW01000019.1| Metschnikowia fructicola 277 contig_19, whole genome shotgun sequence	18	0	100	1824.26	920	920
comp1298_c0_seq1	gb	338	gnl|BL_ORD_ID|3313gi|428196737|gb|ANFW01003314.1| Metschnikowia fructicola 277 contig_3324, whole genome shotgun sequence	3313	2.39988e-144	93	509.958	346	324
comp1299_c0_seq1	gb	300	gnl|BL_ORD_ID|7698gi|428192352|gb|ANFW01007699.1| Metschnikowia fructicola 277 contig_7720, whole genome shotgun sequence	7698	1.08652e-164	99	577.358	299	297
comp13_c0_seq1	gb	751	gnl|BL_ORD_ID|1602gi|428198448|gb|ANFW01001603.1| Metschnikowia fructicola 277 contig_1608, whole genome shotgun sequence	1602	0	97	1344.53	741	726
comp130_c0_seq1	gb	782	gnl|BL_ORD_ID|453gi|428199896|gb|ANFW01000454.1| Metschnikowia fructicola 277 contig_455, whole genome shotgun sequence	453	0	98	1229.55	664	653
comp1300_c0_seq1	gb	410	gnl|BL_ORD_ID|4751gi|428195299|gb|ANFW01004752.1| Metschnikowia fructicola 277 contig_4765, whole genome shotgun sequence	4751	0	99	801.364	410	408
comp1301_c0_seq1	gb	713	gnl|BL_ORD_ID|1175gi|428198875|gb|ANFW01001176.1| Metschnikowia fructicola 277 contig_1180, whole genome shotgun sequence	1175	0	99	1358.41	713	706
comp1302_c0_seq1	gb	1072	gnl|BL_ORD_ID|2327gi|428197723|gb|ANFW01002328.1| Metschnikowia fructicola 277 contig_2336, whole genome shotgun sequence	2327	0	99	2046.28	1072	1062
comp1303_c0_seq1	gb	1868	gnl|BL_ORD_ID|35gi|428200314|gb|ANFW01000036.1| Metschnikowia fructicola 277 contig_36, whole genome shotgun sequence	35	0	99	3322.92	1724	1710
comp1304_c0_seq1	gb	437	gnl|BL_ORD_ID|1136gi|428198936|gb|ANFW01001137.1| Metschnikowia fructicola 277 contig_1141, whole genome shotgun sequence	1136	0	98	807.311	437	429
comp1305_c0_seq1	gb	957	gnl|BL_ORD_ID|7495gi|428192555|gb|ANFW01007496.1| Metschnikowia fructicola 277 contig_7517, whole genome shotgun sequence	7495	0	99	1653.78	838	837
comp1306_c0_seq1	gb	327	gnl|BL_ORD_ID|2307gi|428197743|gb|ANFW01002308.1| Metschnikowia fructicola 277 contig_2316, whole genome shotgun sequence	2307	1.33166e-173	97	607.093	327	320
comp1307_c0_seq1	gb	246	gnl|BL_ORD_ID|1243gi|428198807|gb|ANFW01001244.1| Metschnikowia fructicola 277 contig_1248, whole genome shotgun sequence	1243	1.32356e-123	96	440.575	246	238
comp1308_c0_seq1	gb	580	gnl|BL_ORD_ID|6506gi|428193544|gb|ANFW01006507.1| Metschnikowia fructicola 277 contig_6524, whole genome shotgun sequence	6506	0	100	1150.26	580	580
comp1309_c0_seq1	gb	1610	gnl|BL_ORD_ID|15gi|428200334|gb|ANFW01000016.1| Metschnikowia fructicola 277 contig_16, whole genome shotgun sequence	15	0	99	3176.22	1610	1608
comp131_c0_seq1	gb	614	gnl|BL_ORD_ID|6239gi|428193811|gb|ANFW01006240.1| Metschnikowia fructicola 277 contig_6257, whole genome shotgun sequence	6239	0	99	1041.23	529	528
comp1310_c0_seq1	gb	1801	gnl|BL_ORD_ID|0gi|428200349|gb|ANFW01000001.1| Metschnikowia fructicola 277 contig_1, whole genome shotgun sequence	0	0	100	3570.71	1801	1801
comp1311_c0_seq1	gb	554	gnl|BL_ORD_ID|773gi|428199568|gb|ANFW01000774.1| Metschnikowia fructicola 277 contig_775, whole genome shotgun sequence	773	0	99	1067	554	550
comp1312_c0_seq1	gb	718	gnl|BL_ORD_ID|1594gi|428198456|gb|ANFW01001595.1| Metschnikowia fructicola 277 contig_1600, whole genome shotgun sequence	1594	0	97	1231.53	705	684
comp1313_c0_seq1	gb	805	gnl|BL_ORD_ID|1496gi|428198554|gb|ANFW01001497.1| Metschnikowia fructicola 277 contig_1501, whole genome shotgun sequence	1496	0	99	1380.21	716	711
comp1314_c0_seq1	gb	1155	gnl|BL_ORD_ID|3831gi|428196219|gb|ANFW01003832.1| Metschnikowia fructicola 277 contig_3843, whole genome shotgun sequence	3831	0	99	2218.75	1155	1146
comp1315_c0_seq1	gb	627	gnl|BL_ORD_ID|217gi|428200132|gb|ANFW01000218.1| Metschnikowia fructicola 277 contig_218, whole genome shotgun sequence	217	0	99	1211.71	623	620
comp1316_c0_seq1	gb	642	gnl|BL_ORD_ID|1703gi|428198347|gb|ANFW01001704.1| Metschnikowia fructicola 277 contig_1710, whole genome shotgun sequence	1703	0	97	1152.24	641	626
comp1317_c0_seq1	gb	501	gnl|BL_ORD_ID|5643gi|428194407|gb|ANFW01005644.1| Metschnikowia fructicola 277 contig_5658, whole genome shotgun sequence	5643	0	99	977.793	501	499
comp1318_c0_seq1	gb	322	gnl|BL_ORD_ID|68gi|428200281|gb|ANFW01000069.1| Metschnikowia fructicola 277 contig_69, whole genome shotgun sequence	68	1.0865e-158	97	557.534	309	302
comp1319_c0_seq1	gb	648	gnl|BL_ORD_ID|72gi|428200277|gb|ANFW01000073.1| Metschnikowia fructicola 277 contig_73, whole genome shotgun sequence	72	0	98	1049.16	557	550
comp132_c0_seq1	gb	427	gnl|BL_ORD_ID|5861gi|428194189|gb|ANFW01005862.1| Metschnikowia fructicola 277 contig_5876, whole genome shotgun sequence	5861	0	96	724.052	425	411
comp1320_c0_seq1	gb	660	gnl|BL_ORD_ID|3002gi|428197048|gb|ANFW01003003.1| Metschnikowia fructicola 277 contig_3013, whole genome shotgun sequence	3002	0	99	805.329	418	415
comp1321_c0_seq1	gb	1630	gnl|BL_ORD_ID|1289gi|428198761|gb|ANFW01001290.1| Metschnikowia fructicola 277 contig_1294, whole genome shotgun sequence	1289	0	99	3176.22	1630	1623
comp1322_c0_seq1	gb	557	gnl|BL_ORD_ID|4838gi|428195212|gb|ANFW01004839.1| Metschnikowia fructicola 277 contig_4852, whole genome shotgun sequence	4838	0	98	1021.41	551	542
comp1323_c0_seq1	gb	868	gnl|BL_ORD_ID|5136gi|428194914|gb|ANFW01005137.1| Metschnikowia fructicola 277 contig_5150, whole genome shotgun sequence	5136	0	96	884.623	500	482
comp1324_c0_seq1	gb	206	gnl|BL_ORD_ID|2612gi|428197438|gb|ANFW01002613.1| Metschnikowia fructicola 277 contig_2621, whole genome shotgun sequence	2612	3.58276e-108	100	389.034	196	196
comp1325_c0_seq1	gb	810	gnl|BL_ORD_ID|1636gi|428198414|gb|ANFW01001637.1| Metschnikowia fructicola 277 contig_1643, whole genome shotgun sequence	1636	0	98	1516.99	810	797
comp1326_c0_seq1	gb	1127	gnl|BL_ORD_ID|470gi|428199879|gb|ANFW01000471.1| Metschnikowia fructicola 277 contig_472, whole genome shotgun sequence	470	0	98	2107.74	1119	1105
comp1327_c0_seq1	gb	729	gnl|BL_ORD_ID|1289gi|428198761|gb|ANFW01001290.1| Metschnikowia fructicola 277 contig_1294, whole genome shotgun sequence	1289	0	99	1413.91	729	725
comp1328_c0_seq1	gb	1422	gnl|BL_ORD_ID|922gi|428199301|gb|ANFW01000923.1| Metschnikowia fructicola 277 contig_926, whole genome shotgun sequence	922	0	98	2684.6	1422	1405
comp1329_c0_seq1	gb	2434	gnl|BL_ORD_ID|1181gi|428198869|gb|ANFW01001182.1| Metschnikowia fructicola 277 contig_1186, whole genome shotgun sequence	1181	0	99	4688.76	2401	2392
comp133_c0_seq1	gb	946	gnl|BL_ORD_ID|232gi|428200117|gb|ANFW01000233.1| Metschnikowia fructicola 277 contig_233, whole genome shotgun sequence	232	0	99	1814.35	939	933
comp1330_c0_seq1	gb	254	gnl|BL_ORD_ID|4314gi|428195736|gb|ANFW01004315.1| Metschnikowia fructicola 277 contig_4327, whole genome shotgun sequence	4314	2.30467e-128	97	456.434	254	248
comp1331_c0_seq1	gb	472	gnl|BL_ORD_ID|6783gi|428193267|gb|ANFW01006784.1| Metschnikowia fructicola 277 contig_6801, whole genome shotgun sequence	6783	0	99	928.235	472	471
comp1332_c0_seq1	gb	1036	gnl|BL_ORD_ID|1054gi|428199083|gb|ANFW01001055.1| Metschnikowia fructicola 277 contig_1059, whole genome shotgun sequence	1054	0	99	1974.92	1036	1026
comp1333_c0_seq1	gb	354	gnl|BL_ORD_ID|818gi|428199493|gb|ANFW01000819.1| Metschnikowia fructicola 277 contig_820, whole genome shotgun sequence	818	0	99	652.687	341	338
comp1334_c0_seq1	gb	723	gnl|BL_ORD_ID|3122gi|428196928|gb|ANFW01003123.1| Metschnikowia fructicola 277 contig_3133, whole genome shotgun sequence	3122	0	99	1402.02	723	719
comp1335_c0_seq1	gb	1983	gnl|BL_ORD_ID|72gi|428200277|gb|ANFW01000073.1| Metschnikowia fructicola 277 contig_73, whole genome shotgun sequence	72	0	100	3923.57	1979	1979
comp1336_c0_seq1	gb	2526	gnl|BL_ORD_ID|357gi|428199992|gb|ANFW01000358.1| Metschnikowia fructicola 277 contig_359, whole genome shotgun sequence	357	0	99	4936.55	2526	2517
comp1337_c0_seq1	gb	764	gnl|BL_ORD_ID|4315gi|428195735|gb|ANFW01004316.1| Metschnikowia fructicola 277 contig_4328, whole genome shotgun sequence	4315	0	98	1451.58	764	756
comp1338_c0_seq1	gb	865	gnl|BL_ORD_ID|1294gi|428198756|gb|ANFW01001295.1| Metschnikowia fructicola 277 contig_1299, whole genome shotgun sequence	1294	0	98	1580.43	865	848
comp1339_c0_seq1	gb	1872	gnl|BL_ORD_ID|139gi|428200210|gb|ANFW01000140.1| Metschnikowia fructicola 277 contig_140, whole genome shotgun sequence	139	0	99	3640.09	1872	1863
comp134_c0_seq1	gb	1561	gnl|BL_ORD_ID|6gi|428200343|gb|ANFW01000007.1| Metschnikowia fructicola 277 contig_7, whole genome shotgun sequence	6	0	99	3005.74	1561	1546
comp1340_c0_seq1	gb	1189	gnl|BL_ORD_ID|3529gi|428196521|gb|ANFW01003530.1| Metschnikowia fructicola 277 contig_3541, whole genome shotgun sequence	3529	0	98	2175.14	1189	1166
comp1341_c0_seq1	gb	755	gnl|BL_ORD_ID|2438gi|428197612|gb|ANFW01002439.1| Metschnikowia fructicola 277 contig_2447, whole genome shotgun sequence	2438	0	99	1441.66	755	748
comp1342_c0_seq1	gb	293	gnl|BL_ORD_ID|2487gi|428197563|gb|ANFW01002488.1| Metschnikowia fructicola 277 contig_2496, whole genome shotgun sequence	2487	5.62814e-151	99	531.764	276	274
comp1343_c0_seq1	gb	811	gnl|BL_ORD_ID|250gi|428200099|gb|ANFW01000251.1| Metschnikowia fructicola 277 contig_251, whole genome shotgun sequence	250	0	99	1425.81	743	737
comp1344_c0_seq1	gb	1574	gnl|BL_ORD_ID|1591gi|428198459|gb|ANFW01001592.1| Metschnikowia fructicola 277 contig_1597, whole genome shotgun sequence	1591	0	98	2977.99	1570	1551
comp1345_c0_seq1	gb	851	gnl|BL_ORD_ID|1812gi|428198238|gb|ANFW01001813.1| Metschnikowia fructicola 277 contig_1819, whole genome shotgun sequence	1812	0	98	1600.25	851	840
comp1346_c0_seq1	gb	745	gnl|BL_ORD_ID|3442gi|428196608|gb|ANFW01003443.1| Metschnikowia fructicola 277 contig_3454, whole genome shotgun sequence	3442	0	99	1413.91	741	734
comp1347_c0_seq1	gb	1166	gnl|BL_ORD_ID|2471gi|428197579|gb|ANFW01002472.1| Metschnikowia fructicola 277 contig_2480, whole genome shotgun sequence	2471	0	99	2240.55	1166	1157
comp1348_c0_seq1	gb	1201	gnl|BL_ORD_ID|712gi|428199637|gb|ANFW01000713.1| Metschnikowia fructicola 277 contig_714, whole genome shotgun sequence	712	0	98	2272.27	1201	1187
comp1349_c0_seq1	gb	718	gnl|BL_ORD_ID|3511gi|428196539|gb|ANFW01003512.1| Metschnikowia fructicola 277 contig_3523, whole genome shotgun sequence	3511	0	99	1384.18	718	713
comp135_c0_seq1	gb	479	gnl|BL_ORD_ID|747gi|428199602|gb|ANFW01000748.1| Metschnikowia fructicola 277 contig_749, whole genome shotgun sequence	747	0	99	942.111	479	478
comp1350_c0_seq1	gb	941	gnl|BL_ORD_ID|1078gi|428199042|gb|ANFW01001079.1| Metschnikowia fructicola 277 contig_1083, whole genome shotgun sequence	1078	0	97	1695.41	942	919
comp1351_c0_seq1	gb	529	gnl|BL_ORD_ID|1864gi|428198186|gb|ANFW01001865.1| Metschnikowia fructicola 277 contig_1871, whole genome shotgun sequence	1864	0	99	1025.37	529	526
comp1352_c0_seq1	gb	403	gnl|BL_ORD_ID|2734gi|428197316|gb|ANFW01002735.1| Metschnikowia fructicola 277 contig_2744, whole genome shotgun sequence	2734	0	97	710.176	405	394
comp1353_c0_seq1	gb	1976	gnl|BL_ORD_ID|2674gi|428197376|gb|ANFW01002675.1| Metschnikowia fructicola 277 contig_2683, whole genome shotgun sequence	2674	0	99	2292.09	1184	1177
comp1354_c0_seq1	gb	772	gnl|BL_ORD_ID|47gi|428200302|gb|ANFW01000048.1| Metschnikowia fructicola 277 contig_48, whole genome shotgun sequence	47	0	99	1489.24	772	765
comp1355_c0_seq1	gb	2880	gnl|BL_ORD_ID|254gi|428200095|gb|ANFW01000255.1| Metschnikowia fructicola 277 contig_255, whole genome shotgun sequence	254	0	98	5487.65	2880	2846
comp1356_c0_seq1	gb	301	gnl|BL_ORD_ID|2443gi|428197607|gb|ANFW01002444.1| Metschnikowia fructicola 277 contig_2452, whole genome shotgun sequence	2443	1.17514e-170	100	597.181	301	301
comp1357_c0_seq1	gb	952	gnl|BL_ORD_ID|254gi|428200095|gb|ANFW01000255.1| Metschnikowia fructicola 277 contig_255, whole genome shotgun sequence	254	0	99	1840.12	952	946
comp1358_c0_seq1	gb	879	gnl|BL_ORD_ID|2143gi|428197907|gb|ANFW01002144.1| Metschnikowia fructicola 277 contig_2151, whole genome shotgun sequence	2143	0	99	1457.52	759	753
comp1359_c0_seq1	gb	537	gnl|BL_ORD_ID|3042gi|428197008|gb|ANFW01003043.1| Metschnikowia fructicola 277 contig_3053, whole genome shotgun sequence	3042	0	95	906.429	537	514
comp136_c0_seq1	gb	363	gnl|BL_ORD_ID|1977gi|428198073|gb|ANFW01001978.1| Metschnikowia fructicola 277 contig_1984, whole genome shotgun sequence	1977	0	100	718.105	362	362
comp1360_c0_seq1	gb	752	gnl|BL_ORD_ID|1402gi|428198648|gb|ANFW01001403.1| Metschnikowia fructicola 277 contig_1407, whole genome shotgun sequence	1402	0	98	1318.76	721	707
comp1361_c0_seq1	gb	566	gnl|BL_ORD_ID|518gi|428199831|gb|ANFW01000519.1| Metschnikowia fructicola 277 contig_520, whole genome shotgun sequence	518	0	99	1090.79	566	562
comp1362_c0_seq1	gb	797	gnl|BL_ORD_ID|133gi|428200216|gb|ANFW01000134.1| Metschnikowia fructicola 277 contig_134, whole genome shotgun sequence	133	0	99	1495.19	782	775
comp1363_c0_seq1	gb	726	gnl|BL_ORD_ID|86gi|428200263|gb|ANFW01000087.1| Metschnikowia fructicola 277 contig_87, whole genome shotgun sequence	86	0	97	1263.25	710	690
comp1364_c0_seq1	gb	407	gnl|BL_ORD_ID|5086gi|428194964|gb|ANFW01005087.1| Metschnikowia fructicola 277 contig_5100, whole genome shotgun sequence	5086	0	99	799.382	407	406
comp1365_c0_seq1	gb	1486	gnl|BL_ORD_ID|740gi|428199609|gb|ANFW01000741.1| Metschnikowia fructicola 277 contig_742, whole genome shotgun sequence	740	0	98	2825.35	1486	1469
comp1366_c0_seq1	gb	761	gnl|BL_ORD_ID|2818gi|428197232|gb|ANFW01002819.1| Metschnikowia fructicola 277 contig_2829, whole genome shotgun sequence	2818	0	99	1461.49	761	755
comp1367_c0_seq1	gb	1102	gnl|BL_ORD_ID|2698gi|428197352|gb|ANFW01002699.1| Metschnikowia fructicola 277 contig_2707, whole genome shotgun sequence	2698	0	93	1641.88	1085	1019
comp1368_c0_seq1	gb	625	gnl|BL_ORD_ID|1942gi|428198108|gb|ANFW01001943.1| Metschnikowia fructicola 277 contig_1949, whole genome shotgun sequence	1942	0	99	1215.68	625	622
comp1369_c0_seq1	gb	564	gnl|BL_ORD_ID|5492gi|428194558|gb|ANFW01005493.1| Metschnikowia fructicola 277 contig_5506, whole genome shotgun sequence	5492	0	99	1100.7	563	561
comp137_c0_seq1	gb	660	gnl|BL_ORD_ID|1600gi|428198450|gb|ANFW01001601.1| Metschnikowia fructicola 277 contig_1606, whole genome shotgun sequence	1600	0	96	1150.26	660	636
comp1370_c0_seq1	gb	270	gnl|BL_ORD_ID|3544gi|428196506|gb|ANFW01003545.1| Metschnikowia fructicola 277 contig_3556, whole genome shotgun sequence	3544	5.95132e-52	87	202.693	207	182
comp1371_c0_seq1	gb	921	gnl|BL_ORD_ID|1119gi|428198955|gb|ANFW01001120.1| Metschnikowia fructicola 277 contig_1124, whole genome shotgun sequence	1119	0	99	1776.68	921	913
comp1372_c0_seq1	gb	420	gnl|BL_ORD_ID|5049gi|428195001|gb|ANFW01005050.1| Metschnikowia fructicola 277 contig_5063, whole genome shotgun sequence	5049	0	99	817.223	420	418
comp1373_c0_seq1	gb	272	gnl|BL_ORD_ID|452gi|428199897|gb|ANFW01000453.1| Metschnikowia fructicola 277 contig_454, whole genome shotgun sequence	452	1.27303e-148	99	523.834	272	270
comp1374_c0_seq1	gb	499	gnl|BL_ORD_ID|3286gi|428196764|gb|ANFW01003287.1| Metschnikowia fructicola 277 contig_3297, whole genome shotgun sequence	3286	0	99	973.829	499	497
comp1375_c0_seq1	gb	1556	gnl|BL_ORD_ID|99gi|428200250|gb|ANFW01000100.1| Metschnikowia fructicola 277 contig_100, whole genome shotgun sequence	99	0	98	2938.34	1556	1535
comp1376_c0_seq1	gb	664	gnl|BL_ORD_ID|582gi|428199767|gb|ANFW01000583.1| Metschnikowia fructicola 277 contig_584, whole genome shotgun sequence	582	0	99	1287.04	661	658
comp1377_c0_seq1	gb	624	gnl|BL_ORD_ID|1657gi|428198393|gb|ANFW01001658.1| Metschnikowia fructicola 277 contig_1664, whole genome shotgun sequence	1657	0	98	1142.33	624	612
comp1378_c0_seq1	gb	387	gnl|BL_ORD_ID|884gi|428199369|gb|ANFW01000885.1| Metschnikowia fructicola 277 contig_888, whole genome shotgun sequence	884	0	99	751.805	387	385
comp1379_c0_seq1	gb	832	gnl|BL_ORD_ID|1013gi|428199148|gb|ANFW01001014.1| Metschnikowia fructicola 277 contig_1018, whole genome shotgun sequence	1013	0	96	1451.58	832	805
comp138_c0_seq1	gb	391	gnl|BL_ORD_ID|3346gi|428196704|gb|ANFW01003347.1| Metschnikowia fructicola 277 contig_3357, whole genome shotgun sequence	3346	4.20525e-140	95	496.081	310	295
comp1380_c0_seq1	gb	600	gnl|BL_ORD_ID|0gi|428200349|gb|ANFW01000001.1| Metschnikowia fructicola 277 contig_1, whole genome shotgun sequence	0	0	100	1189.91	600	600
comp1381_c0_seq1	gb	473	gnl|BL_ORD_ID|60gi|428200289|gb|ANFW01000061.1| Metschnikowia fructicola 277 contig_61, whole genome shotgun sequence	60	0	98	898.499	473	468
comp1382_c0_seq1	gb	773	gnl|BL_ORD_ID|18gi|428200331|gb|ANFW01000019.1| Metschnikowia fructicola 277 contig_19, whole genome shotgun sequence	18	0	100	1532.85	773	773
comp1383_c0_seq1	gb	1034	gnl|BL_ORD_ID|34gi|428200315|gb|ANFW01000035.1| Metschnikowia fructicola 277 contig_35, whole genome shotgun sequence	34	0	99	1548.71	809	802
comp1384_c0_seq1	gb	660	gnl|BL_ORD_ID|10gi|428200339|gb|ANFW01000011.1| Metschnikowia fructicola 277 contig_11, whole genome shotgun sequence	10	0	100	652.687	329	329
comp1385_c0_seq1	gb	824	gnl|BL_ORD_ID|347gi|428200002|gb|ANFW01000348.1| Metschnikowia fructicola 277 contig_349, whole genome shotgun sequence	347	0	98	1560.61	822	813
comp1386_c0_seq1	gb	1722	gnl|BL_ORD_ID|700gi|428199649|gb|ANFW01000701.1| Metschnikowia fructicola 277 contig_702, whole genome shotgun sequence	700	0	99	1867.87	950	948
comp1387_c0_seq1	gb	472	gnl|BL_ORD_ID|4392gi|428195658|gb|ANFW01004393.1| Metschnikowia fructicola 277 contig_4405, whole genome shotgun sequence	4392	0	99	912.376	472	469
comp1388_c0_seq1	gb	736	gnl|BL_ORD_ID|1268gi|428198782|gb|ANFW01001269.1| Metschnikowia fructicola 277 contig_1273, whole genome shotgun sequence	1268	0	98	1380.21	728	720
comp1389_c0_seq1	gb	1074	gnl|BL_ORD_ID|204gi|428200145|gb|ANFW01000205.1| Metschnikowia fructicola 277 contig_205, whole genome shotgun sequence	204	0	99	2058.18	1074	1065
comp139_c0_seq1	gb	367	gnl|BL_ORD_ID|702gi|428199647|gb|ANFW01000703.1| Metschnikowia fructicola 277 contig_704, whole genome shotgun sequence	702	1.03782e-180	97	630.881	339	332
comp1390_c0_seq1	gb	549	gnl|BL_ORD_ID|2615gi|428197435|gb|ANFW01002616.1| Metschnikowia fructicola 277 contig_2624, whole genome shotgun sequence	2615	0	98	1041.23	549	543
comp1391_c0_seq1	gb	892	gnl|BL_ORD_ID|3214gi|428196836|gb|ANFW01003215.1| Metschnikowia fructicola 277 contig_3225, whole genome shotgun sequence	3214	0	98	1655.76	891	877
comp1392_c0_seq1	gb	2626	gnl|BL_ORD_ID|9gi|428200340|gb|ANFW01000010.1| Metschnikowia fructicola 277 contig_10, whole genome shotgun sequence	9	0	99	5164.53	2626	2619
comp1393_c0_seq1	gb	792	gnl|BL_ORD_ID|748gi|428199601|gb|ANFW01000749.1| Metschnikowia fructicola 277 contig_750, whole genome shotgun sequence	748	0	98	1489.24	792	780
comp1394_c0_seq1	gb	1421	gnl|BL_ORD_ID|2660gi|428197390|gb|ANFW01002661.1| Metschnikowia fructicola 277 contig_2669, whole genome shotgun sequence	2660	0	99	2777.77	1421	1416
comp1395_c0_seq1	gb	877	gnl|BL_ORD_ID|39gi|428200310|gb|ANFW01000040.1| Metschnikowia fructicola 277 contig_40, whole genome shotgun sequence	39	0	96	1524.92	877	850
comp1396_c0_seq1	gb	850	gnl|BL_ORD_ID|2988gi|428197062|gb|ANFW01002989.1| Metschnikowia fructicola 277 contig_2999, whole genome shotgun sequence	2988	0	98	1614.13	850	841
comp1397_c0_seq1	gb	1493	gnl|BL_ORD_ID|160gi|428200189|gb|ANFW01000161.1| Metschnikowia fructicola 277 contig_161, whole genome shotgun sequence	160	0	99	2777.77	1425	1419
comp1398_c0_seq1	gb	511	gnl|BL_ORD_ID|6334gi|428193716|gb|ANFW01006335.1| Metschnikowia fructicola 277 contig_6352, whole genome shotgun sequence	6334	0	99	973.829	499	497
comp1399_c0_seq1	gb	1388	gnl|BL_ORD_ID|3699gi|428196351|gb|ANFW01003700.1| Metschnikowia fructicola 277 contig_3711, whole genome shotgun sequence	3699	0	97	2470.51	1387	1350
comp14_c0_seq1	gb	2608	gnl|BL_ORD_ID|692gi|428199657|gb|ANFW01000693.1| Metschnikowia fructicola 277 contig_694, whole genome shotgun sequence	692	0	98	4789.86	2609	2558
comp14_c1_seq1	gb	291	gnl|BL_ORD_ID|1171gi|428198883|gb|ANFW01001172.1| Metschnikowia fructicola 277 contig_1176, whole genome shotgun sequence	1171	4.2992e-130	96	462.381	273	263
comp140_c0_seq1	gb	3490	gnl|BL_ORD_ID|6gi|428200343|gb|ANFW01000007.1| Metschnikowia fructicola 277 contig_7, whole genome shotgun sequence	6	0	99	6823.76	3490	3474
comp1400_c0_seq1	gb	287	gnl|BL_ORD_ID|2716gi|428197334|gb|ANFW01002717.1| Metschnikowia fructicola 277 contig_2726, whole genome shotgun sequence	2716	1.50173e-157	99	553.57	287	285
comp1401_c0_seq1	gb	1171	gnl|BL_ORD_ID|1363gi|428198687|gb|ANFW01001364.1| Metschnikowia fructicola 277 contig_1368, whole genome shotgun sequence	1363	0	99	2268.31	1172	1166
comp1402_c0_seq1	gb	457	gnl|BL_ORD_ID|2704gi|428197346|gb|ANFW01002705.1| Metschnikowia fructicola 277 contig_2714, whole genome shotgun sequence	2704	0	98	846.958	455	448
comp1403_c0_seq1	gb	780	gnl|BL_ORD_ID|2939gi|428197111|gb|ANFW01002940.1| Metschnikowia fructicola 277 contig_2950, whole genome shotgun sequence	2939	0	98	930.217	493	487
comp1404_c0_seq1	gb	459	gnl|BL_ORD_ID|1572gi|428198478|gb|ANFW01001573.1| Metschnikowia fructicola 277 contig_1578, whole genome shotgun sequence	1572	0	99	894.535	459	457
comp1405_c0_seq1	gb	780	gnl|BL_ORD_ID|1245gi|428198805|gb|ANFW01001246.1| Metschnikowia fructicola 277 contig_1250, whole genome shotgun sequence	1245	0	98	1483.29	780	772
comp1406_c0_seq1	gb	2977	gnl|BL_ORD_ID|283gi|428200066|gb|ANFW01000284.1| Metschnikowia fructicola 277 contig_285, whole genome shotgun sequence	283	0	98	5672.01	2974	2944
comp1407_c0_seq1	gb	796	gnl|BL_ORD_ID|6681gi|428193369|gb|ANFW01006682.1| Metschnikowia fructicola 277 contig_6699, whole genome shotgun sequence	6681	0	98	1489.24	796	783
comp1408_c0_seq1	gb	440	gnl|BL_ORD_ID|1937gi|428198113|gb|ANFW01001938.1| Metschnikowia fructicola 277 contig_1944, whole genome shotgun sequence	1937	0	95	728.017	440	418
comp1409_c0_seq1	gb	753	gnl|BL_ORD_ID|554gi|428199795|gb|ANFW01000555.1| Metschnikowia fructicola 277 contig_556, whole genome shotgun sequence	554	0	99	1453.56	753	748
comp141_c0_seq1	gb	1570	gnl|BL_ORD_ID|1578gi|428198472|gb|ANFW01001579.1| Metschnikowia fructicola 277 contig_1584, whole genome shotgun sequence	1578	0	99	3053.32	1552	1549
comp1410_c0_seq1	gb	1212	gnl|BL_ORD_ID|6gi|428200343|gb|ANFW01000007.1| Metschnikowia fructicola 277 contig_7, whole genome shotgun sequence	6	0	99	2319.85	1191	1184
comp1412_c0_seq1	gb	1108	gnl|BL_ORD_ID|178gi|428200171|gb|ANFW01000179.1| Metschnikowia fructicola 277 contig_179, whole genome shotgun sequence	178	0	99	2141.44	1108	1101
comp1413_c0_seq1	gb	1179	gnl|BL_ORD_ID|3879gi|428196171|gb|ANFW01003880.1| Metschnikowia fructicola 277 contig_3891, whole genome shotgun sequence	3879	0	98	2242.54	1179	1167
comp1415_c0_seq1	gb	689	gnl|BL_ORD_ID|1689gi|428198361|gb|ANFW01001690.1| Metschnikowia fructicola 277 contig_1696, whole genome shotgun sequence	1689	0	99	1326.69	689	684
comp1416_c0_seq1	gb	1014	gnl|BL_ORD_ID|758gi|428199591|gb|ANFW01000759.1| Metschnikowia fructicola 277 contig_760, whole genome shotgun sequence	758	0	98	950.04	500	493
comp1417_c0_seq1	gb	1010	gnl|BL_ORD_ID|405gi|428199944|gb|ANFW01000406.1| Metschnikowia fructicola 277 contig_407, whole genome shotgun sequence	405	0	99	1953.11	1009	1003
comp1418_c0_seq1	gb	1027	gnl|BL_ORD_ID|1433gi|428198617|gb|ANFW01001434.1| Metschnikowia fructicola 277 contig_1438, whole genome shotgun sequence	1433	0	99	1957.08	1027	1017
comp1419_c0_seq1	gb	213	gnl|BL_ORD_ID|4258gi|428195792|gb|ANFW01004259.1| Metschnikowia fructicola 277 contig_4271, whole genome shotgun sequence	4258	2.66204e-118	100	422.734	213	213
comp142_c0_seq1	gb	1014	gnl|BL_ORD_ID|3303gi|428196747|gb|ANFW01003304.1| Metschnikowia fructicola 277 contig_3314, whole genome shotgun sequence	3303	0	99	1939.24	1010	1002
comp1420_c0_seq1	gb	423	gnl|BL_ORD_ID|1950gi|428198100|gb|ANFW01001951.1| Metschnikowia fructicola 277 contig_1957, whole genome shotgun sequence	1950	0	98	785.505	422	415
comp1421_c0_seq1	gb	342	gnl|BL_ORD_ID|7809gi|428192241|gb|ANFW01007810.1| Metschnikowia fructicola 277 contig_7832, whole genome shotgun sequence	7809	0	99	654.67	342	339
comp1422_c0_seq1	gb	794	gnl|BL_ORD_ID|7897gi|428192153|gb|ANFW01007898.1| Metschnikowia fructicola 277 contig_7920, whole genome shotgun sequence	7897	0	99	1518.98	794	787
comp1423_c0_seq1	gb	1081	gnl|BL_ORD_ID|268gi|428200081|gb|ANFW01000269.1| Metschnikowia fructicola 277 contig_269, whole genome shotgun sequence	268	0	98	2056.19	1081	1070
comp1424_c0_seq1	gb	861	gnl|BL_ORD_ID|65gi|428200284|gb|ANFW01000066.1| Metschnikowia fructicola 277 contig_66, whole genome shotgun sequence	65	0	98	1620.08	861	850
comp1425_c0_seq1	gb	1256	gnl|BL_ORD_ID|18gi|428200331|gb|ANFW01000019.1| Metschnikowia fructicola 277 contig_19, whole genome shotgun sequence	18	0	99	2422.93	1256	1247
comp1426_c0_seq1	gb	2136	gnl|BL_ORD_ID|59gi|428200290|gb|ANFW01000060.1| Metschnikowia fructicola 277 contig_60, whole genome shotgun sequence	59	0	98	4074.23	2136	2110
comp1427_c0_seq1	gb	1074	gnl|BL_ORD_ID|2629gi|428197421|gb|ANFW01002630.1| Metschnikowia fructicola 277 contig_2638, whole genome shotgun sequence	2629	0	99	2056.19	1073	1064
comp1428_c0_seq1	gb	237	gnl|BL_ORD_ID|4566gi|428195484|gb|ANFW01004567.1| Metschnikowia fructicola 277 contig_4580, whole genome shotgun sequence	4566	1.7747e-113	96	406.875	230	222
comp1429_c0_seq1	gb	1457	gnl|BL_ORD_ID|7300gi|428192750|gb|ANFW01007301.1| Metschnikowia fructicola 277 contig_7321, whole genome shotgun sequence	7300	0	96	1911.48	1101	1065
comp143_c0_seq1	gb	717	gnl|BL_ORD_ID|2814gi|428197236|gb|ANFW01002815.1| Metschnikowia fructicola 277 contig_2825, whole genome shotgun sequence	2814	0	99	1398.05	717	714
comp1430_c0_seq1	gb	1130	gnl|BL_ORD_ID|3439gi|428196611|gb|ANFW01003440.1| Metschnikowia fructicola 277 contig_3451, whole genome shotgun sequence	3439	0	99	2161.26	1130	1120
comp1431_c0_seq1	gb	1752	gnl|BL_ORD_ID|177gi|428200172|gb|ANFW01000178.1| Metschnikowia fructicola 277 contig_178, whole genome shotgun sequence	177	0	98	3154.42	1684	1657
comp1432_c0_seq1	gb	1861	gnl|BL_ORD_ID|1083gi|428199032|gb|ANFW01001084.1| Metschnikowia fructicola 277 contig_1088, whole genome shotgun sequence	1083	0	99	3544.94	1860	1842
comp1433_c0_seq1	gb	215	gnl|BL_ORD_ID|3796gi|428196254|gb|ANFW01003797.1| Metschnikowia fructicola 277 contig_3808, whole genome shotgun sequence	3796	4.19853e-117	99	418.77	215	214
comp1434_c0_seq1	gb	369	gnl|BL_ORD_ID|1971gi|428198079|gb|ANFW01001972.1| Metschnikowia fructicola 277 contig_1978, whole genome shotgun sequence	1971	8.95231e-132	100	468.328	236	236
comp1435_c0_seq1	gb	1423	gnl|BL_ORD_ID|14gi|428200335|gb|ANFW01000015.1| Metschnikowia fructicola 277 contig_15, whole genome shotgun sequence	14	0	99	2789.67	1423	1419
comp1436_c0_seq1	gb	727	gnl|BL_ORD_ID|222gi|428200127|gb|ANFW01000223.1| Metschnikowia fructicola 277 contig_223, whole genome shotgun sequence	222	0	98	1338.58	719	708
comp1437_c0_seq1	gb	403	gnl|BL_ORD_ID|4308gi|428195742|gb|ANFW01004309.1| Metschnikowia fructicola 277 contig_4321, whole genome shotgun sequence	4308	0	99	791.452	403	402
comp1438_c0_seq1	gb	1363	gnl|BL_ORD_ID|3060gi|428196990|gb|ANFW01003061.1| Metschnikowia fructicola 277 contig_3071, whole genome shotgun sequence	3060	0	99	2670.72	1363	1359
comp1439_c0_seq1	gb	1899	gnl|BL_ORD_ID|168gi|428200181|gb|ANFW01000169.1| Metschnikowia fructicola 277 contig_169, whole genome shotgun sequence	168	0	98	3572.69	1899	1872
comp144_c0_seq1	gb	466	gnl|BL_ORD_ID|2235gi|428197815|gb|ANFW01002236.1| Metschnikowia fructicola 277 contig_2243, whole genome shotgun sequence	2235	0	93	698.282	458	428
comp1440_c0_seq1	gb	908	gnl|BL_ORD_ID|1794gi|428198256|gb|ANFW01001795.1| Metschnikowia fructicola 277 contig_1801, whole genome shotgun sequence	1794	0	98	1667.65	906	888
comp1441_c0_seq1	gb	2300	gnl|BL_ORD_ID|63gi|428200286|gb|ANFW01000064.1| Metschnikowia fructicola 277 contig_64, whole genome shotgun sequence	63	0	98	4387.44	2300	2273
comp1442_c0_seq1	gb	1187	gnl|BL_ORD_ID|40gi|428200309|gb|ANFW01000041.1| Metschnikowia fructicola 277 contig_41, whole genome shotgun sequence	40	0	98	2230.64	1176	1161
comp1443_c0_seq1	gb	721	gnl|BL_ORD_ID|6867gi|428193183|gb|ANFW01006868.1| Metschnikowia fructicola 277 contig_6885, whole genome shotgun sequence	6867	0	100	1419.86	716	716
comp1444_c0_seq1	gb	1196	gnl|BL_ORD_ID|4252gi|428195798|gb|ANFW01004253.1| Metschnikowia fructicola 277 contig_4265, whole genome shotgun sequence	4252	0	98	2060.16	1091	1078
comp1445_c0_seq1	gb	411	gnl|BL_ORD_ID|3537gi|428196513|gb|ANFW01003538.1| Metschnikowia fructicola 277 contig_3549, whole genome shotgun sequence	3537	0	99	807.311	411	410
comp1446_c0_seq1	gb	782	gnl|BL_ORD_ID|1002gi|428199170|gb|ANFW01001003.1| Metschnikowia fructicola 277 contig_1007, whole genome shotgun sequence	1002	0	98	1059.07	562	555
comp1447_c0_seq1	gb	323	gnl|BL_ORD_ID|512gi|428199837|gb|ANFW01000513.1| Metschnikowia fructicola 277 contig_514, whole genome shotgun sequence	512	0	100	640.793	323	323
comp1448_c0_seq1	gb	984	gnl|BL_ORD_ID|1895gi|428198155|gb|ANFW01001896.1| Metschnikowia fructicola 277 contig_1902, whole genome shotgun sequence	1895	0	99	1507.08	776	772
comp1449_c0_seq1	gb	496	gnl|BL_ORD_ID|35gi|428200314|gb|ANFW01000036.1| Metschnikowia fructicola 277 contig_36, whole genome shotgun sequence	35	0	98	942.111	496	489
comp145_c0_seq1	gb	754	gnl|BL_ORD_ID|4879gi|428195171|gb|ANFW01004880.1| Metschnikowia fructicola 277 contig_4893, whole genome shotgun sequence	4879	0	98	1415.89	754	744
comp1450_c0_seq1	gb	577	gnl|BL_ORD_ID|3788gi|428196262|gb|ANFW01003789.1| Metschnikowia fructicola 277 contig_3800, whole genome shotgun sequence	3788	0	100	1144.31	577	577
comp1451_c0_seq1	gb	733	gnl|BL_ORD_ID|6gi|428200343|gb|ANFW01000007.1| Metschnikowia fructicola 277 contig_7, whole genome shotgun sequence	6	0	100	1437.7	725	725
comp1452_c0_seq1	gb	1071	gnl|BL_ORD_ID|780gi|428199554|gb|ANFW01000781.1| Metschnikowia fructicola 277 contig_782, whole genome shotgun sequence	780	0	96	1881.75	1073	1037
comp1453_c0_seq1	gb	614	gnl|BL_ORD_ID|1403gi|428198647|gb|ANFW01001404.1| Metschnikowia fructicola 277 contig_1408, whole genome shotgun sequence	1403	0	98	1136.38	614	602
comp1454_c0_seq1	gb	686	gnl|BL_ORD_ID|90gi|428200259|gb|ANFW01000091.1| Metschnikowia fructicola 277 contig_91, whole genome shotgun sequence	90	0	98	1273.16	686	673
comp1455_c0_seq1	gb	476	gnl|BL_ORD_ID|6gi|428200343|gb|ANFW01000007.1| Metschnikowia fructicola 277 contig_7, whole genome shotgun sequence	6	0	100	944.093	476	476
comp1456_c0_seq1	gb	1023	gnl|BL_ORD_ID|798gi|428199521|gb|ANFW01000799.1| Metschnikowia fructicola 277 contig_800, whole genome shotgun sequence	798	0	98	1931.31	1023	1009
comp1457_c0_seq1	gb	1512	gnl|BL_ORD_ID|150gi|428200199|gb|ANFW01000151.1| Metschnikowia fructicola 277 contig_151, whole genome shotgun sequence	150	0	98	2801.56	1512	1482
comp1458_c0_seq1	gb	248	gnl|BL_ORD_ID|4135gi|428195915|gb|ANFW01004136.1| Metschnikowia fructicola 277 contig_4148, whole genome shotgun sequence	4135	1.55075e-135	99	480.223	246	245
comp1459_c0_seq1	gb	710	gnl|BL_ORD_ID|680gi|428199669|gb|ANFW01000681.1| Metschnikowia fructicola 277 contig_682, whole genome shotgun sequence	680	0	99	1368.32	710	705
comp146_c0_seq1	gb	578	gnl|BL_ORD_ID|1620gi|428198430|gb|ANFW01001621.1| Metschnikowia fructicola 277 contig_1627, whole genome shotgun sequence	1620	0	99	1104.66	569	566
comp1460_c0_seq1	gb	959	gnl|BL_ORD_ID|2861gi|428197189|gb|ANFW01002862.1| Metschnikowia fructicola 277 contig_2872, whole genome shotgun sequence	2861	0	98	1798.49	959	946
comp1461_c0_seq1	gb	569	gnl|BL_ORD_ID|648gi|428199701|gb|ANFW01000649.1| Metschnikowia fructicola 277 contig_650, whole genome shotgun sequence	648	0	99	1049.16	549	544
comp1462_c0_seq1	gb	911	gnl|BL_ORD_ID|596gi|428199753|gb|ANFW01000597.1| Metschnikowia fructicola 277 contig_598, whole genome shotgun sequence	596	0	99	1752.89	904	899
comp1463_c0_seq1	gb	774	gnl|BL_ORD_ID|1gi|428200348|gb|ANFW01000002.1| Metschnikowia fructicola 277 contig_2, whole genome shotgun sequence	1	0	99	1487.26	774	768
comp1464_c0_seq1	gb	395	gnl|BL_ORD_ID|7581gi|428192469|gb|ANFW01007582.1| Metschnikowia fructicola 277 contig_7603, whole genome shotgun sequence	7581	0	99	775.593	395	394
comp1465_c0_seq1	gb	2257	gnl|BL_ORD_ID|179gi|428200170|gb|ANFW01000180.1| Metschnikowia fructicola 277 contig_180, whole genome shotgun sequence	179	0	99	2633.06	1336	1334
comp1466_c0_seq1	gb	466	gnl|BL_ORD_ID|93gi|428200256|gb|ANFW01000094.1| Metschnikowia fructicola 277 contig_94, whole genome shotgun sequence	93	0	99	900.482	466	463
comp1467_c0_seq1	gb	3489	gnl|BL_ORD_ID|124gi|428200225|gb|ANFW01000125.1| Metschnikowia fructicola 277 contig_125, whole genome shotgun sequence	124	0	99	6851.51	3477	3470
comp1468_c0_seq1	gb	575	gnl|BL_ORD_ID|2381gi|428197669|gb|ANFW01002382.1| Metschnikowia fructicola 277 contig_2390, whole genome shotgun sequence	2381	0	98	1092.77	575	569
comp1469_c0_seq1	gb	2246	gnl|BL_ORD_ID|340gi|428200009|gb|ANFW01000341.1| Metschnikowia fructicola 277 contig_342, whole genome shotgun sequence	340	0	99	4296.25	2219	2207
comp147_c0_seq1	gb	405	gnl|BL_ORD_ID|4411gi|428195639|gb|ANFW01004412.1| Metschnikowia fructicola 277 contig_4424, whole genome shotgun sequence	4411	0	99	680.44	347	346
comp1470_c0_seq1	gb	851	gnl|BL_ORD_ID|2455gi|428197595|gb|ANFW01002456.1| Metschnikowia fructicola 277 contig_2464, whole genome shotgun sequence	2455	0	99	1647.83	851	846
comp1471_c0_seq1	gb	714	gnl|BL_ORD_ID|4299gi|428195751|gb|ANFW01004300.1| Metschnikowia fructicola 277 contig_4312, whole genome shotgun sequence	4299	0	96	1217.66	714	692
comp1472_c0_seq1	gb	1008	gnl|BL_ORD_ID|46gi|428200303|gb|ANFW01000047.1| Metschnikowia fructicola 277 contig_47, whole genome shotgun sequence	46	0	98	1711.26	911	899
comp1473_c0_seq1	gb	617	gnl|BL_ORD_ID|4680gi|428195370|gb|ANFW01004681.1| Metschnikowia fructicola 277 contig_4694, whole genome shotgun sequence	4680	0	100	1223.61	617	617
comp1474_c0_seq1	gb	410	gnl|BL_ORD_ID|4224gi|428195826|gb|ANFW01004225.1| Metschnikowia fructicola 277 contig_4237, whole genome shotgun sequence	4224	0	100	797.399	402	402
comp1475_c0_seq1	gb	802	gnl|BL_ORD_ID|3234gi|428196816|gb|ANFW01003235.1| Metschnikowia fructicola 277 contig_3245, whole genome shotgun sequence	3234	0	99	708.193	369	366
comp1476_c0_seq1	gb	639	gnl|BL_ORD_ID|360gi|428199989|gb|ANFW01000361.1| Metschnikowia fructicola 277 contig_362, whole genome shotgun sequence	360	0	99	1251.36	639	637
comp1477_c0_seq1	gb	1411	gnl|BL_ORD_ID|6gi|428200343|gb|ANFW01000007.1| Metschnikowia fructicola 277 contig_7, whole genome shotgun sequence	6	0	100	2752	1388	1388
comp1478_c0_seq1	gb	2306	gnl|BL_ORD_ID|6gi|428200343|gb|ANFW01000007.1| Metschnikowia fructicola 277 contig_7, whole genome shotgun sequence	6	0	99	4470.7	2306	2289
comp1479_c0_seq1	gb	432	gnl|BL_ORD_ID|201gi|428200148|gb|ANFW01000202.1| Metschnikowia fructicola 277 contig_202, whole genome shotgun sequence	201	0	99	848.94	432	431
comp148_c0_seq1	gb	1378	gnl|BL_ORD_ID|243gi|428200106|gb|ANFW01000244.1| Metschnikowia fructicola 277 contig_244, whole genome shotgun sequence	243	0	99	2652.88	1374	1365
comp1480_c0_seq1	gb	472	gnl|BL_ORD_ID|3887gi|428196163|gb|ANFW01003888.1| Metschnikowia fructicola 277 contig_3899, whole genome shotgun sequence	3887	0	99	902.464	471	467
comp1481_c0_seq1	gb	1128	gnl|BL_ORD_ID|1382gi|428198668|gb|ANFW01001383.1| Metschnikowia fructicola 277 contig_1387, whole genome shotgun sequence	1382	0	99	2002.67	1030	1025
comp1482_c0_seq1	gb	838	gnl|BL_ORD_ID|107gi|428200242|gb|ANFW01000108.1| Metschnikowia fructicola 277 contig_108, whole genome shotgun sequence	107	0	98	1590.34	838	827
comp1483_c0_seq1	gb	1340	gnl|BL_ORD_ID|566gi|428199783|gb|ANFW01000567.1| Metschnikowia fructicola 277 contig_568, whole genome shotgun sequence	566	0	98	2529.98	1340	1324
comp1484_c0_seq1	gb	2346	gnl|BL_ORD_ID|1901gi|428198149|gb|ANFW01001902.1| Metschnikowia fructicola 277 contig_1908, whole genome shotgun sequence	1901	0	98	4373.57	2346	2311
comp1485_c0_seq1	gb	211	gnl|BL_ORD_ID|1149gi|428198919|gb|ANFW01001150.1| Metschnikowia fructicola 277 contig_1154, whole genome shotgun sequence	1149	4.11413e-117	100	418.77	211	211
comp1486_c0_seq1	gb	1034	gnl|BL_ORD_ID|510gi|428199839|gb|ANFW01000511.1| Metschnikowia fructicola 277 contig_512, whole genome shotgun sequence	510	0	98	1935.27	1034	1016
comp1487_c0_seq1	gb	911	gnl|BL_ORD_ID|1693gi|428198357|gb|ANFW01001694.1| Metschnikowia fructicola 277 contig_1700, whole genome shotgun sequence	1693	0	98	1687.48	911	896
comp1488_c0_seq1	gb	2024	gnl|BL_ORD_ID|332gi|428200017|gb|ANFW01000333.1| Metschnikowia fructicola 277 contig_334, whole genome shotgun sequence	332	0	99	2163.24	1095	1094
comp1489_c0_seq1	gb	811	gnl|BL_ORD_ID|1802gi|428198248|gb|ANFW01001803.1| Metschnikowia fructicola 277 contig_1809, whole genome shotgun sequence	1802	0	98	1528.89	811	799
comp149_c0_seq1	gb	901	gnl|BL_ORD_ID|399gi|428199950|gb|ANFW01000400.1| Metschnikowia fructicola 277 contig_401, whole genome shotgun sequence	399	0	98	1717.21	899	889
comp1490_c0_seq1	gb	568	gnl|BL_ORD_ID|96gi|428200253|gb|ANFW01000097.1| Metschnikowia fructicola 277 contig_97, whole genome shotgun sequence	96	0	99	1110.61	568	566
comp1491_c0_seq1	gb	1327	gnl|BL_ORD_ID|6gi|428200343|gb|ANFW01000007.1| Metschnikowia fructicola 277 contig_7, whole genome shotgun sequence	6	0	100	2456.63	1239	1239
comp1492_c0_seq1	gb	1502	gnl|BL_ORD_ID|65gi|428200284|gb|ANFW01000066.1| Metschnikowia fructicola 277 contig_66, whole genome shotgun sequence	65	0	99	2587.46	1313	1311
comp1493_c0_seq1	gb	755	gnl|BL_ORD_ID|1397gi|428198653|gb|ANFW01001398.1| Metschnikowia fructicola 277 contig_1402, whole genome shotgun sequence	1397	0	98	1404	752	741
comp1494_c0_seq1	gb	1231	gnl|BL_ORD_ID|232gi|428200117|gb|ANFW01000233.1| Metschnikowia fructicola 277 contig_233, whole genome shotgun sequence	232	0	99	2424.91	1231	1229
comp1496_c0_seq1	gb	573	gnl|BL_ORD_ID|1262gi|428198788|gb|ANFW01001263.1| Metschnikowia fructicola 277 contig_1267, whole genome shotgun sequence	1262	0	98	1063.03	573	562
comp1497_c0_seq1	gb	679	gnl|BL_ORD_ID|3979gi|428196071|gb|ANFW01003980.1| Metschnikowia fructicola 277 contig_3991, whole genome shotgun sequence	3979	0	97	1241.45	679	664
comp1499_c0_seq1	gb	662	gnl|BL_ORD_ID|1495gi|428198555|gb|ANFW01001496.1| Metschnikowia fructicola 277 contig_1500, whole genome shotgun sequence	1495	0	99	1281.09	662	658
comp15_c0_seq1	gb	632	gnl|BL_ORD_ID|4764gi|428195286|gb|ANFW01004765.1| Metschnikowia fructicola 277 contig_4778, whole genome shotgun sequence	4764	0	98	1197.83	632	625
comp15_c1_seq1	gb	348	gnl|BL_ORD_ID|6007gi|428194043|gb|ANFW01006008.1| Metschnikowia fructicola 277 contig_6024, whole genome shotgun sequence	6007	0	99	644.758	337	334
comp150_c0_seq1	gb	992	gnl|BL_ORD_ID|111gi|428200238|gb|ANFW01000112.1| Metschnikowia fructicola 277 contig_112, whole genome shotgun sequence	111	0	98	1867.87	990	976
comp1500_c0_seq1	gb	1927	gnl|BL_ORD_ID|5170gi|428194880|gb|ANFW01005171.1| Metschnikowia fructicola 277 contig_5184, whole genome shotgun sequence	5170	0	98	3303.09	1760	1734
comp1501_c0_seq1	gb	2243	gnl|BL_ORD_ID|0gi|428200349|gb|ANFW01000001.1| Metschnikowia fructicola 277 contig_1, whole genome shotgun sequence	0	0	99	4353.74	2243	2229
comp1502_c0_seq1	gb	2558	gnl|BL_ORD_ID|5983gi|428194067|gb|ANFW01005984.1| Metschnikowia fructicola 277 contig_6000, whole genome shotgun sequence	5983	0	99	2946.27	1538	1525
comp1503_c0_seq1	gb	504	gnl|BL_ORD_ID|0gi|428200349|gb|ANFW01000001.1| Metschnikowia fructicola 277 contig_1, whole genome shotgun sequence	0	0	100	999.599	504	504
comp1504_c0_seq1	gb	1507	gnl|BL_ORD_ID|6gi|428200343|gb|ANFW01000007.1| Metschnikowia fructicola 277 contig_7, whole genome shotgun sequence	6	0	99	2898.69	1507	1492
comp1505_c0_seq1	gb	1022	gnl|BL_ORD_ID|345gi|428200004|gb|ANFW01000346.1| Metschnikowia fructicola 277 contig_347, whole genome shotgun sequence	345	0	99	1978.88	1022	1016
comp1506_c0_seq1	gb	1049	gnl|BL_ORD_ID|379gi|428199970|gb|ANFW01000380.1| Metschnikowia fructicola 277 contig_381, whole genome shotgun sequence	379	0	99	1433.73	751	744
comp1507_c0_seq1	gb	402	gnl|BL_ORD_ID|268gi|428200081|gb|ANFW01000269.1| Metschnikowia fructicola 277 contig_269, whole genome shotgun sequence	268	0	99	759.734	403	399
comp1508_c0_seq1	gb	809	gnl|BL_ORD_ID|4152gi|428195898|gb|ANFW01004153.1| Metschnikowia fructicola 277 contig_4165, whole genome shotgun sequence	4152	0	98	1524.92	809	797
comp1509_c0_seq1	gb	751	gnl|BL_ORD_ID|737gi|428199612|gb|ANFW01000738.1| Metschnikowia fructicola 277 contig_739, whole genome shotgun sequence	737	0	98	1417.88	751	742
comp151_c1_seq1	gb	851	gnl|BL_ORD_ID|1080gi|428199038|gb|ANFW01001081.1| Metschnikowia fructicola 277 contig_1085, whole genome shotgun sequence	1080	0	97	1550.69	851	832
comp1510_c0_seq1	gb	630	gnl|BL_ORD_ID|1305gi|428198745|gb|ANFW01001306.1| Metschnikowia fructicola 277 contig_1310, whole genome shotgun sequence	1305	0	99	1239.46	629	628
comp1511_c0_seq1	gb	228	gnl|BL_ORD_ID|1637gi|428198413|gb|ANFW01001638.1| Metschnikowia fructicola 277 contig_1644, whole genome shotgun sequence	1637	1.83479e-119	100	426.699	215	215
comp1512_c0_seq1	gb	932	gnl|BL_ORD_ID|1618gi|428198432|gb|ANFW01001619.1| Metschnikowia fructicola 277 contig_1625, whole genome shotgun sequence	1618	0	99	1792.54	932	925
comp1513_c0_seq1	gb	1580	gnl|BL_ORD_ID|3621gi|428196429|gb|ANFW01003622.1| Metschnikowia fructicola 277 contig_3633, whole genome shotgun sequence	3621	0	99	3045.39	1580	1569
comp1514_c0_seq1	gb	602	gnl|BL_ORD_ID|2478gi|428197572|gb|ANFW01002479.1| Metschnikowia fructicola 277 contig_2487, whole genome shotgun sequence	2478	0	99	1118.54	584	579
comp1515_c0_seq1	gb	717	gnl|BL_ORD_ID|870gi|428199388|gb|ANFW01000871.1| Metschnikowia fructicola 277 contig_874, whole genome shotgun sequence	870	0	98	1340.56	717	705
comp1516_c0_seq1	gb	756	gnl|BL_ORD_ID|2000gi|428198050|gb|ANFW01002001.1| Metschnikowia fructicola 277 contig_2007, whole genome shotgun sequence	2000	0	98	1427.79	756	745
comp1517_c0_seq1	gb	1303	gnl|BL_ORD_ID|40gi|428200309|gb|ANFW01000041.1| Metschnikowia fructicola 277 contig_41, whole genome shotgun sequence	40	0	100	2583.5	1303	1303
comp1518_c0_seq1	gb	692	gnl|BL_ORD_ID|115gi|428200234|gb|ANFW01000116.1| Metschnikowia fructicola 277 contig_116, whole genome shotgun sequence	115	0	100	1372.28	692	692
comp1519_c0_seq1	gb	1647	gnl|BL_ORD_ID|35gi|428200314|gb|ANFW01000036.1| Metschnikowia fructicola 277 contig_36, whole genome shotgun sequence	35	0	99	3241.64	1647	1644
comp152_c0_seq1	gb	873	gnl|BL_ORD_ID|4111gi|428195939|gb|ANFW01004112.1| Metschnikowia fructicola 277 contig_4124, whole genome shotgun sequence	4111	0	97	1364.35	741	724
comp1520_c0_seq1	gb	714	gnl|BL_ORD_ID|1219gi|428198831|gb|ANFW01001220.1| Metschnikowia fructicola 277 contig_1224, whole genome shotgun sequence	1219	0	99	1400.03	714	712
comp1521_c0_seq1	gb	2175	gnl|BL_ORD_ID|148gi|428200201|gb|ANFW01000149.1| Metschnikowia fructicola 277 contig_149, whole genome shotgun sequence	148	0	99	4288.32	2175	2172
comp1522_c0_seq1	gb	451	gnl|BL_ORD_ID|3998gi|428196052|gb|ANFW01003999.1| Metschnikowia fructicola 277 contig_4010, whole genome shotgun sequence	3998	0	99	878.676	451	449
comp1523_c0_seq1	gb	797	gnl|BL_ORD_ID|642gi|428199707|gb|ANFW01000643.1| Metschnikowia fructicola 277 contig_644, whole genome shotgun sequence	642	0	98	1493.21	797	786
comp1524_c0_seq1	gb	570	gnl|BL_ORD_ID|1987gi|428198063|gb|ANFW01001988.1| Metschnikowia fructicola 277 contig_1994, whole genome shotgun sequence	1987	0	100	1130.43	570	570
comp1525_c0_seq1	gb	243	gnl|BL_ORD_ID|349gi|428200000|gb|ANFW01000350.1| Metschnikowia fructicola 277 contig_351, whole genome shotgun sequence	349	4.61328e-114	93	408.858	259	243
comp1526_c0_seq1	gb	2136	gnl|BL_ORD_ID|105gi|428200244|gb|ANFW01000106.1| Metschnikowia fructicola 277 contig_106, whole genome shotgun sequence	105	0	98	4072.25	2135	2112
comp1527_c0_seq1	gb	286	gnl|BL_ORD_ID|4066gi|428195984|gb|ANFW01004067.1| Metschnikowia fructicola 277 contig_4079, whole genome shotgun sequence	4066	9.94817e-162	100	567.446	286	286
comp1528_c0_seq1	gb	1107	gnl|BL_ORD_ID|1294gi|428198756|gb|ANFW01001295.1| Metschnikowia fructicola 277 contig_1299, whole genome shotgun sequence	1294	0	98	2097.82	1106	1094
comp1529_c0_seq1	gb	1046	gnl|BL_ORD_ID|4042gi|428196008|gb|ANFW01004043.1| Metschnikowia fructicola 277 contig_4054, whole genome shotgun sequence	4042	0	99	2026.46	1046	1040
comp153_c0_seq1	gb	1402	gnl|BL_ORD_ID|1743gi|428198307|gb|ANFW01001744.1| Metschnikowia fructicola 277 contig_1750, whole genome shotgun sequence	1743	0	99	2692.53	1402	1389
comp1530_c0_seq1	gb	817	gnl|BL_ORD_ID|6195gi|428193855|gb|ANFW01006196.1| Metschnikowia fructicola 277 contig_6213, whole genome shotgun sequence	6195	0	99	1588.36	817	813
comp1531_c0_seq1	gb	1492	gnl|BL_ORD_ID|4647gi|428195403|gb|ANFW01004648.1| Metschnikowia fructicola 277 contig_4661, whole genome shotgun sequence	4647	0	96	2163.24	1273	1225
comp1532_c0_seq1	gb	570	gnl|BL_ORD_ID|3898gi|428196152|gb|ANFW01003899.1| Metschnikowia fructicola 277 contig_3910, whole genome shotgun sequence	3898	0	98	1067	570	560
comp1533_c0_seq1	gb	699	gnl|BL_ORD_ID|1942gi|428198108|gb|ANFW01001943.1| Metschnikowia fructicola 277 contig_1949, whole genome shotgun sequence	1942	0	98	1306.86	699	689
comp1534_c0_seq1	gb	2334	gnl|BL_ORD_ID|750gi|428199599|gb|ANFW01000751.1| Metschnikowia fructicola 277 contig_752, whole genome shotgun sequence	750	0	98	4373.57	2326	2296
comp1535_c0_seq1	gb	1122	gnl|BL_ORD_ID|5734gi|428194316|gb|ANFW01005735.1| Metschnikowia fructicola 277 contig_5749, whole genome shotgun sequence	5734	0	98	2064.12	1122	1100
comp1536_c0_seq1	gb	527	gnl|BL_ORD_ID|2361gi|428197689|gb|ANFW01002362.1| Metschnikowia fructicola 277 contig_2370, whole genome shotgun sequence	2361	3.04576e-126	100	450.487	227	227
comp1537_c0_seq1	gb	303	gnl|BL_ORD_ID|341gi|428200008|gb|ANFW01000342.1| Metschnikowia fructicola 277 contig_343, whole genome shotgun sequence	341	4.50427e-167	99	585.287	303	301
comp1538_c0_seq1	gb	862	gnl|BL_ORD_ID|1308gi|428198742|gb|ANFW01001309.1| Metschnikowia fructicola 277 contig_1313, whole genome shotgun sequence	1308	0	98	1629.99	858	849
comp154_c0_seq1	gb	873	gnl|BL_ORD_ID|27gi|428200322|gb|ANFW01000028.1| Metschnikowia fructicola 277 contig_28, whole genome shotgun sequence	27	0	99	1707.3	873	870
comp1540_c0_seq1	gb	721	gnl|BL_ORD_ID|417gi|428199932|gb|ANFW01000418.1| Metschnikowia fructicola 277 contig_419, whole genome shotgun sequence	417	0	97	678.458	378	369
comp1541_c0_seq1	gb	343	gnl|BL_ORD_ID|2039gi|428198011|gb|ANFW01002040.1| Metschnikowia fructicola 277 contig_2047, whole genome shotgun sequence	2039	0	99	672.511	343	342
comp1542_c0_seq1	gb	656	gnl|BL_ORD_ID|676gi|428199673|gb|ANFW01000677.1| Metschnikowia fructicola 277 contig_678, whole genome shotgun sequence	676	0	98	1241.45	654	647
comp1543_c0_seq1	gb	665	gnl|BL_ORD_ID|12gi|428200337|gb|ANFW01000013.1| Metschnikowia fructicola 277 contig_13, whole genome shotgun sequence	12	0	99	1263.25	657	652
comp1544_c0_seq1	gb	1052	gnl|BL_ORD_ID|2591gi|428197459|gb|ANFW01002592.1| Metschnikowia fructicola 277 contig_2600, whole genome shotgun sequence	2591	0	99	2054.21	1052	1048
comp1545_c0_seq1	gb	1086	gnl|BL_ORD_ID|6262gi|428193788|gb|ANFW01006263.1| Metschnikowia fructicola 277 contig_6280, whole genome shotgun sequence	6262	0	99	1907.52	990	983
comp1546_c0_seq1	gb	318	gnl|BL_ORD_ID|3449gi|428196601|gb|ANFW01003450.1| Metschnikowia fructicola 277 contig_3461, whole genome shotgun sequence	3449	7.97702e-172	99	601.146	311	310
comp1547_c0_seq1	gb	1468	gnl|BL_ORD_ID|268gi|428200081|gb|ANFW01000269.1| Metschnikowia fructicola 277 contig_269, whole genome shotgun sequence	268	0	99	2841.21	1465	1457
comp1548_c0_seq1	gb	1205	gnl|BL_ORD_ID|3460gi|428196590|gb|ANFW01003461.1| Metschnikowia fructicola 277 contig_3472, whole genome shotgun sequence	3460	0	94	1441.66	908	861
comp1549_c0_seq1	gb	346	gnl|BL_ORD_ID|642gi|428199707|gb|ANFW01000643.1| Metschnikowia fructicola 277 contig_644, whole genome shotgun sequence	642	6.96484e-154	97	541.676	309	300
comp155_c0_seq1	gb	1962	gnl|BL_ORD_ID|0gi|428200349|gb|ANFW01000001.1| Metschnikowia fructicola 277 contig_1, whole genome shotgun sequence	0	0	100	3876	1955	1955
comp1550_c0_seq1	gb	500	gnl|BL_ORD_ID|213gi|428200136|gb|ANFW01000214.1| Metschnikowia fructicola 277 contig_214, whole genome shotgun sequence	213	0	99	975.811	500	498
comp1551_c0_seq1	gb	294	gnl|BL_ORD_ID|4899gi|428195151|gb|ANFW01004900.1| Metschnikowia fructicola 277 contig_4913, whole genome shotgun sequence	4899	2.98895e-100	100	363.264	183	183
comp1552_c0_seq1	gb	234	gnl|BL_ORD_ID|3595gi|428196455|gb|ANFW01003596.1| Metschnikowia fructicola 277 contig_3607, whole genome shotgun sequence	3595	4.95701e-123	98	438.593	233	230
comp1553_c0_seq1	gb	707	gnl|BL_ORD_ID|3436gi|428196614|gb|ANFW01003437.1| Metschnikowia fructicola 277 contig_3448, whole genome shotgun sequence	3436	0	99	1346.51	707	700
comp1554_c0_seq1	gb	2101	gnl|BL_ORD_ID|1019gi|428199141|gb|ANFW01001020.1| Metschnikowia fructicola 277 contig_1024, whole genome shotgun sequence	1019	0	99	3761.02	1959	1941
comp1555_c0_seq1	gb	3519	gnl|BL_ORD_ID|10gi|428200339|gb|ANFW01000011.1| Metschnikowia fructicola 277 contig_11, whole genome shotgun sequence	10	0	100	6976.4	3519	3519
comp1556_c0_seq1	gb	729	gnl|BL_ORD_ID|7gi|428200342|gb|ANFW01000008.1| Metschnikowia fructicola 277 contig_8, whole genome shotgun sequence	7	0	98	1360.39	729	715
comp1557_c0_seq1	gb	472	gnl|BL_ORD_ID|3758gi|428196292|gb|ANFW01003759.1| Metschnikowia fructicola 277 contig_3770, whole genome shotgun sequence	3758	0	99	846.958	435	433
comp1558_c0_seq1	gb	571	gnl|BL_ORD_ID|354gi|428199995|gb|ANFW01000355.1| Metschnikowia fructicola 277 contig_356, whole genome shotgun sequence	354	0	96	971.846	571	549
comp1559_c0_seq1	gb	962	gnl|BL_ORD_ID|1180gi|428198870|gb|ANFW01001181.1| Metschnikowia fructicola 277 contig_1185, whole genome shotgun sequence	1180	0	99	1828.22	958	949
comp156_c0_seq1	gb	581	gnl|BL_ORD_ID|1526gi|428198524|gb|ANFW01001527.1| Metschnikowia fructicola 277 contig_1531, whole genome shotgun sequence	1526	0	99	1128.45	581	578
comp1560_c0_seq1	gb	599	gnl|BL_ORD_ID|3501gi|428196549|gb|ANFW01003502.1| Metschnikowia fructicola 277 contig_3513, whole genome shotgun sequence	3501	0	99	1156.21	599	595
comp1561_c0_seq1	gb	1182	gnl|BL_ORD_ID|97gi|428200252|gb|ANFW01000098.1| Metschnikowia fructicola 277 contig_98, whole genome shotgun sequence	97	0	99	2319.85	1182	1179
comp1562_c0_seq1	gb	1457	gnl|BL_ORD_ID|7837gi|428192213|gb|ANFW01007838.1| Metschnikowia fructicola 277 contig_7860, whole genome shotgun sequence	7837	0	98	2198.92	1163	1147
comp1563_c0_seq1	gb	2456	gnl|BL_ORD_ID|227gi|428200122|gb|ANFW01000228.1| Metschnikowia fructicola 277 contig_228, whole genome shotgun sequence	227	0	100	4869.15	2456	2456
comp1564_c0_seq1	gb	291	gnl|BL_ORD_ID|7651gi|428192399|gb|ANFW01007652.1| Metschnikowia fructicola 277 contig_7673, whole genome shotgun sequence	7651	6.25152e-160	99	561.499	291	289
comp1565_c0_seq1	gb	545	gnl|BL_ORD_ID|824gi|428199484|gb|ANFW01000825.1| Metschnikowia fructicola 277 contig_826, whole genome shotgun sequence	824	0	100	1080.88	545	545
comp1566_c0_seq1	gb	863	gnl|BL_ORD_ID|360gi|428199989|gb|ANFW01000361.1| Metschnikowia fructicola 277 contig_362, whole genome shotgun sequence	360	0	98	1626.02	856	847
comp1567_c0_seq1	gb	1928	gnl|BL_ORD_ID|252gi|428200097|gb|ANFW01000253.1| Metschnikowia fructicola 277 contig_253, whole genome shotgun sequence	252	0	99	3770.93	1922	1917
comp1568_c0_seq1	gb	467	gnl|BL_ORD_ID|2803gi|428197247|gb|ANFW01002804.1| Metschnikowia fructicola 277 contig_2814, whole genome shotgun sequence	2803	0	98	846.958	459	451
comp1569_c0_seq1	gb	1184	gnl|BL_ORD_ID|818gi|428199493|gb|ANFW01000819.1| Metschnikowia fructicola 277 contig_820, whole genome shotgun sequence	818	0	98	2268.31	1184	1172
comp157_c0_seq1	gb	1602	gnl|BL_ORD_ID|320gi|428200029|gb|ANFW01000321.1| Metschnikowia fructicola 277 contig_322, whole genome shotgun sequence	320	0	98	2827.33	1506	1486
comp1570_c0_seq1	gb	667	gnl|BL_ORD_ID|4602gi|428195448|gb|ANFW01004603.1| Metschnikowia fructicola 277 contig_4616, whole genome shotgun sequence	4602	0	99	1296.95	666	663
comp1571_c0_seq1	gb	1896	gnl|BL_ORD_ID|1277gi|428198773|gb|ANFW01001278.1| Metschnikowia fructicola 277 contig_1282, whole genome shotgun sequence	1277	0	99	3663.88	1896	1884
comp1572_c0_seq1	gb	780	gnl|BL_ORD_ID|1144gi|428198926|gb|ANFW01001145.1| Metschnikowia fructicola 277 contig_1149, whole genome shotgun sequence	1144	0	99	1433.73	747	741
comp1573_c0_seq1	gb	606	gnl|BL_ORD_ID|1283gi|428198767|gb|ANFW01001284.1| Metschnikowia fructicola 277 contig_1288, whole genome shotgun sequence	1283	0	99	1178.01	606	603
comp1575_c0_seq1	gb	310	gnl|BL_ORD_ID|1093gi|428199000|gb|ANFW01001094.1| Metschnikowia fructicola 277 contig_1098, whole genome shotgun sequence	1093	1.25863e-173	99	607.093	310	309
comp1576_c0_seq1	gb	846	gnl|BL_ORD_ID|2071gi|428197979|gb|ANFW01002072.1| Metschnikowia fructicola 277 contig_2079, whole genome shotgun sequence	2071	0	99	1635.93	846	839
comp1577_c0_seq1	gb	1219	gnl|BL_ORD_ID|3164gi|428196886|gb|ANFW01003165.1| Metschnikowia fructicola 277 contig_3175, whole genome shotgun sequence	3164	0	99	2361.48	1219	1212
comp1578_c0_seq1	gb	520	gnl|BL_ORD_ID|5465gi|428194585|gb|ANFW01005466.1| Metschnikowia fructicola 277 contig_5479, whole genome shotgun sequence	5465	0	99	1023.39	520	519
comp1579_c0_seq1	gb	1225	gnl|BL_ORD_ID|1996gi|428198054|gb|ANFW01001997.1| Metschnikowia fructicola 277 contig_2003, whole genome shotgun sequence	1996	0	99	1554.66	804	799
comp158_c0_seq1	gb	845	gnl|BL_ORD_ID|2385gi|428197665|gb|ANFW01002386.1| Metschnikowia fructicola 277 contig_2394, whole genome shotgun sequence	2385	0	99	1600.25	839	831
comp1580_c0_seq1	gb	340	gnl|BL_ORD_ID|4707gi|428195343|gb|ANFW01004708.1| Metschnikowia fructicola 277 contig_4721, whole genome shotgun sequence	4707	3.13838e-165	97	579.34	328	319
comp1581_c0_seq1	gb	660	gnl|BL_ORD_ID|1473gi|428198577|gb|ANFW01001474.1| Metschnikowia fructicola 277 contig_1478, whole genome shotgun sequence	1473	0	94	1067	660	624
comp1583_c0_seq1	gb	603	gnl|BL_ORD_ID|3766gi|428196284|gb|ANFW01003767.1| Metschnikowia fructicola 277 contig_3778, whole genome shotgun sequence	3766	0	99	1179.99	603	601
comp1584_c0_seq1	gb	1235	gnl|BL_ORD_ID|2547gi|428197503|gb|ANFW01002548.1| Metschnikowia fructicola 277 contig_2556, whole genome shotgun sequence	2547	0	97	1879.76	1030	1005
comp1585_c0_seq1	gb	883	gnl|BL_ORD_ID|4024gi|428196026|gb|ANFW01004025.1| Metschnikowia fructicola 277 contig_4036, whole genome shotgun sequence	4024	0	98	1653.78	882	870
comp1586_c0_seq1	gb	411	gnl|BL_ORD_ID|93gi|428200256|gb|ANFW01000094.1| Metschnikowia fructicola 277 contig_94, whole genome shotgun sequence	93	0	95	670.529	410	392
comp1587_c0_seq1	gb	1143	gnl|BL_ORD_ID|3495gi|428196555|gb|ANFW01003496.1| Metschnikowia fructicola 277 contig_3507, whole genome shotgun sequence	3495	0	98	1976.9	1059	1041
comp1588_c0_seq1	gb	417	gnl|BL_ORD_ID|3670gi|428196380|gb|ANFW01003671.1| Metschnikowia fructicola 277 contig_3682, whole genome shotgun sequence	3670	0	99	803.346	417	414
comp1589_c0_seq1	gb	2104	gnl|BL_ORD_ID|1359gi|428198691|gb|ANFW01001360.1| Metschnikowia fructicola 277 contig_1364, whole genome shotgun sequence	1359	0	99	4002.87	2077	2062
comp159_c0_seq1	gb	994	gnl|BL_ORD_ID|3367gi|428196683|gb|ANFW01003368.1| Metschnikowia fructicola 277 contig_3379, whole genome shotgun sequence	3367	0	99	1850.03	953	948
comp1590_c0_seq1	gb	1077	gnl|BL_ORD_ID|852gi|428199428|gb|ANFW01000853.1| Metschnikowia fructicola 277 contig_856, whole genome shotgun sequence	852	0	99	2087.91	1077	1071
comp1591_c0_seq1	gb	1041	gnl|BL_ORD_ID|2898gi|428197152|gb|ANFW01002899.1| Metschnikowia fructicola 277 contig_2909, whole genome shotgun sequence	2898	0	97	1895.62	1041	1018
comp1592_c0_seq1	gb	1000	gnl|BL_ORD_ID|0gi|428200349|gb|ANFW01000001.1| Metschnikowia fructicola 277 contig_1, whole genome shotgun sequence	0	0	100	1982.85	1000	1000
comp1593_c0_seq1	gb	504	gnl|BL_ORD_ID|4004gi|428196046|gb|ANFW01004005.1| Metschnikowia fructicola 277 contig_4016, whole genome shotgun sequence	4004	0	95	829.117	499	477
comp1594_c0_seq1	gb	869	gnl|BL_ORD_ID|523gi|428199826|gb|ANFW01000524.1| Metschnikowia fructicola 277 contig_525, whole genome shotgun sequence	523	0	98	1651.79	869	860
comp1595_c0_seq1	gb	1613	gnl|BL_ORD_ID|544gi|428199805|gb|ANFW01000545.1| Metschnikowia fructicola 277 contig_546, whole genome shotgun sequence	544	0	99	3156.4	1612	1607
comp1596_c0_seq1	gb	220	gnl|BL_ORD_ID|2771gi|428197279|gb|ANFW01002772.1| Metschnikowia fructicola 277 contig_2781, whole genome shotgun sequence	2771	1.83291e-122	100	436.611	220	220
comp1597_c0_seq1	gb	491	gnl|BL_ORD_ID|4284gi|428195766|gb|ANFW01004285.1| Metschnikowia fructicola 277 contig_4297, whole genome shotgun sequence	4284	0	99	965.899	491	490
comp1598_c0_seq1	gb	916	gnl|BL_ORD_ID|2759gi|428197291|gb|ANFW01002760.1| Metschnikowia fructicola 277 contig_2769, whole genome shotgun sequence	2759	0	98	755.77	397	393
comp1599_c0_seq1	gb	605	gnl|BL_ORD_ID|2098gi|428197952|gb|ANFW01002099.1| Metschnikowia fructicola 277 contig_2106, whole genome shotgun sequence	2098	0	99	1181.98	600	599
comp16_c0_seq1	gb	526	gnl|BL_ORD_ID|3698gi|428196352|gb|ANFW01003699.1| Metschnikowia fructicola 277 contig_3710, whole genome shotgun sequence	3698	0	99	952.023	492	489
comp160_c0_seq1	gb	490	gnl|BL_ORD_ID|5274gi|428194776|gb|ANFW01005275.1| Metschnikowia fructicola 277 contig_5288, whole genome shotgun sequence	5274	0	99	948.058	490	487
comp1600_c0_seq1	gb	874	gnl|BL_ORD_ID|484gi|428199865|gb|ANFW01000485.1| Metschnikowia fructicola 277 contig_486, whole genome shotgun sequence	484	0	98	1629.99	874	861
comp1601_c0_seq1	gb	318	gnl|BL_ORD_ID|3082gi|428196968|gb|ANFW01003083.1| Metschnikowia fructicola 277 contig_3093, whole genome shotgun sequence	3082	3.15202e-171	98	599.164	318	314
comp1602_c0_seq1	gb	998	gnl|BL_ORD_ID|2113gi|428197937|gb|ANFW01002114.1| Metschnikowia fructicola 277 contig_2121, whole genome shotgun sequence	2113	0	99	1939.24	998	993
comp1603_c0_seq1	gb	1768	gnl|BL_ORD_ID|314gi|428200035|gb|ANFW01000315.1| Metschnikowia fructicola 277 contig_316, whole genome shotgun sequence	314	0	99	3352.65	1759	1742
comp1604_c0_seq1	gb	388	gnl|BL_ORD_ID|194gi|428200155|gb|ANFW01000195.1| Metschnikowia fructicola 277 contig_195, whole genome shotgun sequence	194	0	98	722.07	384	379
comp1605_c0_seq1	gb	650	gnl|BL_ORD_ID|523gi|428199826|gb|ANFW01000524.1| Metschnikowia fructicola 277 contig_525, whole genome shotgun sequence	523	0	98	1239.46	650	642
comp1606_c0_seq1	gb	791	gnl|BL_ORD_ID|1387gi|428198663|gb|ANFW01001388.1| Metschnikowia fructicola 277 contig_1392, whole genome shotgun sequence	1387	0	90	957.97	797	719
comp1607_c0_seq1	gb	1394	gnl|BL_ORD_ID|963gi|428199231|gb|ANFW01000964.1| Metschnikowia fructicola 277 contig_968, whole genome shotgun sequence	963	0	98	2656.85	1394	1377
comp1608_c0_seq1	gb	592	gnl|BL_ORD_ID|498gi|428199851|gb|ANFW01000499.1| Metschnikowia fructicola 277 contig_500, whole genome shotgun sequence	498	0	99	1134.4	592	587
comp1609_c0_seq1	gb	486	gnl|BL_ORD_ID|7159gi|428192891|gb|ANFW01007160.1| Metschnikowia fructicola 277 contig_7178, whole genome shotgun sequence	7159	0	99	955.988	486	485
comp161_c0_seq1	gb	1044	gnl|BL_ORD_ID|285gi|428200064|gb|ANFW01000286.1| Metschnikowia fructicola 277 contig_287, whole genome shotgun sequence	285	0	99	1895.62	968	965
comp1610_c0_seq1	gb	656	gnl|BL_ORD_ID|1615gi|428198435|gb|ANFW01001616.1| Metschnikowia fructicola 277 contig_1622, whole genome shotgun sequence	1615	0	99	1269.2	656	652
comp1611_c0_seq1	gb	1244	gnl|BL_ORD_ID|5275gi|428194775|gb|ANFW01005276.1| Metschnikowia fructicola 277 contig_5289, whole genome shotgun sequence	5275	0	99	2411.04	1244	1237
comp1612_c0_seq1	gb	1743	gnl|BL_ORD_ID|2690gi|428197360|gb|ANFW01002691.1| Metschnikowia fructicola 277 contig_2699, whole genome shotgun sequence	2690	0	98	3279.31	1742	1720
comp1613_c0_seq1	gb	408	gnl|BL_ORD_ID|285gi|428200064|gb|ANFW01000286.1| Metschnikowia fructicola 277 contig_287, whole genome shotgun sequence	285	0	98	767.664	408	401
comp1614_c0_seq1	gb	2695	gnl|BL_ORD_ID|313gi|428200036|gb|ANFW01000314.1| Metschnikowia fructicola 277 contig_315, whole genome shotgun sequence	313	0	99	5247.78	2683	2674
comp1615_c0_seq1	gb	859	gnl|BL_ORD_ID|797gi|428199522|gb|ANFW01000798.1| Metschnikowia fructicola 277 contig_799, whole genome shotgun sequence	797	0	99	1679.55	859	856
comp1616_c0_seq1	gb	819	gnl|BL_ORD_ID|7842gi|428192208|gb|ANFW01007843.1| Metschnikowia fructicola 277 contig_7865, whole genome shotgun sequence	7842	0	100	1378.23	695	695
comp1617_c0_seq1	gb	896	gnl|BL_ORD_ID|1359gi|428198691|gb|ANFW01001360.1| Metschnikowia fructicola 277 contig_1364, whole genome shotgun sequence	1359	0	98	1695.41	896	884
comp1618_c0_seq1	gb	506	gnl|BL_ORD_ID|3600gi|428196450|gb|ANFW01003601.1| Metschnikowia fructicola 277 contig_3612, whole genome shotgun sequence	3600	0	99	979.776	506	503
comp1619_c0_seq1	gb	1737	gnl|BL_ORD_ID|229gi|428200120|gb|ANFW01000230.1| Metschnikowia fructicola 277 contig_230, whole genome shotgun sequence	229	0	100	3443.84	1737	1737
comp162_c0_seq1	gb	783	gnl|BL_ORD_ID|359gi|428199990|gb|ANFW01000360.1| Metschnikowia fructicola 277 contig_361, whole genome shotgun sequence	359	0	99	1513.03	783	779
comp1620_c0_seq1	gb	1131	gnl|BL_ORD_ID|3615gi|428196435|gb|ANFW01003616.1| Metschnikowia fructicola 277 contig_3627, whole genome shotgun sequence	3615	0	98	2139.45	1131	1118
comp1621_c0_seq1	gb	405	gnl|BL_ORD_ID|3497gi|428196553|gb|ANFW01003498.1| Metschnikowia fructicola 277 contig_3509, whole genome shotgun sequence	3497	0	98	731.982	405	397
comp1622_c0_seq1	gb	915	gnl|BL_ORD_ID|3559gi|428196491|gb|ANFW01003560.1| Metschnikowia fructicola 277 contig_3571, whole genome shotgun sequence	3559	0	99	1770.74	913	908
comp1623_c0_seq1	gb	692	gnl|BL_ORD_ID|5358gi|428194692|gb|ANFW01005359.1| Metschnikowia fructicola 277 contig_5372, whole genome shotgun sequence	5358	0	96	1237.48	692	671
comp1624_c0_seq1	gb	589	gnl|BL_ORD_ID|404gi|428199945|gb|ANFW01000405.1| Metschnikowia fructicola 277 contig_406, whole genome shotgun sequence	404	0	98	1063.03	568	560
comp1625_c0_seq1	gb	372	gnl|BL_ORD_ID|684gi|428199665|gb|ANFW01000685.1| Metschnikowia fructicola 277 contig_686, whole genome shotgun sequence	684	0	99	729.999	372	371
comp1626_c0_seq1	gb	862	gnl|BL_ORD_ID|6gi|428200343|gb|ANFW01000007.1| Metschnikowia fructicola 277 contig_7, whole genome shotgun sequence	6	0	99	1693.42	862	860
comp1627_c0_seq1	gb	279	gnl|BL_ORD_ID|1468gi|428198582|gb|ANFW01001469.1| Metschnikowia fructicola 277 contig_1473, whole genome shotgun sequence	1468	8.6599e-153	99	537.711	279	277
comp1628_c0_seq1	gb	3126	gnl|BL_ORD_ID|15gi|428200334|gb|ANFW01000016.1| Metschnikowia fructicola 277 contig_16, whole genome shotgun sequence	15	0	99	3398.25	1759	1746
comp1629_c0_seq1	gb	1423	gnl|BL_ORD_ID|160gi|428200189|gb|ANFW01000161.1| Metschnikowia fructicola 277 contig_161, whole genome shotgun sequence	160	0	99	2805.52	1423	1421
comp163_c0_seq1	gb	878	gnl|BL_ORD_ID|1644gi|428198406|gb|ANFW01001645.1| Metschnikowia fructicola 277 contig_1651, whole genome shotgun sequence	1644	0	99	1701.35	878	873
comp1630_c0_seq1	gb	1362	gnl|BL_ORD_ID|18gi|428200331|gb|ANFW01000019.1| Metschnikowia fructicola 277 contig_19, whole genome shotgun sequence	18	0	99	2113.68	1070	1069
comp1631_c0_seq1	gb	796	gnl|BL_ORD_ID|2525gi|428197525|gb|ANFW01002526.1| Metschnikowia fructicola 277 contig_2534, whole genome shotgun sequence	2525	0	99	1528.89	791	786
comp1632_c0_seq1	gb	883	gnl|BL_ORD_ID|551gi|428199798|gb|ANFW01000552.1| Metschnikowia fructicola 277 contig_553, whole genome shotgun sequence	551	0	100	1396.07	704	704
comp1633_c0_seq1	gb	471	gnl|BL_ORD_ID|4353gi|428195697|gb|ANFW01004354.1| Metschnikowia fructicola 277 contig_4366, whole genome shotgun sequence	4353	0	100	934.182	471	471
comp1634_c0_seq1	gb	1050	gnl|BL_ORD_ID|651gi|428199698|gb|ANFW01000652.1| Metschnikowia fructicola 277 contig_653, whole genome shotgun sequence	651	0	99	2012.58	1039	1033
comp1635_c0_seq1	gb	2629	gnl|BL_ORD_ID|441gi|428199908|gb|ANFW01000442.1| Metschnikowia fructicola 277 contig_443, whole genome shotgun sequence	441	0	99	5124.88	2629	2618
comp1636_c0_seq1	gb	973	gnl|BL_ORD_ID|2608gi|428197442|gb|ANFW01002609.1| Metschnikowia fructicola 277 contig_2617, whole genome shotgun sequence	2608	0	98	1826.24	973	960
comp1637_c0_seq1	gb	1044	gnl|BL_ORD_ID|618gi|428199731|gb|ANFW01000619.1| Metschnikowia fructicola 277 contig_620, whole genome shotgun sequence	618	0	99	2038.35	1044	1040
comp1638_c0_seq1	gb	897	gnl|BL_ORD_ID|2957gi|428197093|gb|ANFW01002958.1| Metschnikowia fructicola 277 contig_2968, whole genome shotgun sequence	2957	0	99	1746.95	897	893
comp1639_c0_seq1	gb	433	gnl|BL_ORD_ID|3303gi|428196747|gb|ANFW01003304.1| Metschnikowia fructicola 277 contig_3314, whole genome shotgun sequence	3303	0	99	850.923	433	432
comp164_c0_seq1	gb	834	gnl|BL_ORD_ID|1013gi|428199148|gb|ANFW01001014.1| Metschnikowia fructicola 277 contig_1018, whole genome shotgun sequence	1013	0	98	1582.41	834	825
comp1640_c0_seq1	gb	688	gnl|BL_ORD_ID|1697gi|428198353|gb|ANFW01001698.1| Metschnikowia fructicola 277 contig_1704, whole genome shotgun sequence	1697	0	100	1364.35	688	688
comp1641_c0_seq1	gb	972	gnl|BL_ORD_ID|3497gi|428196553|gb|ANFW01003498.1| Metschnikowia fructicola 277 contig_3509, whole genome shotgun sequence	3497	0	92	1306.86	975	901
comp1642_c0_seq1	gb	732	gnl|BL_ORD_ID|259gi|428200090|gb|ANFW01000260.1| Metschnikowia fructicola 277 contig_260, whole genome shotgun sequence	259	0	98	1388.14	732	724
comp1643_c0_seq1	gb	723	gnl|BL_ORD_ID|1242gi|428198808|gb|ANFW01001243.1| Metschnikowia fructicola 277 contig_1247, whole genome shotgun sequence	1242	0	99	1407.96	722	719
comp1644_c0_seq1	gb	1435	gnl|BL_ORD_ID|55gi|428200294|gb|ANFW01000056.1| Metschnikowia fructicola 277 contig_56, whole genome shotgun sequence	55	0	99	2797.59	1435	1429
comp1645_c0_seq1	gb	957	gnl|BL_ORD_ID|5081gi|428194969|gb|ANFW01005082.1| Metschnikowia fructicola 277 contig_5095, whole genome shotgun sequence	5081	0	98	1604.22	839	829
comp1646_c0_seq1	gb	1561	gnl|BL_ORD_ID|9gi|428200340|gb|ANFW01000010.1| Metschnikowia fructicola 277 contig_10, whole genome shotgun sequence	9	0	100	3094.95	1561	1561
comp1647_c0_seq1	gb	1323	gnl|BL_ORD_ID|1379gi|428198671|gb|ANFW01001380.1| Metschnikowia fructicola 277 contig_1384, whole genome shotgun sequence	1379	0	99	2591.43	1323	1319
comp1649_c0_seq1	gb	485	gnl|BL_ORD_ID|5513gi|428194537|gb|ANFW01005514.1| Metschnikowia fructicola 277 contig_5527, whole genome shotgun sequence	5513	0	99	930.217	485	481
comp165_c0_seq1	gb	578	gnl|BL_ORD_ID|2575gi|428197475|gb|ANFW01002576.1| Metschnikowia fructicola 277 contig_2584, whole genome shotgun sequence	2575	0	99	1065.02	545	543
comp1650_c0_seq1	gb	1233	gnl|BL_ORD_ID|0gi|428200349|gb|ANFW01000001.1| Metschnikowia fructicola 277 contig_1, whole genome shotgun sequence	0	0	100	2444.74	1233	1233
comp1651_c0_seq1	gb	341	gnl|BL_ORD_ID|7148gi|428192902|gb|ANFW01007149.1| Metschnikowia fructicola 277 contig_7167, whole genome shotgun sequence	7148	0	100	676.476	341	341
comp1652_c0_seq1	gb	1026	gnl|BL_ORD_ID|688gi|428199661|gb|ANFW01000689.1| Metschnikowia fructicola 277 contig_690, whole genome shotgun sequence	688	0	97	1798.49	1029	999
comp1653_c0_seq1	gb	897	gnl|BL_ORD_ID|1431gi|428198619|gb|ANFW01001432.1| Metschnikowia fructicola 277 contig_1436, whole genome shotgun sequence	1431	0	97	1174.05	672	652
comp1654_c0_seq1	gb	440	gnl|BL_ORD_ID|252gi|428200097|gb|ANFW01000253.1| Metschnikowia fructicola 277 contig_253, whole genome shotgun sequence	252	0	100	872.729	440	440
comp1655_c0_seq1	gb	840	gnl|BL_ORD_ID|5191gi|428194859|gb|ANFW01005192.1| Metschnikowia fructicola 277 contig_5205, whole genome shotgun sequence	5191	0	99	1649.81	840	838
comp1656_c0_seq1	gb	424	gnl|BL_ORD_ID|39gi|428200310|gb|ANFW01000040.1| Metschnikowia fructicola 277 contig_40, whole genome shotgun sequence	39	0	97	769.646	424	413
comp1657_c0_seq1	gb	609	gnl|BL_ORD_ID|938gi|428199276|gb|ANFW01000939.1| Metschnikowia fructicola 277 contig_943, whole genome shotgun sequence	938	0	99	1140.35	587	584
comp1658_c0_seq1	gb	559	gnl|BL_ORD_ID|4406gi|428195644|gb|ANFW01004407.1| Metschnikowia fructicola 277 contig_4419, whole genome shotgun sequence	4406	0	99	1070.96	552	549
comp1659_c0_seq1	gb	449	gnl|BL_ORD_ID|577gi|428199772|gb|ANFW01000578.1| Metschnikowia fructicola 277 contig_579, whole genome shotgun sequence	577	0	99	841.011	432	430
comp166_c0_seq1	gb	745	gnl|BL_ORD_ID|2588gi|428197462|gb|ANFW01002589.1| Metschnikowia fructicola 277 contig_2597, whole genome shotgun sequence	2588	0	98	1213.69	648	639
comp166_c1_seq1	gb	214	gnl|BL_ORD_ID|2588gi|428197462|gb|ANFW01002589.1| Metschnikowia fructicola 277 contig_2597, whole genome shotgun sequence	2588	7.0033e-85	92	311.722	214	198
comp1660_c0_seq1	gb	1354	gnl|BL_ORD_ID|0gi|428200349|gb|ANFW01000001.1| Metschnikowia fructicola 277 contig_1, whole genome shotgun sequence	0	0	100	2684.6	1354	1354
comp1661_c0_seq1	gb	750	gnl|BL_ORD_ID|325gi|428200024|gb|ANFW01000326.1| Metschnikowia fructicola 277 contig_327, whole genome shotgun sequence	325	0	96	1308.85	750	726
comp1662_c0_seq1	gb	1714	gnl|BL_ORD_ID|8gi|428200341|gb|ANFW01000009.1| Metschnikowia fructicola 277 contig_9, whole genome shotgun sequence	8	0	99	3376.44	1711	1709
comp1663_c0_seq1	gb	260	gnl|BL_ORD_ID|6183gi|428193867|gb|ANFW01006184.1| Metschnikowia fructicola 277 contig_6201, whole genome shotgun sequence	6183	4.0816e-25	98	113.487	61	60
comp1664_c0_seq1	gb	684	gnl|BL_ORD_ID|244gi|428200105|gb|ANFW01000245.1| Metschnikowia fructicola 277 contig_245, whole genome shotgun sequence	244	0	98	1277.13	684	672
comp1665_c0_seq1	gb	404	gnl|BL_ORD_ID|2195gi|428197855|gb|ANFW01002196.1| Metschnikowia fructicola 277 contig_2203, whole genome shotgun sequence	2195	0	98	751.805	404	396
comp1666_c0_seq1	gb	812	gnl|BL_ORD_ID|235gi|428200114|gb|ANFW01000236.1| Metschnikowia fructicola 277 contig_236, whole genome shotgun sequence	235	0	99	1269.2	664	658
comp1667_c0_seq1	gb	4164	gnl|BL_ORD_ID|10gi|428200339|gb|ANFW01000011.1| Metschnikowia fructicola 277 contig_11, whole genome shotgun sequence	10	0	99	4879.07	2465	2464
comp1668_c0_seq1	gb	2429	gnl|BL_ORD_ID|82gi|428200267|gb|ANFW01000083.1| Metschnikowia fructicola 277 contig_83, whole genome shotgun sequence	82	0	99	4799.77	2429	2427
comp1669_c0_seq1	gb	1601	gnl|BL_ORD_ID|341gi|428200008|gb|ANFW01000342.1| Metschnikowia fructicola 277 contig_343, whole genome shotgun sequence	341	0	98	2605.31	1370	1356
comp167_c0_seq1	gb	1674	gnl|BL_ORD_ID|2518gi|428197532|gb|ANFW01002519.1| Metschnikowia fructicola 277 contig_2527, whole genome shotgun sequence	2518	0	98	3126.67	1673	1647
comp1670_c0_seq1	gb	346	gnl|BL_ORD_ID|1873gi|428198177|gb|ANFW01001874.1| Metschnikowia fructicola 277 contig_1880, whole genome shotgun sequence	1873	0	99	678.458	346	345
comp1671_c0_seq1	gb	1667	gnl|BL_ORD_ID|10gi|428200339|gb|ANFW01000011.1| Metschnikowia fructicola 277 contig_11, whole genome shotgun sequence	10	0	100	3305.08	1667	1667
comp1672_c0_seq1	gb	961	gnl|BL_ORD_ID|2650gi|428197400|gb|ANFW01002651.1| Metschnikowia fructicola 277 contig_2659, whole genome shotgun sequence	2650	0	98	1816.33	961	948
comp1673_c0_seq1	gb	782	gnl|BL_ORD_ID|6011gi|428194039|gb|ANFW01006012.1| Metschnikowia fructicola 277 contig_6028, whole genome shotgun sequence	6011	0	98	1471.4	782	772
comp1674_c0_seq1	gb	1211	gnl|BL_ORD_ID|207gi|428200142|gb|ANFW01000208.1| Metschnikowia fructicola 277 contig_208, whole genome shotgun sequence	207	0	99	2327.78	1206	1197
comp1675_c0_seq1	gb	731	gnl|BL_ORD_ID|814gi|428199498|gb|ANFW01000815.1| Metschnikowia fructicola 277 contig_816, whole genome shotgun sequence	814	0	98	1370.3	731	721
comp1676_c0_seq1	gb	236	gnl|BL_ORD_ID|1636gi|428198414|gb|ANFW01001637.1| Metschnikowia fructicola 277 contig_1643, whole genome shotgun sequence	1636	1.17468e-117	97	420.752	236	230
comp1677_c0_seq1	gb	998	gnl|BL_ORD_ID|10gi|428200339|gb|ANFW01000011.1| Metschnikowia fructicola 277 contig_11, whole genome shotgun sequence	10	0	100	1978.88	998	998
comp1678_c0_seq1	gb	790	gnl|BL_ORD_ID|4432gi|428195618|gb|ANFW01004433.1| Metschnikowia fructicola 277 contig_4445, whole genome shotgun sequence	4432	0	98	1487.26	790	780
comp1679_c0_seq1	gb	889	gnl|BL_ORD_ID|1605gi|428198445|gb|ANFW01001606.1| Metschnikowia fructicola 277 contig_1611, whole genome shotgun sequence	1605	0	98	1635.93	889	873
comp168_c0_seq1	gb	366	gnl|BL_ORD_ID|5464gi|428194586|gb|ANFW01005465.1| Metschnikowia fructicola 277 contig_5478, whole genome shotgun sequence	5464	2.51333e-141	100	500.046	252	252
comp1680_c0_seq1	gb	1600	gnl|BL_ORD_ID|2432gi|428197618|gb|ANFW01002433.1| Metschnikowia fructicola 277 contig_2441, whole genome shotgun sequence	2432	0	99	3132.61	1600	1595
comp1681_c0_seq1	gb	552	gnl|BL_ORD_ID|52gi|428200297|gb|ANFW01000053.1| Metschnikowia fructicola 277 contig_53, whole genome shotgun sequence	52	0	100	1094.75	552	552
comp1682_c0_seq1	gb	1497	gnl|BL_ORD_ID|126gi|428200223|gb|ANFW01000127.1| Metschnikowia fructicola 277 contig_127, whole genome shotgun sequence	126	0	99	2896.71	1497	1488
comp1683_c0_seq1	gb	2260	gnl|BL_ORD_ID|8gi|428200341|gb|ANFW01000009.1| Metschnikowia fructicola 277 contig_9, whole genome shotgun sequence	8	0	98	4298.24	2260	2237
comp1684_c0_seq1	gb	787	gnl|BL_ORD_ID|4320gi|428195730|gb|ANFW01004321.1| Metschnikowia fructicola 277 contig_4333, whole genome shotgun sequence	4320	0	98	1481.31	787	777
comp1685_c0_seq1	gb	1109	gnl|BL_ORD_ID|4342gi|428195708|gb|ANFW01004343.1| Metschnikowia fructicola 277 contig_4355, whole genome shotgun sequence	4342	0	99	2139.45	1109	1101
comp1686_c0_seq1	gb	542	gnl|BL_ORD_ID|6423gi|428193627|gb|ANFW01006424.1| Metschnikowia fructicola 277 contig_6441, whole genome shotgun sequence	6423	0	99	1051.14	542	539
comp1687_c0_seq1	gb	1797	gnl|BL_ORD_ID|1544gi|428198506|gb|ANFW01001545.1| Metschnikowia fructicola 277 contig_1549, whole genome shotgun sequence	1544	0	98	3342.74	1766	1746
comp1688_c0_seq1	gb	1084	gnl|BL_ORD_ID|2141gi|428197909|gb|ANFW01002142.1| Metschnikowia fructicola 277 contig_2149, whole genome shotgun sequence	2141	0	99	1731.09	897	891
comp1689_c0_seq1	gb	545	gnl|BL_ORD_ID|7000gi|428193050|gb|ANFW01007001.1| Metschnikowia fructicola 277 contig_7019, whole genome shotgun sequence	7000	0	98	1021.41	545	537
comp169_c0_seq1	gb	293	gnl|BL_ORD_ID|3204gi|428196846|gb|ANFW01003205.1| Metschnikowia fructicola 277 contig_3215, whole genome shotgun sequence	3204	3.88498e-158	100	555.552	280	280
comp1690_c0_seq1	gb	1697	gnl|BL_ORD_ID|89gi|428200260|gb|ANFW01000090.1| Metschnikowia fructicola 277 contig_90, whole genome shotgun sequence	89	0	99	3289.22	1700	1688
comp1691_c0_seq1	gb	926	gnl|BL_ORD_ID|5540gi|428194510|gb|ANFW01005541.1| Metschnikowia fructicola 277 contig_5554, whole genome shotgun sequence	5540	0	97	1661.71	907	886
comp1692_c0_seq1	gb	867	gnl|BL_ORD_ID|4307gi|428195743|gb|ANFW01004308.1| Metschnikowia fructicola 277 contig_4320, whole genome shotgun sequence	4307	0	97	1552.68	863	843
comp1693_c0_seq1	gb	885	gnl|BL_ORD_ID|404gi|428199945|gb|ANFW01000405.1| Metschnikowia fructicola 277 contig_406, whole genome shotgun sequence	404	0	98	1663.69	885	870
comp1694_c0_seq1	gb	862	gnl|BL_ORD_ID|232gi|428200117|gb|ANFW01000233.1| Metschnikowia fructicola 277 contig_233, whole genome shotgun sequence	232	0	99	1669.63	862	857
comp1695_c0_seq1	gb	305	gnl|BL_ORD_ID|5938gi|428194112|gb|ANFW01005939.1| Metschnikowia fructicola 277 contig_5955, whole genome shotgun sequence	5938	7.08186e-166	99	581.323	305	302
comp1696_c0_seq1	gb	554	gnl|BL_ORD_ID|1246gi|428198804|gb|ANFW01001247.1| Metschnikowia fructicola 277 contig_1251, whole genome shotgun sequence	1246	0	98	1057.09	554	547
comp1697_c0_seq1	gb	625	gnl|BL_ORD_ID|163gi|428200186|gb|ANFW01000164.1| Metschnikowia fructicola 277 contig_164, whole genome shotgun sequence	163	0	99	1231.53	625	624
comp1698_c0_seq1	gb	906	gnl|BL_ORD_ID|10gi|428200339|gb|ANFW01000011.1| Metschnikowia fructicola 277 contig_11, whole genome shotgun sequence	10	0	99	1754.88	906	899
comp1699_c0_seq1	gb	671	gnl|BL_ORD_ID|3475gi|428196575|gb|ANFW01003476.1| Metschnikowia fructicola 277 contig_3487, whole genome shotgun sequence	3475	0	98	1241.45	671	658
comp17_c0_seq1	gb	1105	gnl|BL_ORD_ID|82gi|428200267|gb|ANFW01000083.1| Metschnikowia fructicola 277 contig_83, whole genome shotgun sequence	82	0	99	2151.35	1093	1091
comp170_c0_seq1	gb	1186	gnl|BL_ORD_ID|788gi|428199538|gb|ANFW01000789.1| Metschnikowia fructicola 277 contig_790, whole genome shotgun sequence	788	0	98	2248.48	1186	1173
comp1700_c0_seq1	gb	407	gnl|BL_ORD_ID|5210gi|428194840|gb|ANFW01005211.1| Metschnikowia fructicola 277 contig_5224, whole genome shotgun sequence	5210	0	96	698.282	408	395
comp1701_c0_seq1	gb	304	gnl|BL_ORD_ID|1408gi|428198642|gb|ANFW01001409.1| Metschnikowia fructicola 277 contig_1413, whole genome shotgun sequence	1408	2.05913e-104	94	377.14	240	227
comp1702_c0_seq1	gb	2339	gnl|BL_ORD_ID|34gi|428200315|gb|ANFW01000035.1| Metschnikowia fructicola 277 contig_35, whole genome shotgun sequence	34	0	99	4557.92	2339	2329
comp1703_c0_seq1	gb	1276	gnl|BL_ORD_ID|0gi|428200349|gb|ANFW01000001.1| Metschnikowia fructicola 277 contig_1, whole genome shotgun sequence	0	0	100	2529.98	1276	1276
comp1704_c0_seq1	gb	968	gnl|BL_ORD_ID|907gi|428199327|gb|ANFW01000908.1| Metschnikowia fructicola 277 contig_911, whole genome shotgun sequence	907	0	100	1919.41	968	968
comp1705_c0_seq1	gb	2302	gnl|BL_ORD_ID|71gi|428200278|gb|ANFW01000072.1| Metschnikowia fructicola 277 contig_72, whole genome shotgun sequence	71	0	99	4468.72	2290	2279
comp1706_c0_seq1	gb	210	gnl|BL_ORD_ID|4413gi|428195637|gb|ANFW01004414.1| Metschnikowia fructicola 277 contig_4426, whole genome shotgun sequence	4413	1.61731e-116	100	416.787	210	210
comp1707_c0_seq1	gb	484	gnl|BL_ORD_ID|2476gi|428197574|gb|ANFW01002477.1| Metschnikowia fructicola 277 contig_2485, whole genome shotgun sequence	2476	0	96	831.099	484	468
comp1708_c0_seq1	gb	548	gnl|BL_ORD_ID|650gi|428199699|gb|ANFW01000651.1| Metschnikowia fructicola 277 contig_652, whole genome shotgun sequence	650	0	99	1055.11	548	544
comp1709_c0_seq1	gb	909	gnl|BL_ORD_ID|3067gi|428196983|gb|ANFW01003068.1| Metschnikowia fructicola 277 contig_3078, whole genome shotgun sequence	3067	0	99	1786.59	909	907
comp171_c0_seq1	gb	311	gnl|BL_ORD_ID|1431gi|428198619|gb|ANFW01001432.1| Metschnikowia fructicola 277 contig_1436, whole genome shotgun sequence	1431	6.46134e-157	98	551.587	302	296
comp1711_c0_seq1	gb	896	gnl|BL_ORD_ID|6665gi|428193385|gb|ANFW01006666.1| Metschnikowia fructicola 277 contig_6683, whole genome shotgun sequence	6665	0	99	1556.64	797	794
comp1712_c0_seq1	gb	883	gnl|BL_ORD_ID|812gi|428199501|gb|ANFW01000813.1| Metschnikowia fructicola 277 contig_814, whole genome shotgun sequence	812	0	98	1631.97	883	868
comp1713_c0_seq1	gb	977	gnl|BL_ORD_ID|3154gi|428196896|gb|ANFW01003155.1| Metschnikowia fructicola 277 contig_3165, whole genome shotgun sequence	3154	0	99	1897.61	977	973
comp1714_c0_seq1	gb	1002	gnl|BL_ORD_ID|117gi|428200232|gb|ANFW01000118.1| Metschnikowia fructicola 277 contig_118, whole genome shotgun sequence	117	0	99	1867.87	958	954
comp1715_c0_seq1	gb	407	gnl|BL_ORD_ID|4760gi|428195290|gb|ANFW01004761.1| Metschnikowia fructicola 277 contig_4774, whole genome shotgun sequence	4760	0	98	767.664	407	402
comp1716_c0_seq1	gb	350	gnl|BL_ORD_ID|1620gi|428198430|gb|ANFW01001621.1| Metschnikowia fructicola 277 contig_1627, whole genome shotgun sequence	1620	2.15135e-169	97	593.217	325	318
comp1717_c0_seq1	gb	766	gnl|BL_ORD_ID|1378gi|428198672|gb|ANFW01001379.1| Metschnikowia fructicola 277 contig_1383, whole genome shotgun sequence	1378	0	98	1219.64	655	645
comp1718_c0_seq1	gb	1976	gnl|BL_ORD_ID|8gi|428200341|gb|ANFW01000009.1| Metschnikowia fructicola 277 contig_9, whole genome shotgun sequence	8	0	100	3917.62	1976	1976
comp1719_c0_seq1	gb	1582	gnl|BL_ORD_ID|2035gi|428198015|gb|ANFW01002036.1| Metschnikowia fructicola 277 contig_2043, whole genome shotgun sequence	2035	0	97	2087.91	1160	1127
comp172_c0_seq1	gb	1115	gnl|BL_ORD_ID|76gi|428200273|gb|ANFW01000077.1| Metschnikowia fructicola 277 contig_77, whole genome shotgun sequence	76	0	100	1610.16	812	812
comp1720_c0_seq1	gb	417	gnl|BL_ORD_ID|1844gi|428198206|gb|ANFW01001845.1| Metschnikowia fructicola 277 contig_1851, whole genome shotgun sequence	1844	1.5943e-167	97	587.27	324	315
comp1721_c0_seq1	gb	2398	gnl|BL_ORD_ID|1093gi|428199000|gb|ANFW01001094.1| Metschnikowia fructicola 277 contig_1098, whole genome shotgun sequence	1093	0	99	4696.69	2398	2389
comp1722_c0_seq1	gb	1209	gnl|BL_ORD_ID|1477gi|428198573|gb|ANFW01001478.1| Metschnikowia fructicola 277 contig_1482, whole genome shotgun sequence	1477	0	99	2302.01	1209	1197
comp1723_c0_seq1	gb	1019	gnl|BL_ORD_ID|7gi|428200342|gb|ANFW01000008.1| Metschnikowia fructicola 277 contig_8, whole genome shotgun sequence	7	0	97	714.14	389	380
comp1724_c0_seq1	gb	946	gnl|BL_ORD_ID|2046gi|428198004|gb|ANFW01002047.1| Metschnikowia fructicola 277 contig_2054, whole genome shotgun sequence	2046	0	99	1764.79	922	914
comp1725_c0_seq1	gb	1090	gnl|BL_ORD_ID|1103gi|428198978|gb|ANFW01001104.1| Metschnikowia fructicola 277 contig_1108, whole genome shotgun sequence	1103	0	99	2076.02	1079	1071
comp1726_c0_seq1	gb	473	gnl|BL_ORD_ID|5475gi|428194575|gb|ANFW01005476.1| Metschnikowia fructicola 277 contig_5489, whole genome shotgun sequence	5475	0	99	825.152	428	425
comp1727_c0_seq1	gb	422	gnl|BL_ORD_ID|651gi|428199698|gb|ANFW01000652.1| Metschnikowia fructicola 277 contig_653, whole genome shotgun sequence	651	0	95	710.176	422	401
comp1728_c0_seq1	gb	1521	gnl|BL_ORD_ID|17gi|428200332|gb|ANFW01000018.1| Metschnikowia fructicola 277 contig_18, whole genome shotgun sequence	17	0	98	2823.37	1521	1493
comp1729_c0_seq1	gb	451	gnl|BL_ORD_ID|1995gi|428198055|gb|ANFW01001996.1| Metschnikowia fructicola 277 contig_2002, whole genome shotgun sequence	1995	0	97	743.876	415	405
comp173_c0_seq1	gb	966	gnl|BL_ORD_ID|71gi|428200278|gb|ANFW01000072.1| Metschnikowia fructicola 277 contig_72, whole genome shotgun sequence	71	0	99	1826.24	945	939
comp1730_c0_seq1	gb	344	gnl|BL_ORD_ID|5051gi|428194999|gb|ANFW01005052.1| Metschnikowia fructicola 277 contig_5065, whole genome shotgun sequence	5051	0	99	674.493	344	343
comp1731_c0_seq1	gb	2267	gnl|BL_ORD_ID|755gi|428199594|gb|ANFW01000756.1| Metschnikowia fructicola 277 contig_757, whole genome shotgun sequence	755	0	99	4417.18	2270	2260
comp1732_c0_seq1	gb	720	gnl|BL_ORD_ID|3108gi|428196942|gb|ANFW01003109.1| Metschnikowia fructicola 277 contig_3119, whole genome shotgun sequence	3108	0	99	1411.93	720	718
comp1733_c0_seq1	gb	1533	gnl|BL_ORD_ID|2632gi|428197418|gb|ANFW01002633.1| Metschnikowia fructicola 277 contig_2641, whole genome shotgun sequence	2632	0	99	2983.94	1533	1526
comp1734_c0_seq1	gb	940	gnl|BL_ORD_ID|124gi|428200225|gb|ANFW01000125.1| Metschnikowia fructicola 277 contig_125, whole genome shotgun sequence	124	0	98	1760.82	940	923
comp1735_c0_seq1	gb	620	gnl|BL_ORD_ID|4844gi|428195206|gb|ANFW01004845.1| Metschnikowia fructicola 277 contig_4858, whole genome shotgun sequence	4844	0	98	1166.12	620	612
comp1736_c0_seq1	gb	1546	gnl|BL_ORD_ID|4515gi|428195535|gb|ANFW01004516.1| Metschnikowia fructicola 277 contig_4529, whole genome shotgun sequence	4515	0	99	3011.69	1523	1522
comp1737_c0_seq1	gb	976	gnl|BL_ORD_ID|7102gi|428192948|gb|ANFW01007103.1| Metschnikowia fructicola 277 contig_7121, whole genome shotgun sequence	7102	0	99	1566.55	794	793
comp1738_c0_seq1	gb	1125	gnl|BL_ORD_ID|3441gi|428196609|gb|ANFW01003442.1| Metschnikowia fructicola 277 contig_3453, whole genome shotgun sequence	3441	0	99	2143.42	1125	1114
comp1739_c0_seq1	gb	665	gnl|BL_ORD_ID|829gi|428199478|gb|ANFW01000830.1| Metschnikowia fructicola 277 contig_832, whole genome shotgun sequence	829	0	98	1239.46	665	655
comp174_c0_seq1	gb	437	gnl|BL_ORD_ID|2823gi|428197227|gb|ANFW01002824.1| Metschnikowia fructicola 277 contig_2834, whole genome shotgun sequence	2823	0	99	827.135	421	420
comp1740_c0_seq1	gb	894	gnl|BL_ORD_ID|7444gi|428192606|gb|ANFW01007445.1| Metschnikowia fructicola 277 contig_7466, whole genome shotgun sequence	7444	0	98	1558.62	814	805
comp1741_c0_seq1	gb	913	gnl|BL_ORD_ID|863gi|428199406|gb|ANFW01000864.1| Metschnikowia fructicola 277 contig_867, whole genome shotgun sequence	863	0	98	1713.25	913	899
comp1742_c0_seq1	gb	960	gnl|BL_ORD_ID|198gi|428200151|gb|ANFW01000199.1| Metschnikowia fructicola 277 contig_199, whole genome shotgun sequence	198	0	98	1808.4	960	948
comp1743_c0_seq1	gb	1021	gnl|BL_ORD_ID|2481gi|428197569|gb|ANFW01002482.1| Metschnikowia fructicola 277 contig_2490, whole genome shotgun sequence	2481	0	99	1358.41	705	700
comp1744_c0_seq1	gb	1577	gnl|BL_ORD_ID|1035gi|428199116|gb|ANFW01001036.1| Metschnikowia fructicola 277 contig_1040, whole genome shotgun sequence	1035	0	96	2694.51	1576	1521
comp1745_c0_seq1	gb	927	gnl|BL_ORD_ID|4430gi|428195620|gb|ANFW01004431.1| Metschnikowia fructicola 277 contig_4443, whole genome shotgun sequence	4430	0	98	1695.41	905	890
comp1746_c0_seq1	gb	306	gnl|BL_ORD_ID|1899gi|428198151|gb|ANFW01001900.1| Metschnikowia fructicola 277 contig_1906, whole genome shotgun sequence	1899	3.1301e-137	95	486.17	290	278
comp1747_c0_seq1	gb	962	gnl|BL_ORD_ID|1153gi|428198911|gb|ANFW01001154.1| Metschnikowia fructicola 277 contig_1158, whole genome shotgun sequence	1153	0	98	1756.86	962	943
comp1748_c0_seq1	gb	461	gnl|BL_ORD_ID|977gi|428199203|gb|ANFW01000978.1| Metschnikowia fructicola 277 contig_982, whole genome shotgun sequence	977	0	98	823.17	435	430
comp1749_c0_seq1	gb	824	gnl|BL_ORD_ID|2598gi|428197452|gb|ANFW01002599.1| Metschnikowia fructicola 277 contig_2607, whole genome shotgun sequence	2598	0	98	1534.83	814	804
comp175_c0_seq1	gb	1508	gnl|BL_ORD_ID|352gi|428199997|gb|ANFW01000353.1| Metschnikowia fructicola 277 contig_354, whole genome shotgun sequence	352	0	99	2870.94	1508	1493
comp1750_c0_seq1	gb	277	gnl|BL_ORD_ID|1561gi|428198489|gb|ANFW01001562.1| Metschnikowia fructicola 277 contig_1567, whole genome shotgun sequence	1561	4.73859e-142	97	502.028	277	271
comp1751_c0_seq1	gb	1461	gnl|BL_ORD_ID|1260gi|428198790|gb|ANFW01001261.1| Metschnikowia fructicola 277 contig_1265, whole genome shotgun sequence	1260	0	99	2789.67	1459	1446
comp1753_c0_seq1	gb	1238	gnl|BL_ORD_ID|0gi|428200349|gb|ANFW01000001.1| Metschnikowia fructicola 277 contig_1, whole genome shotgun sequence	0	0	100	2454.65	1238	1238
comp1754_c0_seq1	gb	1531	gnl|BL_ORD_ID|213gi|428200136|gb|ANFW01000214.1| Metschnikowia fructicola 277 contig_214, whole genome shotgun sequence	213	0	98	2888.78	1518	1499
comp1755_c0_seq1	gb	599	gnl|BL_ORD_ID|648gi|428199701|gb|ANFW01000649.1| Metschnikowia fructicola 277 contig_650, whole genome shotgun sequence	648	0	99	1172.06	599	597
comp1756_c0_seq1	gb	499	gnl|BL_ORD_ID|2785gi|428197265|gb|ANFW01002786.1| Metschnikowia fructicola 277 contig_2796, whole genome shotgun sequence	2785	0	98	884.623	486	477
comp1757_c0_seq1	gb	1404	gnl|BL_ORD_ID|37gi|428200312|gb|ANFW01000038.1| Metschnikowia fructicola 277 contig_38, whole genome shotgun sequence	37	0	99	2773.81	1403	1402
comp1758_c0_seq1	gb	1901	gnl|BL_ORD_ID|254gi|428200095|gb|ANFW01000255.1| Metschnikowia fructicola 277 contig_255, whole genome shotgun sequence	254	0	99	2801.56	1429	1425
comp1759_c0_seq1	gb	1736	gnl|BL_ORD_ID|76gi|428200273|gb|ANFW01000077.1| Metschnikowia fructicola 277 contig_77, whole genome shotgun sequence	76	0	100	3441.86	1736	1736
comp176_c0_seq1	gb	436	gnl|BL_ORD_ID|1304gi|428198746|gb|ANFW01001305.1| Metschnikowia fructicola 277 contig_1309, whole genome shotgun sequence	1304	0	98	805.329	426	421
comp1760_c0_seq1	gb	410	gnl|BL_ORD_ID|1180gi|428198870|gb|ANFW01001181.1| Metschnikowia fructicola 277 contig_1185, whole genome shotgun sequence	1180	0	98	765.682	410	404
comp1761_c0_seq1	gb	1483	gnl|BL_ORD_ID|437gi|428199912|gb|ANFW01000438.1| Metschnikowia fructicola 277 contig_439, whole genome shotgun sequence	437	0	99	2853.1	1483	1472
comp1762_c0_seq1	gb	518	gnl|BL_ORD_ID|3040gi|428197010|gb|ANFW01003041.1| Metschnikowia fructicola 277 contig_3051, whole genome shotgun sequence	3040	0	99	1011.49	518	516
comp1763_c0_seq1	gb	745	gnl|BL_ORD_ID|454gi|428199895|gb|ANFW01000455.1| Metschnikowia fructicola 277 contig_456, whole genome shotgun sequence	454	0	100	850.923	429	429
comp1764_c0_seq1	gb	330	gnl|BL_ORD_ID|7927gi|428192123|gb|ANFW01007928.1| Metschnikowia fructicola 277 contig_7950, whole genome shotgun sequence	7927	0	100	654.67	330	330
comp1765_c0_seq1	gb	701	gnl|BL_ORD_ID|1809gi|428198241|gb|ANFW01001810.1| Metschnikowia fructicola 277 contig_1816, whole genome shotgun sequence	1809	0	97	1277.13	701	685
comp1766_c0_seq1	gb	593	gnl|BL_ORD_ID|2826gi|428197224|gb|ANFW01002827.1| Metschnikowia fructicola 277 contig_2837, whole genome shotgun sequence	2826	0	98	1112.59	585	579
comp1767_c0_seq1	gb	1172	gnl|BL_ORD_ID|836gi|428199464|gb|ANFW01000837.1| Metschnikowia fructicola 277 contig_839, whole genome shotgun sequence	836	0	99	2012.58	1043	1036
comp1768_c0_seq1	gb	850	gnl|BL_ORD_ID|6691gi|428193359|gb|ANFW01006692.1| Metschnikowia fructicola 277 contig_6709, whole genome shotgun sequence	6691	0	95	1409.95	855	818
comp1769_c0_seq1	gb	639	gnl|BL_ORD_ID|3464gi|428196586|gb|ANFW01003465.1| Metschnikowia fructicola 277 contig_3476, whole genome shotgun sequence	3464	2.38804e-164	96	577.358	328	317
comp177_c1_seq1	gb	4538	gnl|BL_ORD_ID|3447gi|428196603|gb|ANFW01003448.1| Metschnikowia fructicola 277 contig_3459, whole genome shotgun sequence	3447	0	99	5808.79	3018	2996
comp1770_c0_seq1	gb	1159	gnl|BL_ORD_ID|0gi|428200349|gb|ANFW01000001.1| Metschnikowia fructicola 277 contig_1, whole genome shotgun sequence	0	0	100	2298.04	1159	1159
comp1771_c0_seq1	gb	1585	gnl|BL_ORD_ID|150gi|428200199|gb|ANFW01000151.1| Metschnikowia fructicola 277 contig_151, whole genome shotgun sequence	150	0	99	3029.53	1584	1570
comp1772_c0_seq1	gb	508	gnl|BL_ORD_ID|6724gi|428193326|gb|ANFW01006725.1| Metschnikowia fructicola 277 contig_6742, whole genome shotgun sequence	6724	0	97	888.588	481	471
comp1773_c0_seq1	gb	499	gnl|BL_ORD_ID|3168gi|428196882|gb|ANFW01003169.1| Metschnikowia fructicola 277 contig_3179, whole genome shotgun sequence	3168	0	99	973.829	499	497
comp1774_c0_seq1	gb	307	gnl|BL_ORD_ID|657gi|428199692|gb|ANFW01000658.1| Metschnikowia fructicola 277 contig_659, whole genome shotgun sequence	657	7.68551e-172	99	601.146	307	306
comp1775_c0_seq1	gb	952	gnl|BL_ORD_ID|391gi|428199958|gb|ANFW01000392.1| Metschnikowia fructicola 277 contig_393, whole genome shotgun sequence	391	0	99	1855.98	952	948
comp1776_c0_seq1	gb	847	gnl|BL_ORD_ID|244gi|428200105|gb|ANFW01000245.1| Metschnikowia fructicola 277 contig_245, whole genome shotgun sequence	244	0	98	1580.43	847	834
comp1777_c0_seq1	gb	1150	gnl|BL_ORD_ID|1787gi|428198263|gb|ANFW01001788.1| Metschnikowia fructicola 277 contig_1794, whole genome shotgun sequence	1787	0	98	2137.47	1150	1130
comp1778_c0_seq1	gb	1528	gnl|BL_ORD_ID|152gi|428200197|gb|ANFW01000153.1| Metschnikowia fructicola 277 contig_153, whole genome shotgun sequence	152	0	99	2926.45	1528	1515
comp1779_c0_seq1	gb	1862	gnl|BL_ORD_ID|736gi|428199613|gb|ANFW01000737.1| Metschnikowia fructicola 277 contig_738, whole genome shotgun sequence	736	0	98	3540.98	1862	1843
comp178_c0_seq1	gb	456	gnl|BL_ORD_ID|2575gi|428197475|gb|ANFW01002576.1| Metschnikowia fructicola 277 contig_2584, whole genome shotgun sequence	2575	0	98	864.799	456	451
comp1780_c0_seq1	gb	1625	gnl|BL_ORD_ID|5556gi|428194494|gb|ANFW01005557.1| Metschnikowia fructicola 277 contig_5571, whole genome shotgun sequence	5556	0	97	2924.47	1593	1557
comp1781_c0_seq1	gb	226	gnl|BL_ORD_ID|4566gi|428195484|gb|ANFW01004567.1| Metschnikowia fructicola 277 contig_4580, whole genome shotgun sequence	4566	1.20847e-123	99	440.575	226	225
comp1782_c0_seq1	gb	1236	gnl|BL_ORD_ID|7gi|428200342|gb|ANFW01000008.1| Metschnikowia fructicola 277 contig_8, whole genome shotgun sequence	7	0	97	2256.41	1227	1198
comp1783_c0_seq1	gb	1202	gnl|BL_ORD_ID|4752gi|428195298|gb|ANFW01004753.1| Metschnikowia fructicola 277 contig_4766, whole genome shotgun sequence	4752	0	99	1431.75	734	731
comp1784_c0_seq1	gb	1213	gnl|BL_ORD_ID|2510gi|428197540|gb|ANFW01002511.1| Metschnikowia fructicola 277 contig_2519, whole genome shotgun sequence	2510	0	99	2349.58	1213	1206
comp1785_c0_seq1	gb	521	gnl|BL_ORD_ID|392gi|428199957|gb|ANFW01000393.1| Metschnikowia fructicola 277 contig_394, whole genome shotgun sequence	392	0	100	989.688	499	499
comp1786_c0_seq1	gb	868	gnl|BL_ORD_ID|2800gi|428197250|gb|ANFW01002801.1| Metschnikowia fructicola 277 contig_2811, whole genome shotgun sequence	2800	0	98	1618.09	864	852
comp1787_c0_seq1	gb	574	gnl|BL_ORD_ID|4953gi|428195097|gb|ANFW01004954.1| Metschnikowia fructicola 277 contig_4967, whole genome shotgun sequence	4953	0	99	1023.39	532	528
comp1788_c0_seq1	gb	1296	gnl|BL_ORD_ID|2460gi|428197590|gb|ANFW01002461.1| Metschnikowia fructicola 277 contig_2469, whole genome shotgun sequence	2460	0	99	2482.4	1296	1285
comp1789_c0_seq1	gb	497	gnl|BL_ORD_ID|374gi|428199975|gb|ANFW01000375.1| Metschnikowia fructicola 277 contig_376, whole genome shotgun sequence	374	0	98	920.305	488	482
comp179_c0_seq1	gb	359	gnl|BL_ORD_ID|1803gi|428198247|gb|ANFW01001804.1| Metschnikowia fructicola 277 contig_1810, whole genome shotgun sequence	1803	0	100	682.423	344	344
comp1790_c0_seq1	gb	1532	gnl|BL_ORD_ID|374gi|428199975|gb|ANFW01000375.1| Metschnikowia fructicola 277 contig_376, whole genome shotgun sequence	374	0	98	2640.99	1396	1378
comp1791_c0_seq1	gb	738	gnl|BL_ORD_ID|703gi|428199646|gb|ANFW01000704.1| Metschnikowia fructicola 277 contig_705, whole genome shotgun sequence	703	0	99	1376.25	710	706
comp1792_c0_seq1	gb	1777	gnl|BL_ORD_ID|0gi|428200349|gb|ANFW01000001.1| Metschnikowia fructicola 277 contig_1, whole genome shotgun sequence	0	0	100	3503.31	1767	1767
comp1793_c0_seq1	gb	1197	gnl|BL_ORD_ID|1207gi|428198843|gb|ANFW01001208.1| Metschnikowia fructicola 277 contig_1212, whole genome shotgun sequence	1207	0	97	2117.65	1192	1161
comp1794_c0_seq1	gb	230	gnl|BL_ORD_ID|2091gi|428197959|gb|ANFW01002092.1| Metschnikowia fructicola 277 contig_2099, whole genome shotgun sequence	2091	1.23149e-123	99	440.575	230	228
comp1795_c0_seq1	gb	987	gnl|BL_ORD_ID|1332gi|428198718|gb|ANFW01001333.1| Metschnikowia fructicola 277 contig_1337, whole genome shotgun sequence	1332	0	98	1830.21	987	971
comp1796_c0_seq1	gb	601	gnl|BL_ORD_ID|2834gi|428197216|gb|ANFW01002835.1| Metschnikowia fructicola 277 contig_2845, whole genome shotgun sequence	2834	0	98	908.411	482	474
comp1797_c0_seq1	gb	1472	gnl|BL_ORD_ID|164gi|428200185|gb|ANFW01000165.1| Metschnikowia fructicola 277 contig_165, whole genome shotgun sequence	164	0	99	2902.66	1472	1470
comp1798_c0_seq1	gb	598	gnl|BL_ORD_ID|2595gi|428197455|gb|ANFW01002596.1| Metschnikowia fructicola 277 contig_2604, whole genome shotgun sequence	2595	0	97	846.958	483	469
comp1799_c0_seq1	gb	1198	gnl|BL_ORD_ID|5315gi|428194735|gb|ANFW01005316.1| Metschnikowia fructicola 277 contig_5329, whole genome shotgun sequence	5315	0	98	2179.1	1185	1164
comp18_c0_seq1	gb	2624	gnl|BL_ORD_ID|6112gi|428193938|gb|ANFW01006113.1| Metschnikowia fructicola 277 contig_6130, whole genome shotgun sequence	6112	0	100	3368.51	1699	1699
comp180_c0_seq1	gb	434	gnl|BL_ORD_ID|3578gi|428196472|gb|ANFW01003579.1| Metschnikowia fructicola 277 contig_3590, whole genome shotgun sequence	3578	0	98	787.487	417	412
comp1800_c0_seq1	gb	1166	gnl|BL_ORD_ID|3165gi|428196885|gb|ANFW01003166.1| Metschnikowia fructicola 277 contig_3176, whole genome shotgun sequence	3165	0	98	2159.28	1166	1145
comp1801_c0_seq1	gb	823	gnl|BL_ORD_ID|272gi|428200077|gb|ANFW01000273.1| Metschnikowia fructicola 277 contig_274, whole genome shotgun sequence	272	0	98	1384.18	731	721
comp1802_c0_seq1	gb	1109	gnl|BL_ORD_ID|3105gi|428196945|gb|ANFW01003106.1| Metschnikowia fructicola 277 contig_3116, whole genome shotgun sequence	3105	0	99	2119.63	1109	1099
comp1803_c0_seq1	gb	294	gnl|BL_ORD_ID|523gi|428199826|gb|ANFW01000524.1| Metschnikowia fructicola 277 contig_525, whole genome shotgun sequence	523	1.7238e-166	100	583.305	294	294
comp1804_c0_seq1	gb	1017	gnl|BL_ORD_ID|1589gi|428198461|gb|ANFW01001590.1| Metschnikowia fructicola 277 contig_1595, whole genome shotgun sequence	1589	0	97	1798.49	1014	985
comp1805_c0_seq1	gb	849	gnl|BL_ORD_ID|21gi|428200328|gb|ANFW01000022.1| Metschnikowia fructicola 277 contig_22, whole genome shotgun sequence	21	0	99	1667.65	849	847
comp1806_c0_seq1	gb	2253	gnl|BL_ORD_ID|196gi|428200153|gb|ANFW01000197.1| Metschnikowia fructicola 277 contig_197, whole genome shotgun sequence	196	0	99	4415.2	2248	2241
comp1807_c0_seq1	gb	1871	gnl|BL_ORD_ID|4323gi|428195727|gb|ANFW01004324.1| Metschnikowia fructicola 277 contig_4336, whole genome shotgun sequence	4323	0	99	3588.55	1867	1851
comp1808_c0_seq1	gb	1298	gnl|BL_ORD_ID|1660gi|428198390|gb|ANFW01001661.1| Metschnikowia fructicola 277 contig_1667, whole genome shotgun sequence	1660	0	99	2518.08	1298	1291
comp1809_c0_seq1	gb	654	gnl|BL_ORD_ID|1416gi|428198634|gb|ANFW01001417.1| Metschnikowia fructicola 277 contig_1421, whole genome shotgun sequence	1416	0	100	1166.12	588	588
comp181_c0_seq1	gb	328	gnl|BL_ORD_ID|1803gi|428198247|gb|ANFW01001804.1| Metschnikowia fructicola 277 contig_1810, whole genome shotgun sequence	1803	9.53789e-147	100	517.887	261	261
comp1810_c0_seq1	gb	1561	gnl|BL_ORD_ID|1266gi|428198784|gb|ANFW01001267.1| Metschnikowia fructicola 277 contig_1271, whole genome shotgun sequence	1266	0	99	3087.02	1561	1560
comp1811_c0_seq1	gb	1085	gnl|BL_ORD_ID|2123gi|428197927|gb|ANFW01002124.1| Metschnikowia fructicola 277 contig_2131, whole genome shotgun sequence	2123	0	98	2024.48	1085	1069
comp1812_c0_seq1	gb	1057	gnl|BL_ORD_ID|230gi|428200119|gb|ANFW01000231.1| Metschnikowia fructicola 277 contig_231, whole genome shotgun sequence	230	0	99	2064.12	1057	1053
comp1813_c0_seq1	gb	375	gnl|BL_ORD_ID|99gi|428200250|gb|ANFW01000100.1| Metschnikowia fructicola 277 contig_100, whole genome shotgun sequence	99	0	100	743.876	375	375
comp1814_c0_seq1	gb	629	gnl|BL_ORD_ID|1808gi|428198242|gb|ANFW01001809.1| Metschnikowia fructicola 277 contig_1815, whole genome shotgun sequence	1808	0	98	1197.83	629	621
comp1815_c0_seq1	gb	664	gnl|BL_ORD_ID|2982gi|428197068|gb|ANFW01002983.1| Metschnikowia fructicola 277 contig_2993, whole genome shotgun sequence	2982	0	98	1221.62	661	648
comp1816_c0_seq1	gb	1761	gnl|BL_ORD_ID|10gi|428200339|gb|ANFW01000011.1| Metschnikowia fructicola 277 contig_11, whole genome shotgun sequence	10	0	100	3491.42	1761	1761
comp1817_c0_seq1	gb	698	gnl|BL_ORD_ID|7434gi|428192616|gb|ANFW01007435.1| Metschnikowia fructicola 277 contig_7456, whole genome shotgun sequence	7434	6.11657e-122	92	436.611	315	290
comp1818_c0_seq1	gb	494	gnl|BL_ORD_ID|144gi|428200205|gb|ANFW01000145.1| Metschnikowia fructicola 277 contig_145, whole genome shotgun sequence	144	0	99	948.058	494	490
comp1819_c0_seq1	gb	314	gnl|BL_ORD_ID|1175gi|428198875|gb|ANFW01001176.1| Metschnikowia fructicola 277 contig_1180, whole genome shotgun sequence	1175	3.11013e-171	99	599.164	314	311
comp182_c0_seq1	gb	1160	gnl|BL_ORD_ID|4746gi|428195304|gb|ANFW01004747.1| Metschnikowia fructicola 277 contig_4760, whole genome shotgun sequence	4746	0	99	2292.09	1160	1159
comp1820_c0_seq1	gb	648	gnl|BL_ORD_ID|1561gi|428198489|gb|ANFW01001562.1| Metschnikowia fructicola 277 contig_1567, whole genome shotgun sequence	1561	0	99	1253.34	648	644
comp1821_c0_seq1	gb	839	gnl|BL_ORD_ID|51gi|428200298|gb|ANFW01000052.1| Metschnikowia fructicola 277 contig_52, whole genome shotgun sequence	51	0	99	1279.11	661	657
comp1822_c0_seq1	gb	1747	gnl|BL_ORD_ID|3374gi|428196676|gb|ANFW01003375.1| Metschnikowia fructicola 277 contig_3386, whole genome shotgun sequence	3374	0	98	3277.32	1747	1721
comp1823_c0_seq1	gb	1256	gnl|BL_ORD_ID|103gi|428200246|gb|ANFW01000104.1| Metschnikowia fructicola 277 contig_104, whole genome shotgun sequence	103	0	99	2482.4	1256	1255
comp1824_c0_seq1	gb	1077	gnl|BL_ORD_ID|1096gi|428198996|gb|ANFW01001097.1| Metschnikowia fructicola 277 contig_1101, whole genome shotgun sequence	1096	0	99	2103.77	1077	1073
comp1825_c0_seq1	gb	639	gnl|BL_ORD_ID|257gi|428200092|gb|ANFW01000258.1| Metschnikowia fructicola 277 contig_258, whole genome shotgun sequence	257	0	98	1185.94	639	627
comp1826_c0_seq1	gb	2011	gnl|BL_ORD_ID|125gi|428200224|gb|ANFW01000126.1| Metschnikowia fructicola 277 contig_126, whole genome shotgun sequence	125	0	99	3899.78	2011	2000
comp1827_c0_seq1	gb	331	gnl|BL_ORD_ID|1314gi|428198736|gb|ANFW01001315.1| Metschnikowia fructicola 277 contig_1319, whole genome shotgun sequence	1314	1.4003e-176	98	617.005	331	326
comp1828_c0_seq1	gb	1323	gnl|BL_ORD_ID|18gi|428200331|gb|ANFW01000019.1| Metschnikowia fructicola 277 contig_19, whole genome shotgun sequence	18	0	99	1259.29	647	644
comp1829_c0_seq1	gb	2208	gnl|BL_ORD_ID|960gi|428199237|gb|ANFW01000961.1| Metschnikowia fructicola 277 contig_965, whole genome shotgun sequence	960	0	99	4268.5	2190	2179
comp183_c0_seq1	gb	451	gnl|BL_ORD_ID|360gi|428199989|gb|ANFW01000361.1| Metschnikowia fructicola 277 contig_362, whole genome shotgun sequence	360	0	99	850.923	441	438
comp1830_c0_seq1	gb	1228	gnl|BL_ORD_ID|324gi|428200025|gb|ANFW01000325.1| Metschnikowia fructicola 277 contig_326, whole genome shotgun sequence	324	0	99	2411.04	1228	1225
comp1831_c0_seq1	gb	1115	gnl|BL_ORD_ID|6717gi|428193333|gb|ANFW01006718.1| Metschnikowia fructicola 277 contig_6735, whole genome shotgun sequence	6717	0	98	2113.68	1114	1102
comp1832_c0_seq1	gb	1190	gnl|BL_ORD_ID|527gi|428199822|gb|ANFW01000528.1| Metschnikowia fructicola 277 contig_529, whole genome shotgun sequence	527	0	98	2208.84	1190	1171
comp1833_c0_seq1	gb	2805	gnl|BL_ORD_ID|569gi|428199780|gb|ANFW01000570.1| Metschnikowia fructicola 277 contig_571, whole genome shotgun sequence	569	0	99	5457.91	2805	2792
comp1834_c0_seq1	gb	1137	gnl|BL_ORD_ID|345gi|428200004|gb|ANFW01000346.1| Metschnikowia fructicola 277 contig_347, whole genome shotgun sequence	345	0	99	2153.33	1114	1105
comp1835_c0_seq1	gb	288	gnl|BL_ORD_ID|1441gi|428198609|gb|ANFW01001442.1| Metschnikowia fructicola 277 contig_1446, whole genome shotgun sequence	1441	7.40047e-101	98	365.246	200	196
comp1836_c0_seq1	gb	1623	gnl|BL_ORD_ID|6gi|428200343|gb|ANFW01000007.1| Metschnikowia fructicola 277 contig_7, whole genome shotgun sequence	6	0	100	3217.85	1623	1623
comp1837_c0_seq1	gb	944	gnl|BL_ORD_ID|1925gi|428198125|gb|ANFW01001926.1| Metschnikowia fructicola 277 contig_1932, whole genome shotgun sequence	1925	0	97	1671.62	944	917
comp1838_c0_seq1	gb	392	gnl|BL_ORD_ID|5396gi|428194654|gb|ANFW01005397.1| Metschnikowia fructicola 277 contig_5410, whole genome shotgun sequence	5396	0	97	728.017	392	384
comp1839_c0_seq1	gb	691	gnl|BL_ORD_ID|1550gi|428198500|gb|ANFW01001551.1| Metschnikowia fructicola 277 contig_1555, whole genome shotgun sequence	1550	0	100	1370.3	691	691
comp184_c0_seq1	gb	439	gnl|BL_ORD_ID|5836gi|428194214|gb|ANFW01005837.1| Metschnikowia fructicola 277 contig_5851, whole genome shotgun sequence	5836	0	100	870.746	439	439
comp1840_c0_seq1	gb	385	gnl|BL_ORD_ID|1647gi|428198403|gb|ANFW01001648.1| Metschnikowia fructicola 277 contig_1654, whole genome shotgun sequence	1647	1.5808e-173	98	607.093	324	320
comp1841_c0_seq1	gb	832	gnl|BL_ORD_ID|418gi|428199931|gb|ANFW01000419.1| Metschnikowia fructicola 277 contig_420, whole genome shotgun sequence	418	0	99	1641.88	832	831
comp1842_c0_seq1	gb	1879	gnl|BL_ORD_ID|2806gi|428197244|gb|ANFW01002807.1| Metschnikowia fructicola 277 contig_2817, whole genome shotgun sequence	2806	0	97	3447.81	1879	1840
comp1843_c0_seq1	gb	527	gnl|BL_ORD_ID|649gi|428199700|gb|ANFW01000650.1| Metschnikowia fructicola 277 contig_651, whole genome shotgun sequence	649	0	99	1029.33	527	525
comp1844_c0_seq1	gb	851	gnl|BL_ORD_ID|6679gi|428193371|gb|ANFW01006680.1| Metschnikowia fructicola 277 contig_6697, whole genome shotgun sequence	6679	0	99	1663.69	847	845
comp1845_c0_seq1	gb	1034	gnl|BL_ORD_ID|783gi|428199548|gb|ANFW01000784.1| Metschnikowia fructicola 277 contig_785, whole genome shotgun sequence	783	0	99	2028.44	1031	1029
comp1846_c0_seq1	gb	890	gnl|BL_ORD_ID|2627gi|428197423|gb|ANFW01002628.1| Metschnikowia fructicola 277 contig_2636, whole genome shotgun sequence	2627	0	98	1574.48	834	824
comp1847_c0_seq1	gb	952	gnl|BL_ORD_ID|5067gi|428194983|gb|ANFW01005068.1| Metschnikowia fructicola 277 contig_5081, whole genome shotgun sequence	5067	0	97	1750.91	952	930
comp1848_c0_seq1	gb	749	gnl|BL_ORD_ID|1347gi|428198703|gb|ANFW01001348.1| Metschnikowia fructicola 277 contig_1352, whole genome shotgun sequence	1347	0	99	1469.42	749	747
comp1849_c0_seq1	gb	512	gnl|BL_ORD_ID|2440gi|428197610|gb|ANFW01002441.1| Metschnikowia fructicola 277 contig_2449, whole genome shotgun sequence	2440	0	98	946.076	509	501
comp185_c0_seq1	gb	894	gnl|BL_ORD_ID|254gi|428200095|gb|ANFW01000255.1| Metschnikowia fructicola 277 contig_255, whole genome shotgun sequence	254	0	99	1725.14	886	882
comp1850_c0_seq1	gb	3596	gnl|BL_ORD_ID|21gi|428200328|gb|ANFW01000022.1| Metschnikowia fructicola 277 contig_22, whole genome shotgun sequence	21	0	98	6839.61	3596	3548
comp1851_c0_seq1	gb	1834	gnl|BL_ORD_ID|127gi|428200222|gb|ANFW01000128.1| Metschnikowia fructicola 277 contig_128, whole genome shotgun sequence	127	0	99	3570.71	1834	1824
comp1852_c0_seq1	gb	780	gnl|BL_ORD_ID|185gi|428200164|gb|ANFW01000186.1| Metschnikowia fructicola 277 contig_186, whole genome shotgun sequence	185	0	99	1068.98	555	551
comp1853_c0_seq1	gb	453	gnl|BL_ORD_ID|1189gi|428198861|gb|ANFW01001190.1| Metschnikowia fructicola 277 contig_1194, whole genome shotgun sequence	1189	0	100	898.499	453	453
comp1854_c0_seq1	gb	959	gnl|BL_ORD_ID|4424gi|428195626|gb|ANFW01004425.1| Metschnikowia fructicola 277 contig_4437, whole genome shotgun sequence	4424	0	99	1400.03	726	721
comp1855_c0_seq1	gb	477	gnl|BL_ORD_ID|397gi|428199952|gb|ANFW01000398.1| Metschnikowia fructicola 277 contig_399, whole genome shotgun sequence	397	0	99	839.029	439	435
comp1856_c0_seq1	gb	563	gnl|BL_ORD_ID|1170gi|428198885|gb|ANFW01001171.1| Metschnikowia fructicola 277 contig_1175, whole genome shotgun sequence	1170	0	99	1068.98	555	551
comp1857_c0_seq1	gb	511	gnl|BL_ORD_ID|6149gi|428193901|gb|ANFW01006150.1| Metschnikowia fructicola 277 contig_6167, whole genome shotgun sequence	6149	0	97	854.887	481	467
comp1858_c0_seq1	gb	944	gnl|BL_ORD_ID|3059gi|428196991|gb|ANFW01003060.1| Metschnikowia fructicola 277 contig_3070, whole genome shotgun sequence	3059	0	98	1744.96	940	923
comp1859_c0_seq1	gb	729	gnl|BL_ORD_ID|6027gi|428194023|gb|ANFW01006028.1| Metschnikowia fructicola 277 contig_6044, whole genome shotgun sequence	6027	0	99	1398.05	729	723
comp186_c0_seq1	gb	644	gnl|BL_ORD_ID|2583gi|428197467|gb|ANFW01002584.1| Metschnikowia fructicola 277 contig_2592, whole genome shotgun sequence	2583	0	100	1277.13	644	644
comp1860_c0_seq1	gb	760	gnl|BL_ORD_ID|1182gi|428198868|gb|ANFW01001183.1| Metschnikowia fructicola 277 contig_1187, whole genome shotgun sequence	1182	0	98	1427.79	760	750
comp1861_c0_seq1	gb	768	gnl|BL_ORD_ID|3801gi|428196249|gb|ANFW01003802.1| Metschnikowia fructicola 277 contig_3813, whole genome shotgun sequence	3801	0	99	1483.29	768	763
comp1862_c0_seq1	gb	1705	gnl|BL_ORD_ID|40gi|428200309|gb|ANFW01000041.1| Metschnikowia fructicola 277 contig_41, whole genome shotgun sequence	40	0	99	3348.69	1705	1701
comp1863_c0_seq1	gb	714	gnl|BL_ORD_ID|79gi|428200270|gb|ANFW01000080.1| Metschnikowia fructicola 277 contig_80, whole genome shotgun sequence	79	0	99	1376.25	714	709
comp1864_c0_seq1	gb	561	gnl|BL_ORD_ID|3195gi|428196855|gb|ANFW01003196.1| Metschnikowia fructicola 277 contig_3206, whole genome shotgun sequence	3195	0	95	844.976	526	500
comp1865_c0_seq1	gb	411	gnl|BL_ORD_ID|3536gi|428196514|gb|ANFW01003537.1| Metschnikowia fructicola 277 contig_3548, whole genome shotgun sequence	3536	0	100	815.24	411	411
comp1866_c0_seq1	gb	1559	gnl|BL_ORD_ID|2448gi|428197602|gb|ANFW01002449.1| Metschnikowia fructicola 277 contig_2457, whole genome shotgun sequence	2448	0	98	2940.32	1559	1540
comp1867_c0_seq1	gb	1647	gnl|BL_ORD_ID|34gi|428200315|gb|ANFW01000035.1| Metschnikowia fructicola 277 contig_35, whole genome shotgun sequence	34	0	99	3140.54	1647	1631
comp1868_c0_seq1	gb	853	gnl|BL_ORD_ID|7592gi|428192458|gb|ANFW01007593.1| Metschnikowia fructicola 277 contig_7614, whole genome shotgun sequence	7592	0	99	872.729	456	452
comp1869_c0_seq1	gb	908	gnl|BL_ORD_ID|2253gi|428197797|gb|ANFW01002254.1| Metschnikowia fructicola 277 contig_2261, whole genome shotgun sequence	2253	0	99	1695.41	875	870
comp187_c0_seq1	gb	1258	gnl|BL_ORD_ID|156gi|428200193|gb|ANFW01000157.1| Metschnikowia fructicola 277 contig_157, whole genome shotgun sequence	156	0	100	2474.47	1248	1248
comp1870_c0_seq1	gb	705	gnl|BL_ORD_ID|3169gi|428196881|gb|ANFW01003170.1| Metschnikowia fructicola 277 contig_3180, whole genome shotgun sequence	3169	4.77257e-138	98	490.134	259	256
comp1871_c0_seq1	gb	924	gnl|BL_ORD_ID|4404gi|428195646|gb|ANFW01004405.1| Metschnikowia fructicola 277 contig_4417, whole genome shotgun sequence	4404	0	99	1804.44	914	913
comp1872_c0_seq1	gb	422	gnl|BL_ORD_ID|192gi|428200157|gb|ANFW01000193.1| Metschnikowia fructicola 277 contig_193, whole genome shotgun sequence	192	0	98	789.47	422	416
comp1873_c0_seq1	gb	419	gnl|BL_ORD_ID|2675gi|428197375|gb|ANFW01002676.1| Metschnikowia fructicola 277 contig_2684, whole genome shotgun sequence	2675	0	98	789.47	419	412
comp1874_c0_seq1	gb	1453	gnl|BL_ORD_ID|2232gi|428197818|gb|ANFW01002233.1| Metschnikowia fructicola 277 contig_2240, whole genome shotgun sequence	2232	0	99	2589.45	1346	1336
comp1875_c0_seq1	gb	304	gnl|BL_ORD_ID|3038gi|428197012|gb|ANFW01003039.1| Metschnikowia fructicola 277 contig_3049, whole genome shotgun sequence	3038	6.54813e-160	100	561.499	283	283
comp1876_c0_seq1	gb	350	gnl|BL_ORD_ID|1288gi|428198762|gb|ANFW01001289.1| Metschnikowia fructicola 277 contig_1293, whole genome shotgun sequence	1288	2.40708e-178	99	622.952	326	323
comp1877_c0_seq1	gb	296	gnl|BL_ORD_ID|7668gi|428192382|gb|ANFW01007669.1| Metschnikowia fructicola 277 contig_7690, whole genome shotgun sequence	7668	2.71086e-165	99	579.34	296	295
comp1878_c0_seq1	gb	1346	gnl|BL_ORD_ID|23gi|428200326|gb|ANFW01000024.1| Metschnikowia fructicola 277 contig_24, whole genome shotgun sequence	23	0	99	2587.46	1321	1317
comp1879_c0_seq1	gb	864	gnl|BL_ORD_ID|62gi|428200287|gb|ANFW01000063.1| Metschnikowia fructicola 277 contig_63, whole genome shotgun sequence	62	0	99	1681.53	864	860
comp188_c0_seq1	gb	909	gnl|BL_ORD_ID|7891gi|428192159|gb|ANFW01007892.1| Metschnikowia fructicola 277 contig_7914, whole genome shotgun sequence	7891	0	98	1715.23	909	898
comp1880_c0_seq1	gb	1498	gnl|BL_ORD_ID|0gi|428200349|gb|ANFW01000001.1| Metschnikowia fructicola 277 contig_1, whole genome shotgun sequence	0	0	100	2970.06	1498	1498
comp1881_c0_seq1	gb	295	gnl|BL_ORD_ID|6576gi|428193474|gb|ANFW01006577.1| Metschnikowia fructicola 277 contig_6594, whole genome shotgun sequence	6576	4.06241e-161	100	565.464	285	285
comp1882_c0_seq1	gb	655	gnl|BL_ORD_ID|1980gi|428198070|gb|ANFW01001981.1| Metschnikowia fructicola 277 contig_1987, whole genome shotgun sequence	1980	0	99	1291.01	655	654
comp1883_c0_seq1	gb	1151	gnl|BL_ORD_ID|550gi|428199799|gb|ANFW01000551.1| Metschnikowia fructicola 277 contig_552, whole genome shotgun sequence	550	0	98	2185.05	1150	1138
comp1884_c0_seq1	gb	1264	gnl|BL_ORD_ID|2877gi|428197173|gb|ANFW01002878.1| Metschnikowia fructicola 277 contig_2888, whole genome shotgun sequence	2877	0	98	2371.39	1257	1240
comp1885_c0_seq1	gb	587	gnl|BL_ORD_ID|315gi|428200034|gb|ANFW01000316.1| Metschnikowia fructicola 277 contig_317, whole genome shotgun sequence	315	0	97	1057.09	585	572
comp1886_c0_seq1	gb	1661	gnl|BL_ORD_ID|0gi|428200349|gb|ANFW01000001.1| Metschnikowia fructicola 277 contig_1, whole genome shotgun sequence	0	0	100	3293.18	1661	1661
comp1887_c0_seq1	gb	1500	gnl|BL_ORD_ID|0gi|428200349|gb|ANFW01000001.1| Metschnikowia fructicola 277 contig_1, whole genome shotgun sequence	0	0	99	2912.57	1490	1483
comp1888_c0_seq1	gb	593	gnl|BL_ORD_ID|1741gi|428198309|gb|ANFW01001742.1| Metschnikowia fructicola 277 contig_1748, whole genome shotgun sequence	1741	0	97	1086.82	593	580
comp1889_c0_seq1	gb	877	gnl|BL_ORD_ID|6268gi|428193782|gb|ANFW01006269.1| Metschnikowia fructicola 277 contig_6286, whole genome shotgun sequence	6268	0	99	1691.44	877	871
comp189_c0_seq1	gb	557	gnl|BL_ORD_ID|857gi|428199418|gb|ANFW01000858.1| Metschnikowia fructicola 277 contig_861, whole genome shotgun sequence	857	0	98	1031.32	556	547
comp1890_c0_seq1	gb	810	gnl|BL_ORD_ID|3064gi|428196986|gb|ANFW01003065.1| Metschnikowia fructicola 277 contig_3075, whole genome shotgun sequence	3064	0	93	1213.69	812	761
comp1891_c0_seq1	gb	538	gnl|BL_ORD_ID|358gi|428199991|gb|ANFW01000359.1| Metschnikowia fructicola 277 contig_360, whole genome shotgun sequence	358	0	99	1027.35	538	533
comp1892_c0_seq1	gb	686	gnl|BL_ORD_ID|4897gi|428195153|gb|ANFW01004898.1| Metschnikowia fructicola 277 contig_4911, whole genome shotgun sequence	4897	0	96	1221.62	686	665
comp1893_c0_seq1	gb	1848	gnl|BL_ORD_ID|1498gi|428198552|gb|ANFW01001499.1| Metschnikowia fructicola 277 contig_1503, whole genome shotgun sequence	1498	0	99	2684.6	1395	1383
comp1894_c0_seq1	gb	750	gnl|BL_ORD_ID|34gi|428200315|gb|ANFW01000035.1| Metschnikowia fructicola 277 contig_35, whole genome shotgun sequence	34	0	99	1471.4	750	748
comp1895_c0_seq1	gb	608	gnl|BL_ORD_ID|0gi|428200349|gb|ANFW01000001.1| Metschnikowia fructicola 277 contig_1, whole genome shotgun sequence	0	0	100	1205.76	608	608
comp1896_c0_seq1	gb	1427	gnl|BL_ORD_ID|316gi|428200033|gb|ANFW01000317.1| Metschnikowia fructicola 277 contig_318, whole genome shotgun sequence	316	0	98	2644.95	1419	1395
comp1897_c0_seq1	gb	725	gnl|BL_ORD_ID|3915gi|428196135|gb|ANFW01003916.1| Metschnikowia fructicola 277 contig_3927, whole genome shotgun sequence	3915	0	99	1405.98	725	721
comp1898_c0_seq1	gb	389	gnl|BL_ORD_ID|1972gi|428198078|gb|ANFW01001973.1| Metschnikowia fructicola 277 contig_1979, whole genome shotgun sequence	1972	0	99	755.77	389	387
comp1899_c0_seq1	gb	1646	gnl|BL_ORD_ID|169gi|428200180|gb|ANFW01000170.1| Metschnikowia fructicola 277 contig_170, whole genome shotgun sequence	169	0	99	3192.08	1646	1637
comp19_c0_seq1	gb	517	gnl|BL_ORD_ID|276gi|428200073|gb|ANFW01000277.1| Metschnikowia fructicola 277 contig_278, whole genome shotgun sequence	276	0	99	977.793	513	508
comp190_c0_seq1	gb	1642	gnl|BL_ORD_ID|82gi|428200267|gb|ANFW01000083.1| Metschnikowia fructicola 277 contig_83, whole genome shotgun sequence	82	0	99	3239.66	1642	1640
comp1900_c0_seq1	gb	957	gnl|BL_ORD_ID|1481gi|428198569|gb|ANFW01001482.1| Metschnikowia fructicola 277 contig_1486, whole genome shotgun sequence	1481	0	99	1881.75	957	955
comp1901_c0_seq1	gb	900	gnl|BL_ORD_ID|293gi|428200056|gb|ANFW01000294.1| Metschnikowia fructicola 277 contig_295, whole genome shotgun sequence	293	0	98	1657.74	900	884
comp1902_c0_seq1	gb	576	gnl|BL_ORD_ID|1938gi|428198112|gb|ANFW01001939.1| Metschnikowia fructicola 277 contig_1945, whole genome shotgun sequence	1938	0	98	1068.98	575	566
comp1903_c0_seq1	gb	1733	gnl|BL_ORD_ID|486gi|428199863|gb|ANFW01000487.1| Metschnikowia fructicola 277 contig_488, whole genome shotgun sequence	486	0	99	3394.28	1733	1726
comp1904_c0_seq1	gb	279	gnl|BL_ORD_ID|7310gi|428192740|gb|ANFW01007311.1| Metschnikowia fructicola 277 contig_7331, whole genome shotgun sequence	7310	3.16314e-109	98	392.999	210	207
comp1905_c0_seq1	gb	1174	gnl|BL_ORD_ID|912gi|428199321|gb|ANFW01000913.1| Metschnikowia fructicola 277 contig_916, whole genome shotgun sequence	912	0	97	1283.08	742	720
comp1906_c0_seq1	gb	1084	gnl|BL_ORD_ID|3841gi|428196209|gb|ANFW01003842.1| Metschnikowia fructicola 277 contig_3853, whole genome shotgun sequence	3841	0	98	2038.35	1084	1070
comp1907_c0_seq1	gb	1234	gnl|BL_ORD_ID|23gi|428200326|gb|ANFW01000024.1| Metschnikowia fructicola 277 contig_24, whole genome shotgun sequence	23	0	100	2446.72	1234	1234
comp1908_c0_seq1	gb	797	gnl|BL_ORD_ID|252gi|428200097|gb|ANFW01000253.1| Metschnikowia fructicola 277 contig_253, whole genome shotgun sequence	252	0	98	1522.94	797	788
comp1909_c0_seq1	gb	600	gnl|BL_ORD_ID|2741gi|428197309|gb|ANFW01002742.1| Metschnikowia fructicola 277 contig_2751, whole genome shotgun sequence	2741	0	95	983.74	600	574
comp191_c0_seq1	gb	1971	gnl|BL_ORD_ID|150gi|428200199|gb|ANFW01000151.1| Metschnikowia fructicola 277 contig_151, whole genome shotgun sequence	150	0	98	3689.65	1970	1939
comp191_c1_seq1	gb	396	gnl|BL_ORD_ID|150gi|428200199|gb|ANFW01000151.1| Metschnikowia fructicola 277 contig_151, whole genome shotgun sequence	150	0	98	666.564	356	351
comp1910_c0_seq1	gb	616	gnl|BL_ORD_ID|5623gi|428194427|gb|ANFW01005624.1| Metschnikowia fructicola 277 contig_5638, whole genome shotgun sequence	5623	1.97988e-152	99	537.711	279	277
comp1911_c0_seq1	gb	792	gnl|BL_ORD_ID|1755gi|428198295|gb|ANFW01001756.1| Metschnikowia fructicola 277 contig_1762, whole genome shotgun sequence	1755	0	98	1499.15	792	783
comp1912_c0_seq1	gb	209	gnl|BL_ORD_ID|1712gi|428198338|gb|ANFW01001713.1| Metschnikowia fructicola 277 contig_1719, whole genome shotgun sequence	1712	8.87184e-106	99	381.105	196	195
comp1913_c0_seq1	gb	268	gnl|BL_ORD_ID|2461gi|428197589|gb|ANFW01002462.1| Metschnikowia fructicola 277 contig_2470, whole genome shotgun sequence	2461	1.25314e-148	99	523.834	268	267
comp1914_c0_seq1	gb	620	gnl|BL_ORD_ID|155gi|428200194|gb|ANFW01000156.1| Metschnikowia fructicola 277 contig_156, whole genome shotgun sequence	155	0	99	1189.91	620	615
comp1915_c0_seq1	gb	2061	gnl|BL_ORD_ID|1622gi|428198428|gb|ANFW01001623.1| Metschnikowia fructicola 277 contig_1629, whole genome shotgun sequence	1622	0	95	3326.88	1998	1914
comp1916_c0_seq1	gb	552	gnl|BL_ORD_ID|6474gi|428193576|gb|ANFW01006475.1| Metschnikowia fructicola 277 contig_6492, whole genome shotgun sequence	6474	0	96	965.899	551	531
comp1917_c0_seq1	gb	1165	gnl|BL_ORD_ID|672gi|428199677|gb|ANFW01000673.1| Metschnikowia fructicola 277 contig_674, whole genome shotgun sequence	672	0	98	1620.08	861	850
comp1918_c0_seq1	gb	579	gnl|BL_ORD_ID|6264gi|428193786|gb|ANFW01006265.1| Metschnikowia fructicola 277 contig_6282, whole genome shotgun sequence	6264	0	98	1098.72	579	571
comp1919_c0_seq1	gb	1285	gnl|BL_ORD_ID|249gi|428200100|gb|ANFW01000250.1| Metschnikowia fructicola 277 contig_250, whole genome shotgun sequence	249	0	99	2498.26	1285	1277
comp192_c0_seq1	gb	616	gnl|BL_ORD_ID|2893gi|428197157|gb|ANFW01002894.1| Metschnikowia fructicola 277 contig_2904, whole genome shotgun sequence	2893	0	99	1183.96	609	606
comp1920_c0_seq1	gb	656	gnl|BL_ORD_ID|3671gi|428196379|gb|ANFW01003672.1| Metschnikowia fructicola 277 contig_3683, whole genome shotgun sequence	3671	0	99	1039.25	544	539
comp1921_c0_seq1	gb	2427	gnl|BL_ORD_ID|760gi|428199589|gb|ANFW01000761.1| Metschnikowia fructicola 277 contig_762, whole genome shotgun sequence	760	0	99	4746.25	2426	2416
comp1922_c0_seq1	gb	686	gnl|BL_ORD_ID|35gi|428200314|gb|ANFW01000036.1| Metschnikowia fructicola 277 contig_36, whole genome shotgun sequence	35	0	99	1312.81	686	680
comp1923_c0_seq1	gb	2426	gnl|BL_ORD_ID|39gi|428200310|gb|ANFW01000040.1| Metschnikowia fructicola 277 contig_40, whole genome shotgun sequence	39	0	99	4700.65	2423	2410
comp1924_c0_seq1	gb	809	gnl|BL_ORD_ID|24gi|428200325|gb|ANFW01000025.1| Metschnikowia fructicola 277 contig_25, whole genome shotgun sequence	24	0	98	1497.17	791	782
comp1925_c0_seq1	gb	727	gnl|BL_ORD_ID|1331gi|428198719|gb|ANFW01001332.1| Metschnikowia fructicola 277 contig_1336, whole genome shotgun sequence	1331	0	99	1417.88	727	724
comp1926_c0_seq1	gb	906	gnl|BL_ORD_ID|2470gi|428197580|gb|ANFW01002471.1| Metschnikowia fructicola 277 contig_2479, whole genome shotgun sequence	2470	0	99	1772.72	906	903
comp1927_c0_seq1	gb	1149	gnl|BL_ORD_ID|2436gi|428197614|gb|ANFW01002437.1| Metschnikowia fructicola 277 contig_2445, whole genome shotgun sequence	2436	0	98	2159.28	1149	1134
comp1928_c0_seq1	gb	1304	gnl|BL_ORD_ID|2120gi|428197930|gb|ANFW01002121.1| Metschnikowia fructicola 277 contig_2128, whole genome shotgun sequence	2120	0	99	1679.55	863	859
comp1929_c0_seq1	gb	971	gnl|BL_ORD_ID|2722gi|428197328|gb|ANFW01002723.1| Metschnikowia fructicola 277 contig_2732, whole genome shotgun sequence	2722	0	99	1861.92	971	963
comp193_c0_seq1	gb	749	gnl|BL_ORD_ID|0gi|428200349|gb|ANFW01000001.1| Metschnikowia fructicola 277 contig_1, whole genome shotgun sequence	0	0	99	1289.02	654	653
comp1930_c0_seq1	gb	1145	gnl|BL_ORD_ID|99gi|428200250|gb|ANFW01000100.1| Metschnikowia fructicola 277 contig_100, whole genome shotgun sequence	99	0	99	2169.19	1125	1115
comp1931_c0_seq1	gb	333	gnl|BL_ORD_ID|1520gi|428198530|gb|ANFW01001521.1| Metschnikowia fructicola 277 contig_1525, whole genome shotgun sequence	1520	8.06681e-169	99	591.234	302	301
comp1932_c0_seq1	gb	1099	gnl|BL_ORD_ID|2254gi|428197796|gb|ANFW01002255.1| Metschnikowia fructicola 277 contig_2262, whole genome shotgun sequence	2254	0	96	1899.59	1098	1063
comp1933_c0_seq1	gb	1795	gnl|BL_ORD_ID|0gi|428200349|gb|ANFW01000001.1| Metschnikowia fructicola 277 contig_1, whole genome shotgun sequence	0	0	100	3558.82	1795	1795
comp1934_c0_seq1	gb	476	gnl|BL_ORD_ID|523gi|428199826|gb|ANFW01000524.1| Metschnikowia fructicola 277 contig_525, whole genome shotgun sequence	523	0	96	821.187	476	458
comp1935_c0_seq1	gb	788	gnl|BL_ORD_ID|7079gi|428192971|gb|ANFW01007080.1| Metschnikowia fructicola 277 contig_7098, whole genome shotgun sequence	7079	0	99	1356.42	712	705
comp1936_c0_seq1	gb	1141	gnl|BL_ORD_ID|541gi|428199808|gb|ANFW01000542.1| Metschnikowia fructicola 277 contig_543, whole genome shotgun sequence	541	0	99	2230.64	1141	1137
comp1937_c0_seq1	gb	439	gnl|BL_ORD_ID|4658gi|428195392|gb|ANFW01004659.1| Metschnikowia fructicola 277 contig_4672, whole genome shotgun sequence	4658	0	98	795.417	425	419
comp1938_c0_seq1	gb	861	gnl|BL_ORD_ID|648gi|428199701|gb|ANFW01000649.1| Metschnikowia fructicola 277 contig_650, whole genome shotgun sequence	648	0	96	1459.51	842	813
comp1939_c0_seq1	gb	1443	gnl|BL_ORD_ID|1458gi|428198592|gb|ANFW01001459.1| Metschnikowia fructicola 277 contig_1463, whole genome shotgun sequence	1458	0	98	2720.28	1443	1426
comp194_c0_seq1	gb	404	gnl|BL_ORD_ID|961gi|428199235|gb|ANFW01000962.1| Metschnikowia fructicola 277 contig_966, whole genome shotgun sequence	961	0	99	777.576	404	401
comp1940_c0_seq1	gb	1131	gnl|BL_ORD_ID|438gi|428199911|gb|ANFW01000439.1| Metschnikowia fructicola 277 contig_440, whole genome shotgun sequence	438	0	98	2117.65	1131	1113
comp1941_c0_seq1	gb	1284	gnl|BL_ORD_ID|87gi|428200262|gb|ANFW01000088.1| Metschnikowia fructicola 277 contig_88, whole genome shotgun sequence	87	0	98	2430.86	1284	1266
comp1942_c0_seq1	gb	1172	gnl|BL_ORD_ID|589gi|428199760|gb|ANFW01000590.1| Metschnikowia fructicola 277 contig_591, whole genome shotgun sequence	589	0	98	2212.8	1172	1158
comp1943_c0_seq1	gb	1673	gnl|BL_ORD_ID|810gi|428199503|gb|ANFW01000811.1| Metschnikowia fructicola 277 contig_812, whole genome shotgun sequence	810	0	99	3269.39	1673	1667
comp1944_c0_seq1	gb	1381	gnl|BL_ORD_ID|40gi|428200309|gb|ANFW01000041.1| Metschnikowia fructicola 277 contig_41, whole genome shotgun sequence	40	0	99	2688.56	1385	1378
comp1945_c0_seq1	gb	625	gnl|BL_ORD_ID|3324gi|428196726|gb|ANFW01003325.1| Metschnikowia fructicola 277 contig_3335, whole genome shotgun sequence	3324	0	98	1183.96	625	618
comp1946_c0_seq1	gb	1385	gnl|BL_ORD_ID|2931gi|428197119|gb|ANFW01002932.1| Metschnikowia fructicola 277 contig_2942, whole genome shotgun sequence	2931	0	98	2595.39	1385	1366
comp1947_c0_seq1	gb	881	gnl|BL_ORD_ID|115gi|428200234|gb|ANFW01000116.1| Metschnikowia fructicola 277 contig_116, whole genome shotgun sequence	115	0	99	1723.16	881	878
comp1948_c0_seq1	gb	1395	gnl|BL_ORD_ID|3873gi|428196177|gb|ANFW01003874.1| Metschnikowia fructicola 277 contig_3885, whole genome shotgun sequence	3873	0	99	2694.51	1395	1386
comp1949_c0_seq1	gb	784	gnl|BL_ORD_ID|2493gi|428197557|gb|ANFW01002494.1| Metschnikowia fructicola 277 contig_2502, whole genome shotgun sequence	2493	0	99	1507.08	784	778
comp195_c0_seq1	gb	1980	gnl|BL_ORD_ID|784gi|428199546|gb|ANFW01000785.1| Metschnikowia fructicola 277 contig_786, whole genome shotgun sequence	784	0	98	3741.19	1980	1955
comp1950_c0_seq1	gb	264	gnl|BL_ORD_ID|489gi|428199860|gb|ANFW01000490.1| Metschnikowia fructicola 277 contig_491, whole genome shotgun sequence	489	2.78947e-140	98	496.081	262	259
comp1951_c0_seq1	gb	668	gnl|BL_ORD_ID|6794gi|428193256|gb|ANFW01006795.1| Metschnikowia fructicola 277 contig_6812, whole genome shotgun sequence	6794	0	99	1049.16	545	541
comp1952_c0_seq1	gb	1109	gnl|BL_ORD_ID|215gi|428200134|gb|ANFW01000216.1| Metschnikowia fructicola 277 contig_216, whole genome shotgun sequence	215	0	99	2151.35	1109	1103
comp1953_c0_seq1	gb	421	gnl|BL_ORD_ID|4421gi|428195629|gb|ANFW01004422.1| Metschnikowia fructicola 277 contig_4434, whole genome shotgun sequence	4421	0	98	795.417	421	416
comp1954_c0_seq1	gb	1865	gnl|BL_ORD_ID|130gi|428200219|gb|ANFW01000131.1| Metschnikowia fructicola 277 contig_131, whole genome shotgun sequence	130	0	99	3616.31	1865	1853
comp1955_c0_seq1	gb	716	gnl|BL_ORD_ID|3239gi|428196811|gb|ANFW01003240.1| Metschnikowia fructicola 277 contig_3250, whole genome shotgun sequence	3239	0	97	1287.04	710	691
comp1956_c0_seq1	gb	317	gnl|BL_ORD_ID|842gi|428199452|gb|ANFW01000843.1| Metschnikowia fructicola 277 contig_846, whole genome shotgun sequence	842	4.70715e-130	91	462.381	309	284
comp1957_c0_seq1	gb	1075	gnl|BL_ORD_ID|39gi|428200310|gb|ANFW01000040.1| Metschnikowia fructicola 277 contig_40, whole genome shotgun sequence	39	0	99	2099.81	1075	1071
comp1958_c0_seq1	gb	774	gnl|BL_ORD_ID|2997gi|428197053|gb|ANFW01002998.1| Metschnikowia fructicola 277 contig_3008, whole genome shotgun sequence	2997	0	97	1388.14	774	753
comp1959_c0_seq1	gb	1466	gnl|BL_ORD_ID|2919gi|428197131|gb|ANFW01002920.1| Metschnikowia fructicola 277 contig_2930, whole genome shotgun sequence	2919	0	99	2809.49	1461	1450
comp196_c0_seq1	gb	613	gnl|BL_ORD_ID|2901gi|428197149|gb|ANFW01002902.1| Metschnikowia fructicola 277 contig_2912, whole genome shotgun sequence	2901	0	98	773.611	411	404
comp1960_c0_seq1	gb	982	gnl|BL_ORD_ID|2188gi|428197862|gb|ANFW01002189.1| Metschnikowia fructicola 277 contig_2196, whole genome shotgun sequence	2188	0	98	1804.44	982	964
comp1961_c0_seq1	gb	253	gnl|BL_ORD_ID|4097gi|428195953|gb|ANFW01004098.1| Metschnikowia fructicola 277 contig_4110, whole genome shotgun sequence	4097	9.03453e-91	97	331.546	187	182
comp1962_c0_seq1	gb	381	gnl|BL_ORD_ID|1043gi|428199101|gb|ANFW01001044.1| Metschnikowia fructicola 277 contig_1048, whole genome shotgun sequence	1043	4.09281e-140	100	496.081	250	250
comp1963_c0_seq1	gb	1088	gnl|BL_ORD_ID|1028gi|428199123|gb|ANFW01001029.1| Metschnikowia fructicola 277 contig_1033, whole genome shotgun sequence	1028	0	98	2016.55	1091	1073
comp1964_c0_seq1	gb	1998	gnl|BL_ORD_ID|123gi|428200226|gb|ANFW01000124.1| Metschnikowia fructicola 277 contig_124, whole genome shotgun sequence	123	0	99	3929.52	1998	1994
comp1965_c0_seq1	gb	316	gnl|BL_ORD_ID|1823gi|428198227|gb|ANFW01001824.1| Metschnikowia fructicola 277 contig_1830, whole genome shotgun sequence	1823	9.16987e-147	99	517.887	269	267
comp1966_c0_seq1	gb	1183	gnl|BL_ORD_ID|705gi|428199644|gb|ANFW01000706.1| Metschnikowia fructicola 277 contig_707, whole genome shotgun sequence	705	0	98	1812.36	974	956
comp1967_c0_seq1	gb	855	gnl|BL_ORD_ID|3663gi|428196387|gb|ANFW01003664.1| Metschnikowia fructicola 277 contig_3675, whole genome shotgun sequence	3663	0	98	1592.32	855	842
comp1968_c0_seq1	gb	952	gnl|BL_ORD_ID|6284gi|428193766|gb|ANFW01006285.1| Metschnikowia fructicola 277 contig_6302, whole genome shotgun sequence	6284	0	98	1659.72	909	891
comp1969_c0_seq1	gb	543	gnl|BL_ORD_ID|925gi|428199295|gb|ANFW01000926.1| Metschnikowia fructicola 277 contig_929, whole genome shotgun sequence	925	0	99	936.164	480	478
comp197_c0_seq1	gb	567	gnl|BL_ORD_ID|509gi|428199840|gb|ANFW01000510.1| Metschnikowia fructicola 277 contig_511, whole genome shotgun sequence	509	0	97	1021.41	567	555
comp1970_c0_seq1	gb	1025	gnl|BL_ORD_ID|1748gi|428198302|gb|ANFW01001749.1| Metschnikowia fructicola 277 contig_1755, whole genome shotgun sequence	1748	0	97	1792.54	996	974
comp1971_c0_seq1	gb	736	gnl|BL_ORD_ID|7262gi|428192788|gb|ANFW01007263.1| Metschnikowia fructicola 277 contig_7282, whole genome shotgun sequence	7262	0	98	1334.62	713	703
comp1972_c0_seq1	gb	643	gnl|BL_ORD_ID|1607gi|428198443|gb|ANFW01001608.1| Metschnikowia fructicola 277 contig_1613, whole genome shotgun sequence	1607	0	99	1243.43	643	639
comp1973_c0_seq1	gb	495	gnl|BL_ORD_ID|1626gi|428198424|gb|ANFW01001627.1| Metschnikowia fructicola 277 contig_1633, whole genome shotgun sequence	1626	0	96	862.817	495	480
comp1974_c0_seq1	gb	825	gnl|BL_ORD_ID|0gi|428200349|gb|ANFW01000001.1| Metschnikowia fructicola 277 contig_1, whole genome shotgun sequence	0	0	100	1635.93	825	825
comp1975_c0_seq1	gb	2004	gnl|BL_ORD_ID|1387gi|428198663|gb|ANFW01001388.1| Metschnikowia fructicola 277 contig_1392, whole genome shotgun sequence	1387	0	100	3973.13	2004	2004
comp1976_c0_seq1	gb	961	gnl|BL_ORD_ID|1368gi|428198682|gb|ANFW01001369.1| Metschnikowia fructicola 277 contig_1373, whole genome shotgun sequence	1368	0	99	1885.71	959	957
comp1977_c0_seq1	gb	659	gnl|BL_ORD_ID|2780gi|428197270|gb|ANFW01002781.1| Metschnikowia fructicola 277 contig_2790, whole genome shotgun sequence	2780	0	98	1229.55	652	644
comp1978_c0_seq1	gb	436	gnl|BL_ORD_ID|3873gi|428196177|gb|ANFW01003874.1| Metschnikowia fructicola 277 contig_3885, whole genome shotgun sequence	3873	0	96	781.54	436	422
comp1979_c0_seq1	gb	1066	gnl|BL_ORD_ID|7349gi|428192701|gb|ANFW01007350.1| Metschnikowia fructicola 277 contig_7371, whole genome shotgun sequence	7349	0	98	1994.74	1066	1051
comp198_c0_seq1	gb	357	gnl|BL_ORD_ID|1373gi|428198677|gb|ANFW01001374.1| Metschnikowia fructicola 277 contig_1378, whole genome shotgun sequence	1373	2.19657e-169	96	593.217	347	335
comp1980_c0_seq1	gb	409	gnl|BL_ORD_ID|1406gi|428198644|gb|ANFW01001407.1| Metschnikowia fructicola 277 contig_1411, whole genome shotgun sequence	1406	0	98	755.77	409	402
comp1981_c0_seq1	gb	558	gnl|BL_ORD_ID|6279gi|428193771|gb|ANFW01006280.1| Metschnikowia fructicola 277 contig_6297, whole genome shotgun sequence	6279	0	99	1082.86	558	555
comp1982_c0_seq1	gb	370	gnl|BL_ORD_ID|1606gi|428198444|gb|ANFW01001607.1| Metschnikowia fructicola 277 contig_1612, whole genome shotgun sequence	1606	6.22032e-176	95	615.023	370	355
comp1983_c0_seq1	gb	368	gnl|BL_ORD_ID|3968gi|428196082|gb|ANFW01003969.1| Metschnikowia fructicola 277 contig_3980, whole genome shotgun sequence	3968	0	100	634.846	320	320
comp1984_c0_seq1	gb	1462	gnl|BL_ORD_ID|10gi|428200339|gb|ANFW01000011.1| Metschnikowia fructicola 277 contig_11, whole genome shotgun sequence	10	0	99	2841.21	1462	1454
comp1985_c0_seq1	gb	834	gnl|BL_ORD_ID|665gi|428199684|gb|ANFW01000666.1| Metschnikowia fructicola 277 contig_667, whole genome shotgun sequence	665	0	99	1629.99	834	831
comp1986_c0_seq1	gb	617	gnl|BL_ORD_ID|82gi|428200267|gb|ANFW01000083.1| Metschnikowia fructicola 277 contig_83, whole genome shotgun sequence	82	0	98	1148.28	616	605
comp1987_c0_seq1	gb	547	gnl|BL_ORD_ID|622gi|428199727|gb|ANFW01000623.1| Metschnikowia fructicola 277 contig_624, whole genome shotgun sequence	622	0	99	1045.19	547	542
comp1988_c0_seq1	gb	1062	gnl|BL_ORD_ID|3871gi|428196179|gb|ANFW01003872.1| Metschnikowia fructicola 277 contig_3883, whole genome shotgun sequence	3871	0	99	2081.96	1062	1059
comp1989_c0_seq1	gb	1004	gnl|BL_ORD_ID|1248gi|428198802|gb|ANFW01001249.1| Metschnikowia fructicola 277 contig_1253, whole genome shotgun sequence	1248	0	99	1959.06	1004	1000
comp199_c0_seq1	gb	466	gnl|BL_ORD_ID|523gi|428199826|gb|ANFW01000524.1| Metschnikowia fructicola 277 contig_525, whole genome shotgun sequence	523	0	99	872.729	444	443
comp1990_c0_seq1	gb	564	gnl|BL_ORD_ID|6003gi|428194047|gb|ANFW01006004.1| Metschnikowia fructicola 277 contig_6020, whole genome shotgun sequence	6003	0	96	965.899	564	543
comp1991_c0_seq1	gb	1141	gnl|BL_ORD_ID|6065gi|428193985|gb|ANFW01006066.1| Metschnikowia fructicola 277 contig_6082, whole genome shotgun sequence	6065	0	99	2091.88	1059	1058
comp1992_c0_seq1	gb	1238	gnl|BL_ORD_ID|4538gi|428195512|gb|ANFW01004539.1| Metschnikowia fructicola 277 contig_4552, whole genome shotgun sequence	4538	0	99	2415	1238	1233
comp1993_c0_seq1	gb	761	gnl|BL_ORD_ID|59gi|428200290|gb|ANFW01000060.1| Metschnikowia fructicola 277 contig_60, whole genome shotgun sequence	59	0	98	1380.21	737	725
comp1994_c0_seq1	gb	689	gnl|BL_ORD_ID|7022gi|428193028|gb|ANFW01007023.1| Metschnikowia fructicola 277 contig_7041, whole genome shotgun sequence	7022	0	98	1302.9	689	681
comp1995_c0_seq1	gb	1279	gnl|BL_ORD_ID|557gi|428199792|gb|ANFW01000558.1| Metschnikowia fructicola 277 contig_559, whole genome shotgun sequence	557	0	98	2411.04	1279	1261
comp1996_c0_seq1	gb	389	gnl|BL_ORD_ID|610gi|428199739|gb|ANFW01000611.1| Metschnikowia fructicola 277 contig_612, whole genome shotgun sequence	610	0	99	729.999	372	371
comp1997_c0_seq1	gb	594	gnl|BL_ORD_ID|674gi|428199675|gb|ANFW01000675.1| Metschnikowia fructicola 277 contig_676, whole genome shotgun sequence	674	0	99	1154.22	594	591
comp1998_c0_seq1	gb	389	gnl|BL_ORD_ID|46gi|428200303|gb|ANFW01000047.1| Metschnikowia fructicola 277 contig_47, whole genome shotgun sequence	46	0	100	771.629	389	389
comp1999_c0_seq1	gb	1178	gnl|BL_ORD_ID|1710gi|428198340|gb|ANFW01001711.1| Metschnikowia fructicola 277 contig_1717, whole genome shotgun sequence	1710	0	98	1961.04	1035	1020
comp2_c0_seq1	gb	1792	gnl|BL_ORD_ID|236gi|428200113|gb|ANFW01000237.1| Metschnikowia fructicola 277 contig_237, whole genome shotgun sequence	236	0	99	3481.51	1792	1783
comp20_c0_seq1	gb	1497	gnl|BL_ORD_ID|103gi|428200246|gb|ANFW01000104.1| Metschnikowia fructicola 277 contig_104, whole genome shotgun sequence	103	0	98	2795.61	1494	1469
comp2000_c0_seq1	gb	2991	gnl|BL_ORD_ID|850gi|428199432|gb|ANFW01000851.1| Metschnikowia fructicola 277 contig_854, whole genome shotgun sequence	850	0	97	3207.94	1792	1748
comp2001_c0_seq1	gb	756	gnl|BL_ORD_ID|3343gi|428196707|gb|ANFW01003344.1| Metschnikowia fructicola 277 contig_3354, whole genome shotgun sequence	3343	0	99	1459.51	756	751
comp2002_c0_seq1	gb	784	gnl|BL_ORD_ID|90gi|428200259|gb|ANFW01000091.1| Metschnikowia fructicola 277 contig_91, whole genome shotgun sequence	90	0	99	1499.15	776	771
comp2003_c0_seq1	gb	674	gnl|BL_ORD_ID|1184gi|428198866|gb|ANFW01001185.1| Metschnikowia fructicola 277 contig_1189, whole genome shotgun sequence	1184	0	99	1289.02	674	668
comp2004_c0_seq1	gb	1870	gnl|BL_ORD_ID|822gi|428199486|gb|ANFW01000823.1| Metschnikowia fructicola 277 contig_824, whole genome shotgun sequence	822	0	98	3554.85	1870	1849
comp2005_c0_seq1	gb	499	gnl|BL_ORD_ID|2057gi|428197993|gb|ANFW01002058.1| Metschnikowia fructicola 277 contig_2065, whole genome shotgun sequence	2057	0	98	942.111	499	493
comp2006_c0_seq1	gb	1049	gnl|BL_ORD_ID|5941gi|428194109|gb|ANFW01005942.1| Metschnikowia fructicola 277 contig_5958, whole genome shotgun sequence	5941	0	98	1986.81	1046	1035
comp2007_c0_seq1	gb	549	gnl|BL_ORD_ID|2780gi|428197270|gb|ANFW01002781.1| Metschnikowia fructicola 277 contig_2790, whole genome shotgun sequence	2780	0	99	1061.05	547	544
comp2008_c0_seq1	gb	571	gnl|BL_ORD_ID|1757gi|428198293|gb|ANFW01001758.1| Metschnikowia fructicola 277 contig_1764, whole genome shotgun sequence	1757	0	97	1035.28	571	557
comp2009_c0_seq1	gb	2093	gnl|BL_ORD_ID|124gi|428200225|gb|ANFW01000125.1| Metschnikowia fructicola 277 contig_125, whole genome shotgun sequence	124	0	99	4086.12	2093	2085
comp201_c0_seq1	gb	766	gnl|BL_ORD_ID|346gi|428200003|gb|ANFW01000347.1| Metschnikowia fructicola 277 contig_348, whole genome shotgun sequence	346	0	99	1497.17	763	761
comp2010_c0_seq1	gb	854	gnl|BL_ORD_ID|357gi|428199992|gb|ANFW01000358.1| Metschnikowia fructicola 277 contig_359, whole genome shotgun sequence	357	0	95	1441.66	854	819
comp2011_c0_seq1	gb	1288	gnl|BL_ORD_ID|115gi|428200234|gb|ANFW01000116.1| Metschnikowia fructicola 277 contig_116, whole genome shotgun sequence	115	0	100	2553.76	1288	1288
comp2012_c0_seq1	gb	1364	gnl|BL_ORD_ID|615gi|428199734|gb|ANFW01000616.1| Metschnikowia fructicola 277 contig_617, whole genome shotgun sequence	615	0	98	2593.41	1364	1350
comp2013_c0_seq1	gb	629	gnl|BL_ORD_ID|4766gi|428195284|gb|ANFW01004767.1| Metschnikowia fructicola 277 contig_4780, whole genome shotgun sequence	4766	0	98	1168.1	629	617
comp2014_c0_seq1	gb	705	gnl|BL_ORD_ID|2981gi|428197069|gb|ANFW01002982.1| Metschnikowia fructicola 277 contig_2992, whole genome shotgun sequence	2981	0	98	1340.56	705	696
comp2015_c0_seq1	gb	1435	gnl|BL_ORD_ID|339gi|428200010|gb|ANFW01000340.1| Metschnikowia fructicola 277 contig_341, whole genome shotgun sequence	339	0	98	2662.79	1435	1410
comp2016_c0_seq1	gb	222	gnl|BL_ORD_ID|1072gi|428199054|gb|ANFW01001073.1| Metschnikowia fructicola 277 contig_1077, whole genome shotgun sequence	1072	1.7696e-45	100	180.887	91	91
comp2017_c0_seq1	gb	1271	gnl|BL_ORD_ID|5598gi|428194452|gb|ANFW01005599.1| Metschnikowia fructicola 277 contig_5613, whole genome shotgun sequence	5598	0	99	2504.21	1271	1269
comp2018_c0_seq1	gb	460	gnl|BL_ORD_ID|124gi|428200225|gb|ANFW01000125.1| Metschnikowia fructicola 277 contig_125, whole genome shotgun sequence	124	0	98	856.87	460	453
comp2019_c0_seq1	gb	581	gnl|BL_ORD_ID|2213gi|428197837|gb|ANFW01002214.1| Metschnikowia fructicola 277 contig_2221, whole genome shotgun sequence	2213	0	98	1080.88	581	572
comp202_c0_seq1	gb	874	gnl|BL_ORD_ID|1140gi|428198931|gb|ANFW01001141.1| Metschnikowia fructicola 277 contig_1145, whole genome shotgun sequence	1140	0	99	1503.12	778	773
comp2020_c0_seq1	gb	688	gnl|BL_ORD_ID|4576gi|428195474|gb|ANFW01004577.1| Metschnikowia fructicola 277 contig_4590, whole genome shotgun sequence	4576	0	98	1275.15	688	675
comp2021_c0_seq1	gb	2326	gnl|BL_ORD_ID|76gi|428200273|gb|ANFW01000077.1| Metschnikowia fructicola 277 contig_77, whole genome shotgun sequence	76	0	100	4611.45	2326	2326
comp2022_c0_seq1	gb	314	gnl|BL_ORD_ID|1605gi|428198445|gb|ANFW01001606.1| Metschnikowia fructicola 277 contig_1611, whole genome shotgun sequence	1605	1.5912e-154	100	543.658	274	274
comp2023_c0_seq1	gb	754	gnl|BL_ORD_ID|5229gi|428194821|gb|ANFW01005230.1| Metschnikowia fructicola 277 contig_5243, whole genome shotgun sequence	5229	0	98	1404	748	736
comp2024_c0_seq1	gb	1504	gnl|BL_ORD_ID|883gi|428199370|gb|ANFW01000884.1| Metschnikowia fructicola 277 contig_887, whole genome shotgun sequence	883	0	99	2833.28	1481	1468
comp2025_c0_seq1	gb	613	gnl|BL_ORD_ID|3426gi|428196624|gb|ANFW01003427.1| Metschnikowia fructicola 277 contig_3438, whole genome shotgun sequence	3426	0	98	1152.24	613	605
comp2026_c0_seq1	gb	941	gnl|BL_ORD_ID|3138gi|428196912|gb|ANFW01003139.1| Metschnikowia fructicola 277 contig_3149, whole genome shotgun sequence	3138	0	98	1762.81	941	928
comp2027_c0_seq1	gb	772	gnl|BL_ORD_ID|5331gi|428194719|gb|ANFW01005332.1| Metschnikowia fructicola 277 contig_5345, whole genome shotgun sequence	5331	0	98	1332.63	712	704
comp2028_c0_seq1	gb	851	gnl|BL_ORD_ID|1102gi|428198979|gb|ANFW01001103.1| Metschnikowia fructicola 277 contig_1107, whole genome shotgun sequence	1102	0	98	1564.57	825	816
comp2029_c0_seq1	gb	1051	gnl|BL_ORD_ID|69gi|428200280|gb|ANFW01000070.1| Metschnikowia fructicola 277 contig_70, whole genome shotgun sequence	69	0	99	2036.37	1051	1045
comp203_c0_seq1	gb	347	gnl|BL_ORD_ID|3157gi|428196893|gb|ANFW01003158.1| Metschnikowia fructicola 277 contig_3168, whole genome shotgun sequence	3157	0	99	664.581	347	344
comp2030_c0_seq1	gb	859	gnl|BL_ORD_ID|2331gi|428197719|gb|ANFW01002332.1| Metschnikowia fructicola 277 contig_2340, whole genome shotgun sequence	2331	0	99	1618.09	828	825
comp2031_c0_seq1	gb	396	gnl|BL_ORD_ID|189gi|428200160|gb|ANFW01000190.1| Metschnikowia fructicola 277 contig_190, whole genome shotgun sequence	189	0	99	761.717	396	393
comp2032_c0_seq1	gb	1322	gnl|BL_ORD_ID|1167gi|428198891|gb|ANFW01001168.1| Metschnikowia fructicola 277 contig_1172, whole genome shotgun sequence	1167	0	99	2565.66	1322	1315
comp2033_c0_seq1	gb	1460	gnl|BL_ORD_ID|467gi|428199882|gb|ANFW01000468.1| Metschnikowia fructicola 277 contig_469, whole genome shotgun sequence	467	0	99	2831.29	1460	1452
comp2034_c0_seq1	gb	588	gnl|BL_ORD_ID|3963gi|428196087|gb|ANFW01003964.1| Metschnikowia fructicola 277 contig_3975, whole genome shotgun sequence	3963	0	99	1142.33	588	585
comp2035_c0_seq1	gb	502	gnl|BL_ORD_ID|2044gi|428198006|gb|ANFW01002045.1| Metschnikowia fructicola 277 contig_2052, whole genome shotgun sequence	2044	0	100	995.635	502	502
comp2036_c0_seq1	gb	768	gnl|BL_ORD_ID|2757gi|428197293|gb|ANFW01002758.1| Metschnikowia fructicola 277 contig_2767, whole genome shotgun sequence	2757	0	98	1289.02	702	689
comp2037_c0_seq1	gb	653	gnl|BL_ORD_ID|1193gi|428198857|gb|ANFW01001194.1| Metschnikowia fructicola 277 contig_1198, whole genome shotgun sequence	1193	0	100	1294.97	653	653
comp2038_c0_seq1	gb	383	gnl|BL_ORD_ID|1289gi|428198761|gb|ANFW01001290.1| Metschnikowia fructicola 277 contig_1294, whole genome shotgun sequence	1289	0	98	720.087	383	378
comp2039_c0_seq1	gb	1799	gnl|BL_ORD_ID|168gi|428200181|gb|ANFW01000169.1| Metschnikowia fructicola 277 contig_169, whole genome shotgun sequence	168	0	99	3511.24	1799	1792
comp204_c0_seq1	gb	460	gnl|BL_ORD_ID|4673gi|428195377|gb|ANFW01004674.1| Metschnikowia fructicola 277 contig_4687, whole genome shotgun sequence	4673	0	99	892.552	454	453
comp2040_c0_seq1	gb	509	gnl|BL_ORD_ID|2057gi|428197993|gb|ANFW01002058.1| Metschnikowia fructicola 277 contig_2065, whole genome shotgun sequence	2057	0	99	979.776	510	507
comp2041_c0_seq1	gb	1052	gnl|BL_ORD_ID|40gi|428200309|gb|ANFW01000041.1| Metschnikowia fructicola 277 contig_41, whole genome shotgun sequence	40	0	99	2044.3	1051	1046
comp2042_c0_seq1	gb	360	gnl|BL_ORD_ID|761gi|428199588|gb|ANFW01000762.1| Metschnikowia fructicola 277 contig_763, whole genome shotgun sequence	761	0	100	714.14	360	360
comp2043_c0_seq1	gb	529	gnl|BL_ORD_ID|4219gi|428195831|gb|ANFW01004220.1| Metschnikowia fructicola 277 contig_4232, whole genome shotgun sequence	4219	0	100	1049.16	529	529
comp2044_c0_seq1	gb	1070	gnl|BL_ORD_ID|2935gi|428197115|gb|ANFW01002936.1| Metschnikowia fructicola 277 contig_2946, whole genome shotgun sequence	2935	0	98	973.829	515	509
comp2045_c0_seq1	gb	863	gnl|BL_ORD_ID|71gi|428200278|gb|ANFW01000072.1| Metschnikowia fructicola 277 contig_72, whole genome shotgun sequence	71	0	96	1445.63	833	806
comp2046_c0_seq1	gb	1408	gnl|BL_ORD_ID|10gi|428200339|gb|ANFW01000011.1| Metschnikowia fructicola 277 contig_11, whole genome shotgun sequence	10	0	99	2742.09	1408	1400
comp2047_c0_seq1	gb	260	gnl|BL_ORD_ID|5044gi|428195006|gb|ANFW01005045.1| Metschnikowia fructicola 277 contig_5058, whole genome shotgun sequence	5044	3.68907e-127	96	452.47	260	250
comp2048_c0_seq1	gb	512	gnl|BL_ORD_ID|3706gi|428196344|gb|ANFW01003707.1| Metschnikowia fructicola 277 contig_3718, whole genome shotgun sequence	3706	0	98	930.217	513	503
comp2049_c0_seq1	gb	732	gnl|BL_ORD_ID|2904gi|428197146|gb|ANFW01002905.1| Metschnikowia fructicola 277 contig_2915, whole genome shotgun sequence	2904	0	99	1419.86	728	725
comp205_c0_seq1	gb	994	gnl|BL_ORD_ID|1363gi|428198687|gb|ANFW01001364.1| Metschnikowia fructicola 277 contig_1368, whole genome shotgun sequence	1363	0	98	1883.73	994	983
comp2050_c0_seq1	gb	1465	gnl|BL_ORD_ID|362gi|428199987|gb|ANFW01000363.1| Metschnikowia fructicola 277 contig_364, whole genome shotgun sequence	362	0	99	2759.93	1424	1416
comp2051_c0_seq1	gb	749	gnl|BL_ORD_ID|2798gi|428197252|gb|ANFW01002799.1| Metschnikowia fructicola 277 contig_2809, whole genome shotgun sequence	2798	0	97	1366.33	749	734
comp2052_c0_seq1	gb	1035	gnl|BL_ORD_ID|134gi|428200215|gb|ANFW01000135.1| Metschnikowia fructicola 277 contig_135, whole genome shotgun sequence	134	0	98	1965.01	1035	1022
comp2053_c0_seq1	gb	559	gnl|BL_ORD_ID|5108gi|428194942|gb|ANFW01005109.1| Metschnikowia fructicola 277 contig_5122, whole genome shotgun sequence	5108	0	98	1039.25	560	552
comp2054_c0_seq1	gb	525	gnl|BL_ORD_ID|2212gi|428197838|gb|ANFW01002213.1| Metschnikowia fructicola 277 contig_2220, whole genome shotgun sequence	2212	0	98	977.793	525	517
comp2055_c0_seq1	gb	497	gnl|BL_ORD_ID|7578gi|428192472|gb|ANFW01007579.1| Metschnikowia fructicola 277 contig_7600, whole genome shotgun sequence	7578	0	92	686.387	499	461
comp2056_c0_seq1	gb	881	gnl|BL_ORD_ID|4840gi|428195210|gb|ANFW01004841.1| Metschnikowia fructicola 277 contig_4854, whole genome shotgun sequence	4840	0	98	1649.81	876	865
comp2057_c0_seq1	gb	915	gnl|BL_ORD_ID|2637gi|428197413|gb|ANFW01002638.1| Metschnikowia fructicola 277 contig_2646, whole genome shotgun sequence	2637	0	99	1522.94	784	780
comp2058_c0_seq1	gb	794	gnl|BL_ORD_ID|1154gi|428198910|gb|ANFW01001155.1| Metschnikowia fructicola 277 contig_1159, whole genome shotgun sequence	1154	0	97	1423.82	794	775
comp2059_c0_seq1	gb	482	gnl|BL_ORD_ID|4701gi|428195349|gb|ANFW01004702.1| Metschnikowia fructicola 277 contig_4715, whole genome shotgun sequence	4701	0	92	636.829	484	446
comp206_c0_seq1	gb	887	gnl|BL_ORD_ID|789gi|428199530|gb|ANFW01000790.1| Metschnikowia fructicola 277 contig_791, whole genome shotgun sequence	789	0	98	1645.85	887	871
comp2060_c0_seq1	gb	981	gnl|BL_ORD_ID|4106gi|428195944|gb|ANFW01004107.1| Metschnikowia fructicola 277 contig_4119, whole genome shotgun sequence	4106	0	99	1754.88	901	897
comp2061_c0_seq1	gb	356	gnl|BL_ORD_ID|2708gi|428197342|gb|ANFW01002709.1| Metschnikowia fructicola 277 contig_2718, whole genome shotgun sequence	2708	0	98	674.493	356	352
comp2062_c0_seq1	gb	1556	gnl|BL_ORD_ID|3207gi|428196843|gb|ANFW01003208.1| Metschnikowia fructicola 277 contig_3218, whole genome shotgun sequence	3207	0	99	2787.68	1450	1439
comp2063_c0_seq1	gb	511	gnl|BL_ORD_ID|2455gi|428197595|gb|ANFW01002456.1| Metschnikowia fructicola 277 contig_2464, whole genome shotgun sequence	2455	0	100	1013.48	511	511
comp2065_c0_seq1	gb	2354	gnl|BL_ORD_ID|9gi|428200340|gb|ANFW01000010.1| Metschnikowia fructicola 277 contig_10, whole genome shotgun sequence	9	0	99	4589.64	2351	2339
comp2066_c0_seq1	gb	561	gnl|BL_ORD_ID|3605gi|428196445|gb|ANFW01003606.1| Metschnikowia fructicola 277 contig_3617, whole genome shotgun sequence	3605	0	98	797.399	430	423
comp2067_c0_seq1	gb	821	gnl|BL_ORD_ID|560gi|428199789|gb|ANFW01000561.1| Metschnikowia fructicola 277 contig_562, whole genome shotgun sequence	560	0	98	1507.08	820	805
comp2068_c0_seq1	gb	970	gnl|BL_ORD_ID|2362gi|428197688|gb|ANFW01002363.1| Metschnikowia fructicola 277 contig_2371, whole genome shotgun sequence	2362	0	99	1538.8	804	797
comp2069_c0_seq1	gb	870	gnl|BL_ORD_ID|453gi|428199896|gb|ANFW01000454.1| Metschnikowia fructicola 277 contig_455, whole genome shotgun sequence	453	0	99	1677.56	870	864
comp207_c0_seq1	gb	2029	gnl|BL_ORD_ID|3683gi|428196367|gb|ANFW01003684.1| Metschnikowia fructicola 277 contig_3695, whole genome shotgun sequence	3683	0	97	3729.3	2030	1987
comp2070_c0_seq1	gb	562	gnl|BL_ORD_ID|731gi|428199618|gb|ANFW01000732.1| Metschnikowia fructicola 277 contig_733, whole genome shotgun sequence	731	0	95	934.182	560	536
comp2071_c0_seq1	gb	2136	gnl|BL_ORD_ID|321gi|428200028|gb|ANFW01000322.1| Metschnikowia fructicola 277 contig_323, whole genome shotgun sequence	321	0	99	4195.15	2136	2131
comp2072_c0_seq1	gb	2308	gnl|BL_ORD_ID|6gi|428200343|gb|ANFW01000007.1| Metschnikowia fructicola 277 contig_7, whole genome shotgun sequence	6	0	100	4575.77	2308	2308
comp2073_c0_seq1	gb	642	gnl|BL_ORD_ID|103gi|428200246|gb|ANFW01000104.1| Metschnikowia fructicola 277 contig_104, whole genome shotgun sequence	103	0	98	1201.8	642	633
comp2074_c0_seq1	gb	687	gnl|BL_ORD_ID|477gi|428199872|gb|ANFW01000478.1| Metschnikowia fructicola 277 contig_479, whole genome shotgun sequence	477	0	99	1312.81	686	680
comp2075_c0_seq1	gb	880	gnl|BL_ORD_ID|1702gi|428198348|gb|ANFW01001703.1| Metschnikowia fructicola 277 contig_1709, whole genome shotgun sequence	1702	0	98	1641.88	880	867
comp2076_c0_seq1	gb	1397	gnl|BL_ORD_ID|995gi|428199179|gb|ANFW01000996.1| Metschnikowia fructicola 277 contig_1000, whole genome shotgun sequence	995	0	98	2640.99	1397	1379
comp2077_c0_seq1	gb	581	gnl|BL_ORD_ID|4016gi|428196034|gb|ANFW01004017.1| Metschnikowia fructicola 277 contig_4028, whole genome shotgun sequence	4016	0	98	1104.66	581	575
comp2078_c0_seq1	gb	420	gnl|BL_ORD_ID|5151gi|428194899|gb|ANFW01005152.1| Metschnikowia fructicola 277 contig_5165, whole genome shotgun sequence	5151	0	99	815.24	419	417
comp2079_c0_seq1	gb	583	gnl|BL_ORD_ID|1264gi|428198786|gb|ANFW01001265.1| Metschnikowia fructicola 277 contig_1269, whole genome shotgun sequence	1264	0	97	1068.98	583	570
comp208_c0_seq1	gb	365	gnl|BL_ORD_ID|1755gi|428198295|gb|ANFW01001756.1| Metschnikowia fructicola 277 contig_1762, whole genome shotgun sequence	1755	0	98	682.423	365	358
comp2080_c0_seq1	gb	950	gnl|BL_ORD_ID|1518gi|428198532|gb|ANFW01001519.1| Metschnikowia fructicola 277 contig_1523, whole genome shotgun sequence	1518	0	98	1804.44	950	940
comp2081_c0_seq1	gb	1773	gnl|BL_ORD_ID|5148gi|428194902|gb|ANFW01005149.1| Metschnikowia fructicola 277 contig_5162, whole genome shotgun sequence	5148	0	98	2793.63	1498	1474
comp2082_c0_seq1	gb	435	gnl|BL_ORD_ID|871gi|428199387|gb|ANFW01000872.1| Metschnikowia fructicola 277 contig_875, whole genome shotgun sequence	871	0	97	797.399	435	425
comp2083_c0_seq1	gb	472	gnl|BL_ORD_ID|362gi|428199987|gb|ANFW01000363.1| Metschnikowia fructicola 277 contig_364, whole genome shotgun sequence	362	0	98	870.746	471	463
comp2084_c0_seq1	gb	1865	gnl|BL_ORD_ID|6gi|428200343|gb|ANFW01000007.1| Metschnikowia fructicola 277 contig_7, whole genome shotgun sequence	6	0	99	3655.95	1865	1858
comp2085_c0_seq1	gb	364	gnl|BL_ORD_ID|3114gi|428196936|gb|ANFW01003115.1| Metschnikowia fructicola 277 contig_3125, whole genome shotgun sequence	3114	0	98	674.493	364	358
comp2086_c0_seq1	gb	759	gnl|BL_ORD_ID|5083gi|428194967|gb|ANFW01005084.1| Metschnikowia fructicola 277 contig_5097, whole genome shotgun sequence	5083	0	98	1431.75	759	748
comp2087_c0_seq1	gb	1907	gnl|BL_ORD_ID|290gi|428200059|gb|ANFW01000291.1| Metschnikowia fructicola 277 contig_292, whole genome shotgun sequence	290	0	97	3453.75	1908	1866
comp2088_c0_seq1	gb	1188	gnl|BL_ORD_ID|141gi|428200208|gb|ANFW01000142.1| Metschnikowia fructicola 277 contig_142, whole genome shotgun sequence	141	0	98	2246.5	1191	1177
comp2089_c0_seq1	gb	725	gnl|BL_ORD_ID|5882gi|428194168|gb|ANFW01005883.1| Metschnikowia fructicola 277 contig_5899, whole genome shotgun sequence	5882	0	98	1374.26	725	717
comp209_c0_seq1	gb	2212	gnl|BL_ORD_ID|271gi|428200078|gb|ANFW01000272.1| Metschnikowia fructicola 277 contig_273, whole genome shotgun sequence	271	0	99	4240.75	2212	2192
comp2090_c0_seq1	gb	614	gnl|BL_ORD_ID|148gi|428200201|gb|ANFW01000149.1| Metschnikowia fructicola 277 contig_149, whole genome shotgun sequence	148	0	98	1148.28	611	603
comp2091_c0_seq1	gb	739	gnl|BL_ORD_ID|1772gi|428198278|gb|ANFW01001773.1| Metschnikowia fructicola 277 contig_1779, whole genome shotgun sequence	1772	0	99	1425.81	735	731
comp2092_c0_seq1	gb	746	gnl|BL_ORD_ID|21gi|428200328|gb|ANFW01000022.1| Metschnikowia fructicola 277 contig_22, whole genome shotgun sequence	21	0	99	1459.51	740	739
comp2093_c0_seq1	gb	779	gnl|BL_ORD_ID|550gi|428199799|gb|ANFW01000551.1| Metschnikowia fructicola 277 contig_552, whole genome shotgun sequence	550	0	98	1447.61	779	765
comp2094_c0_seq1	gb	2225	gnl|BL_ORD_ID|6gi|428200343|gb|ANFW01000007.1| Metschnikowia fructicola 277 contig_7, whole genome shotgun sequence	6	0	99	4369.6	2225	2218
comp2095_c0_seq1	gb	500	gnl|BL_ORD_ID|2351gi|428197699|gb|ANFW01002352.1| Metschnikowia fructicola 277 contig_2360, whole genome shotgun sequence	2351	0	100	920.305	464	464
comp2096_c0_seq1	gb	1028	gnl|BL_ORD_ID|1035gi|428199116|gb|ANFW01001036.1| Metschnikowia fructicola 277 contig_1040, whole genome shotgun sequence	1035	0	98	1919.41	1028	1013
comp2097_c0_seq1	gb	428	gnl|BL_ORD_ID|0gi|428200349|gb|ANFW01000001.1| Metschnikowia fructicola 277 contig_1, whole genome shotgun sequence	0	0	97	733.964	405	395
comp2098_c0_seq1	gb	973	gnl|BL_ORD_ID|2239gi|428197811|gb|ANFW01002240.1| Metschnikowia fructicola 277 contig_2247, whole genome shotgun sequence	2239	0	95	1598.27	974	934
comp2099_c0_seq1	gb	2585	gnl|BL_ORD_ID|114gi|428200235|gb|ANFW01000115.1| Metschnikowia fructicola 277 contig_115, whole genome shotgun sequence	114	0	99	4982.15	2585	2567
comp21_c0_seq1	gb	1794	gnl|BL_ORD_ID|3956gi|428196094|gb|ANFW01003957.1| Metschnikowia fructicola 277 contig_3968, whole genome shotgun sequence	3956	0	97	3309.04	1794	1756
comp210_c0_seq1	gb	575	gnl|BL_ORD_ID|308gi|428200041|gb|ANFW01000309.1| Metschnikowia fructicola 277 contig_310, whole genome shotgun sequence	308	0	99	1124.49	575	573
comp2100_c0_seq1	gb	1240	gnl|BL_ORD_ID|5435gi|428194615|gb|ANFW01005436.1| Metschnikowia fructicola 277 contig_5449, whole genome shotgun sequence	5435	0	96	2076.02	1219	1172
comp2101_c0_seq1	gb	1666	gnl|BL_ORD_ID|173gi|428200176|gb|ANFW01000174.1| Metschnikowia fructicola 277 contig_174, whole genome shotgun sequence	173	0	99	3233.71	1663	1655
comp2102_c0_seq1	gb	1147	gnl|BL_ORD_ID|715gi|428199634|gb|ANFW01000716.1| Metschnikowia fructicola 277 contig_717, whole genome shotgun sequence	715	0	97	2052.23	1135	1110
comp2103_c0_seq1	gb	1707	gnl|BL_ORD_ID|58gi|428200291|gb|ANFW01000059.1| Metschnikowia fructicola 277 contig_59, whole genome shotgun sequence	58	0	99	2662.79	1376	1366
comp2104_c0_seq1	gb	1004	gnl|BL_ORD_ID|281gi|428200068|gb|ANFW01000282.1| Metschnikowia fructicola 277 contig_283, whole genome shotgun sequence	281	0	98	1891.66	1004	991
comp2105_c0_seq1	gb	982	gnl|BL_ORD_ID|10gi|428200339|gb|ANFW01000011.1| Metschnikowia fructicola 277 contig_11, whole genome shotgun sequence	10	0	100	1947.16	982	982
comp2106_c0_seq1	gb	243	gnl|BL_ORD_ID|985gi|428199190|gb|ANFW01000986.1| Metschnikowia fructicola 277 contig_990, whole genome shotgun sequence	985	3.84001e-136	100	482.205	243	243
comp2107_c0_seq1	gb	929	gnl|BL_ORD_ID|207gi|428200142|gb|ANFW01000208.1| Metschnikowia fructicola 277 contig_208, whole genome shotgun sequence	207	0	99	1810.38	929	925
comp2108_c0_seq1	gb	425	gnl|BL_ORD_ID|5054gi|428194996|gb|ANFW01005055.1| Metschnikowia fructicola 277 contig_5068, whole genome shotgun sequence	5054	0	99	819.205	425	422
comp2109_c0_seq1	gb	1707	gnl|BL_ORD_ID|1771gi|428198279|gb|ANFW01001772.1| Metschnikowia fructicola 277 contig_1778, whole genome shotgun sequence	1771	0	99	3049.35	1590	1577
comp211_c0_seq1	gb	1983	gnl|BL_ORD_ID|1669gi|428198381|gb|ANFW01001670.1| Metschnikowia fructicola 277 contig_1676, whole genome shotgun sequence	1669	0	99	2942.31	1508	1502
comp2110_c0_seq1	gb	548	gnl|BL_ORD_ID|735gi|428199614|gb|ANFW01000736.1| Metschnikowia fructicola 277 contig_737, whole genome shotgun sequence	735	0	98	1023.39	548	540
comp2111_c0_seq1	gb	420	gnl|BL_ORD_ID|336gi|428200013|gb|ANFW01000337.1| Metschnikowia fructicola 277 contig_338, whole genome shotgun sequence	336	0	97	775.593	420	411
comp2112_c0_seq1	gb	1002	gnl|BL_ORD_ID|111gi|428200238|gb|ANFW01000112.1| Metschnikowia fructicola 277 contig_112, whole genome shotgun sequence	111	0	98	1883.73	1002	989
comp2113_c0_seq1	gb	1218	gnl|BL_ORD_ID|4257gi|428195793|gb|ANFW01004258.1| Metschnikowia fructicola 277 contig_4270, whole genome shotgun sequence	4257	0	97	2228.66	1217	1192
comp2114_c0_seq1	gb	303	gnl|BL_ORD_ID|806gi|428199507|gb|ANFW01000807.1| Metschnikowia fructicola 277 contig_808, whole genome shotgun sequence	806	1.13144e-93	98	341.458	180	178
comp2115_c0_seq1	gb	1121	gnl|BL_ORD_ID|3665gi|428196385|gb|ANFW01003666.1| Metschnikowia fructicola 277 contig_3677, whole genome shotgun sequence	3665	0	99	2135.49	1121	1110
comp2116_c0_seq1	gb	1009	gnl|BL_ORD_ID|4019gi|428196031|gb|ANFW01004020.1| Metschnikowia fructicola 277 contig_4031, whole genome shotgun sequence	4019	0	98	1897.61	1009	996
comp2117_c0_seq1	gb	1256	gnl|BL_ORD_ID|2531gi|428197519|gb|ANFW01002532.1| Metschnikowia fructicola 277 contig_2540, whole genome shotgun sequence	2531	0	99	2418.96	1256	1247
comp2118_c0_seq1	gb	807	gnl|BL_ORD_ID|4295gi|428195755|gb|ANFW01004296.1| Metschnikowia fructicola 277 contig_4308, whole genome shotgun sequence	4295	0	98	1542.76	807	798
comp2119_c0_seq1	gb	781	gnl|BL_ORD_ID|1571gi|428198479|gb|ANFW01001572.1| Metschnikowia fructicola 277 contig_1577, whole genome shotgun sequence	1571	0	98	1485.28	781	773
comp212_c0_seq1	gb	2051	gnl|BL_ORD_ID|21gi|428200328|gb|ANFW01000022.1| Metschnikowia fructicola 277 contig_22, whole genome shotgun sequence	21	0	99	4048.46	2050	2048
comp2120_c0_seq1	gb	1412	gnl|BL_ORD_ID|744gi|428199605|gb|ANFW01000745.1| Metschnikowia fructicola 277 contig_746, whole genome shotgun sequence	744	0	98	2625.13	1412	1390
comp2121_c0_seq1	gb	1246	gnl|BL_ORD_ID|3237gi|428196813|gb|ANFW01003238.1| Metschnikowia fructicola 277 contig_3248, whole genome shotgun sequence	3237	0	98	2361.48	1246	1230
comp2122_c0_seq1	gb	450	gnl|BL_ORD_ID|7316gi|428192734|gb|ANFW01007317.1| Metschnikowia fructicola 277 contig_7337, whole genome shotgun sequence	7316	0	100	733.964	370	370
comp2123_c0_seq1	gb	511	gnl|BL_ORD_ID|270gi|428200079|gb|ANFW01000271.1| Metschnikowia fructicola 277 contig_272, whole genome shotgun sequence	270	0	99	973.829	511	506
comp2124_c0_seq1	gb	977	gnl|BL_ORD_ID|2160gi|428197890|gb|ANFW01002161.1| Metschnikowia fructicola 277 contig_2168, whole genome shotgun sequence	2160	0	99	1911.48	976	973
comp2125_c0_seq1	gb	834	gnl|BL_ORD_ID|548gi|428199801|gb|ANFW01000549.1| Metschnikowia fructicola 277 contig_550, whole genome shotgun sequence	548	0	98	1540.78	834	818
comp2126_c0_seq1	gb	1178	gnl|BL_ORD_ID|1748gi|428198302|gb|ANFW01001749.1| Metschnikowia fructicola 277 contig_1755, whole genome shotgun sequence	1748	0	99	2248.48	1178	1167
comp2127_c0_seq1	gb	1909	gnl|BL_ORD_ID|220gi|428200129|gb|ANFW01000221.1| Metschnikowia fructicola 277 contig_221, whole genome shotgun sequence	220	0	98	3600.45	1908	1886
comp2128_c0_seq1	gb	293	gnl|BL_ORD_ID|285gi|428200064|gb|ANFW01000286.1| Metschnikowia fructicola 277 contig_287, whole genome shotgun sequence	285	1.37201e-148	97	523.834	292	285
comp2129_c0_seq1	gb	801	gnl|BL_ORD_ID|4439gi|428195611|gb|ANFW01004440.1| Metschnikowia fructicola 277 contig_4453, whole genome shotgun sequence	4439	0	99	1560.61	799	796
comp213_c0_seq1	gb	706	gnl|BL_ORD_ID|5378gi|428194672|gb|ANFW01005379.1| Metschnikowia fructicola 277 contig_5392, whole genome shotgun sequence	5378	0	98	1306.86	684	676
comp2130_c0_seq1	gb	1479	gnl|BL_ORD_ID|6gi|428200343|gb|ANFW01000007.1| Metschnikowia fructicola 277 contig_7, whole genome shotgun sequence	6	0	99	2720.28	1392	1387
comp2131_c0_seq1	gb	1487	gnl|BL_ORD_ID|207gi|428200142|gb|ANFW01000208.1| Metschnikowia fructicola 277 contig_208, whole genome shotgun sequence	207	0	99	2884.82	1487	1479
comp2132_c0_seq1	gb	767	gnl|BL_ORD_ID|3224gi|428196826|gb|ANFW01003225.1| Metschnikowia fructicola 277 contig_3235, whole genome shotgun sequence	3224	0	99	1473.38	767	761
comp2133_c0_seq1	gb	972	gnl|BL_ORD_ID|236gi|428200113|gb|ANFW01000237.1| Metschnikowia fructicola 277 contig_237, whole genome shotgun sequence	236	0	99	1901.57	971	968
comp2134_c0_seq1	gb	647	gnl|BL_ORD_ID|1282gi|428198768|gb|ANFW01001283.1| Metschnikowia fructicola 277 contig_1287, whole genome shotgun sequence	1282	0	98	1193.87	646	635
comp2135_c0_seq1	gb	887	gnl|BL_ORD_ID|124gi|428200225|gb|ANFW01000125.1| Metschnikowia fructicola 277 contig_125, whole genome shotgun sequence	124	0	97	1586.38	887	863
comp2136_c0_seq1	gb	593	gnl|BL_ORD_ID|97gi|428200252|gb|ANFW01000098.1| Metschnikowia fructicola 277 contig_98, whole genome shotgun sequence	97	0	96	722.07	415	402
comp2137_c0_seq1	gb	448	gnl|BL_ORD_ID|4139gi|428195911|gb|ANFW01004140.1| Metschnikowia fructicola 277 contig_4152, whole genome shotgun sequence	4139	0	97	785.505	448	435
comp2138_c0_seq1	gb	751	gnl|BL_ORD_ID|2326gi|428197724|gb|ANFW01002327.1| Metschnikowia fructicola 277 contig_2335, whole genome shotgun sequence	2326	0	99	1457.52	751	747
comp2139_c0_seq1	gb	1090	gnl|BL_ORD_ID|321gi|428200028|gb|ANFW01000322.1| Metschnikowia fructicola 277 contig_323, whole genome shotgun sequence	321	0	99	2121.61	1090	1085
comp214_c0_seq1	gb	497	gnl|BL_ORD_ID|4362gi|428195688|gb|ANFW01004363.1| Metschnikowia fructicola 277 contig_4375, whole genome shotgun sequence	4362	0	99	815.24	423	420
comp2140_c0_seq1	gb	798	gnl|BL_ORD_ID|2442gi|428197608|gb|ANFW01002443.1| Metschnikowia fructicola 277 contig_2451, whole genome shotgun sequence	2442	0	98	1511.05	798	789
comp2141_c0_seq1	gb	888	gnl|BL_ORD_ID|2735gi|428197315|gb|ANFW01002736.1| Metschnikowia fructicola 277 contig_2745, whole genome shotgun sequence	2735	0	99	1737.04	888	885
comp2142_c0_seq1	gb	967	gnl|BL_ORD_ID|2844gi|428197206|gb|ANFW01002845.1| Metschnikowia fructicola 277 contig_2855, whole genome shotgun sequence	2844	0	98	1804.44	966	952
comp2143_c0_seq1	gb	832	gnl|BL_ORD_ID|1211gi|428198839|gb|ANFW01001212.1| Metschnikowia fructicola 277 contig_1216, whole genome shotgun sequence	1211	0	99	1227.57	635	631
comp2145_c0_seq1	gb	315	gnl|BL_ORD_ID|2512gi|428197538|gb|ANFW01002513.1| Metschnikowia fructicola 277 contig_2521, whole genome shotgun sequence	2512	3.87752e-115	95	412.823	247	235
comp2146_c0_seq1	gb	619	gnl|BL_ORD_ID|5241gi|428194809|gb|ANFW01005242.1| Metschnikowia fructicola 277 contig_5255, whole genome shotgun sequence	5241	2.45402e-22	88	105.558	97	86
comp2147_c0_seq1	gb	498	gnl|BL_ORD_ID|7341gi|428192709|gb|ANFW01007342.1| Metschnikowia fructicola 277 contig_7363, whole genome shotgun sequence	7341	0	97	884.623	498	485
comp2148_c0_seq1	gb	618	gnl|BL_ORD_ID|4468gi|428195582|gb|ANFW01004469.1| Metschnikowia fructicola 277 contig_4482, whole genome shotgun sequence	4468	0	98	1152.24	617	608
comp2149_c0_seq1	gb	954	gnl|BL_ORD_ID|196gi|428200153|gb|ANFW01000197.1| Metschnikowia fructicola 277 contig_197, whole genome shotgun sequence	196	0	100	1891.66	954	954
comp215_c0_seq1	gb	309	gnl|BL_ORD_ID|635gi|428199714|gb|ANFW01000636.1| Metschnikowia fructicola 277 contig_637, whole genome shotgun sequence	635	1.12107e-164	99	577.358	299	297
comp2150_c0_seq1	gb	1293	gnl|BL_ORD_ID|0gi|428200349|gb|ANFW01000001.1| Metschnikowia fructicola 277 contig_1, whole genome shotgun sequence	0	0	100	2563.68	1293	1293
comp2152_c0_seq1	gb	818	gnl|BL_ORD_ID|2806gi|428197244|gb|ANFW01002807.1| Metschnikowia fructicola 277 contig_2817, whole genome shotgun sequence	2806	0	100	1616.11	815	815
comp2153_c0_seq1	gb	775	gnl|BL_ORD_ID|4463gi|428195587|gb|ANFW01004464.1| Metschnikowia fructicola 277 contig_4477, whole genome shotgun sequence	4463	0	98	1316.78	708	698
comp2154_c0_seq1	gb	485	gnl|BL_ORD_ID|2878gi|428197172|gb|ANFW01002879.1| Metschnikowia fructicola 277 contig_2889, whole genome shotgun sequence	2878	0	99	930.217	485	481
comp2155_c0_seq1	gb	1878	gnl|BL_ORD_ID|47gi|428200302|gb|ANFW01000048.1| Metschnikowia fructicola 277 contig_48, whole genome shotgun sequence	47	0	99	3715.42	1878	1877
comp2157_c0_seq1	gb	952	gnl|BL_ORD_ID|1704gi|428198346|gb|ANFW01001705.1| Metschnikowia fructicola 277 contig_1711, whole genome shotgun sequence	1704	0	99	1852.01	946	943
comp2158_c0_seq1	gb	718	gnl|BL_ORD_ID|1793gi|428198257|gb|ANFW01001794.1| Metschnikowia fructicola 277 contig_1800, whole genome shotgun sequence	1793	0	98	1322.72	711	700
comp2159_c0_seq1	gb	901	gnl|BL_ORD_ID|6260gi|428193790|gb|ANFW01006261.1| Metschnikowia fructicola 277 contig_6278, whole genome shotgun sequence	6260	0	99	1746.95	901	896
comp216_c0_seq1	gb	1022	gnl|BL_ORD_ID|6gi|428200343|gb|ANFW01000007.1| Metschnikowia fructicola 277 contig_7, whole genome shotgun sequence	6	0	100	2026.46	1022	1022
comp2160_c0_seq1	gb	618	gnl|BL_ORD_ID|735gi|428199614|gb|ANFW01000736.1| Metschnikowia fructicola 277 contig_737, whole genome shotgun sequence	735	0	97	1114.58	618	604
comp2161_c0_seq1	gb	1742	gnl|BL_ORD_ID|230gi|428200119|gb|ANFW01000231.1| Metschnikowia fructicola 277 contig_231, whole genome shotgun sequence	230	0	98	3253.54	1742	1715
comp2162_c0_seq1	gb	444	gnl|BL_ORD_ID|48gi|428200301|gb|ANFW01000049.1| Metschnikowia fructicola 277 contig_49, whole genome shotgun sequence	48	0	99	862.817	443	441
comp2163_c0_seq1	gb	934	gnl|BL_ORD_ID|2300gi|428197750|gb|ANFW01002301.1| Metschnikowia fructicola 277 contig_2309, whole genome shotgun sequence	2300	0	99	1796.51	934	927
comp2164_c0_seq1	gb	988	gnl|BL_ORD_ID|459gi|428199890|gb|ANFW01000460.1| Metschnikowia fructicola 277 contig_461, whole genome shotgun sequence	459	0	98	1840.12	988	973
comp2165_c0_seq1	gb	826	gnl|BL_ORD_ID|3728gi|428196322|gb|ANFW01003729.1| Metschnikowia fructicola 277 contig_3740, whole genome shotgun sequence	3728	0	99	1348.49	700	695
comp2166_c0_seq1	gb	1941	gnl|BL_ORD_ID|1966gi|428198084|gb|ANFW01001967.1| Metschnikowia fructicola 277 contig_1973, whole genome shotgun sequence	1966	0	98	2543.85	1383	1358
comp2167_c0_seq1	gb	1189	gnl|BL_ORD_ID|1984gi|428198066|gb|ANFW01001985.1| Metschnikowia fructicola 277 contig_1991, whole genome shotgun sequence	1984	0	99	2278.22	1189	1179
comp2168_c0_seq1	gb	1877	gnl|BL_ORD_ID|398gi|428199951|gb|ANFW01000399.1| Metschnikowia fructicola 277 contig_400, whole genome shotgun sequence	398	0	98	3576.66	1877	1857
comp2169_c0_seq1	gb	1209	gnl|BL_ORD_ID|275gi|428200074|gb|ANFW01000276.1| Metschnikowia fructicola 277 contig_277, whole genome shotgun sequence	275	0	100	2397.16	1209	1209
comp217_c0_seq1	gb	619	gnl|BL_ORD_ID|1931gi|428198119|gb|ANFW01001932.1| Metschnikowia fructicola 277 contig_1938, whole genome shotgun sequence	1931	0	97	1108.63	619	604
comp2170_c0_seq1	gb	635	gnl|BL_ORD_ID|104gi|428200245|gb|ANFW01000105.1| Metschnikowia fructicola 277 contig_105, whole genome shotgun sequence	104	0	99	1235.5	635	632
comp2171_c0_seq1	gb	760	gnl|BL_ORD_ID|9gi|428200340|gb|ANFW01000010.1| Metschnikowia fructicola 277 contig_10, whole genome shotgun sequence	9	0	100	1507.08	760	760
comp2172_c0_seq1	gb	834	gnl|BL_ORD_ID|4538gi|428195512|gb|ANFW01004539.1| Metschnikowia fructicola 277 contig_4552, whole genome shotgun sequence	4538	8.52359e-134	93	476.258	311	292
comp2174_c0_seq1	gb	365	gnl|BL_ORD_ID|283gi|428200066|gb|ANFW01000284.1| Metschnikowia fructicola 277 contig_285, whole genome shotgun sequence	283	0	96	648.723	365	354
comp2175_c0_seq1	gb	451	gnl|BL_ORD_ID|1gi|428200348|gb|ANFW01000002.1| Metschnikowia fructicola 277 contig_2, whole genome shotgun sequence	1	0	98	846.958	451	445
comp2176_c0_seq1	gb	414	gnl|BL_ORD_ID|313gi|428200036|gb|ANFW01000314.1| Metschnikowia fructicola 277 contig_315, whole genome shotgun sequence	313	0	100	706.211	356	356
comp2177_c0_seq1	gb	2481	gnl|BL_ORD_ID|460gi|428199889|gb|ANFW01000461.1| Metschnikowia fructicola 277 contig_462, whole genome shotgun sequence	460	0	99	4805.72	2481	2465
comp2178_c0_seq1	gb	2874	gnl|BL_ORD_ID|191gi|428200158|gb|ANFW01000192.1| Metschnikowia fructicola 277 contig_192, whole genome shotgun sequence	191	0	99	5541.17	2889	2863
comp2179_c0_seq1	gb	749	gnl|BL_ORD_ID|190gi|428200159|gb|ANFW01000191.1| Metschnikowia fructicola 277 contig_191, whole genome shotgun sequence	190	0	99	1453.56	749	745
comp218_c0_seq1	gb	662	gnl|BL_ORD_ID|48gi|428200301|gb|ANFW01000049.1| Metschnikowia fructicola 277 contig_49, whole genome shotgun sequence	48	0	99	926.252	475	473
comp2180_c0_seq1	gb	947	gnl|BL_ORD_ID|557gi|428199792|gb|ANFW01000558.1| Metschnikowia fructicola 277 contig_559, whole genome shotgun sequence	557	0	99	1830.21	947	941
comp2181_c0_seq1	gb	538	gnl|BL_ORD_ID|7407gi|428192643|gb|ANFW01007408.1| Metschnikowia fructicola 277 contig_7429, whole genome shotgun sequence	7407	0	98	1017.44	538	530
comp2182_c0_seq1	gb	1104	gnl|BL_ORD_ID|0gi|428200349|gb|ANFW01000001.1| Metschnikowia fructicola 277 contig_1, whole genome shotgun sequence	0	0	99	2089.89	1083	1074
comp2183_c0_seq1	gb	627	gnl|BL_ORD_ID|8189gi|428191861|gb|ANFW01008190.1| Metschnikowia fructicola 277 contig_8215, whole genome shotgun sequence	8189	0	97	957.97	520	509
comp2184_c0_seq1	gb	501	gnl|BL_ORD_ID|1363gi|428198687|gb|ANFW01001364.1| Metschnikowia fructicola 277 contig_1368, whole genome shotgun sequence	1363	0	99	977.793	501	499
comp2185_c0_seq1	gb	1819	gnl|BL_ORD_ID|168gi|428200181|gb|ANFW01000169.1| Metschnikowia fructicola 277 contig_169, whole genome shotgun sequence	168	0	99	3566.75	1819	1814
comp2187_c0_seq1	gb	492	gnl|BL_ORD_ID|2735gi|428197315|gb|ANFW01002736.1| Metschnikowia fructicola 277 contig_2745, whole genome shotgun sequence	2735	0	99	959.952	492	490
comp2188_c0_seq1	gb	1089	gnl|BL_ORD_ID|262gi|428200087|gb|ANFW01000263.1| Metschnikowia fructicola 277 contig_263, whole genome shotgun sequence	262	0	99	2143.42	1089	1087
comp2189_c0_seq1	gb	550	gnl|BL_ORD_ID|1883gi|428198167|gb|ANFW01001884.1| Metschnikowia fructicola 277 contig_1890, whole genome shotgun sequence	1883	0	98	1019.42	550	541
comp219_c0_seq1	gb	657	gnl|BL_ORD_ID|3898gi|428196152|gb|ANFW01003899.1| Metschnikowia fructicola 277 contig_3910, whole genome shotgun sequence	3898	0	99	1189.91	608	606
comp2190_c0_seq1	gb	629	gnl|BL_ORD_ID|3822gi|428196228|gb|ANFW01003823.1| Metschnikowia fructicola 277 contig_3834, whole genome shotgun sequence	3822	0	99	1223.61	625	623
comp2191_c0_seq1	gb	261	gnl|BL_ORD_ID|4153gi|428195897|gb|ANFW01004154.1| Metschnikowia fructicola 277 contig_4166, whole genome shotgun sequence	4153	6.23317e-132	97	468.328	260	254
comp2192_c0_seq1	gb	386	gnl|BL_ORD_ID|2364gi|428197686|gb|ANFW01002365.1| Metschnikowia fructicola 277 contig_2373, whole genome shotgun sequence	2364	0	98	678.458	358	354
comp2193_c0_seq1	gb	702	gnl|BL_ORD_ID|859gi|428199414|gb|ANFW01000860.1| Metschnikowia fructicola 277 contig_863, whole genome shotgun sequence	859	0	98	999.599	536	528
comp2194_c0_seq1	gb	1364	gnl|BL_ORD_ID|1936gi|428198114|gb|ANFW01001937.1| Metschnikowia fructicola 277 contig_1943, whole genome shotgun sequence	1936	0	97	1717.21	938	916
comp2195_c0_seq1	gb	489	gnl|BL_ORD_ID|0gi|428200349|gb|ANFW01000001.1| Metschnikowia fructicola 277 contig_1, whole genome shotgun sequence	0	0	100	967.882	488	488
comp2197_c0_seq1	gb	548	gnl|BL_ORD_ID|2803gi|428197247|gb|ANFW01002804.1| Metschnikowia fructicola 277 contig_2814, whole genome shotgun sequence	2803	0	98	1031.32	548	541
comp2198_c0_seq1	gb	943	gnl|BL_ORD_ID|604gi|428199745|gb|ANFW01000605.1| Metschnikowia fructicola 277 contig_606, whole genome shotgun sequence	604	0	99	1754.88	921	912
comp2199_c0_seq1	gb	930	gnl|BL_ORD_ID|1118gi|428198956|gb|ANFW01001119.1| Metschnikowia fructicola 277 contig_1123, whole genome shotgun sequence	1118	0	96	1590.34	923	891
comp22_c0_seq1	gb	624	gnl|BL_ORD_ID|3854gi|428196196|gb|ANFW01003855.1| Metschnikowia fructicola 277 contig_3866, whole genome shotgun sequence	3854	0	99	1187.92	615	611
comp220_c0_seq1	gb	255	gnl|BL_ORD_ID|6007gi|428194043|gb|ANFW01006008.1| Metschnikowia fructicola 277 contig_6024, whole genome shotgun sequence	6007	3.75133e-130	100	462.381	233	233
comp2200_c0_seq1	gb	829	gnl|BL_ORD_ID|2009gi|428198041|gb|ANFW01002010.1| Metschnikowia fructicola 277 contig_2016, whole genome shotgun sequence	2009	0	94	1291.01	814	773
comp2201_c0_seq1	gb	1475	gnl|BL_ORD_ID|196gi|428200153|gb|ANFW01000197.1| Metschnikowia fructicola 277 contig_197, whole genome shotgun sequence	196	0	98	2811.47	1467	1451
comp2202_c0_seq1	gb	3269	gnl|BL_ORD_ID|252gi|428200097|gb|ANFW01000253.1| Metschnikowia fructicola 277 contig_253, whole genome shotgun sequence	252	0	99	6425.3	3269	3262
comp2203_c0_seq1	gb	759	gnl|BL_ORD_ID|2030gi|428198020|gb|ANFW01002031.1| Metschnikowia fructicola 277 contig_2037, whole genome shotgun sequence	2030	0	98	1374.26	742	728
comp2204_c0_seq1	gb	987	gnl|BL_ORD_ID|87gi|428200262|gb|ANFW01000088.1| Metschnikowia fructicola 277 contig_88, whole genome shotgun sequence	87	0	97	1796.51	987	963
comp2205_c0_seq1	gb	1405	gnl|BL_ORD_ID|299gi|428200050|gb|ANFW01000300.1| Metschnikowia fructicola 277 contig_301, whole genome shotgun sequence	299	0	98	2633.06	1404	1385
comp2206_c0_seq1	gb	1115	gnl|BL_ORD_ID|1081gi|428199036|gb|ANFW01001082.1| Metschnikowia fructicola 277 contig_1086, whole genome shotgun sequence	1081	0	99	2123.59	1115	1104
comp2207_c0_seq1	gb	1123	gnl|BL_ORD_ID|1605gi|428198445|gb|ANFW01001606.1| Metschnikowia fructicola 277 contig_1611, whole genome shotgun sequence	1605	0	98	2058.18	1122	1101
comp2208_c0_seq1	gb	1326	gnl|BL_ORD_ID|2754gi|428197296|gb|ANFW01002755.1| Metschnikowia fructicola 277 contig_2764, whole genome shotgun sequence	2754	0	99	2533.94	1326	1314
comp2209_c0_seq1	gb	1045	gnl|BL_ORD_ID|2151gi|428197899|gb|ANFW01002152.1| Metschnikowia fructicola 277 contig_2159, whole genome shotgun sequence	2151	0	96	1810.38	1045	1004
comp221_c0_seq1	gb	531	gnl|BL_ORD_ID|18gi|428200331|gb|ANFW01000019.1| Metschnikowia fructicola 277 contig_19, whole genome shotgun sequence	18	0	99	1011.49	526	522
comp2210_c0_seq1	gb	815	gnl|BL_ORD_ID|4178gi|428195872|gb|ANFW01004179.1| Metschnikowia fructicola 277 contig_4191, whole genome shotgun sequence	4178	0	99	1441.66	743	739
comp2211_c0_seq1	gb	548	gnl|BL_ORD_ID|8414gi|428191636|gb|ANFW01008415.1| Metschnikowia fructicola 277 contig_8440, whole genome shotgun sequence	8414	0	99	1005.55	527	522
comp2212_c0_seq1	gb	554	gnl|BL_ORD_ID|5244gi|428194806|gb|ANFW01005245.1| Metschnikowia fructicola 277 contig_5258, whole genome shotgun sequence	5244	0	98	963.917	522	513
comp2213_c0_seq1	gb	1011	gnl|BL_ORD_ID|36gi|428200313|gb|ANFW01000037.1| Metschnikowia fructicola 277 contig_37, whole genome shotgun sequence	36	0	99	1925.36	1011	1001
comp2214_c0_seq1	gb	615	gnl|BL_ORD_ID|4810gi|428195240|gb|ANFW01004811.1| Metschnikowia fructicola 277 contig_4824, whole genome shotgun sequence	4810	0	98	1164.13	615	608
comp2215_c0_seq1	gb	1424	gnl|BL_ORD_ID|1035gi|428199116|gb|ANFW01001036.1| Metschnikowia fructicola 277 contig_1040, whole genome shotgun sequence	1035	0	99	2799.58	1424	1421
comp2216_c0_seq1	gb	456	gnl|BL_ORD_ID|2072gi|428197978|gb|ANFW01002073.1| Metschnikowia fructicola 277 contig_2080, whole genome shotgun sequence	2072	0	99	880.658	456	453
comp2217_c0_seq1	gb	582	gnl|BL_ORD_ID|8010gi|428192040|gb|ANFW01008011.1| Metschnikowia fructicola 277 contig_8034, whole genome shotgun sequence	8010	1.1098e-147	97	521.852	291	284
comp2218_c0_seq1	gb	293	gnl|BL_ORD_ID|1401gi|428198649|gb|ANFW01001402.1| Metschnikowia fructicola 277 contig_1406, whole genome shotgun sequence	1401	6.78678e-166	100	581.323	293	293
comp2219_c0_seq1	gb	623	gnl|BL_ORD_ID|7893gi|428192157|gb|ANFW01007894.1| Metschnikowia fructicola 277 contig_7916, whole genome shotgun sequence	7893	0	99	1187.92	623	617
comp222_c0_seq1	gb	1168	gnl|BL_ORD_ID|4466gi|428195584|gb|ANFW01004467.1| Metschnikowia fructicola 277 contig_4480, whole genome shotgun sequence	4466	0	99	2165.22	1128	1119
comp2220_c0_seq1	gb	888	gnl|BL_ORD_ID|755gi|428199594|gb|ANFW01000756.1| Metschnikowia fructicola 277 contig_757, whole genome shotgun sequence	755	0	97	1598.27	888	868
comp2222_c0_seq1	gb	620	gnl|BL_ORD_ID|4643gi|428195407|gb|ANFW01004644.1| Metschnikowia fructicola 277 contig_4657, whole genome shotgun sequence	4643	0	99	1221.62	620	619
comp2223_c0_seq1	gb	617	gnl|BL_ORD_ID|6582gi|428193468|gb|ANFW01006583.1| Metschnikowia fructicola 277 contig_6600, whole genome shotgun sequence	6582	0	98	1144.31	617	607
comp2224_c0_seq1	gb	1427	gnl|BL_ORD_ID|7426gi|428192624|gb|ANFW01007427.1| Metschnikowia fructicola 277 contig_7448, whole genome shotgun sequence	7426	0	99	1850.03	962	953
comp2225_c0_seq1	gb	1541	gnl|BL_ORD_ID|1979gi|428198071|gb|ANFW01001980.1| Metschnikowia fructicola 277 contig_1986, whole genome shotgun sequence	1979	0	99	1709.28	894	886
comp2226_c0_seq1	gb	302	gnl|BL_ORD_ID|4217gi|428195833|gb|ANFW01004218.1| Metschnikowia fructicola 277 contig_4230, whole genome shotgun sequence	4217	2.56938e-159	98	559.517	302	297
comp2227_c0_seq1	gb	1079	gnl|BL_ORD_ID|304gi|428200045|gb|ANFW01000305.1| Metschnikowia fructicola 277 contig_306, whole genome shotgun sequence	304	0	98	2032.41	1077	1064
comp2228_c0_seq1	gb	1467	gnl|BL_ORD_ID|270gi|428200079|gb|ANFW01000271.1| Metschnikowia fructicola 277 contig_272, whole genome shotgun sequence	270	0	98	2779.75	1467	1449
comp2229_c0_seq1	gb	788	gnl|BL_ORD_ID|3872gi|428196178|gb|ANFW01003873.1| Metschnikowia fructicola 277 contig_3884, whole genome shotgun sequence	3872	0	99	1515.01	788	782
comp223_c0_seq1	gb	590	gnl|BL_ORD_ID|1574gi|428198476|gb|ANFW01001575.1| Metschnikowia fructicola 277 contig_1580, whole genome shotgun sequence	1574	0	99	1023.39	532	528
comp2230_c0_seq1	gb	767	gnl|BL_ORD_ID|1904gi|428198146|gb|ANFW01001905.1| Metschnikowia fructicola 277 contig_1911, whole genome shotgun sequence	1904	0	99	1398.05	721	717
comp2231_c0_seq1	gb	597	gnl|BL_ORD_ID|2856gi|428197194|gb|ANFW01002857.1| Metschnikowia fructicola 277 contig_2867, whole genome shotgun sequence	2856	0	98	1130.43	597	590
comp2232_c0_seq1	gb	569	gnl|BL_ORD_ID|4876gi|428195174|gb|ANFW01004877.1| Metschnikowia fructicola 277 contig_4890, whole genome shotgun sequence	4876	0	98	1072.95	569	562
comp2233_c0_seq1	gb	663	gnl|BL_ORD_ID|4995gi|428195055|gb|ANFW01004996.1| Metschnikowia fructicola 277 contig_5009, whole genome shotgun sequence	4995	0	98	1273.16	663	656
comp2234_c0_seq1	gb	449	gnl|BL_ORD_ID|6916gi|428193134|gb|ANFW01006917.1| Metschnikowia fructicola 277 contig_6934, whole genome shotgun sequence	6916	1.98513e-105	96	381.105	220	213
comp2235_c0_seq1	gb	720	gnl|BL_ORD_ID|2486gi|428197564|gb|ANFW01002487.1| Metschnikowia fructicola 277 contig_2495, whole genome shotgun sequence	2486	0	98	1344.53	720	706
comp2236_c0_seq1	gb	287	gnl|BL_ORD_ID|63gi|428200286|gb|ANFW01000064.1| Metschnikowia fructicola 277 contig_64, whole genome shotgun sequence	63	9.94793e-125	95	444.54	284	270
comp2237_c0_seq1	gb	718	gnl|BL_ORD_ID|1378gi|428198672|gb|ANFW01001379.1| Metschnikowia fructicola 277 contig_1383, whole genome shotgun sequence	1378	0	99	1400.03	718	715
comp2238_c0_seq1	gb	465	gnl|BL_ORD_ID|7293gi|428192757|gb|ANFW01007294.1| Metschnikowia fructicola 277 contig_7313, whole genome shotgun sequence	7293	0	99	888.588	464	460
comp2239_c0_seq1	gb	1208	gnl|BL_ORD_ID|9gi|428200340|gb|ANFW01000010.1| Metschnikowia fructicola 277 contig_10, whole genome shotgun sequence	9	0	100	2395.18	1208	1208
comp224_c0_seq1	gb	606	gnl|BL_ORD_ID|17gi|428200332|gb|ANFW01000018.1| Metschnikowia fructicola 277 contig_18, whole genome shotgun sequence	17	0	98	1106.65	593	583
comp2240_c0_seq1	gb	1026	gnl|BL_ORD_ID|266gi|428200083|gb|ANFW01000267.1| Metschnikowia fructicola 277 contig_267, whole genome shotgun sequence	266	0	99	1955.09	1026	1016
comp2241_c0_seq1	gb	340	gnl|BL_ORD_ID|4278gi|428195772|gb|ANFW01004279.1| Metschnikowia fructicola 277 contig_4291, whole genome shotgun sequence	4278	1.66069e-114	90	410.84	339	307
comp2242_c0_seq1	gb	2239	gnl|BL_ORD_ID|896gi|428199349|gb|ANFW01000897.1| Metschnikowia fructicola 277 contig_900, whole genome shotgun sequence	896	0	99	4405.28	2238	2234
comp2243_c0_seq1	gb	1130	gnl|BL_ORD_ID|23gi|428200326|gb|ANFW01000024.1| Metschnikowia fructicola 277 contig_24, whole genome shotgun sequence	23	0	100	2240.55	1130	1130
comp2244_c0_seq1	gb	622	gnl|BL_ORD_ID|32gi|428200317|gb|ANFW01000033.1| Metschnikowia fructicola 277 contig_33, whole genome shotgun sequence	32	0	99	1225.59	622	621
comp2245_c0_seq1	gb	697	gnl|BL_ORD_ID|2786gi|428197264|gb|ANFW01002787.1| Metschnikowia fructicola 277 contig_2797, whole genome shotgun sequence	2786	0	98	1326.69	697	690
comp2246_c0_seq1	gb	776	gnl|BL_ORD_ID|9gi|428200340|gb|ANFW01000010.1| Metschnikowia fructicola 277 contig_10, whole genome shotgun sequence	9	0	100	1538.8	776	776
comp2247_c0_seq1	gb	1041	gnl|BL_ORD_ID|1324gi|428198726|gb|ANFW01001325.1| Metschnikowia fructicola 277 contig_1329, whole genome shotgun sequence	1324	0	98	1968.97	1041	1029
comp2248_c0_seq1	gb	1081	gnl|BL_ORD_ID|5816gi|428194234|gb|ANFW01005817.1| Metschnikowia fructicola 277 contig_5831, whole genome shotgun sequence	5816	0	98	1754.88	954	935
comp2249_c0_seq1	gb	733	gnl|BL_ORD_ID|4165gi|428195885|gb|ANFW01004166.1| Metschnikowia fructicola 277 contig_4178, whole genome shotgun sequence	4165	0	98	1374.26	733	723
comp225_c0_seq1	gb	393	gnl|BL_ORD_ID|899gi|428199343|gb|ANFW01000900.1| Metschnikowia fructicola 277 contig_903, whole genome shotgun sequence	899	4.8742e-78	99	289.917	150	149
comp2250_c0_seq1	gb	1125	gnl|BL_ORD_ID|1871gi|428198179|gb|ANFW01001872.1| Metschnikowia fructicola 277 contig_1878, whole genome shotgun sequence	1871	0	98	2117.65	1124	1110
comp2251_c0_seq1	gb	260	gnl|BL_ORD_ID|7003gi|428193047|gb|ANFW01007004.1| Metschnikowia fructicola 277 contig_7022, whole genome shotgun sequence	7003	3.68907e-127	99	452.47	232	231
comp2252_c0_seq1	gb	1077	gnl|BL_ORD_ID|150gi|428200199|gb|ANFW01000151.1| Metschnikowia fructicola 277 contig_151, whole genome shotgun sequence	150	0	99	2087.91	1077	1071
comp2253_c0_seq1	gb	242	gnl|BL_ORD_ID|3086gi|428196964|gb|ANFW01003087.1| Metschnikowia fructicola 277 contig_3097, whole genome shotgun sequence	3086	1.51065e-135	100	480.223	242	242
comp2254_c0_seq1	gb	1430	gnl|BL_ORD_ID|1570gi|428198480|gb|ANFW01001571.1| Metschnikowia fructicola 277 contig_1576, whole genome shotgun sequence	1570	0	99	2811.47	1430	1427
comp2255_c0_seq1	gb	1553	gnl|BL_ORD_ID|2240gi|428197810|gb|ANFW01002241.1| Metschnikowia fructicola 277 contig_2248, whole genome shotgun sequence	2240	0	97	2825.35	1553	1521
comp2256_c0_seq1	gb	1202	gnl|BL_ORD_ID|152gi|428200197|gb|ANFW01000153.1| Metschnikowia fructicola 277 contig_153, whole genome shotgun sequence	152	0	99	2335.71	1198	1193
comp2257_c0_seq1	gb	822	gnl|BL_ORD_ID|4068gi|428195982|gb|ANFW01004069.1| Metschnikowia fructicola 277 contig_4081, whole genome shotgun sequence	4068	0	98	1558.62	822	812
comp2258_c0_seq1	gb	627	gnl|BL_ORD_ID|4354gi|428195696|gb|ANFW01004355.1| Metschnikowia fructicola 277 contig_4367, whole genome shotgun sequence	4354	0	98	1170.08	627	616
comp2259_c0_seq1	gb	1233	gnl|BL_ORD_ID|2269gi|428197781|gb|ANFW01002270.1| Metschnikowia fructicola 277 contig_2277, whole genome shotgun sequence	2269	0	99	2405.09	1233	1228
comp226_c0_seq1	gb	705	gnl|BL_ORD_ID|1952gi|428198098|gb|ANFW01001953.1| Metschnikowia fructicola 277 contig_1959, whole genome shotgun sequence	1952	0	98	1318.76	705	695
comp2260_c0_seq1	gb	521	gnl|BL_ORD_ID|449gi|428199900|gb|ANFW01000450.1| Metschnikowia fructicola 277 contig_451, whole genome shotgun sequence	449	0	98	969.864	523	515
comp2261_c0_seq1	gb	644	gnl|BL_ORD_ID|850gi|428199432|gb|ANFW01000851.1| Metschnikowia fructicola 277 contig_854, whole genome shotgun sequence	850	0	99	1229.55	644	638
comp2262_c0_seq1	gb	426	gnl|BL_ORD_ID|2905gi|428197145|gb|ANFW01002906.1| Metschnikowia fructicola 277 contig_2916, whole genome shotgun sequence	2905	0	99	803.346	417	414
comp2263_c0_seq1	gb	883	gnl|BL_ORD_ID|2601gi|428197449|gb|ANFW01002602.1| Metschnikowia fructicola 277 contig_2610, whole genome shotgun sequence	2601	0	99	1594.31	820	816
comp2264_c0_seq1	gb	911	gnl|BL_ORD_ID|2335gi|428197715|gb|ANFW01002336.1| Metschnikowia fructicola 277 contig_2344, whole genome shotgun sequence	2335	0	98	1669.63	894	881
comp2265_c0_seq1	gb	1034	gnl|BL_ORD_ID|1044gi|428199099|gb|ANFW01001045.1| Metschnikowia fructicola 277 contig_1049, whole genome shotgun sequence	1044	0	99	2010.6	1034	1029
comp2266_c0_seq1	gb	769	gnl|BL_ORD_ID|1914gi|428198136|gb|ANFW01001915.1| Metschnikowia fructicola 277 contig_1921, whole genome shotgun sequence	1914	0	99	1469.42	769	762
comp2267_c0_seq1	gb	418	gnl|BL_ORD_ID|2014gi|428198036|gb|ANFW01002015.1| Metschnikowia fructicola 277 contig_2021, whole genome shotgun sequence	2014	0	98	773.611	418	411
comp2268_c0_seq1	gb	578	gnl|BL_ORD_ID|419gi|428199930|gb|ANFW01000420.1| Metschnikowia fructicola 277 contig_421, whole genome shotgun sequence	419	0	99	1106.65	578	573
comp2269_c0_seq1	gb	1479	gnl|BL_ORD_ID|696gi|428199653|gb|ANFW01000697.1| Metschnikowia fructicola 277 contig_698, whole genome shotgun sequence	696	0	99	2823.37	1472	1460
comp227_c0_seq1	gb	1044	gnl|BL_ORD_ID|783gi|428199548|gb|ANFW01000784.1| Metschnikowia fructicola 277 contig_785, whole genome shotgun sequence	783	0	99	1988.79	1035	1027
comp2270_c0_seq1	gb	989	gnl|BL_ORD_ID|10gi|428200339|gb|ANFW01000011.1| Metschnikowia fructicola 277 contig_11, whole genome shotgun sequence	10	0	98	1871.84	986	972
comp2271_c0_seq1	gb	284	gnl|BL_ORD_ID|4179gi|428195871|gb|ANFW01004180.1| Metschnikowia fructicola 277 contig_4192, whole genome shotgun sequence	4179	1.54169e-160	100	563.481	284	284
comp2272_c0_seq1	gb	802	gnl|BL_ORD_ID|1303gi|428198747|gb|ANFW01001304.1| Metschnikowia fructicola 277 contig_1308, whole genome shotgun sequence	1303	0	99	1582.41	802	801
comp2273_c0_seq1	gb	1500	gnl|BL_ORD_ID|1738gi|428198312|gb|ANFW01001739.1| Metschnikowia fructicola 277 contig_1745, whole genome shotgun sequence	1738	0	99	2611.25	1345	1339
comp2274_c0_seq1	gb	252	gnl|BL_ORD_ID|7577gi|428192473|gb|ANFW01007578.1| Metschnikowia fructicola 277 contig_7599, whole genome shotgun sequence	7577	1.51952e-132	98	470.311	249	246
comp2275_c0_seq1	gb	1234	gnl|BL_ORD_ID|369gi|428199980|gb|ANFW01000370.1| Metschnikowia fructicola 277 contig_371, whole genome shotgun sequence	369	0	98	2274.25	1234	1210
comp2276_c0_seq1	gb	1728	gnl|BL_ORD_ID|59gi|428200290|gb|ANFW01000060.1| Metschnikowia fructicola 277 contig_60, whole genome shotgun sequence	59	0	99	3418.07	1728	1727
comp2277_c0_seq1	gb	2032	gnl|BL_ORD_ID|60gi|428200289|gb|ANFW01000061.1| Metschnikowia fructicola 277 contig_61, whole genome shotgun sequence	60	0	99	3957.27	2032	2023
comp2278_c0_seq1	gb	1419	gnl|BL_ORD_ID|701gi|428199648|gb|ANFW01000702.1| Metschnikowia fructicola 277 contig_703, whole genome shotgun sequence	701	0	99	2702.44	1419	1405
comp2279_c0_seq1	gb	550	gnl|BL_ORD_ID|3906gi|428196144|gb|ANFW01003907.1| Metschnikowia fructicola 277 contig_3918, whole genome shotgun sequence	3906	0	98	1031.32	550	540
comp228_c0_seq1	gb	679	gnl|BL_ORD_ID|1193gi|428198857|gb|ANFW01001194.1| Metschnikowia fructicola 277 contig_1198, whole genome shotgun sequence	1193	0	99	1312.81	666	665
comp2280_c0_seq1	gb	407	gnl|BL_ORD_ID|23gi|428200326|gb|ANFW01000024.1| Metschnikowia fructicola 277 contig_24, whole genome shotgun sequence	23	0	100	805.329	406	406
comp2281_c0_seq1	gb	772	gnl|BL_ORD_ID|633gi|428199716|gb|ANFW01000634.1| Metschnikowia fructicola 277 contig_635, whole genome shotgun sequence	633	0	98	1285.06	680	672
comp2282_c0_seq1	gb	653	gnl|BL_ORD_ID|5044gi|428195006|gb|ANFW01005045.1| Metschnikowia fructicola 277 contig_5058, whole genome shotgun sequence	5044	0	97	1183.96	651	637
comp2283_c0_seq1	gb	909	gnl|BL_ORD_ID|2023gi|428198027|gb|ANFW01002024.1| Metschnikowia fructicola 277 contig_2030, whole genome shotgun sequence	2023	0	98	1665.67	909	891
comp2284_c0_seq1	gb	1204	gnl|BL_ORD_ID|103gi|428200246|gb|ANFW01000104.1| Metschnikowia fructicola 277 contig_104, whole genome shotgun sequence	103	0	99	2331.74	1204	1195
comp2285_c0_seq1	gb	1389	gnl|BL_ORD_ID|0gi|428200349|gb|ANFW01000001.1| Metschnikowia fructicola 277 contig_1, whole genome shotgun sequence	0	0	99	2712.35	1389	1382
comp2286_c0_seq1	gb	1091	gnl|BL_ORD_ID|152gi|428200197|gb|ANFW01000153.1| Metschnikowia fructicola 277 contig_153, whole genome shotgun sequence	152	0	99	2139.45	1091	1088
comp2287_c0_seq1	gb	750	gnl|BL_ORD_ID|218gi|428200131|gb|ANFW01000219.1| Metschnikowia fructicola 277 contig_219, whole genome shotgun sequence	218	0	96	1291.01	753	728
comp2288_c0_seq1	gb	763	gnl|BL_ORD_ID|2542gi|428197508|gb|ANFW01002543.1| Metschnikowia fructicola 277 contig_2551, whole genome shotgun sequence	2542	0	99	1346.51	699	694
comp2289_c0_seq1	gb	514	gnl|BL_ORD_ID|118gi|428200231|gb|ANFW01000119.1| Metschnikowia fructicola 277 contig_119, whole genome shotgun sequence	118	0	98	963.917	514	507
comp229_c0_seq1	gb	946	gnl|BL_ORD_ID|143gi|428200206|gb|ANFW01000144.1| Metschnikowia fructicola 277 contig_144, whole genome shotgun sequence	143	0	97	1649.81	928	904
comp2290_c0_seq1	gb	698	gnl|BL_ORD_ID|1380gi|428198670|gb|ANFW01001381.1| Metschnikowia fructicola 277 contig_1385, whole genome shotgun sequence	1380	0	99	1360.39	698	695
comp2291_c0_seq1	gb	430	gnl|BL_ORD_ID|377gi|428199972|gb|ANFW01000378.1| Metschnikowia fructicola 277 contig_379, whole genome shotgun sequence	377	0	97	781.54	430	421
comp2292_c0_seq1	gb	668	gnl|BL_ORD_ID|3676gi|428196374|gb|ANFW01003677.1| Metschnikowia fructicola 277 contig_3688, whole genome shotgun sequence	3676	0	99	1316.78	668	667
comp2293_c0_seq1	gb	1965	gnl|BL_ORD_ID|83gi|428200266|gb|ANFW01000084.1| Metschnikowia fructicola 277 contig_84, whole genome shotgun sequence	83	0	98	3711.46	1965	1940
comp2294_c0_seq1	gb	824	gnl|BL_ORD_ID|118gi|428200231|gb|ANFW01000119.1| Metschnikowia fructicola 277 contig_119, whole genome shotgun sequence	118	0	99	1594.31	824	819
comp2295_c0_seq1	gb	720	gnl|BL_ORD_ID|1472gi|428198578|gb|ANFW01001473.1| Metschnikowia fructicola 277 contig_1477, whole genome shotgun sequence	1472	0	99	1388.14	720	715
comp2296_c0_seq1	gb	419	gnl|BL_ORD_ID|2311gi|428197739|gb|ANFW01002312.1| Metschnikowia fructicola 277 contig_2320, whole genome shotgun sequence	2311	0	98	783.523	419	411
comp2297_c0_seq1	gb	741	gnl|BL_ORD_ID|3060gi|428196990|gb|ANFW01003061.1| Metschnikowia fructicola 277 contig_3071, whole genome shotgun sequence	3060	0	99	1405.98	737	730
comp2298_c0_seq1	gb	448	gnl|BL_ORD_ID|2391gi|428197659|gb|ANFW01002392.1| Metschnikowia fructicola 277 contig_2400, whole genome shotgun sequence	2391	0	97	757.752	422	412
comp2299_c0_seq1	gb	243	gnl|BL_ORD_ID|2445gi|428197605|gb|ANFW01002446.1| Metschnikowia fructicola 277 contig_2454, whole genome shotgun sequence	2445	9.36105e-134	99	474.276	243	242
comp23_c0_seq1	gb	1067	gnl|BL_ORD_ID|1649gi|428198401|gb|ANFW01001650.1| Metschnikowia fructicola 277 contig_1656, whole genome shotgun sequence	1649	0	99	1986.81	1014	1011
comp230_c0_seq1	gb	1246	gnl|BL_ORD_ID|3135gi|428196915|gb|ANFW01003136.1| Metschnikowia fructicola 277 contig_3146, whole genome shotgun sequence	3135	0	99	1657.74	866	858
comp2300_c0_seq1	gb	322	gnl|BL_ORD_ID|1976gi|428198074|gb|ANFW01001977.1| Metschnikowia fructicola 277 contig_1983, whole genome shotgun sequence	1976	5.3745e-176	99	615.023	322	319
comp2301_c0_seq1	gb	538	gnl|BL_ORD_ID|430gi|428199919|gb|ANFW01000431.1| Metschnikowia fructicola 277 contig_432, whole genome shotgun sequence	430	0	98	1003.56	538	530
comp2302_c0_seq1	gb	557	gnl|BL_ORD_ID|661gi|428199688|gb|ANFW01000662.1| Metschnikowia fructicola 277 contig_663, whole genome shotgun sequence	661	0	98	1057.09	557	551
comp2303_c0_seq1	gb	1599	gnl|BL_ORD_ID|675gi|428199674|gb|ANFW01000676.1| Metschnikowia fructicola 277 contig_677, whole genome shotgun sequence	675	0	99	3083.05	1599	1588
comp2304_c0_seq1	gb	2074	gnl|BL_ORD_ID|0gi|428200349|gb|ANFW01000001.1| Metschnikowia fructicola 277 contig_1, whole genome shotgun sequence	0	0	99	4103.97	2074	2073
comp2305_c0_seq1	gb	922	gnl|BL_ORD_ID|342gi|428200007|gb|ANFW01000343.1| Metschnikowia fructicola 277 contig_344, whole genome shotgun sequence	342	0	99	1804.44	922	919
comp2306_c0_seq1	gb	982	gnl|BL_ORD_ID|391gi|428199958|gb|ANFW01000392.1| Metschnikowia fructicola 277 contig_393, whole genome shotgun sequence	391	0	100	1947.16	982	982
comp2307_c0_seq1	gb	323	gnl|BL_ORD_ID|519gi|428199830|gb|ANFW01000520.1| Metschnikowia fructicola 277 contig_521, whole genome shotgun sequence	519	0	99	632.864	323	322
comp2308_c0_seq1	gb	676	gnl|BL_ORD_ID|2055gi|428197995|gb|ANFW01002056.1| Metschnikowia fructicola 277 contig_2063, whole genome shotgun sequence	2055	0	99	1231.53	645	639
comp2309_c0_seq1	gb	751	gnl|BL_ORD_ID|3967gi|428196083|gb|ANFW01003968.1| Metschnikowia fructicola 277 contig_3979, whole genome shotgun sequence	3967	0	99	1473.38	751	749
comp231_c0_seq1	gb	519	gnl|BL_ORD_ID|419gi|428199930|gb|ANFW01000420.1| Metschnikowia fructicola 277 contig_421, whole genome shotgun sequence	419	0	99	1021.41	519	518
comp2310_c0_seq1	gb	594	gnl|BL_ORD_ID|5423gi|428194627|gb|ANFW01005424.1| Metschnikowia fructicola 277 contig_5437, whole genome shotgun sequence	5423	0	100	1178.01	594	594
comp2311_c0_seq1	gb	438	gnl|BL_ORD_ID|1778gi|428198272|gb|ANFW01001779.1| Metschnikowia fructicola 277 contig_1785, whole genome shotgun sequence	1778	0	96	753.787	437	422
comp2312_c0_seq1	gb	953	gnl|BL_ORD_ID|2761gi|428197289|gb|ANFW01002762.1| Metschnikowia fructicola 277 contig_2771, whole genome shotgun sequence	2761	0	99	1834.17	953	946
comp2313_c0_seq1	gb	611	gnl|BL_ORD_ID|451gi|428199898|gb|ANFW01000452.1| Metschnikowia fructicola 277 contig_453, whole genome shotgun sequence	451	0	99	1178.01	610	606
comp2314_c0_seq1	gb	508	gnl|BL_ORD_ID|3282gi|428196768|gb|ANFW01003283.1| Metschnikowia fructicola 277 contig_3293, whole genome shotgun sequence	3282	0	99	991.67	508	506
comp2315_c0_seq1	gb	1841	gnl|BL_ORD_ID|21gi|428200328|gb|ANFW01000022.1| Metschnikowia fructicola 277 contig_22, whole genome shotgun sequence	21	0	99	3642.08	1841	1840
comp2316_c0_seq1	gb	490	gnl|BL_ORD_ID|1384gi|428198666|gb|ANFW01001385.1| Metschnikowia fructicola 277 contig_1389, whole genome shotgun sequence	1384	0	99	942.111	490	486
comp2317_c0_seq1	gb	595	gnl|BL_ORD_ID|1026gi|428199127|gb|ANFW01001027.1| Metschnikowia fructicola 277 contig_1031, whole genome shotgun sequence	1026	0	97	991.67	549	533
comp2318_c0_seq1	gb	895	gnl|BL_ORD_ID|5140gi|428194910|gb|ANFW01005141.1| Metschnikowia fructicola 277 contig_5154, whole genome shotgun sequence	5140	0	98	1130.43	598	591
comp2319_c0_seq1	gb	476	gnl|BL_ORD_ID|7007gi|428193043|gb|ANFW01007008.1| Metschnikowia fructicola 277 contig_7026, whole genome shotgun sequence	7007	0	99	928.235	472	471
comp232_c0_seq1	gb	1222	gnl|BL_ORD_ID|1307gi|428198743|gb|ANFW01001308.1| Metschnikowia fructicola 277 contig_1312, whole genome shotgun sequence	1307	0	99	2407.07	1222	1220
comp2320_c0_seq1	gb	717	gnl|BL_ORD_ID|6742gi|428193308|gb|ANFW01006743.1| Metschnikowia fructicola 277 contig_6760, whole genome shotgun sequence	6742	0	99	1332.63	684	681
comp2321_c0_seq1	gb	965	gnl|BL_ORD_ID|391gi|428199958|gb|ANFW01000392.1| Metschnikowia fructicola 277 contig_393, whole genome shotgun sequence	391	0	99	1877.78	963	959
comp2322_c0_seq1	gb	597	gnl|BL_ORD_ID|5272gi|428194778|gb|ANFW01005273.1| Metschnikowia fructicola 277 contig_5286, whole genome shotgun sequence	5272	0	97	1070.96	589	575
comp2323_c0_seq1	gb	1668	gnl|BL_ORD_ID|152gi|428200197|gb|ANFW01000153.1| Metschnikowia fructicola 277 contig_153, whole genome shotgun sequence	152	0	99	1631.97	827	826
comp2324_c0_seq1	gb	1457	gnl|BL_ORD_ID|1074gi|428199050|gb|ANFW01001075.1| Metschnikowia fructicola 277 contig_1079, whole genome shotgun sequence	1074	0	99	2809.49	1457	1447
comp2325_c0_seq1	gb	336	gnl|BL_ORD_ID|852gi|428199428|gb|ANFW01000853.1| Metschnikowia fructicola 277 contig_856, whole genome shotgun sequence	852	2.13952e-172	97	603.129	332	325
comp2326_c0_seq1	gb	811	gnl|BL_ORD_ID|1996gi|428198054|gb|ANFW01001997.1| Metschnikowia fructicola 277 contig_2003, whole genome shotgun sequence	1996	0	99	1576.46	811	807
comp2327_c0_seq1	gb	1187	gnl|BL_ORD_ID|103gi|428200246|gb|ANFW01000104.1| Metschnikowia fructicola 277 contig_104, whole genome shotgun sequence	103	0	99	2337.69	1187	1185
comp2328_c0_seq1	gb	792	gnl|BL_ORD_ID|3749gi|428196301|gb|ANFW01003750.1| Metschnikowia fructicola 277 contig_3761, whole genome shotgun sequence	3749	0	98	1459.51	792	778
comp2329_c0_seq1	gb	396	gnl|BL_ORD_ID|1526gi|428198524|gb|ANFW01001527.1| Metschnikowia fructicola 277 contig_1531, whole genome shotgun sequence	1526	0	97	716.123	393	385
comp233_c0_seq1	gb	398	gnl|BL_ORD_ID|1817gi|428198233|gb|ANFW01001818.1| Metschnikowia fructicola 277 contig_1824, whole genome shotgun sequence	1817	0	97	682.423	372	363
comp2330_c0_seq1	gb	1124	gnl|BL_ORD_ID|259gi|428200090|gb|ANFW01000260.1| Metschnikowia fructicola 277 contig_260, whole genome shotgun sequence	259	0	99	2135.49	1109	1101
comp2331_c0_seq1	gb	1270	gnl|BL_ORD_ID|516gi|428199833|gb|ANFW01000517.1| Metschnikowia fructicola 277 contig_518, whole genome shotgun sequence	516	0	99	2464.56	1268	1260
comp2332_c0_seq1	gb	717	gnl|BL_ORD_ID|7154gi|428192896|gb|ANFW01007155.1| Metschnikowia fructicola 277 contig_7173, whole genome shotgun sequence	7154	0	99	1390.12	717	713
comp2333_c0_seq1	gb	656	gnl|BL_ORD_ID|2243gi|428197807|gb|ANFW01002244.1| Metschnikowia fructicola 277 contig_2251, whole genome shotgun sequence	2243	0	98	1205.76	656	644
comp2334_c0_seq1	gb	449	gnl|BL_ORD_ID|8360gi|428191690|gb|ANFW01008361.1| Metschnikowia fructicola 277 contig_8386, whole genome shotgun sequence	8360	0	95	771.629	449	429
comp2335_c0_seq1	gb	706	gnl|BL_ORD_ID|5082gi|428194968|gb|ANFW01005083.1| Metschnikowia fructicola 277 contig_5096, whole genome shotgun sequence	5082	0	100	1370.3	691	691
comp2336_c0_seq1	gb	652	gnl|BL_ORD_ID|492gi|428199857|gb|ANFW01000493.1| Metschnikowia fructicola 277 contig_494, whole genome shotgun sequence	492	1.87588e-143	100	507.976	256	256
comp2337_c0_seq1	gb	500	gnl|BL_ORD_ID|5672gi|428194378|gb|ANFW01005673.1| Metschnikowia fructicola 277 contig_5687, whole genome shotgun sequence	5672	0	95	813.258	500	475
comp2338_c0_seq1	gb	711	gnl|BL_ORD_ID|1138gi|428198933|gb|ANFW01001139.1| Metschnikowia fructicola 277 contig_1143, whole genome shotgun sequence	1138	0	99	1092.77	567	563
comp2339_c0_seq1	gb	279	gnl|BL_ORD_ID|7273gi|428192777|gb|ANFW01007274.1| Metschnikowia fructicola 277 contig_7293, whole genome shotgun sequence	7273	8.6599e-153	100	537.711	271	271
comp234_c0_seq1	gb	1515	gnl|BL_ORD_ID|6gi|428200343|gb|ANFW01000007.1| Metschnikowia fructicola 277 contig_7, whole genome shotgun sequence	6	0	99	2785.7	1447	1433
comp2340_c0_seq1	gb	1229	gnl|BL_ORD_ID|1092gi|428199002|gb|ANFW01001093.1| Metschnikowia fructicola 277 contig_1097, whole genome shotgun sequence	1092	0	98	1247.39	666	655
comp2341_c0_seq1	gb	1658	gnl|BL_ORD_ID|1423gi|428198627|gb|ANFW01001424.1| Metschnikowia fructicola 277 contig_1428, whole genome shotgun sequence	1423	0	99	2432.84	1275	1263
comp2342_c0_seq1	gb	1535	gnl|BL_ORD_ID|1852gi|428198198|gb|ANFW01001853.1| Metschnikowia fructicola 277 contig_1859, whole genome shotgun sequence	1852	0	98	2894.73	1528	1509
comp2343_c0_seq1	gb	323	gnl|BL_ORD_ID|2578gi|428197472|gb|ANFW01002579.1| Metschnikowia fructicola 277 contig_2587, whole genome shotgun sequence	2578	5.59783e-179	99	624.934	323	321
comp2344_c0_seq1	gb	707	gnl|BL_ORD_ID|377gi|428199972|gb|ANFW01000378.1| Metschnikowia fructicola 277 contig_379, whole genome shotgun sequence	377	0	99	1354.44	707	701
comp2345_c0_seq1	gb	735	gnl|BL_ORD_ID|561gi|428199788|gb|ANFW01000562.1| Metschnikowia fructicola 277 contig_563, whole genome shotgun sequence	561	0	99	1433.73	735	732
comp2346_c0_seq1	gb	1499	gnl|BL_ORD_ID|1663gi|428198387|gb|ANFW01001664.1| Metschnikowia fructicola 277 contig_1670, whole genome shotgun sequence	1663	0	99	2876.89	1499	1487
comp2347_c0_seq1	gb	1056	gnl|BL_ORD_ID|224gi|428200125|gb|ANFW01000225.1| Metschnikowia fructicola 277 contig_225, whole genome shotgun sequence	224	0	100	846.958	427	427
comp2348_c0_seq1	gb	1106	gnl|BL_ORD_ID|7106gi|428192944|gb|ANFW01007107.1| Metschnikowia fructicola 277 contig_7125, whole genome shotgun sequence	7106	0	99	1798.49	939	931
comp2349_c0_seq1	gb	756	gnl|BL_ORD_ID|2371gi|428197679|gb|ANFW01002372.1| Metschnikowia fructicola 277 contig_2380, whole genome shotgun sequence	2371	0	98	1419.86	756	746
comp235_c0_seq1	gb	578	gnl|BL_ORD_ID|6852gi|428193198|gb|ANFW01006853.1| Metschnikowia fructicola 277 contig_6870, whole genome shotgun sequence	6852	0	98	1090.79	578	571
comp2350_c0_seq1	gb	633	gnl|BL_ORD_ID|4518gi|428195532|gb|ANFW01004519.1| Metschnikowia fructicola 277 contig_4532, whole genome shotgun sequence	4518	0	99	1217.66	634	630
comp2351_c0_seq1	gb	1202	gnl|BL_ORD_ID|1610gi|428198440|gb|ANFW01001611.1| Metschnikowia fructicola 277 contig_1617, whole genome shotgun sequence	1610	0	99	2319.85	1202	1194
comp2352_c0_seq1	gb	980	gnl|BL_ORD_ID|62gi|428200287|gb|ANFW01000063.1| Metschnikowia fructicola 277 contig_63, whole genome shotgun sequence	62	0	98	1832.19	980	966
comp2353_c0_seq1	gb	623	gnl|BL_ORD_ID|6917gi|428193133|gb|ANFW01006918.1| Metschnikowia fructicola 277 contig_6935, whole genome shotgun sequence	6917	0	98	1156.21	623	613
comp2354_c0_seq1	gb	543	gnl|BL_ORD_ID|340gi|428200009|gb|ANFW01000341.1| Metschnikowia fructicola 277 contig_342, whole genome shotgun sequence	340	0	99	1061.05	543	541
comp2355_c0_seq1	gb	643	gnl|BL_ORD_ID|594gi|428199755|gb|ANFW01000595.1| Metschnikowia fructicola 277 contig_596, whole genome shotgun sequence	594	0	99	1199.82	629	623
comp2356_c0_seq1	gb	1166	gnl|BL_ORD_ID|2937gi|428197113|gb|ANFW01002938.1| Metschnikowia fructicola 277 contig_2948, whole genome shotgun sequence	2937	0	98	1124.49	588	581
comp2357_c0_seq1	gb	833	gnl|BL_ORD_ID|3248gi|428196802|gb|ANFW01003249.1| Metschnikowia fructicola 277 contig_3259, whole genome shotgun sequence	3248	0	98	1548.71	833	820
comp2358_c0_seq1	gb	854	gnl|BL_ORD_ID|532gi|428199817|gb|ANFW01000533.1| Metschnikowia fructicola 277 contig_534, whole genome shotgun sequence	532	0	99	1661.71	854	850
comp2359_c0_seq1	gb	1234	gnl|BL_ORD_ID|5084gi|428194966|gb|ANFW01005085.1| Metschnikowia fructicola 277 contig_5098, whole genome shotgun sequence	5084	0	99	2339.67	1205	1197
comp236_c0_seq1	gb	1812	gnl|BL_ORD_ID|2845gi|428197205|gb|ANFW01002846.1| Metschnikowia fructicola 277 contig_2856, whole genome shotgun sequence	2845	0	99	3443.84	1790	1775
comp2360_c0_seq1	gb	1935	gnl|BL_ORD_ID|4684gi|428195366|gb|ANFW01004685.1| Metschnikowia fructicola 277 contig_4698, whole genome shotgun sequence	4684	0	99	3761.02	1933	1924
comp2361_c0_seq1	gb	933	gnl|BL_ORD_ID|59gi|428200290|gb|ANFW01000060.1| Metschnikowia fructicola 277 contig_60, whole genome shotgun sequence	59	0	98	1772.72	933	921
comp2362_c0_seq1	gb	984	gnl|BL_ORD_ID|1204gi|428198846|gb|ANFW01001205.1| Metschnikowia fructicola 277 contig_1209, whole genome shotgun sequence	1204	0	98	1846.06	982	970
comp2363_c0_seq1	gb	659	gnl|BL_ORD_ID|3631gi|428196419|gb|ANFW01003632.1| Metschnikowia fructicola 277 contig_3643, whole genome shotgun sequence	3631	0	99	1259.29	659	653
comp2364_c0_seq1	gb	410	gnl|BL_ORD_ID|3010gi|428197040|gb|ANFW01003011.1| Metschnikowia fructicola 277 contig_3021, whole genome shotgun sequence	3010	0	99	781.54	410	406
comp2365_c0_seq1	gb	707	gnl|BL_ORD_ID|2566gi|428197484|gb|ANFW01002567.1| Metschnikowia fructicola 277 contig_2575, whole genome shotgun sequence	2566	0	99	1362.37	707	702
comp2366_c0_seq1	gb	687	gnl|BL_ORD_ID|1282gi|428198768|gb|ANFW01001283.1| Metschnikowia fructicola 277 contig_1287, whole genome shotgun sequence	1282	0	99	1330.65	687	683
comp2367_c0_seq1	gb	417	gnl|BL_ORD_ID|2789gi|428197261|gb|ANFW01002790.1| Metschnikowia fructicola 277 contig_2800, whole genome shotgun sequence	2789	0	98	771.629	417	410
comp2368_c0_seq1	gb	1403	gnl|BL_ORD_ID|579gi|428199770|gb|ANFW01000580.1| Metschnikowia fructicola 277 contig_581, whole genome shotgun sequence	579	0	96	2309.94	1344	1298
comp2369_c0_seq1	gb	888	gnl|BL_ORD_ID|659gi|428199690|gb|ANFW01000660.1| Metschnikowia fructicola 277 contig_661, whole genome shotgun sequence	659	0	97	1584.39	890	868
comp237_c0_seq1	gb	1496	gnl|BL_ORD_ID|2659gi|428197391|gb|ANFW01002660.1| Metschnikowia fructicola 277 contig_2668, whole genome shotgun sequence	2659	0	99	2890.77	1474	1470
comp2370_c0_seq1	gb	846	gnl|BL_ORD_ID|234gi|428200115|gb|ANFW01000235.1| Metschnikowia fructicola 277 contig_235, whole genome shotgun sequence	234	0	98	1606.2	846	837
comp2371_c0_seq1	gb	1239	gnl|BL_ORD_ID|667gi|428199682|gb|ANFW01000668.1| Metschnikowia fructicola 277 contig_669, whole genome shotgun sequence	667	0	98	2321.83	1239	1222
comp2372_c0_seq1	gb	756	gnl|BL_ORD_ID|3933gi|428196117|gb|ANFW01003934.1| Metschnikowia fructicola 277 contig_3945, whole genome shotgun sequence	3933	0	98	1427.79	756	747
comp2373_c0_seq1	gb	265	gnl|BL_ORD_ID|5374gi|428194676|gb|ANFW01005375.1| Metschnikowia fructicola 277 contig_5388, whole genome shotgun sequence	5374	3.13364e-149	100	525.817	265	265
comp2374_c0_seq1	gb	368	gnl|BL_ORD_ID|88gi|428200261|gb|ANFW01000089.1| Metschnikowia fructicola 277 contig_89, whole genome shotgun sequence	88	0	99	714.14	368	366
comp2375_c0_seq1	gb	1011	gnl|BL_ORD_ID|827gi|428199481|gb|ANFW01000828.1| Metschnikowia fructicola 277 contig_830, whole genome shotgun sequence	827	0	98	1885.71	1011	996
comp2376_c0_seq1	gb	1296	gnl|BL_ORD_ID|2901gi|428197149|gb|ANFW01002902.1| Metschnikowia fructicola 277 contig_2912, whole genome shotgun sequence	2901	0	98	2466.54	1296	1283
comp2377_c0_seq1	gb	637	gnl|BL_ORD_ID|1364gi|428198686|gb|ANFW01001365.1| Metschnikowia fructicola 277 contig_1369, whole genome shotgun sequence	1364	0	100	1043.21	526	526
comp2378_c0_seq1	gb	504	gnl|BL_ORD_ID|8132gi|428191918|gb|ANFW01008133.1| Metschnikowia fructicola 277 contig_8157, whole genome shotgun sequence	8132	0	100	791.452	399	399
comp2379_c0_seq1	gb	726	gnl|BL_ORD_ID|2279gi|428197771|gb|ANFW01002280.1| Metschnikowia fructicola 277 contig_2288, whole genome shotgun sequence	2279	0	98	1376.25	726	718
comp238_c0_seq1	gb	768	gnl|BL_ORD_ID|212gi|428200137|gb|ANFW01000213.1| Metschnikowia fructicola 277 contig_213, whole genome shotgun sequence	212	0	99	1459.51	760	754
comp2380_c0_seq1	gb	1360	gnl|BL_ORD_ID|1715gi|428198335|gb|ANFW01001716.1| Metschnikowia fructicola 277 contig_1722, whole genome shotgun sequence	1715	0	98	2553.76	1360	1342
comp2382_c0_seq1	gb	1075	gnl|BL_ORD_ID|4816gi|428195234|gb|ANFW01004817.1| Metschnikowia fructicola 277 contig_4830, whole genome shotgun sequence	4816	0	98	2020.51	1063	1052
comp2383_c0_seq1	gb	3020	gnl|BL_ORD_ID|0gi|428200349|gb|ANFW01000001.1| Metschnikowia fructicola 277 contig_1, whole genome shotgun sequence	0	0	99	3132.61	1601	1594
comp2384_c0_seq1	gb	1464	gnl|BL_ORD_ID|4216gi|428195834|gb|ANFW01004217.1| Metschnikowia fructicola 277 contig_4229, whole genome shotgun sequence	4216	0	98	2571.61	1362	1344
comp2385_c0_seq1	gb	528	gnl|BL_ORD_ID|4105gi|428195945|gb|ANFW01004106.1| Metschnikowia fructicola 277 contig_4118, whole genome shotgun sequence	4105	0	99	1007.53	528	523
comp2386_c0_seq1	gb	1106	gnl|BL_ORD_ID|1229gi|428198821|gb|ANFW01001230.1| Metschnikowia fructicola 277 contig_1234, whole genome shotgun sequence	1229	0	99	2145.4	1106	1100
comp2387_c0_seq1	gb	501	gnl|BL_ORD_ID|3504gi|428196546|gb|ANFW01003505.1| Metschnikowia fructicola 277 contig_3516, whole genome shotgun sequence	3504	0	99	946.076	493	489
comp2388_c0_seq1	gb	381	gnl|BL_ORD_ID|252gi|428200097|gb|ANFW01000253.1| Metschnikowia fructicola 277 contig_253, whole genome shotgun sequence	252	0	99	731.982	381	378
comp2389_c0_seq1	gb	1201	gnl|BL_ORD_ID|10gi|428200339|gb|ANFW01000011.1| Metschnikowia fructicola 277 contig_11, whole genome shotgun sequence	10	0	100	2381.3	1201	1201
comp239_c0_seq1	gb	474	gnl|BL_ORD_ID|458gi|428199891|gb|ANFW01000459.1| Metschnikowia fructicola 277 contig_460, whole genome shotgun sequence	458	0	95	799.382	474	454
comp2390_c0_seq1	gb	280	gnl|BL_ORD_ID|5358gi|428194692|gb|ANFW01005359.1| Metschnikowia fructicola 277 contig_5372, whole genome shotgun sequence	5358	2.643e-131	98	466.346	255	250
comp2391_c0_seq1	gb	1481	gnl|BL_ORD_ID|152gi|428200197|gb|ANFW01000153.1| Metschnikowia fructicola 277 contig_153, whole genome shotgun sequence	152	0	98	2759.93	1481	1457
comp2392_c0_seq1	gb	665	gnl|BL_ORD_ID|2231gi|428197819|gb|ANFW01002232.1| Metschnikowia fructicola 277 contig_2239, whole genome shotgun sequence	2231	0	97	981.758	540	528
comp2393_c0_seq1	gb	1363	gnl|BL_ORD_ID|76gi|428200273|gb|ANFW01000077.1| Metschnikowia fructicola 277 contig_77, whole genome shotgun sequence	76	0	100	2702.44	1363	1363
comp2394_c0_seq1	gb	1399	gnl|BL_ORD_ID|148gi|428200201|gb|ANFW01000149.1| Metschnikowia fructicola 277 contig_149, whole genome shotgun sequence	148	0	99	2686.58	1399	1388
comp2395_c0_seq1	gb	265	gnl|BL_ORD_ID|169gi|428200180|gb|ANFW01000170.1| Metschnikowia fructicola 277 contig_170, whole genome shotgun sequence	169	7.63909e-147	99	517.887	265	264
comp2396_c0_seq1	gb	527	gnl|BL_ORD_ID|1534gi|428198516|gb|ANFW01001535.1| Metschnikowia fructicola 277 contig_1539, whole genome shotgun sequence	1534	4.95533e-165	100	579.34	292	292
comp2397_c0_seq1	gb	519	gnl|BL_ORD_ID|2044gi|428198006|gb|ANFW01002045.1| Metschnikowia fructicola 277 contig_2052, whole genome shotgun sequence	2044	0	99	997.617	519	515
comp2398_c0_seq1	gb	774	gnl|BL_ORD_ID|23gi|428200326|gb|ANFW01000024.1| Metschnikowia fructicola 277 contig_24, whole genome shotgun sequence	23	0	99	1518.98	774	772
comp2399_c0_seq1	gb	1301	gnl|BL_ORD_ID|2644gi|428197406|gb|ANFW01002645.1| Metschnikowia fructicola 277 contig_2653, whole genome shotgun sequence	2644	0	99	1826.24	953	945
comp24_c0_seq1	gb	2208	gnl|BL_ORD_ID|0gi|428200349|gb|ANFW01000001.1| Metschnikowia fructicola 277 contig_1, whole genome shotgun sequence	0	0	100	4355.72	2197	2197
comp240_c0_seq1	gb	1169	gnl|BL_ORD_ID|5551gi|428194499|gb|ANFW01005552.1| Metschnikowia fructicola 277 contig_5566, whole genome shotgun sequence	5551	0	99	2262.36	1169	1162
comp2400_c0_seq1	gb	1329	gnl|BL_ORD_ID|990gi|428199185|gb|ANFW01000991.1| Metschnikowia fructicola 277 contig_995, whole genome shotgun sequence	990	0	98	2444.74	1329	1305
comp2401_c0_seq1	gb	302	gnl|BL_ORD_ID|1938gi|428198112|gb|ANFW01001939.1| Metschnikowia fructicola 277 contig_1945, whole genome shotgun sequence	1938	1.77358e-166	99	583.305	302	300
comp2402_c0_seq1	gb	286	gnl|BL_ORD_ID|1345gi|428198705|gb|ANFW01001346.1| Metschnikowia fructicola 277 contig_1350, whole genome shotgun sequence	1345	1.44118e-154	98	543.658	286	283
comp2403_c0_seq1	gb	391	gnl|BL_ORD_ID|6989gi|428193061|gb|ANFW01006990.1| Metschnikowia fructicola 277 contig_7008, whole genome shotgun sequence	6989	0	99	759.734	391	389
comp2404_c0_seq1	gb	934	gnl|BL_ORD_ID|1731gi|428198319|gb|ANFW01001732.1| Metschnikowia fructicola 277 contig_1738, whole genome shotgun sequence	1731	0	99	1804.44	934	928
comp2405_c0_seq1	gb	756	gnl|BL_ORD_ID|177gi|428200172|gb|ANFW01000178.1| Metschnikowia fructicola 277 contig_178, whole genome shotgun sequence	177	0	98	1433.73	756	746
comp2406_c0_seq1	gb	881	gnl|BL_ORD_ID|486gi|428199863|gb|ANFW01000487.1| Metschnikowia fructicola 277 contig_488, whole genome shotgun sequence	486	0	100	1744.96	880	880
comp2407_c0_seq1	gb	610	gnl|BL_ORD_ID|1394gi|428198656|gb|ANFW01001395.1| Metschnikowia fructicola 277 contig_1399, whole genome shotgun sequence	1394	0	96	1043.21	602	583
comp2408_c0_seq1	gb	817	gnl|BL_ORD_ID|3405gi|428196645|gb|ANFW01003406.1| Metschnikowia fructicola 277 contig_3417, whole genome shotgun sequence	3405	0	99	1415.89	738	732
comp2409_c0_seq1	gb	936	gnl|BL_ORD_ID|3741gi|428196309|gb|ANFW01003742.1| Metschnikowia fructicola 277 contig_3753, whole genome shotgun sequence	3741	0	99	1784.61	936	927
comp241_c0_seq1	gb	1917	gnl|BL_ORD_ID|5212gi|428194838|gb|ANFW01005213.1| Metschnikowia fructicola 277 contig_5226, whole genome shotgun sequence	5212	0	97	2859.05	1590	1551
comp2410_c0_seq1	gb	419	gnl|BL_ORD_ID|2366gi|428197684|gb|ANFW01002367.1| Metschnikowia fructicola 277 contig_2375, whole genome shotgun sequence	2366	0	99	807.311	419	416
comp2411_c0_seq1	gb	953	gnl|BL_ORD_ID|2822gi|428197228|gb|ANFW01002823.1| Metschnikowia fructicola 277 contig_2833, whole genome shotgun sequence	2822	0	99	1863.91	952	949
comp2412_c0_seq1	gb	520	gnl|BL_ORD_ID|2580gi|428197470|gb|ANFW01002581.1| Metschnikowia fructicola 277 contig_2589, whole genome shotgun sequence	2580	0	97	928.235	520	507
comp2413_c0_seq1	gb	612	gnl|BL_ORD_ID|1871gi|428198179|gb|ANFW01001872.1| Metschnikowia fructicola 277 contig_1878, whole genome shotgun sequence	1871	0	99	1197.83	612	610
comp2414_c0_seq1	gb	504	gnl|BL_ORD_ID|2966gi|428197084|gb|ANFW01002967.1| Metschnikowia fructicola 277 contig_2977, whole genome shotgun sequence	2966	0	96	872.729	504	488
comp2415_c0_seq1	gb	1096	gnl|BL_ORD_ID|2356gi|428197694|gb|ANFW01002357.1| Metschnikowia fructicola 277 contig_2365, whole genome shotgun sequence	2356	0	98	1957.08	1060	1040
comp2416_c0_seq1	gb	527	gnl|BL_ORD_ID|3386gi|428196664|gb|ANFW01003387.1| Metschnikowia fructicola 277 contig_3398, whole genome shotgun sequence	3386	0	100	1045.19	527	527
comp2417_c0_seq1	gb	1025	gnl|BL_ORD_ID|834gi|428199468|gb|ANFW01000835.1| Metschnikowia fructicola 277 contig_837, whole genome shotgun sequence	834	0	99	2016.55	1025	1023
comp2418_c0_seq1	gb	471	gnl|BL_ORD_ID|152gi|428200197|gb|ANFW01000153.1| Metschnikowia fructicola 277 contig_153, whole genome shotgun sequence	152	0	96	821.187	471	455
comp2419_c0_seq1	gb	1368	gnl|BL_ORD_ID|532gi|428199817|gb|ANFW01000533.1| Metschnikowia fructicola 277 contig_534, whole genome shotgun sequence	532	0	99	2385.26	1236	1226
comp242_c0_seq1	gb	1541	gnl|BL_ORD_ID|6gi|428200343|gb|ANFW01000007.1| Metschnikowia fructicola 277 contig_7, whole genome shotgun sequence	6	0	100	3055.3	1541	1541
comp2420_c0_seq1	gb	936	gnl|BL_ORD_ID|89gi|428200260|gb|ANFW01000090.1| Metschnikowia fructicola 277 contig_90, whole genome shotgun sequence	89	0	100	1855.98	936	936
comp2422_c0_seq1	gb	700	gnl|BL_ORD_ID|194gi|428200155|gb|ANFW01000195.1| Metschnikowia fructicola 277 contig_195, whole genome shotgun sequence	194	0	99	1380.21	700	699
comp2423_c0_seq1	gb	1010	gnl|BL_ORD_ID|88gi|428200261|gb|ANFW01000089.1| Metschnikowia fructicola 277 contig_89, whole genome shotgun sequence	88	0	99	1931.31	1003	994
comp2424_c0_seq1	gb	863	gnl|BL_ORD_ID|560gi|428199789|gb|ANFW01000561.1| Metschnikowia fructicola 277 contig_562, whole genome shotgun sequence	560	0	98	1637.92	863	852
comp2425_c0_seq1	gb	855	gnl|BL_ORD_ID|3864gi|428196186|gb|ANFW01003865.1| Metschnikowia fructicola 277 contig_3876, whole genome shotgun sequence	3864	0	99	1645.85	854	848
comp2426_c0_seq1	gb	585	gnl|BL_ORD_ID|3662gi|428196388|gb|ANFW01003663.1| Metschnikowia fructicola 277 contig_3674, whole genome shotgun sequence	3662	0	100	1160.17	585	585
comp2427_c0_seq1	gb	857	gnl|BL_ORD_ID|1197gi|428198853|gb|ANFW01001198.1| Metschnikowia fructicola 277 contig_1202, whole genome shotgun sequence	1197	0	99	1645.85	850	845
comp2428_c0_seq1	gb	799	gnl|BL_ORD_ID|538gi|428199811|gb|ANFW01000539.1| Metschnikowia fructicola 277 contig_540, whole genome shotgun sequence	538	0	100	775.593	391	391
comp2429_c0_seq1	gb	363	gnl|BL_ORD_ID|1968gi|428198082|gb|ANFW01001969.1| Metschnikowia fructicola 277 contig_1975, whole genome shotgun sequence	1968	0	99	704.229	363	361
comp243_c0_seq1	gb	587	gnl|BL_ORD_ID|6407gi|428193643|gb|ANFW01006408.1| Metschnikowia fructicola 277 contig_6425, whole genome shotgun sequence	6407	0	98	1100.7	587	579
comp2430_c0_seq1	gb	1727	gnl|BL_ORD_ID|427gi|428199922|gb|ANFW01000428.1| Metschnikowia fructicola 277 contig_429, whole genome shotgun sequence	427	0	98	3100.89	1644	1620
comp2431_c0_seq1	gb	548	gnl|BL_ORD_ID|368gi|428199981|gb|ANFW01000369.1| Metschnikowia fructicola 277 contig_370, whole genome shotgun sequence	368	0	100	1086.82	548	548
comp2432_c0_seq1	gb	1009	gnl|BL_ORD_ID|2834gi|428197216|gb|ANFW01002835.1| Metschnikowia fructicola 277 contig_2845, whole genome shotgun sequence	2834	0	99	1968.97	1009	1005
comp2433_c0_seq1	gb	201	gnl|BL_ORD_ID|985gi|428199190|gb|ANFW01000986.1| Metschnikowia fructicola 277 contig_990, whole genome shotgun sequence	985	5.24653e-104	98	375.158	201	198
comp2434_c0_seq1	gb	509	gnl|BL_ORD_ID|138gi|428200211|gb|ANFW01000139.1| Metschnikowia fructicola 277 contig_139, whole genome shotgun sequence	138	0	99	993.652	509	507
comp2435_c0_seq1	gb	655	gnl|BL_ORD_ID|3988gi|428196062|gb|ANFW01003989.1| Metschnikowia fructicola 277 contig_4000, whole genome shotgun sequence	3988	0	97	1164.13	655	638
comp2436_c0_seq1	gb	1235	gnl|BL_ORD_ID|3570gi|428196480|gb|ANFW01003571.1| Metschnikowia fructicola 277 contig_3582, whole genome shotgun sequence	3570	0	98	2341.65	1226	1213
comp2437_c0_seq1	gb	1020	gnl|BL_ORD_ID|4761gi|428195289|gb|ANFW01004762.1| Metschnikowia fructicola 277 contig_4775, whole genome shotgun sequence	4761	0	96	1685.49	957	928
comp2438_c0_seq1	gb	1528	gnl|BL_ORD_ID|0gi|428200349|gb|ANFW01000001.1| Metschnikowia fructicola 277 contig_1, whole genome shotgun sequence	0	0	100	3021.6	1524	1524
comp2439_c0_seq1	gb	814	gnl|BL_ORD_ID|1533gi|428198517|gb|ANFW01001534.1| Metschnikowia fructicola 277 contig_1538, whole genome shotgun sequence	1533	0	99	1574.48	814	809
comp244_c0_seq1	gb	436	gnl|BL_ORD_ID|661gi|428199688|gb|ANFW01000662.1| Metschnikowia fructicola 277 contig_663, whole genome shotgun sequence	661	0	99	831.099	427	425
comp2440_c0_seq1	gb	515	gnl|BL_ORD_ID|4233gi|428195817|gb|ANFW01004234.1| Metschnikowia fructicola 277 contig_4246, whole genome shotgun sequence	4233	0	98	957.97	515	507
comp2441_c0_seq1	gb	366	gnl|BL_ORD_ID|2488gi|428197562|gb|ANFW01002489.1| Metschnikowia fructicola 277 contig_2497, whole genome shotgun sequence	2488	0	98	680.44	363	358
comp2442_c0_seq1	gb	349	gnl|BL_ORD_ID|5802gi|428194248|gb|ANFW01005803.1| Metschnikowia fructicola 277 contig_5817, whole genome shotgun sequence	5802	0	99	684.405	349	348
comp2443_c0_seq1	gb	570	gnl|BL_ORD_ID|3323gi|428196727|gb|ANFW01003324.1| Metschnikowia fructicola 277 contig_3334, whole genome shotgun sequence	3323	0	99	872.729	460	456
comp2444_c0_seq1	gb	466	gnl|BL_ORD_ID|912gi|428199321|gb|ANFW01000913.1| Metschnikowia fructicola 277 contig_916, whole genome shotgun sequence	912	0	98	850.923	465	456
comp2445_c0_seq1	gb	364	gnl|BL_ORD_ID|3317gi|428196733|gb|ANFW01003318.1| Metschnikowia fructicola 277 contig_3328, whole genome shotgun sequence	3317	0	98	666.564	364	357
comp2446_c0_seq1	gb	380	gnl|BL_ORD_ID|2903gi|428197147|gb|ANFW01002904.1| Metschnikowia fructicola 277 contig_2914, whole genome shotgun sequence	2903	2.52751e-175	98	613.04	329	324
comp2447_c0_seq1	gb	617	gnl|BL_ORD_ID|1185gi|428198865|gb|ANFW01001186.1| Metschnikowia fructicola 277 contig_1190, whole genome shotgun sequence	1185	0	98	1168.1	617	610
comp2448_c0_seq1	gb	624	gnl|BL_ORD_ID|3705gi|428196345|gb|ANFW01003706.1| Metschnikowia fructicola 277 contig_3717, whole genome shotgun sequence	3705	0	99	1205.76	624	620
comp2449_c0_seq1	gb	1616	gnl|BL_ORD_ID|3089gi|428196961|gb|ANFW01003090.1| Metschnikowia fructicola 277 contig_3100, whole genome shotgun sequence	3089	0	99	3071.16	1598	1584
comp245_c0_seq1	gb	2798	gnl|BL_ORD_ID|0gi|428200349|gb|ANFW01000001.1| Metschnikowia fructicola 277 contig_1, whole genome shotgun sequence	0	0	99	5416.28	2798	2776
comp2450_c0_seq1	gb	598	gnl|BL_ORD_ID|7620gi|428192430|gb|ANFW01007621.1| Metschnikowia fructicola 277 contig_7642, whole genome shotgun sequence	7620	0	98	892.552	486	477
comp2451_c0_seq1	gb	563	gnl|BL_ORD_ID|510gi|428199839|gb|ANFW01000511.1| Metschnikowia fructicola 277 contig_512, whole genome shotgun sequence	510	0	99	1092.77	563	560
comp2452_c0_seq1	gb	267	gnl|BL_ORD_ID|1769gi|428198281|gb|ANFW01001770.1| Metschnikowia fructicola 277 contig_1776, whole genome shotgun sequence	1769	2.93092e-143	99	505.993	263	261
comp2453_c0_seq1	gb	766	gnl|BL_ORD_ID|254gi|428200095|gb|ANFW01000255.1| Metschnikowia fructicola 277 contig_255, whole genome shotgun sequence	254	0	99	1481.31	763	759
comp2454_c0_seq1	gb	425	gnl|BL_ORD_ID|2819gi|428197231|gb|ANFW01002820.1| Metschnikowia fructicola 277 contig_2830, whole genome shotgun sequence	2819	0	99	827.135	425	423
comp2455_c0_seq1	gb	974	gnl|BL_ORD_ID|1285gi|428198765|gb|ANFW01001286.1| Metschnikowia fructicola 277 contig_1290, whole genome shotgun sequence	1285	0	99	1639.9	855	848
comp2456_c0_seq1	gb	1297	gnl|BL_ORD_ID|4186gi|428195864|gb|ANFW01004187.1| Metschnikowia fructicola 277 contig_4199, whole genome shotgun sequence	4186	0	98	2422.93	1294	1276
comp2457_c0_seq1	gb	505	gnl|BL_ORD_ID|2689gi|428197361|gb|ANFW01002690.1| Metschnikowia fructicola 277 contig_2698, whole genome shotgun sequence	2689	0	97	898.499	505	492
comp2458_c0_seq1	gb	372	gnl|BL_ORD_ID|3846gi|428196204|gb|ANFW01003847.1| Metschnikowia fructicola 277 contig_3858, whole genome shotgun sequence	3846	0	98	692.334	369	364
comp2459_c0_seq1	gb	1414	gnl|BL_ORD_ID|545gi|428199804|gb|ANFW01000546.1| Metschnikowia fructicola 277 contig_547, whole genome shotgun sequence	545	0	99	2787.68	1414	1412
comp246_c0_seq1	gb	1362	gnl|BL_ORD_ID|3056gi|428196994|gb|ANFW01003057.1| Metschnikowia fructicola 277 contig_3067, whole genome shotgun sequence	3056	0	99	2520.06	1315	1304
comp2460_c0_seq1	gb	610	gnl|BL_ORD_ID|2092gi|428197958|gb|ANFW01002093.1| Metschnikowia fructicola 277 contig_2100, whole genome shotgun sequence	2092	0	97	712.158	387	378
comp2461_c0_seq1	gb	457	gnl|BL_ORD_ID|4204gi|428195846|gb|ANFW01004205.1| Metschnikowia fructicola 277 contig_4217, whole genome shotgun sequence	4204	0	99	898.499	457	456
comp2462_c0_seq1	gb	834	gnl|BL_ORD_ID|187gi|428200162|gb|ANFW01000188.1| Metschnikowia fructicola 277 contig_188, whole genome shotgun sequence	187	0	98	1582.41	834	825
comp2463_c0_seq1	gb	489	gnl|BL_ORD_ID|1373gi|428198677|gb|ANFW01001374.1| Metschnikowia fructicola 277 contig_1378, whole genome shotgun sequence	1373	0	98	920.305	489	481
comp2464_c0_seq1	gb	592	gnl|BL_ORD_ID|1687gi|428198363|gb|ANFW01001688.1| Metschnikowia fructicola 277 contig_1694, whole genome shotgun sequence	1687	0	98	1110.61	592	584
comp2465_c0_seq1	gb	661	gnl|BL_ORD_ID|502gi|428199847|gb|ANFW01000503.1| Metschnikowia fructicola 277 contig_504, whole genome shotgun sequence	502	0	99	761.717	392	390
comp2466_c0_seq1	gb	903	gnl|BL_ORD_ID|4628gi|428195422|gb|ANFW01004629.1| Metschnikowia fructicola 277 contig_4642, whole genome shotgun sequence	4628	0	98	1604.22	870	855
comp2467_c0_seq1	gb	1045	gnl|BL_ORD_ID|150gi|428200199|gb|ANFW01000151.1| Metschnikowia fructicola 277 contig_151, whole genome shotgun sequence	150	0	99	1156.21	595	592
comp2468_c0_seq1	gb	283	gnl|BL_ORD_ID|7049gi|428193001|gb|ANFW01007050.1| Metschnikowia fructicola 277 contig_7068, whole genome shotgun sequence	7049	3.105e-143	97	505.993	279	273
comp2469_c0_seq1	gb	333	gnl|BL_ORD_ID|56gi|428200293|gb|ANFW01000057.1| Metschnikowia fructicola 277 contig_57, whole genome shotgun sequence	56	5.16661e-170	96	595.199	333	323
comp247_c0_seq1	gb	986	gnl|BL_ORD_ID|1347gi|428198703|gb|ANFW01001348.1| Metschnikowia fructicola 277 contig_1352, whole genome shotgun sequence	1347	0	99	1905.54	982	977
comp2470_c0_seq1	gb	1989	gnl|BL_ORD_ID|7gi|428200342|gb|ANFW01000008.1| Metschnikowia fructicola 277 contig_8, whole genome shotgun sequence	7	0	99	3901.77	1989	1982
comp2471_c0_seq1	gb	427	gnl|BL_ORD_ID|6264gi|428193786|gb|ANFW01006265.1| Metschnikowia fructicola 277 contig_6282, whole genome shotgun sequence	6264	0	97	775.593	427	418
comp2472_c0_seq1	gb	342	gnl|BL_ORD_ID|1754gi|428198296|gb|ANFW01001755.1| Metschnikowia fructicola 277 contig_1761, whole genome shotgun sequence	1754	1.43857e-102	100	371.193	187	187
comp2473_c0_seq1	gb	745	gnl|BL_ORD_ID|227gi|428200122|gb|ANFW01000228.1| Metschnikowia fructicola 277 contig_228, whole genome shotgun sequence	227	0	97	1068.98	587	571
comp2475_c0_seq1	gb	355	gnl|BL_ORD_ID|186gi|428200163|gb|ANFW01000187.1| Metschnikowia fructicola 277 contig_187, whole genome shotgun sequence	186	0	99	696.299	355	354
comp2476_c0_seq1	gb	685	gnl|BL_ORD_ID|1647gi|428198403|gb|ANFW01001648.1| Metschnikowia fructicola 277 contig_1654, whole genome shotgun sequence	1647	0	98	1271.18	685	674
comp2477_c0_seq1	gb	564	gnl|BL_ORD_ID|3343gi|428196707|gb|ANFW01003344.1| Metschnikowia fructicola 277 contig_3354, whole genome shotgun sequence	3343	0	97	1041.23	564	551
comp2478_c0_seq1	gb	322	gnl|BL_ORD_ID|635gi|428199714|gb|ANFW01000636.1| Metschnikowia fructicola 277 contig_637, whole genome shotgun sequence	635	2.85458e-162	97	569.428	319	312
[truncated: 7,651 more rows]
